# Supplementary material for: Bt-Modified Transgenic Rice May Shift the Composition and Diversity of Rhizosphere Microbiota
Source: Plants (Basel). 2024 May 8;13(10):1300. doi: 10.3390/plants13101300 (PMC11125220; doi:10.3390/plants13101300)
Supplement: Supplementary file 1 [file plants-13-01300-s001.zip]

Archive with 63 entries (58 files):
- R-scripts/
- R-scripts/3Dbargraph.R
- R-scripts/ACM.ternaries.new.R
- R-scripts/bak.my.ternaries.R
- R-scripts/barplotSimpleWithErroBar.R
- R-scripts/barplotSimpleWithErroBar.stages.R
- R-scripts/emiel_diversityPlot.R
- R-scripts/error.bar.R
- R-scripts/heatmap.R
- R-scripts/maPalette.R
- R-scripts/MAplot.R
- R-scripts/MultipleBarplot.R
- R-scripts/MutipleBoxPlot.R
- R-scripts/Mybarplot.R
- R-scripts/Mycpcoa.R
- R-scripts/my_inputfiles/
- R-scripts/my_inputfiles/ACM_data_normalized.txt
- R-scripts/my_inputfiles/ACM_data_normalized.txt.bak
- R-scripts/my_inputfiles/ACM_supplementary_data.txt
- R-scripts/my_inputfiles/ACM_supplementary_data.txt.bak
- R-scripts/my_inputfiles/ACM_supplementary_data_taxonomy.txt
- R-scripts/my_inputfiles/ACM_supplementary_data_taxonomy.txt.bak
- R-scripts/my_inputfiles/coreRootOTUs.txt
- R-scripts/my_inputfiles/coreRootOTUs.txt.bak
- R-scripts/my_inputfiles/design.txt
- R-scripts/my_inputfiles/design.txt.bak
- R-scripts/my_inputfiles/RootOTUs.txt
- R-scripts/my_inputfiles/sharedRootOTUs_gh.txt
- R-scripts/my_inputfiles/sharedRootOTUs_ns.txt
- R-scripts/my_outputfiles/
- R-scripts/my_outputfiles/Fig_5B.pdf
- R-scripts/my_outputfiles/Fig_S22.bak.pdf
- R-scripts/my_outputfiles/Fig_S22.pdf
- R-scripts/my_outputfiles/PCoA_coreMicrobiota-CK-GM-NonGM.bak.eps
- R-scripts/my_outputfiles/PCoA_coreMicrobiota-CK-GM-NonGM.eps
- R-scripts/my_outputfiles/PCoA_coreMicrobiota.eps
- R-scripts/my_outputfiles/PCoA_scores-CK-GM-NonGM.eps
- R-scripts/my_outputfiles/PCoA_scores.eps
- R-scripts/new_cpcoa_fun.R
- R-scripts/panel.conf.ks.R
- R-scripts/panel.shade.ks.R
- R-scripts/PCoA.R
- R-scripts/plotTest.R
- R-scripts/tern_e.R
- R-scripts/VennDia.R
- Supplementary  Dataset/
- Supplementary  Dataset/Dataset S1.fasta
- Supplementary  Dataset/Dataset S2.fasta
- Supplementary Figures.pdf
- Supplementary material and method.pdf
- Table S1-S12/
- Table S1-S12/Table S1.xlsx
- Table S1-S12/Table S10.xlsx
- Table S1-S12/Table S11.xlsx
- Table S1-S12/Table S12.docx
- Table S1-S12/Table S2.xlsx
- Table S1-S12/Table S3.xlsx
- Table S1-S12/Table S4.xlsx
- Table S1-S12/Table S5.xlsx
- Table S1-S12/Table S6.xlsx
- Table S1-S12/Table S7.xlsx
- Table S1-S12/Table S8.xlsx
- Table S1-S12/Table S9.xlsx
