# Supplementary material for: Bt-Modified Transgenic Rice May Shift the Composition and Diversity of Rhizosphere Microbiota
Source: Plants (Basel). 2024 May 8;13(10):1300. doi: 10.3390/plants13101300 (PMC11125220; doi:10.3390/plants13101300)
Supplement: Supplementary file 1 [file plants-13-01300-s001.zip › R-scripts/error.bar.R]

error.bar <- function(x, y, upper, lower=upper, length=0.03,...){
  if(length(x) != length(y) | length(y) !=length(lower) | length(lower) != length(upper))
    stop("vectors must be same length")
  arrows(x,y+upper, x, y-lower, angle=90, code=3, length=length, ...)
}
