# Supplementary material for: Bt-Modified Transgenic Rice May Shift the Composition and Diversity of Rhizosphere Microbiota
Source: Plants (Basel). 2024 May 8;13(10):1300. doi: 10.3390/plants13101300 (PMC11125220; doi:10.3390/plants13101300)
Supplement: Supplementary file 1 [file plants-13-01300-s001.zip › R-scripts/MutipleBoxPlot.R]

# setting working directory and In/Outputfolders
wdir <- "C:/Users/lenovo/Desktop/R_scripts/Test/my_new_inputfiles/"
setwd(wdir)


require(reshape2)
df <- read.csv("TestData.CK.csv", header=T)
# melting by "Label". `melt is from the reshape2 package. 
# do ?melt to see what other things it can do (you will surely need it)
df.m <- melt(df, id.var = "Label")
df.m  # pasting some rows of the melted data.frame


require(ggplot2)
ggplot(data = df.m, aes(x=variable, y=value)) + geom_boxplot(aes(fill=Label))

#Edit: I realise that you might need to facet. 
#Here's an implementation of that as well:

p <- ggplot(data = df.m, aes(x=variable, y=value)) + 
             geom_boxplot(aes(fill=Label))
p + facet_wrap( ~ variable, scales="free")

#Edit 2: How to add x-labels, y-labels, title, 
#change legend heading, add a jitter?

p <- ggplot(data = df.m, aes(x=variable, y=value)) 
p <- p + geom_boxplot(aes(fill=Label))
p <- p + geom_jitter()
p <- p + facet_wrap( ~ variable, scales="free")
p <- p + xlab("x-axis") + ylab("y-axis") + ggtitle("Title")
p <- p + guides(fill=guide_legend(title="Legend_Title"))
p 

#Edit 3: How to align geom_point() points to the center of box-plot?
#It could be done using position_dodge. This should work.

require(ggplot2)
p <- ggplot(data = df.m, aes(x=variable, y=value)) 
p <- p + geom_boxplot(aes(fill = Label))
# if you want color for points replace group with colour=Label
p <- p + geom_point(aes(y=value, group=Label), position = position_dodge(width=0.75))
p <- p + facet_wrap( ~ variable, scales="free")
p <- p + xlab("x-axis") + ylab("y-axis") + ggtitle("Title")
p <- p + guides(fill=guide_legend(title="Legend_Title"))
p 

 ## reshaping the data( similar to the other answer)
 library(reshape2)
 dat.m <- melt(df,id.vars='Label')
 library(lattice)
 bwplot(value~Label |variable,    ## see the powerful conditional formula 
        data=dat.m,
        between=list(y=1),
        main="Bad or Good")

#ggplot version of the lattice plot

library(reshape2)
library(ggplot2)
df <- read.csv("TestData.csv", header=T)
df.m <- melt(df, id.var = "Label")

ggplot(data = df.m, aes(x=Label, y=value)) + 
         geom_boxplot() + facet_wrap(~variable,ncol = 4)
