# Supplementary material for: Bt-Modified Transgenic Rice May Shift the Composition and Diversity of Rhizosphere Microbiota
Source: Plants (Basel). 2024 May 8;13(10):1300. doi: 10.3390/plants13101300 (PMC11125220; doi:10.3390/plants13101300)
Supplement: Supplementary file 1 [file plants-13-01300-s001.zip › R-scripts/Mycpcoa.R]

################################################################################
#
# Schlaeppi et al., PNAS, 2013
#
# Figures 4B and 5B
#
# Files needed:
#
# design file:                design.txt
# ACM abundance matrix:       ACM_data_normalized.txt
# ACM taxonomy info.:         ACM_supplementary_data_taxonomy.txt
# RootOTUs IDs (from ANOVA):  RootOTUs.R
# coreRootOTUs IDs:           coreRootOTUs.R
# GH sahred RootOTUs IDs:     sharedRootOTUs_gh.R
# NS sharedRootOTUs IDs:      sharedRootOTUs_ns.R
#
# Ruben Garrido Oter
#
# garridoo@uni-duesseldorf.de
#
################################################################################

rm(list = ls())

# cpcoa_fun.R contains the functions used for handling the CCA objects 
# generated by the vegan package function capscale as well as for plotting 
# samples and species scores and performing the ANOVA-based permutation tests

source("C:/Users/lenovo/Desktop/R_scripts/Figure_4B_5B_CAP_analysis/new_cpcoa_fun.R")

inputFolder <- "C:/Users/lenovo/Desktop/R_scripts/Figure_4B_5B_CAP_analysis/my_inputfiles/"
outputFolder <- "C:/Users/lenovo/Desktop/R_scripts/Figure_4B_5B_CAP_analysis/my_outputfiles/"

designfile <- "design.txt"
datafile <- "ACM_data_normalized.txt"
taxfile <- "ACM_supplementary_data_taxonomy.txt"

# load design matrix and subset by experiment

design <- read.table( paste( inputFolder, designfile, sep = "" ), header=T)
rownames(design) <- design[,1]

# load OTU abundance matrix

alldat <- read.table(paste(inputFolder, datafile, sep = ""), 
                     row.names = 1, sep="\t", header = T, blank.lines.skip = F)
dat <- alldat

# load OTU taxonomic information
RDPtax_20 <- read.table( paste( inputFolder, taxfile, sep = "" ),
	blank.lines.skip=F,header=T)
rownames(RDPtax_20) <- RDPtax_20[,1]
                
# subset matrix of environmental variables by experimental setup, etc.

d <- data.frame(Compartment = design$Type, Rep = design$Rep, 
                Species = design$Species, Experiment = design$Exp)
rownames(d) <- rownames(design)

# extract abundance matrices by experiment

dat_core <- t(as.matrix(dat))
t_transformed_core <- tr(dat_core)

# load subsets of OTUs obtained with the ANOVA-based analysis
coreRootOTUs <- read.table(paste(inputFolder, "coreRootOTUs.txt", sep = ""))
coreRootOTUs <- as.character(coreRootOTUs[, 1])
dat_RootOTUs_core <- t_transformed_core[, coreRootOTUs]

# perform the CAP analysis using the capscale function within the vegan package

sqrt_transform = F
#capscale.gen_core <- capscale(dat_RootOTUs_core ~ Species + Condition(Rep), 
#                              data = d, add = F, 
#                              sqrt.dis = sqrt_transform)

capscale.gen_core <- capscale(dat_RootOTUs_core ~ Species, 
                              data = d, add = F, 
                              sqrt.dis = sqrt_transform)

# perform the ANOVA-based permutation tests for each transformation

#perm_anova.gen_core <- anova.cca(capscale.gen_core, 
#                                 strata = c("Rep", "Compartment"))

perm_anova.gen_core <- anova.cca(capscale.gen_core)

print(perm_anova.gen_core)

# generate variance tables

var_tbl.gen_core <- variability_table(capscale.gen_core)

cap_var.gen_core <- cap_var_props(capscale.gen_core)

# calculate confidence intervals for the variance of each constrained transf.

ci.gen_core <-  cca_ci(capscale.gen_core)

# obtain the coordinates of the samples for each transformation (sample scores)
wa.gen_core <- capscale.gen_core$CCA$wa[, 1:2]

# obtain the coordinates of the OTUs for each transformation (species scores)

v.gen_core <- capscale.gen_core$CCA$v[, 1:2]

# get the centroids of the constrained factors (spp.)

centroids.gen_core <- capscale.gen_core$CCA$centroids[, 1:2]

# plot the different CPCoA transformations

plot_cap(p = wa.gen_core, d = d, col_var = c("CK", "GM", "NonGM"), 
         pch_var = c("CK", "GM", "NonGM"), 
         col_comp = c("Species", "Species", "Species"), 
         pch_comp = c("Species", "Species", "Species"), 
     	 shapes = c(15,16,17), 
         colors = c("tomato1", "green", "blue"), 
         file_name = paste(outputFolder, "PCoA_scores-CK-GM-NonGM.eps", sep = ""),
         svg = F, constraint = "Species", ci = ci.gen_core,
     	 var_tbl = var_tbl.gen_core, cap_var = cap_var.gen_core,
         perm_anova = perm_anova.gen_core, cex.main = 0.8, cex = 0.8)
dev.off()

# plot biplots and species scores

plot_biplots(p = v.gen_core, centroids = centroids.gen_core, pch=1, col="black",
             file_name = paste(outputFolder, "PCoA_coreMicrobiota-CK-GM-NonGM.eps", sep=""), 
             svg = F, constraint="Repetition", ci = ci.gen_core, 
             var_tbl = var_tbl.gen_core, cap_var = cap_var.gen_core, 
             perm_anova = perm_anova.gen_core, abundances = t_transformed_core, 
             otu_subset = coreRootOTUs, taxonomy = RDPtax_20, cex.main = 0.8, cex = 0.7)
dev.off()
