# Supplementary material for: Bt-Modified Transgenic Rice May Shift the Composition and Diversity of Rhizosphere Microbiota
Source: Plants (Basel). 2024 May 8;13(10):1300. doi: 10.3390/plants13101300 (PMC11125220; doi:10.3390/plants13101300)
Supplement: Supplementary file 1 [file plants-13-01300-s001.zip › R-scripts/my_inputfiles/ACM_data_normalized.txt]

OTU ID	S1F1	S1F2	S1F3	S1F4	S1K1	S1K3	S1K4	S1T1	S1T2	S1T3	S1T4	S1T5	S2F1	S2F2	S2F3	S2F4	S2F5	S2K1	S2K2	S2K3	S2K4	S2K5	S2T1	S2T2	S2T3	S2T4	S2T5	S3F1	S3F2	S3F3	S3F4	S3F5	S3K1	S3K2	S3K3	S3K4	S3K5	S3T1	S3T2	S3T3	S3T4	S3T5	S4F1	S4F2	S4F3	S4F4	S4F5	S4K1	S4K2
OTU_30	3.593855354	3.929674865	3.604156066	3.506990768	2.790179778	3.125365	3.787180419	2.76135907	2.994333724	3.394031856	3.874543805	3.540808171	2.896210446	2.0512517	2.425347768	2.981222793	3.559184215	2.34647525	0	2.625417982	0	0	3.970398362	3.604156066	3.18801951	3.430634354	4.03575939	3.519944941	2.483473359	2.427917474	1.066324759	1.680356616	1.025168228	0	1.597575248	2.085167383	1.67599188	2.734678972	3.536140792	3.153915107	3.415963963	2.7684921	2.671422299	2.748638081	3.162620201	2.769924413	3.266140317	1.681451748	1.094285925
OTU_257	2.440866869	1.673818936	1.692490965	2.155820847	2.519473419	3.297194656	3.366413821	2.159696376	2.497167991	2.191304258	0	1.045323991	1.654539895	1.034369296	1.671652235	0	2.676660814	3.487293985	2.0756812	2.625417982	1.6398814	1.070464903	2.0512517	2.944189137	2.338223331	1.666262603	2.700561799	2.050105056	1.103064935	2.695203512	2.426631787	2.435666816	2.850235379	2.082786354	1.009469883	2.679289883	1.67599188	2.465944926	2.513850795	2.132907297	1.143517399	1.733606582	1.052495091	1.100415768	1.095157233	1.734780583	0	1.681451748	0
OTU_52	2.11178557	4.211373915	3.139551352	2.48756222	2.790179778	1.072965164	2.997268219	2.159696376	2.767061695	1.130311921	1.096904218	2.067462968	2.078043291	1.034369296	2.097168659	2.15324626	1.658781502	2.833639567	2.0756812	2.036460603	1.6398814	2.104447385	2.0512517	3.139551352	2.015282158	1.666262603	1.678171097	3.381848678	2.979775459	2.427917474	2.919254533	1.680356616	1.618423504	1.658781502	2.60071128	2.412598454	1.67599188	1.70595289	2.513850795	2.731908938	1.143517399	1.733606582	2.671422299	2.148118769	1.095157233	1.734780583	2.56708501	2.108108994	1.709355736
OTU_28	2.11178557	0	1.692490965	0	2.790179778	3.125365	0	0	1.111992913	1.756221126	2.143019959	0	2.078043291	2.0512517	3.437769124	2.981222793	3.685518058	0	2.402516301	2.625417982	2.87758846	2.926124712	2.376532697	2.718165887	3.01781352	2.68589141	3.292911304	3.645969587	3.502451623	3.579289085	3.92819925	4.5267397	2.037589583	1.055715328	2.337050213	1.660911354	2.430493863	4.073572116	3.536140792	3.153915107	4.25835668	3.658543633	4.345825643	3.171391528	4.079727192	4.012021222	3.979872166	1.681451748	2.738847566
OTU_154	1.684746679	1.067150108	1.692490965	0	1.12659757	1.072965164	0	2.491667767	2.767061695	3.024029524	2.143019959	2.067462968	1.654539895	2.376532697	2.69253452	2.484834466	2.676660814	1.015390847	1.652428085	2.360786952	1.6398814	0	2.865781896	0	1.010206071	2.091147888	2.104447385	0	2.151961684	1.067150108	1.672734807	1.072130388	1.025168228	1.055715328	0	0	0	1.70595289	2.180647212	1.703692696	3.045292517	2.7684921	1.052495091	1.717354877	1.095157233	1.113796734	2.230996487	1.072965164	1.709355736
OTU_11	3.129602515	2.099588345	3.73083401	2.155820847	3.387838896	3.5894672	2.997268219	0	0	0	1.096904218	0	3.09064971	4.151492616	3.112745702	2.484834466	3.801674355	3.197174015	3.412280525	3.629401829	3.883289795	2.433076967	3.870545662	4.055282436	2.601932727	2.418952549	4.217367236	3.761864472	3.175802316	3.115537992	2.919254533	3.588007978	3.853751879	3.096133732	3.717874311	3.423541832	2.697879261	4.255466555	3.012056901	2.46327526	3.838053031	3.364898134	4.003385815	1.717354877	3.628031223	3.193615715	3.439917863	3.83238707	1.094285925
OTU_29	3.720455434	4.211373915	3.311586151	3.506990768	3.387838896	2.930267379	3.366413821	3.357348593	3.517648814	3.220859954	4.426341179	3.24954217	2.896210446	3.059619391	2.917885603	3.886852842	3.685518058	3.487293985	2.893530774	3.04244878	2.387584287	1.678171097	4.312369266	3.73083401	4.267204531	3.277337944	4.03575939	4.23274111	4.093685136	3.115537992	3.114140995	2.703251156	2.850235379	2.90158943	2.60071128	2.085167383	2.430493863	4.629686281	4.027873443	4.070505632	3.95515265	3.519179082	3.903373844	2.748638081	3.162620201	3.903976512	3.439917863	2.930267379	2.738847566
OTU_59	2.440866869	4.211373915	3.847281106	3.997920889	2.519473419	2.930267379	3.193615715	2.76135907	2.767061695	1.756221126	2.969696271	2.884203001	4.490716261	3.763264573	2.917885603	3.349846798	3.267534182	3.728726561	2.0756812	2.625417982	2.653290576	2.926124712	3.383215216	3.311586151	3.01781352	2.911066272	3.446387271	3.229120794	3.99325527	3.287224341	3.577841973	2.703251156	1.618423504	3.559184215	2.60071128	2.679289883	2.430493863	2.961128823	4.027873443	2.46327526	3.045292517	2.995800011	3.261968649	2.479401066	2.966833136	3.366413821	2.83948307	3.5894672	3.333508209
OTU_9	4.138429149	4.123447175	4.398438327	4.09837174	3.926111739	3.83238707	3.520711285	5.00961021	4.85172728	5.196599934	4.639116109	4.993269654	5.348452429	5.525861386	3.112745702	3.17727633	4.496652359	4.276951309	4.417137967	5.001071925	4.325359	4.833029229	4.524350745	3.847281106	4.341258303	3.91938154	4.03575939	4.062364065	4.27572896	4.294248304	4.371116526	4.132415414	4.691797695	4.496652359	4.339868048	4.193558658	5.379021648	4.255466555	3.802856944	3.970180568	2.816794076	4.110953646	3.79590887	3.880683284	4.079727192	4.377849359	3.979872166	3.83238707	3.86995877
OTU_199	5.313234601	2.427917474	1.692490965	3.352841822	2.790179778	3.297194656	1.113796734	1.727763101	2.164889412	2.191304258	2.473996913	1.045323991	3.261968649	2.64179805	2.917885603	2.15324626	2.90158943	3.026827181	1.652428085	3.503509234	1.041383921	3.292911304	2.0512517	1.692490965	2.338223331	3.105794664	2.104447385	0	1.103064935	2.099588345	2.919254533	2.1068868	2.037589583	1.055715328	3.016531724	2.9042888	2.430493863	2.734678972	1.122908766	1.089951072	3.045292517	2.166192283	2.078043291	2.479401066	2.966833136	1.734780583	1.792044962	2.704598401	1.709355736
OTU_1	6.485323403	6.621771051	6.222277406	6.391446541	5.823273013	6.632762539	6.659873402	6.454590515	6.689393329	6.436501118	6.755708849	6.611888099	6.609847241	6.089285296	6.374469421	6.264199906	7.108535734	5.862977632	6.698967011	6.19748862	6.619919118	6.675394251	6.6370957	6.110203636	6.589983433	6.545216322	6.528401456	6.780054449	5.621185541	7.049138789	6.394908248	6.565529331	6.721849269	6.014493004	6.691119468	6.486209931	6.176924395	6.461136801	5.846420665	6.401245522	6.420268296	6.404646525	6.459484446	6.023992184	6.181716979	6.193317379	6.425851505	6.227884192	6.484392012
OTU_3	3.455067746	2.099588345	1.692490965	2.48756222	4.553680411	1.681451748	3.787180419	4.592240978	4.109374151	4.56023513	4.347820602	3.990375581	3.09064971	2.865781896	4.708000238	3.503962779	3.909171373	2.023025134	3.259195776	3.04244878	2.87758846	2.433076967	3.059619391	3.604156066	3.01781352	3.277337944	4.03575939	4.23274111	4.582683197	4.711036464	4.58351487	4.5267397	3.630773969	2.082786354	3.602276744	4.354696124	3.290064382	5.030080368	4.222483452	3.153915107	4.722082714	4.37625161	5.100032757	4.942433982	5.639916192	5.640796247	5.149046272	3.716033939	3.626525322
OTU_4	4.949550444	5.034013936	5.241472491	4.781238829	5.189941495	4.457548488	5.571851954	4.845272488	5.116105432	4.631174892	4.988762314	5.174181998	4.743015773	5.236019208	5.294670962	5.405288205	5.193720716	5.984326808	5.419560568	5.404802549	5.208627907	5.343548546	5.275597458	5.283419133	5.446135412	4.638829373	5.689440641	5.422395051	5.099929007	5.936425084	4.768618693	4.456029461	5.13592433	4.689926372	4.972469193	4.751996329	4.588060465	5.302375297	4.618069824	4.868721543	5.123389565	5.211265797	4.558046619	4.830861437	4.497670423	4.795731635	4.933414492	4.995714123	4.343141593
OTU_25	2.708650449	1.067150108	3.311586151	2.155820847	3.54236796	3.297194656	2.769924413	0	1.732434355	3.024029524	0	2.067462968	3.09064971	3.647360371	3.702863398	2.754273197	2.676660814	1.605447359	3.550668438	2.360786952	3.071660985	2.104447385	3.383215216	2.12042304	2.338223331	1.666262603	3.121143095	3.519944941	3.502451623	2.92062516	3.704319889	3.449273796	2.850235379	2.676660814	2.82355115	2.412598454	2.92337152	3.482976736	3.919747719	1.703692696	3.570791821	3.192120748	3.415085924	3.9886067	3.871485259	3.366413821	3.266140317	2.108108994	3.161164777
OTU_164	1.075477669	0	1.081388327	0	2.519473419	0	0	0	0	0	0	0	1.052495091	0	1.065500744	0	0	1.015390847	1.050892651	1.024409163	1.041383921	0	0	0	1.598554614	0	0	1.033595969	0	0	1.066324759	2.703251156	0	1.658781502	2.014181616	2.412598454	2.92337152	1.09168069	0	1.089951072	0	0	0	0	1.095157233	1.734780583	1.158031323	2.436964279	1.094285925
OTU_22	1.075477669	0	1.081388327	1.105727507	0	1.681451748	1.113796734	0	0	0	0	0	2.078043291	1.630608655	2.69253452	1.721963431	1.055715328	2.023025134	1.652428085	0	2.387584287	1.678171097	1.034369296	1.081388327	1.010206071	2.091147888	0	3.381848678	2.979775459	3.822065542	3.577841973	3.83090735	4.21710224	2.676660814	3.016531724	3.562036104	3.443507671	4.073572116	1.746619163	0	1.773312649	2.166192283	2.896210446	2.479401066	1.095157233	2.997268219	3.862629724	2.704598401	2.965404319
OTU_177	1.075477669	1.673818936	3.465274863	2.757101923	1.751405406	1.072965164	1.734780583	1.108403593	0	1.130311921	1.096904218	1.045323991	0	0	0	0	1.658781502	0	2.402516301	4.133071799	3.775936826	3.292911304	0	2.944189137	0	1.061400545	1.070464903	2.050105056	1.720808707	0	1.672734807	1.072130388	1.025168228	1.658781502	1.597575248	1.660911354	2.697879261	0	0	0	0	1.733606582	0	0	2.966833136	1.113796734	0	2.436964279	2.738847566
OTU_103	3.836836739	4.123447175	4.543584259	4.280450074	3.681934901	4.721717895	4.854966321	3.511547013	2.767061695	3.394031856	3.982434922	3.24954217	5.144521344	5.351638403	5.078391452	4.837247296	4.628334441	4.028724454	4.487758194	4.438460753	5.288920989	4.65549038	5.065863463	4.611024797	5.064122385	3.695606564	4.378648964	4.455649978	4.511847948	4.372619553	3.820597957	4.303277299	4.855506919	3.685518058	4.41030206	4.863349169	3.708699677	4.979247353	3.802856944	4.923404623	4.063457034	4.110953646	3.903373844	4.709931583	4.700439718	3.520711285	5.045255301	3.716033939	4.078185649
OTU_303	1.684746679	2.695203512	2.718165887	2.984123092	3.018027295	3.5894672	3.660089311	2.491667767	1.111992913	2.191304258	2.143019959	0	4.420089118	2.64179805	2.097168659	3.17727633	4.009211095	1.605447359	2.0756812	1.617417132	2.387584287	2.104447385	2.376532697	3.465274863	2.338223331	2.911066272	2.104447385	2.64052887	2.151961684	2.099588345	3.92819925	2.703251156	2.361989167	2.90158943	2.337050213	2.412598454	2.92337152	2.135424926	3.012056901	2.46327526	1.773312649	3.192120748	2.078043291	2.148118769	2.966833136	2.167497007	2.83948307	2.108108994	1.709355736
OTU_312	1.075477669	0	3.955027117	2.984123092	1.751405406	2.704598401	2.769924413	1.108403593	1.732434355	0	0	2.39377838	2.078043291	2.64179805	2.917885603	2.754273197	1.055715328	3.349514485	2.402516301	3.04244878	3.071660985	3.71162817	1.630608655	2.718165887	3.01781352	1.666262603	2.433076967	2.375312419	2.483473359	2.099588345	3.285806891	3.295765138	2.037589583	2.410068228	2.337050213	3.270326898	3.118337113	2.465944926	1.122908766	2.958287577	3.415963963	1.733606582	0	3.343879368	2.966833136	1.113796734	0	2.436964279	4.078185649
OTU_94	1.075477669	0	2.450032921	2.155820847	3.214750201	1.681451748	0	2.988487683	0	0	1.096904218	1.045323991	2.40502718	1.034369296	2.097168659	1.721963431	1.658781502	1.015390847	1.652428085	2.036460603	0	1.070464903	1.630608655	2.450032921	2.015282158	3.277337944	0	1.033595969	2.483473359	2.427917474	2.426631787	1.072130388	1.025168228	0	0	2.679289883	1.67599188	0	2.180647212	0	2.816794076	2.995800011	2.671422299	3.764028928	3.754887502	3.193615715	3.439917863	2.704598401	3.161164777
OTU_37	2.11178557	3.287224341	3.311586151	2.757101923	2.519473419	3.83238707	3.193615715	1.108403593	0	2.191304258	1.096904218	2.067462968	3.261968649	2.0512517	1.671652235	2.754273197	2.90158943	3.349514485	2.402516301	2.848949768	1.6398814	1.678171097	2.865781896	4.055282436	2.601932727	1.666262603	3.292911304	2.050105056	3.502451623	2.92062516	2.426631787	1.680356616	3.214369405	2.082786354	3.016531724	0	2.697879261	3.156809502	1.746619163	1.089951072	2.545167592	1.112894056	2.896210446	2.975444667	2.140481224	2.167497007	3.594995601	0	2.738847566
OTU_42	0	0	0	0	4.40042475	0	0	1.727763101	0	0	0	2.39377838	1.654539895	0	2.917885603	0	0	1.015390847	1.050892651	1.617417132	1.041383921	0	0	3.139551352	1.598554614	0	1.678171097	1.033595969	2.151961684	1.067150108	1.672734807	1.680356616	1.618423504	2.082786354	0	2.085167383	0	0	2.180647212	0	1.773312649	1.733606582	0	3.764028928	2.966833136	1.734780583	0	2.436964279	0
OTU_57	3.301493663	3.287224341	2.12042304	3.18023001	1.12659757	1.681451748	2.769924413	2.988487683	2.164889412	2.191304258	1.096904218	1.045323991	0	2.865781896	1.671652235	0	2.410068228	3.613054808	2.0756812	2.036460603	1.041383921	1.678171097	0	1.692490965	1.598554614	3.277337944	1.070464903	2.050105056	3.175802316	1.673818936	2.098377686	1.680356616	1.025168228	2.676660814	1.597575248	1.660911354	1.068804819	2.135424926	2.78435353	2.46327526	2.210254666	0	1.654539895	1.100415768	2.471305719	0	3.068526802	2.704598401	2.738847566
OTU_51	3.301493663	2.099588345	2.12042304	3.352841822	3.214750201	2.704598401	3.193615715	4.592240978	4.008874296	2.525127389	3.491926124	2.659730269	2.896210446	2.64179805	3.437769124	2.981222793	3.096133732	1.605447359	2.893530774	2.360786952	1.6398814	3.292911304	2.376532697	2.450032921	5.412176893	5.976283931	4.300260678	2.64052887	3.175802316	3.287224341	4.371116526	4.303277299	3.504870379	2.082786354	0	2.412598454	2.430493863	2.734678972	1.746619163	2.46327526	2.210254666	1.112894056	3.09064971	2.975444667	2.471305719	2.499929396	3.266140317	2.704598401	3.753370441
OTU_36	4.309331562	4.934178519	4.543584259	4.781238829	4.692207954	4.457548488	4.911864544	4.197003578	4.008874296	4.763376204	5.136214561	4.477456875	3.903373844	4.524350745	4.369615223	5.239612245	4.102761398	5.239253541	4.093997044	3.04244878	3.983204757	4.03575939	3.763264573	4.398438327	4.189142917	3.569195185	4.452996654	3.645969587	4.093685136	4.294248304	3.439201188	3.588007978	3.853751879	4.748996114	4.7185962	3.423541832	4.37563079	4.255466555	4.027873443	3.745812777	4.508771992	3.78562354	3.553500411	2.479401066	3.488935613	2.997268219	3.068526802	3.297194656	4.343141593
OTU_44	1.684746679	1.067150108	2.450032921	2.48756222	2.185960352	1.072965164	2.167497007	3.894607514	2.994333724	3.548627218	2.473996913	0	2.671422299	1.630608655	3.112745702	2.754273197	2.676660814	2.023025134	2.668812797	1.024409163	1.6398814	3.121143095	3.230471147	2.12042304	3.603618822	3.277337944	3.121143095	3.058289292	2.979775459	2.427917474	1.672734807	1.680356616	1.618423504	1.055715328	1.597575248	2.679289883	3.118337113	3.865390386	3.802856944	3.745812777	4.508771992	3.519179082	3.553500411	4.182888621	3.754887502	3.193615715	3.735009879	2.108108994	1.709355736
OTU_87	3.301493663	3.115537992	3.139551352	1.724278076	3.018027295	2.436964279	3.520711285	2.491667767	2.164889412	3.815541314	3.337941864	2.067462968	2.078043291	2.64179805	2.425347768	3.349846798	2.90158943	2.833639567	2.402516301	3.852362475	2.87758846	2.104447385	1.630608655	2.12042304	3.01781352	2.091147888	1.678171097	2.050105056	2.151961684	2.099588345	2.693868173	2.928884768	2.361989167	2.676660814	2.337050213	2.679289883	3.443507671	3.482976736	2.180647212	3.326155537	2.816794076	3.192120748	2.671422299	1.717354877	1.710493383	1.113796734	1.792044962	1.681451748	4.26011454
OTU_106	1.684746679	1.067150108	2.12042304	0	2.519473419	1.072965164	1.113796734	2.76135907	3.517648814	2.796037679	0	2.39377838	2.671422299	2.0512517	3.702863398	2.15324626	2.082786354	0	1.050892651	1.617417132	0	1.070464903	2.0512517	2.12042304	2.338223331	2.68589141	2.926124712	1.033595969	1.720808707	3.440634965	2.426631787	1.680356616	2.850235379	2.082786354	2.337050213	0	2.430493863	3.97323309	2.180647212	2.731908938	3.95515265	1.733606582	2.40502718	2.748638081	2.740240726	4.206499862	2.83948307	1.681451748	1.709355736
OTU_512	4.842249398	4.446951917	4.237039197	4.719491342	4.228932508	4.660070687	4.601868054	4.724296976	5.209634501	4.82519514	4.500807859	4.609060824	4.267530971	5.275597458	4.646376732	4.277300762	4.496652359	4.983837905	4.680980359	5.404802549	4.985856993	5.263174926	4.765823826	4.055282436	3.47793474	3.569195185	4.217367236	4.23274111	4.27572896	3.705778096	4.44544506	4.220374328	5.002518037	5.315962912	5.188281944	5.23866294	5.084525463	4.416974208	3.208672401	4.070505632	4.063457034	4.37625161	2.896210446	3.9886067	4.344699403	3.903976512	3.862629724	5.182695805	4.566904975
OTU_66	3.455067746	2.427917474	2.450032921	2.984123092	2.185960352	2.704598401	2.499929396	1.727763101	3.656999894	3.024029524	2.473996913	2.39377838	2.671422299	2.865781896	4.443939926	1.721963431	3.909171373	2.34647525	3.676935896	2.625417982	2.061639066	2.926124712	3.763264573	3.139551352	3.47793474	4.200951897	3.585094755	2.64052887	3.502451623	3.115537992	3.704319889	3.714563607	2.626668883	2.410068228	2.82355115	1.057333175	2.430493863	3.74883033	2.180647212	4.559085711	3.24250021	3.192120748	4.096911851	3.343879368	3.334984248	3.660089311	3.439917863	3.450719666	2.469962827
OTU_2	5.352868306	6.083483696	5.910535662	5.928555898	5.52263376	5.598763245	5.257486634	5.489627573	5.419938162	5.41336128	5.269983957	5.815553628	5.100032757	4.588612505	4.878494872	5.324827153	4.56399529	6.179939579	5.226569653	5.256578269	5.079132	5.419679797	5.065863463	5.988684687	4.826973842	5.326624882	5.04015557	4.97115229	4.776442476	4.446951917	4.58351487	4.779304901	5.44105396	5.012734516	5.633205048	5.063176419	5.300830963	4.69414907	6.277253168	5.630310272	4.583435262	5.70494915	4.490716261	4.432623118	4.568474378	4.530991036	4.608750988	5.225885735	4.566904975
OTU_170	2.708650449	1.067150108	3.139551352	2.155820847	3.018027295	1.681451748	2.769924413	0	2.767061695	2.525127389	1.096904218	2.884203001	2.40502718	2.865781896	3.112745702	2.484834466	2.676660814	3.197174015	3.259195776	3.213037603	3.883289795	3.71162817	3.383215216	2.12042304	1.598554614	2.68589141	2.433076967	3.058289292	2.483473359	2.099588345	2.693868173	2.435666816	3.043760386	3.801674355	4.017705344	3.562036104	3.708699677	2.734678972	3.919747719	3.619023432	2.545167592	3.658543633	3.261968649	2.148118769	1.710493383	2.997268219	2.83948307	3.716033939	3.977825675
OTU_38	4.387745418	5.171898863	4.675453035	4.19228145	4.228932508	4.780838477	5.070219368	5.060477282	4.908621015	4.884473641	5.430995407	5.216075041	4.683955706	5.314118864	5.124319094	4.94883711	3.909171373	4.028724454	5.419560568	4.854065805	4.833559447	4.65549038	4.457092596	4.675453035	5.604882102	4.200951897	4.52369996	4.455649978	3.99325527	5.081454999	5.079922363	5.090687264	4.632822139	4.912947454	4.972469193	4.808746813	4.126429647	4.815028232	4.87127943	6.004623131	5.220163357	4.667812931	4.799752865	4.645439974	4.762155503	4.966603651	4.371867824	4.457548488	4.634392844
OTU_13	3.455067746	1.673818936	2.12042304	3.18023001	3.018027295	3.125365	2.499929396	1.108403593	2.164889412	0	0	1.645083493	2.40502718	0	1.671652235	3.17727633	2.082786354	4.276951309	2.893530774	3.745185041	3.395585137	3.827953141	1.034369296	1.692490965	3.340247355	1.061400545	2.700561799	3.058289292	3.34835212	2.427917474	2.426631787	2.1068868	3.36691948	3.909171373	2.337050213	3.423541832	3.708699677	1.70595289	1.746619163	2.132907297	1.773312649	2.166192283	3.09064971	3.343879368	1.710493383	2.997268219	0	3.297194656	2.738847566
OTU_229	2.11178557	1.067150108	0	0	1.12659757	3.125365	1.113796734	1.108403593	0	0	0	0	0	1.034369296	0	0	0	3.83580849	1.050892651	1.024409163	1.041383921	1.070464903	1.034369296	0	0	1.061400545	0	0	0	1.067150108	0	1.072130388	0	2.410068228	0	0	2.102014577	1.09168069	1.122908766	0	0	1.733606582	0	0	0	0	0	1.681451748	1.094285925
OTU_5	5.391442243	4.517641363	5.241472491	4.587453486	4.40042475	5.308570082	4.377849359	3.511547013	2.497167991	2.525127389	4.176664451	4.332631764	4.490716261	3.521324709	3.926725355	3.770160724	4.009211095	5.984326808	5.226569653	5.046923658	4.399568984	5.178058084	2.376532697	3.604156066	3.18801951	3.91938154	2.700561799	4.062364065	4.582683197	3.822065542	3.704319889	4.038743587	4.802974536	4.805742133	4.972469193	5.279390981	5.174974999	2.961128823	4.128457413	3.745812777	2.545167592	2.166192283	1.052495091	2.479401066	0	2.997268219	3.862629724	5.308570082	4.698864276
OTU_50	1.684746679	2.695203512	3.604156066	3.352841822	3.926111739	3.450719666	3.903976512	2.159696376	4.203326685	4.235413801	3.631048581	3.40251319	1.654539895	2.64179805	3.112745702	2.981222793	3.267534182	2.610523446	2.0756812	2.036460603	2.87758846	2.104447385	2.64179805	3.311586151	3.47793474	3.430634354	2.700561799	2.864477877	3.175802316	3.287224341	2.693868173	3.123955969	3.630773969	3.096133732	2.337050213	4.012133756	2.92337152	3.482976736	3.536140792	3.153915107	3.570791821	2.166192283	3.09064971	2.748638081	3.488935613	2.769924413	3.266140317	3.297194656	2.139214509
OTU_8	4.896897261	5.297747503	4.7371266	4.897329663	4.40042475	4.133916216	5.070219368	4.724296976	4.908621015	4.698789302	5.35273472	5.372448317	4.267530971	4.524350745	4.708000238	5.656075495	4.351732608	4.83689173	4.093997044	3.213037603	4.325359	4.591099532	5.710467128	5.060309926	3.47793474	5.326624882	4.591099532	5.151979489	4.835647987	5.171898863	4.371116526	3.938564876	3.853751879	3.801674355	4.541624299	3.68839209	4.520667191	5.260414015	4.87127943	3.970180568	4.164195582	4.529385153	4.683955706	4.432623118	4.635965404	4.601868054	4.283396323	4.304788231	4.078185649
OTU_15	3.129602515	5.081454999	4.319994619	5.198269627	3.214750201	3.83238707	4.294717023	1.108403593	4.527781216	1.130311921	3.491926124	1.645083493	3.553500411	2.376532697	3.284391149	3.643192729	3.559184215	4.421493241	3.259195776	3.745185041	2.387584287	3.71162817	3.647360371	3.955027117	1.598554614	3.277337944	3.292911304	3.761864472	3.175802316	2.92062516	1.672734807	2.1068868	2.361989167	2.410068228	2.60071128	3.270326898	3.290064382	3.97323309	4.547157962	3.619023432	3.045292517	4.37625161	2.671422299	2.748638081	2.140481224	2.499929396	3.068526802	2.704598401	2.469962827
OTU_551	3.301493663	0	1.692490965	1.724278076	2.519473419	2.436964279	2.499929396	0	0	0	0	0	1.654539895	4.386544903	3.576396577	1.721963431	2.082786354	2.023025134	2.668812797	2.848949768	1.6398814	3.446387271	2.0512517	1.081388327	1.010206071	0	0	2.64052887	2.483473359	1.067150108	2.426631787	2.435666816	2.626668883	2.410068228	2.337050213	3.098885665	2.697879261	1.09168069	0	1.703692696	1.143517399	0	1.052495091	2.148118769	1.710493383	1.113796734	2.230996487	2.704598401	2.738847566
OTU_79	1.075477669	0	1.081388327	1.105727507	1.751405406	1.072965164	1.734780583	3.184674728	2.164889412	2.525127389	2.143019959	1.045323991	1.654539895	1.630608655	1.065500744	2.15324626	0	0	2.0756812	1.024409163	0	0	1.630608655	1.081388327	1.010206071	0	0	2.375312419	1.103064935	1.673818936	0	2.435666816	0	0	0	1.660911354	1.068804819	2.734678972	3.012056901	2.132907297	2.816794076	1.112894056	3.67978999	2.975444667	2.471305719	2.769924413	1.792044962	2.108108994	1.709355736
OTU_724	2.11178557	1.067150108	2.12042304	1.724278076	3.214750201	1.681451748	2.167497007	1.727763101	0	1.130311921	1.096904218	2.067462968	2.078043291	1.630608655	0	1.103950964	1.658781502	2.34647525	1.652428085	3.503509234	1.6398814	0	1.630608655	2.450032921	1.010206071	2.418952549	2.700561799	1.033595969	2.151961684	1.067150108	1.066324759	1.680356616	2.037589583	2.676660814	2.014181616	0	1.068804819	1.09168069	1.122908766	1.089951072	2.545167592	1.112894056	1.654539895	2.975444667	1.095157233	1.734780583	2.230996487	2.108108994	3.333508209
OTU_70	3.129602515	2.099588345	2.718165887	1.105727507	3.54236796	4.040238304	1.113796734	1.727763101	1.732434355	3.024029524	2.143019959	0	3.67978999	3.059619391	2.917885603	2.484834466	1.658781502	0	1.652428085	3.952125375	0	1.678171097	2.376532697	3.139551352	1.598554614	2.091147888	2.104447385	3.519944941	3.502451623	2.099588345	3.114140995	3.123955969	2.037589583	3.267534182	3.016531724	1.660911354	3.443507671	2.135424926	1.746619163	2.132907297	3.24250021	2.995800011	2.896210446	3.9886067	2.471305719	3.366413821	3.862629724	2.108108994	3.753370441
OTU_127	0	0	1.692490965	0	1.12659757	1.072965164	0	2.159696376	0	2.525127389	0	2.067462968	2.40502718	1.034369296	1.065500744	2.754273197	1.658781502	0	0	1.024409163	1.6398814	1.070464903	3.647360371	0	1.598554614	0	3.292911304	2.375312419	1.103064935	2.099588345	1.066324759	1.072130388	1.025168228	2.410068228	1.597575248	0	1.67599188	1.09168069	2.180647212	2.132907297	1.773312649	2.7684921	1.052495091	1.100415768	1.095157233	1.734780583	3.068526802	1.072965164	2.469962827
OTU_23	1.684746679	2.695203512	2.12042304	2.48756222	2.185960352	2.108108994	1.734780583	4.368291971	2.767061695	3.68824823	3.491926124	4.332631764	1.052495091	1.630608655	0	1.103950964	0	3.728726561	1.050892651	3.213037603	2.387584287	3.827953141	0	2.718165887	1.010206071	1.666262603	1.070464903	0	1.720808707	2.695203512	0	1.072130388	2.361989167	3.420716548	3.602276744	2.9042888	3.708699677	1.09168069	0	1.089951072	0	2.166192283	1.052495091	0	0	1.113796734	1.158031323	2.436964279	2.469962827
OTU_58	3.836836739	0	1.692490965	2.757101923	3.681934901	3.83238707	0	2.491667767	0	0	2.969696271	2.659730269	4.420089118	3.647360371	1.671652235	3.349846798	3.267534182	2.833639567	3.259195776	0	2.387584287	3.585094755	3.647360371	2.12042304	3.18801951	2.911066272	2.433076967	2.864477877	3.502451623	2.099588345	1.672734807	3.295765138	3.504870379	2.90158943	2.60071128	2.679289883	4.03278215	2.734678972	2.513850795	2.46327526	3.570791821	2.995800011	3.09064971	3.9886067	3.162620201	4.377849359	0	4.457548488	1.709355736
OTU_6	3.593855354	1.067150108	2.450032921	1.105727507	3.54236796	2.704598401	0	3.357348593	1.732434355	3.024029524	1.712773747	1.045323991	3.903373844	3.383215216	4.646376732	1.721963431	3.420716548	2.34647525	2.893530774	3.852362475	3.242695248	3.827953141	1.630608655	0	3.01781352	2.418952549	2.104447385	3.869137581	3.502451623	3.822065542	3.820597957	4.779304901	3.853751879	3.420716548	3.338929381	4.631324558	4.37563079	2.961128823	3.536140792	4.752714768	3.95515265	3.192120748	3.903373844	4.50710518	4.932885804	4.911864544	4.679792075	4.040238304	4.17201593
OTU_16	2.11178557	1.673818936	3.465274863	1.105727507	3.809183047	1.072965164	3.193615715	2.159696376	2.164889412	3.024029524	2.743032514	3.78303305	2.671422299	3.647360371	3.926725355	2.981222793	3.685518058	2.34647525	3.793036077	3.04244878	1.6398814	2.433076967	2.376532697	4.47283587	3.340247355	3.105794664	3.585094755	3.761864472	3.768624942	2.92062516	3.820597957	4.456029461	2.850235379	2.676660814	2.014181616	3.804567105	3.290064382	4.629686281	4.128457413	3.970180568	3.045292517	4.293124066	3.261968649	4.577929995	3.754887502	4.669425461	4.371867824	3.716033939	4.078185649
OTU_263	3.301493663	3.822065542	2.718165887	3.18023001	2.185960352	3.125365	2.167497007	4.002603673	4.453249121	4.485625928	4.500807859	4.609060824	3.261968649	2.865781896	3.437769124	2.754273197	2.676660814	2.610523446	4.000483137	3.365571534	2.061639066	3.121143095	2.376532697	2.944189137	4.720003121	4.759526397	2.926124712	2.375312419	2.483473359	3.287224341	4.709517489	4.594145571	3.36691948	2.676660814	2.337050213	2.085167383	2.697879261	2.961128823	3.012056901	2.132907297	2.816794076	3.78562354	1.052495091	1.717354877	3.754887502	3.366413821	2.56708501	3.5894672	2.738847566
OTU_61	3.455067746	2.099588345	3.73083401	2.48756222	2.519473419	2.436964279	2.499929396	4.724296976	4.730731464	2.525127389	4.264779209	4.544758959	0	1.630608655	1.671652235	2.15324626	0	2.34647525	2.0756812	3.365571534	2.387584287	1.678171097	2.865781896	1.081388327	1.598554614	1.666262603	1.070464903	1.629585492	1.103064935	0	2.098377686	2.1068868	1.618423504	1.658781502	2.82355115	2.679289883	1.67599188	1.09168069	2.513850795	1.703692696	0	1.112894056	0	2.148118769	1.710493383	0	1.792044962	1.681451748	3.333508209
OTU_126	0	0	0	0	1.12659757	1.681451748	1.113796734	0	0	0	0	0	1.052495091	2.376532697	2.425347768	0	0	1.605447359	2.893530774	2.360786952	0	2.104447385	0	0	0	1.666262603	0	0	1.103064935	1.067150108	1.066324759	1.072130388	1.025168228	2.410068228	2.014181616	1.057333175	2.102014577	0	0	0	0	1.112894056	0	2.479401066	0	0	1.158031323	1.681451748	3.626525322
OTU_74	2.440866869	0	1.692490965	0	3.387838896	2.436964279	1.734780583	2.76135907	2.767061695	2.525127389	2.143019959	3.24954217	3.261968649	3.647360371	1.671652235	1.103950964	1.658781502	2.34647525	3.676935896	2.360786952	1.6398814	4.217367236	0	0	2.015282158	1.061400545	1.070464903	2.375312419	2.483473359	1.673818936	2.426631787	2.1068868	2.850235379	2.410068228	1.009469883	2.9042888	2.102014577	3.156809502	1.122908766	2.46327526	2.210254666	2.498547749	4.345825643	2.479401066	2.471305719	2.997268219	2.230996487	4.040238304	3.977825675
OTU_24	2.11178557	3.287224341	2.12042304	3.18023001	3.681934901	2.704598401	3.520711285	2.76135907	2.497167991	2.796037679	2.969696271	1.045323991	2.896210446	2.865781896	2.097168659	2.754273197	2.082786354	1.605447359	1.050892651	3.629401829	2.653290576	2.104447385	3.970398362	2.450032921	1.010206071	1.061400545	1.678171097	2.64052887	2.752861633	2.099588345	1.672734807	2.703251156	3.36691948	3.096133732	1.597575248	3.270326898	1.67599188	1.09168069	2.513850795	2.132907297	3.045292517	2.498547749	2.40502718	1.717354877	2.471305719	2.499929396	2.230996487	2.704598401	2.469962827
OTU_10	3.301493663	3.440634965	2.718165887	2.757101923	2.519473419	3.297194656	3.903976512	4.592240978	4.203326685	4.323728196	3.337941864	5.131035988	3.09064971	3.970398362	2.69253452	3.643192729	3.685518058	2.833639567	4.740035591	3.503509234	3.775936826	3.827953141	3.763264573	3.604156066	2.601932727	3.277337944	3.121143095	4.150066241	3.502451623	4.211373915	3.285806891	3.295765138	4.906193473	4.860340356	4.339868048	3.804567105	4.126429647	2.135424926	2.78435353	2.958287577	4.25835668	3.658543633	2.896210446	3.49792946	3.334984248	3.366413821	3.594995601	2.704598401	3.487443132
OTU_93	3.836836739	3.579289085	4.398438327	3.773237979	2.519473419	3.940052634	4.206499862	2.988487683	4.203326685	2.191304258	3.165536572	3.40251319	4.184742208	4.709138014	4.76709902	3.643192729	4.628334441	4.19886011	4.000483137	3.952125375	3.983204757	4.12941905	4.524350745	4.149021235	4.411695754	4.759526397	3.446387271	4.23274111	3.99325527	4.029811839	4.932650898	2.928884768	4.046835917	4.102761398	4.41030206	2.9042888	3.708699677	3.74883033	4.222483452	4.164305399	4.164195582	3.658543633	3.903373844	3.880683284	4.079727192	3.520711285	3.735009879	3.450719666	3.161164777
OTU_98	0	2.099588345	1.692490965	2.155820847	1.751405406	2.704598401	1.113796734	0	0	0	1.096904218	0	0	1.630608655	1.065500744	1.721963431	1.658781502	0	1.652428085	0	0	0	2.376532697	1.692490965	0	1.061400545	2.926124712	0	0	1.067150108	2.098377686	1.072130388	0	0	0	1.660911354	0	0	1.122908766	3.153915107	0	1.112894056	1.654539895	0	0	2.167497007	1.792044962	0	0
OTU_406	1.075477669	1.067150108	1.081388327	1.105727507	0	0	1.113796734	2.159696376	3.656999894	1.756221126	1.712773747	2.884203001	0	0	2.097168659	1.721963431	0	0	1.050892651	0	0	1.070464903	2.0512517	2.450032921	1.010206071	1.061400545	0	1.033595969	1.103064935	0	0	1.072130388	0	0	0	0	0	1.09168069	0	1.089951072	0	2.995800011	1.052495091	0	0	0	0	0	0
OTU_27	2.11178557	3.705778096	2.718165887	2.757101923	1.751405406	1.681451748	3.660089311	3.357348593	3.517648814	4.040698569	3.982434922	2.659730269	2.40502718	1.034369296	2.425347768	2.754273197	3.267534182	1.015390847	2.0756812	1.024409163	1.041383921	3.292911304	3.230471147	3.955027117	1.010206071	3.277337944	2.700561799	2.050105056	2.151961684	1.067150108	0	2.1068868	1.025168228	2.410068228	1.009469883	1.660911354	2.102014577	2.734678972	3.675653705	4.488302603	2.545167592	3.78562354	1.654539895	1.717354877	3.488935613	3.193615715	1.158031323	1.072965164	1.094285925
OTU_19	1.684746679	3.440634965	3.847281106	4.363539307	2.790179778	1.681451748	4.012021222	2.988487683	4.453249121	4.698789302	3.757927188	3.66699827	2.896210446	1.630608655	3.112745702	4.360380423	3.420716548	1.605447359	2.0756812	1.024409163	1.6398814	2.433076967	3.970398362	4.543584259	4.019077538	2.418952549	4.12941905	3.761864472	2.752861633	3.115537992	1.066324759	1.072130388	0	2.676660814	2.014181616	2.679289883	1.068804819	3.156809502	3.919747719	3.153915107	4.346746849	3.658543633	2.896210446	3.171391528	3.334984248	2.769924413	3.594995601	2.108108994	2.738847566
OTU_111	3.455067746	3.705778096	3.465274863	2.984123092	3.214750201	3.125365	2.769924413	2.491667767	1.111992913	1.756221126	1.712773747	1.645083493	2.078043291	0	2.69253452	2.484834466	2.082786354	3.487293985	1.652428085	2.625417982	1.6398814	2.926124712	1.034369296	3.465274863	2.338223331	2.911066272	3.292911304	2.375312419	2.752861633	1.067150108	2.919254533	2.1068868	0	2.676660814	2.60071128	2.679289883	3.118337113	2.465944926	2.78435353	0	3.045292517	3.192120748	2.078043291	2.479401066	2.471305719	1.734780583	3.266140317	1.681451748	2.965404319
OTU_71	2.440866869	3.287224341	1.692490965	2.155820847	3.54236796	2.704598401	1.113796734	2.491667767	1.732434355	1.756221126	4.347820602	2.067462968	0	1.034369296	2.69253452	2.484834466	2.410068228	2.610523446	2.893530774	4.293831807	3.533813815	2.926124712	2.865781896	3.847281106	3.719225658	2.68589141	2.104447385	2.050105056	3.175802316	2.92062516	3.114140995	1.680356616	2.626668883	2.410068228	3.338929381	2.679289883	2.430493863	1.09168069	1.122908766	2.46327526	1.143517399	2.995800011	2.896210446	2.148118769	2.140481224	3.193615715	2.56708501	3.716033939	2.965404319
OTU_197	0	1.067150108	1.081388327	0	1.751405406	1.681451748	2.499929396	0	1.111992913	0	0	0	0	0	2.69253452	2.754273197	3.420716548	0	0	1.024409163	1.041383921	0	3.383215216	2.12042304	2.601932727	2.911066272	5.419679797	1.033595969	2.483473359	1.067150108	1.066324759	1.072130388	1.025168228	1.658781502	1.597575248	2.085167383	3.290064382	2.734678972	3.208672401	4.559085711	1.773312649	3.902410173	0	2.479401066	2.740240726	0	1.792044962	1.072965164	1.094285925
OTU_55	3.129602515	2.92062516	2.944189137	4.09837174	2.790179778	2.108108994	2.997268219	1.108403593	1.111992913	1.756221126	1.712773747	2.884203001	2.078043291	3.059619391	2.097168659	2.15324626	2.410068228	3.349514485	1.652428085	1.024409163	2.387584287	2.700561799	2.376532697	2.718165887	2.015282158	3.277337944	2.700561799	3.645969587	2.483473359	2.099588345	2.098377686	1.680356616	2.361989167	2.082786354	1.009469883	2.085167383	2.102014577	2.734678972	2.180647212	2.132907297	3.24250021	3.192120748	2.896210446	2.975444667	2.740240726	2.167497007	2.230996487	0	2.469962827
OTU_65	2.440866869	3.115537992	3.465274863	3.646247618	2.790179778	2.930267379	2.499929396	2.76135907	2.497167991	2.191304258	1.712773747	1.045323991	3.261968649	2.865781896	3.284391149	4.189142917	3.559184215	1.015390847	2.893530774	1.617417132	2.387584287	2.433076967	2.865781896	3.465274863	3.340247355	2.911066272	3.446387271	3.229120794	4.093685136	1.673818936	2.426631787	2.928884768	2.361989167	2.676660814	1.009469883	2.9042888	2.102014577	3.482976736	2.78435353	3.153915107	2.545167592	2.498547749	2.896210446	2.148118769	2.966833136	1.734780583	1.792044962	2.108108994	2.738847566
OTU_85	1.075477669	3.115537992	2.944189137	3.646247618	3.809183047	1.681451748	2.997268219	2.76135907	1.732434355	2.191304258	2.143019959	2.884203001	0	2.0512517	0	2.754273197	0	2.34647525	2.668812797	2.036460603	2.653290576	2.104447385	1.034369296	1.692490965	1.598554614	0	0	1.629585492	3.34835212	2.099588345	1.672734807	2.1068868	1.618423504	2.90158943	2.82355115	2.9042888	1.67599188	1.09168069	2.513850795	1.703692696	1.143517399	1.112894056	2.078043291	1.100415768	2.966833136	2.769924413	3.266140317	2.108108994	2.139214509
OTU_149	2.11178557	0	2.12042304	0	1.751405406	1.072965164	0	2.491667767	2.497167991	0	1.712773747	0	3.09064971	2.64179805	2.097168659	0	1.658781502	2.34647525	1.652428085	1.617417132	1.6398814	1.678171097	1.034369296	1.692490965	1.598554614	0	1.070464903	0	2.483473359	2.099588345	2.693868173	1.072130388	2.626668883	1.055715328	1.597575248	2.085167383	2.92337152	0	2.180647212	1.089951072	2.545167592	1.112894056	2.40502718	2.479401066	2.140481224	1.734780583	2.56708501	2.108108994	3.161164777
OTU_163	0	1.067150108	1.692490965	1.105727507	2.790179778	1.072965164	1.734780583	1.108403593	1.111992913	0	1.096904218	1.645083493	0	0	0	1.103950964	0	2.610523446	2.893530774	4.367957887	5.913111034	3.71162817	0	1.692490965	0	1.666262603	1.070464903	1.033595969	0	0	0	1.072130388	2.037589583	1.055715328	3.016531724	2.9042888	2.430493863	1.09168069	0	1.089951072	0	1.112894056	1.052495091	1.100415768	0	0	0	2.704598401	3.487443132
OTU_2351	0	0	1.081388327	0	0	0	0	2.159696376	2.164889412	1.130311921	2.143019959	3.78303305	0	0	0	1.103950964	0	0	0	1.617417132	2.061639066	0	0	0	0	0	0	0	1.103064935	1.673818936	0	2.1068868	1.025168228	0	1.009469883	0	0	1.70595289	1.122908766	0	1.143517399	1.112894056	0	2.148118769	1.095157233	2.167497007	1.792044962	1.681451748	2.139214509
OTU_67	2.708650449	2.099588345	2.718165887	2.48756222	1.751405406	3.940052634	2.167497007	2.76135907	2.164889412	0	1.096904218	1.645083493	1.052495091	0	1.671652235	1.721963431	0	1.015390847	2.0756812	2.360786952	2.387584287	2.433076967	1.034369296	0	2.338223331	2.091147888	0	2.375312419	0	1.673818936	0	2.928884768	2.037589583	3.096133732	3.338929381	3.098885665	1.67599188	1.09168069	2.513850795	2.132907297	1.143517399	1.112894056	2.078043291	2.975444667	1.710493383	0	0	1.681451748	2.139214509
OTU_602	3.301493663	3.579289085	1.692490965	2.155820847	2.185960352	3.297194656	3.787180419	2.988487683	2.164889412	1.756221126	2.143019959	2.067462968	2.896210446	3.383215216	2.425347768	2.15324626	3.267534182	2.023025134	3.793036077	3.213037603	3.242695248	2.700561799	3.383215216	1.692490965	3.340247355	1.666262603	3.292911304	3.381848678	2.752861633	2.92062516	3.285806891	3.449273796	1.025168228	3.096133732	2.60071128	2.679289883	1.67599188	3.329091118	3.208672401	2.958287577	3.24250021	2.498547749	3.09064971	3.171391528	3.162620201	2.769924413	2.83948307	3.450719666	2.738847566
OTU_7	4.309331562	3.115537992	2.718165887	3.889948988	4.818591631	4.221880495	3.193615715	2.491667767	3.656999894	3.024029524	3.491926124	2.659730269	4.683955706	4.650133511	4.208387624	4.277300762	4.102761398	2.833639567	4.555082266	4.801535335	4.164401497	3.585094755	3.521324709	3.955027117	4.106614698	3.569195185	4.452996654	3.761864472	4.187576503	4.826917378	4.292749536	4.303277299	4.21710224	3.559184215	3.924517728	4.105696197	3.708699677	4.416974208	4.310754605	3.480008303	3.570791821	3.78562354	4.683955706	4.887726015	4.26166757	4.530991036	3.594995601	4.3831893	5.221968347
OTU_18	3.593855354	4.029811839	2.944189137	3.889948988	3.018027295	3.297194656	3.787180419	3.184674728	2.164889412	1.756221126	2.473996913	4.406860843	3.261968649	3.059619391	4.026848424	4.095245436	2.90158943	3.026827181	4.417137967	3.629401829	3.395585137	3.585094755	3.521324709	3.311586151	3.9258839	3.695606564	3.446387271	4.150066241	3.768624942	3.929674865	3.285806891	3.938564876	4.571332604	3.420716548	4.41030206	3.098885665	3.708699677	2.734678972	3.012056901	3.153915107	2.545167592	4.293124066	3.09064971	4.577929995	2.740240726	4.112535085	1.792044962	4.040238304	1.709355736
OTU_17	2.708650449	1.067150108	1.692490965	0	1.751405406	0	1.734780583	0	2.767061695	2.525127389	3.165536572	0	2.078043291	2.376532697	2.917885603	1.721963431	1.658781502	1.015390847	1.050892651	1.024409163	2.653290576	2.700561799	2.0512517	1.692490965	1.598554614	2.091147888	1.678171097	2.375312419	1.720808707	2.427917474	3.439201188	3.123955969	0	2.410068228	1.009469883	2.085167383	2.102014577	1.70595289	1.122908766	2.958287577	3.045292517	2.995800011	2.40502718	1.717354877	3.162620201	2.997268219	3.266140317	3.297194656	3.86995877
OTU_90	2.11178557	2.099588345	2.718165887	2.48756222	1.751405406	1.072965164	2.997268219	3.511547013	3.190627707	3.815541314	2.473996913	2.659730269	1.052495091	0	3.81913209	1.103950964	1.055715328	1.605447359	2.0756812	2.625417982	2.387584287	1.070464903	1.034369296	2.718165887	0	2.091147888	0	1.629585492	2.151961684	0	1.066324759	2.1068868	1.618423504	1.658781502	2.60071128	1.057333175	0	0	2.513850795	1.089951072	2.545167592	3.364898134	0	1.717354877	0	1.113796734	1.158031323	1.072965164	1.709355736
OTU_269	3.720455434	2.695203512	2.944189137	2.757101923	1.12659757	3.83238707	3.366413821	2.159696376	2.767061695	3.548627218	2.969696271	2.884203001	2.896210446	3.521324709	2.425347768	3.886852842	3.559184215	4.729893229	4.555082266	4.631389635	3.242695248	3.935594595	3.870545662	2.944189137	2.338223331	2.68589141	3.121143095	2.050105056	1.720808707	2.427917474	3.114140995	3.83090735	4.21710224	4.190613156	3.186717612	4.276375943	4.588060465	2.465944926	2.180647212	3.153915107	2.545167592	3.364898134	2.40502718	3.343879368	2.140481224	2.499929396	1.792044962	3.940052634	3.333508209
OTU_46	2.11178557	1.673818936	2.12042304	3.18023001	3.387838896	2.930267379	2.167497007	0	1.111992913	2.191304258	1.096904218	0	2.671422299	2.376532697	2.425347768	1.103950964	2.410068228	2.023025134	1.652428085	2.360786952	1.6398814	1.678171097	1.630608655	3.73083401	1.598554614	0	0	1.629585492	2.979775459	2.427917474	1.672734807	1.072130388	2.361989167	3.420716548	3.016531724	2.412598454	2.430493863	1.09168069	3.381677971	0	1.143517399	2.166192283	1.052495091	2.148118769	0	1.113796734	1.158031323	2.108108994	2.965404319
OTU_227	2.11178557	0	2.718165887	1.724278076	0	1.072965164	1.734780583	2.159696376	2.164889412	3.024029524	2.743032514	1.045323991	0	1.034369296	3.112745702	0	0	1.015390847	1.050892651	0	2.387584287	1.070464903	0	0	0	1.061400545	0	1.033595969	0	1.067150108	2.919254533	3.295765138	1.025168228	1.658781502	3.016531724	1.660911354	2.102014577	0	0	0	0	0	0	0	1.095157233	0	0	1.681451748	1.094285925
OTU_56	2.934425591	2.92062516	2.12042304	2.757101923	3.387838896	2.108108994	3.193615715	3.511547013	4.008874296	4.141338695	3.631048581	2.659730269	2.078043291	2.376532697	1.671652235	2.754273197	1.658781502	1.605447359	2.0756812	2.036460603	2.061639066	1.070464903	2.64179805	1.692490965	2.015282158	3.430634354	1.678171097	2.050105056	2.752861633	0	1.066324759	2.1068868	1.618423504	2.410068228	1.009469883	2.9042888	0	2.465944926	1.746619163	1.089951072	2.816794076	3.519179082	3.261968649	0	1.710493383	3.193615715	1.792044962	2.108108994	2.139214509
OTU_116	0	0	1.692490965	0	1.12659757	1.681451748	1.734780583	0	0	0	1.096904218	1.045323991	2.896210446	1.034369296	0	1.103950964	1.055715328	1.015390847	2.0756812	1.024409163	2.387584287	1.678171097	1.630608655	0	0	0	0	0	0	1.673818936	1.672734807	0	1.618423504	2.410068228	0	2.412598454	3.290064382	1.09168069	0	1.089951072	0	2.498547749	2.078043291	0	2.471305719	0	3.735009879	2.108108994	3.161164777
OTU_21	3.301493663	1.673818936	2.718165887	2.48756222	4.134881942	3.125365	2.769924413	1.108403593	1.111992913	1.756221126	2.969696271	3.24954217	4.267530971	2.0512517	1.065500744	2.981222793	3.267534182	2.34647525	3.259195776	3.629401829	2.87758846	2.104447385	2.0512517	4.055282436	2.338223331	3.105794664	2.104447385	3.761864472	3.502451623	3.115537992	3.114140995	2.435666816	2.626668883	3.096133732	3.338929381	2.412598454	3.825005882	2.135424926	2.513850795	3.480008303	1.773312649	3.519179082	3.09064971	2.748638081	3.979360234	2.499929396	4.283396323	1.681451748	2.965404319
OTU_32	2.934425591	3.115537992	1.692490965	3.506990768	4.228932508	3.450719666	2.499929396	1.108403593	1.111992913	1.756221126	2.473996913	1.645083493	3.79590887	2.376532697	2.425347768	3.349846798	3.420716548	3.83580849	3.087917563	2.848949768	2.87758846	2.700561799	3.383215216	2.718165887	1.598554614	3.105794664	1.678171097	3.645969587	3.641668128	1.673818936	3.114140995	3.83090735	2.626668883	3.909171373	3.602276744	3.098885665	3.582188467	2.135424926	1.122908766	1.703692696	0	2.498547749	3.09064971	2.148118769	2.471305719	3.193615715	1.158031323	3.940052634	2.965404319
OTU_196	0	0	1.081388327	1.724278076	0	1.072965164	1.734780583	3.357348593	2.767061695	3.394031856	3.757927188	3.40251319	0	0	0	0	0	1.015390847	0	0	1.041383921	0	0	0	1.598554614	1.061400545	0	1.629585492	0	0	0	1.072130388	3.214369405	0	0	0	0	2.135424926	1.746619163	1.089951072	0	0	0	0	0	0	1.158031323	0	2.139214509
OTU_150	2.11178557	4.294248304	3.311586151	3.646247618	3.214750201	2.436964279	3.366413821	3.184674728	2.994333724	2.796037679	3.165536572	3.40251319	2.671422299	2.64179805	2.425347768	3.17727633	3.559184215	3.728726561	2.0756812	1.617417132	0	2.433076967	0	2.944189137	1.598554614	2.68589141	2.104447385	2.375312419	1.720808707	2.92062516	1.672734807	2.1068868	1.618423504	2.082786354	2.60071128	1.057333175	2.697879261	2.465944926	3.802856944	2.731908938	2.210254666	1.733606582	2.896210446	1.717354877	2.140481224	1.734780583	1.158031323	2.704598401	1.709355736
OTU_34	2.11178557	2.099588345	2.12042304	1.724278076	2.790179778	1.072965164	2.769924413	1.108403593	1.732434355	0	1.096904218	1.645083493	3.09064971	2.64179805	2.917885603	2.754273197	1.055715328	3.026827181	2.668812797	1.024409163	3.071660985	1.678171097	1.034369296	2.450032921	2.338223331	3.430634354	3.585094755	3.645969587	3.502451623	2.92062516	3.439201188	2.703251156	2.850235379	2.90158943	2.60071128	1.057333175	3.290064382	3.865390386	1.122908766	2.46327526	2.545167592	2.166192283	3.79590887	2.479401066	2.740240726	3.366413821	2.56708501	2.436964279	3.487443132
OTU_225	1.075477669	2.099588345	1.692490965	1.724278076	1.12659757	1.072965164	0	1.108403593	1.732434355	1.130311921	1.096904218	1.045323991	0	1.034369296	1.065500744	2.484834466	1.658781502	0	2.668812797	1.617417132	1.6398814	1.678171097	1.034369296	2.450032921	2.015282158	3.569195185	2.433076967	3.229120794	2.979775459	2.099588345	1.066324759	2.1068868	2.037589583	1.658781502	2.337050213	1.057333175	1.67599188	1.09168069	1.746619163	2.132907297	1.143517399	2.166192283	2.671422299	1.717354877	1.095157233	2.769924413	1.158031323	1.681451748	2.139214509
OTU_140	2.440866869	1.067150108	3.311586151	1.724278076	2.790179778	1.681451748	2.997268219	3.777868158	2.164889412	3.394031856	3.491926124	2.39377838	1.052495091	0	3.437769124	0	3.559184215	2.34647525	1.050892651	2.360786952	3.071660985	2.700561799	2.0512517	1.081388327	1.598554614	1.061400545	3.121143095	1.033595969	2.752861633	2.099588345	1.672734807	2.435666816	1.025168228	2.082786354	2.82355115	2.412598454	1.67599188	2.135424926	2.513850795	2.132907297	3.24250021	2.7684921	2.896210446	1.100415768	2.140481224	1.113796734	1.792044962	1.681451748	3.333508209
OTU_43	3.129602515	0	1.692490965	1.724278076	2.185960352	2.108108994	0	1.108403593	0	0	0	0	2.896210446	3.383215216	1.065500744	1.103950964	2.082786354	2.34647525	2.0756812	1.024409163	3.983204757	1.070464903	1.630608655	1.081388327	2.015282158	1.666262603	1.070464903	1.629585492	1.103064935	1.067150108	1.066324759	2.703251156	2.850235379	1.055715328	2.014181616	2.412598454	2.102014577	1.09168069	1.746619163	2.731908938	1.143517399	1.733606582	2.671422299	2.148118769	2.740240726	0	2.56708501	2.704598401	2.965404319
OTU_45	2.11178557	1.067150108	1.081388327	0	2.790179778	0	0	3.777868158	4.008874296	2.191304258	3.982434922	2.659730269	0	1.630608655	1.065500744	2.15324626	0	1.015390847	1.050892651	1.024409163	0	0	2.0512517	1.692490965	0	2.911066272	2.700561799	2.375312419	1.103064935	2.099588345	2.098377686	2.1068868	1.618423504	1.055715328	1.597575248	1.660911354	1.67599188	1.70595289	0	1.703692696	0	1.733606582	2.896210446	2.479401066	2.740240726	3.520711285	3.068526802	0	1.709355736
OTU_102	1.684746679	0	0	0	1.751405406	1.072965164	0	0	0	0	0	0	1.052495091	1.630608655	2.917885603	1.721963431	1.055715328	0	1.050892651	1.617417132	1.6398814	2.104447385	2.0512517	2.718165887	1.010206071	0	2.104447385	2.375312419	2.151961684	3.440634965	3.704319889	2.703251156	1.618423504	2.082786354	1.597575248	2.412598454	2.697879261	3.482976736	1.746619163	2.731908938	3.415963963	1.733606582	3.415085924	3.343879368	3.871485259	3.660089311	2.230996487	1.072965164	2.965404319
OTU_41	4.044732979	0	2.450032921	0	2.790179778	3.5894672	1.113796734	0	0	0	0	0	2.078043291	2.376532697	1.671652235	3.770160724	0	2.610523446	3.259195776	2.625417982	4.164401497	4.452996654	1.630608655	1.081388327	2.338223331	0	1.070464903	1.033595969	2.483473359	1.067150108	2.098377686	2.928884768	4.439884644	4.009211095	3.016531724	3.423541832	3.443507671	1.09168069	1.746619163	1.089951072	1.773312649	2.166192283	0	1.717354877	2.140481224	2.499929396	2.83948307	2.436964279	3.626525322
OTU_815	1.075477669	4.029811839	3.311586151	2.984123092	0	0	2.769924413	1.108403593	1.111992913	0	0	2.067462968	2.40502718	0	2.69253452	0	3.267534182	2.34647525	0	0	1.041383921	1.070464903	2.865781896	3.139551352	3.01781352	2.68589141	2.926124712	1.033595969	2.151961684	0	1.672734807	1.072130388	0	0	0	1.660911354	0	3.865390386	3.381677971	2.132907297	2.210254666	1.733606582	0	0	1.095157233	1.734780583	1.792044962	0	0
OTU_40	2.440866869	3.705778096	4.149021235	4.442102653	3.018027295	4.721717895	4.012021222	3.777868158	3.900845775	3.024029524	4.176664451	3.78303305	3.79590887	3.383215216	3.284391149	4.513432661	3.801674355	2.833639567	4.342882138	4.569902721	3.775936826	2.700561799	4.151492616	3.955027117	4.604461131	4.019469864	4.591099532	3.519944941	3.885307618	3.440634965	2.919254533	3.588007978	3.853751879	3.685518058	3.924517728	3.68839209	3.443507671	3.156809502	4.027873443	2.731908938	4.063457034	4.010446787	3.553500411	4.432623118	3.754887502	4.294717023	3.735009879	2.704598401	1.709355736
OTU_84	0	0	1.081388327	1.724278076	2.519473419	1.681451748	2.167497007	0	0	2.191304258	1.712773747	0	1.052495091	1.034369296	2.425347768	1.103950964	2.082786354	0	1.652428085	0	1.6398814	0	1.034369296	0	2.338223331	1.666262603	3.121143095	0	1.720808707	1.067150108	3.114140995	2.1068868	1.025168228	0	0	1.660911354	0	2.734678972	1.746619163	2.731908938	3.415963963	2.166192283	1.052495091	2.148118769	2.140481224	2.769924413	3.068526802	2.108108994	1.709355736
OTU_619	2.934425591	1.067150108	3.311586151	3.352841822	2.519473419	2.930267379	2.769924413	2.491667767	3.363384379	2.796037679	1.712773747	2.067462968	2.40502718	2.376532697	3.81913209	3.503962779	2.410068228	2.023025134	1.050892651	1.617417132	1.041383921	2.104447385	3.521324709	3.139551352	1.598554614	1.061400545	2.433076967	2.64052887	1.103064935	1.673818936	1.672734807	2.928884768	1.618423504	2.410068228	1.009469883	1.660911354	1.67599188	2.465944926	1.746619163	0	2.210254666	2.166192283	2.078043291	1.100415768	3.162620201	1.113796734	1.792044962	1.072965164	1.709355736
OTU_31	3.720455434	2.92062516	2.12042304	3.18023001	3.54236796	3.125365	3.366413821	3.777868158	4.008874296	4.040698569	3.757927188	2.884203001	3.553500411	3.970398362	3.702863398	3.770160724	4.351732608	2.610523446	3.900485036	3.852362475	2.387584287	3.121143095	3.059619391	2.12042304	3.719225658	3.430634354	4.452996654	2.864477877	3.885307618	3.287224341	3.285806891	4.038743587	3.36691948	4.190613156	2.337050213	3.912080152	3.118337113	3.329091118	3.536140792	3.970180568	4.063457034	4.010446787	3.261968649	4.182888621	3.628031223	3.193615715	2.230996487	3.940052634	3.333508209
OTU_92	2.708650449	3.705778096	3.847281106	3.506990768	2.185960352	2.108108994	2.997268219	2.76135907	2.497167991	3.024029524	2.143019959	1.645083493	2.078043291	0	1.065500744	1.721963431	1.658781502	2.023025134	3.087917563	2.036460603	1.6398814	1.070464903	2.64179805	3.311586151	2.824807091	2.68589141	1.678171097	2.375312419	2.483473359	2.695203512	2.098377686	2.435666816	2.037589583	1.055715328	2.014181616	2.085167383	2.102014577	1.70595289	3.381677971	2.46327526	3.24250021	1.112894056	1.654539895	3.880683284	1.710493383	1.113796734	1.792044962	1.072965164	1.709355736
OTU_237	0	0	0	0	1.12659757	1.681451748	0	0	0	0	0	0	0	0	0	0	0	0	0	0	0	0	0	0	2.601932727	1.061400545	0	0	0	0	0	0	0	4.805742133	0	0	0	0	1.122908766	0	0	0	0	0	0	1.734780583	0	0	0
OTU_343	1.684746679	1.067150108	2.12042304	1.105727507	0	1.072965164	1.734780583	1.108403593	1.111992913	1.756221126	2.743032514	1.645083493	1.052495091	1.630608655	1.065500744	1.721963431	0	0	1.652428085	0	1.6398814	1.070464903	1.630608655	1.081388327	2.601932727	4.019469864	1.678171097	1.629585492	0	1.067150108	1.672734807	1.680356616	2.037589583	0	1.009469883	0	1.068804819	1.70595289	1.746619163	1.089951072	1.143517399	1.112894056	1.654539895	1.100415768	2.140481224	2.167497007	1.792044962	1.681451748	1.094285925
OTU_49	2.708650449	4.649407693	3.955027117	5.328064762	3.681934901	3.297194656	3.366413821	4.10307552	4.203326685	3.932507947	4.571618766	3.66699827	3.79590887	3.059619391	3.437769124	3.503962779	3.420716548	3.487293985	3.259195776	2.625417982	2.387584287	3.446387271	4.234172224	4.796271423	3.340247355	3.277337944	3.71162817	2.864477877	3.641668128	3.115537992	3.577841973	3.295765138	2.361989167	3.096133732	2.82355115	2.9042888	3.118337113	3.865390386	3.536140792	3.326155537	3.570791821	4.010446787	3.79590887	3.343879368	4.344699403	4.294717023	3.266140317	2.436964279	2.965404319
OTU_325	0	2.427917474	2.12042304	0	3.018027295	1.681451748	2.167497007	2.159696376	2.164889412	1.756221126	0	1.645083493	2.078043291	1.034369296	0	1.721963431	2.90158943	0	1.652428085	2.360786952	2.653290576	2.433076967	3.383215216	3.604156066	2.015282158	1.666262603	1.070464903	0	2.752861633	1.673818936	2.098377686	1.680356616	2.037589583	1.055715328	1.597575248	1.660911354	1.068804819	3.482976736	2.78435353	1.703692696	2.816794076	3.192120748	1.052495091	2.975444667	2.471305719	2.167497007	2.230996487	2.930267379	0
OTU_423	0	0	0	0	1.751405406	0	0	0	0	0	0	0	0	1.630608655	0	1.103950964	0	1.605447359	1.050892651	2.625417982	3.071660985	3.121143095	0	0	0	0	0	0	0	1.067150108	0	1.072130388	2.850235379	1.658781502	1.597575248	3.423541832	3.825005882	0	0	0	0	0	0	0	0	0	0	2.436964279	2.965404319
OTU_47	1.075477669	2.427917474	0	2.155820847	1.751405406	1.681451748	1.734780583	2.159696376	2.164889412	1.756221126	3.165536572	1.045323991	0	1.630608655	3.576396577	1.721963431	2.410068228	1.605447359	1.652428085	0	2.061639066	0	0	1.081388327	2.338223331	2.418952549	3.827953141	2.864477877	2.483473359	2.92062516	2.098377686	3.295765138	0	0	2.60071128	1.660911354	1.67599188	2.135424926	2.78435353	1.703692696	3.415963963	1.733606582	2.078043291	3.171391528	3.334984248	1.734780583	3.266140317	0	1.709355736
OTU_444	0	0	0	0	1.12659757	0	0	0	1.111992913	0	0	0	0	1.034369296	0	3.770160724	1.055715328	0	0	2.036460603	0	0	1.630608655	0	0	0	0	1.629585492	0	1.673818936	0	0	0	0	0	0	0	0	0	0	0	0	0	0	0	0	0	1.681451748	1.094285925
OTU_112	1.075477669	1.673818936	2.12042304	2.984123092	2.185960352	2.436964279	2.167497007	1.108403593	4.453249121	2.525127389	3.757927188	2.659730269	2.896210446	2.865781896	3.702863398	2.15324626	2.410068228	1.015390847	2.402516301	2.036460603	3.659948714	2.926124712	2.64179805	2.12042304	4.106614698	3.430634354	2.104447385	2.050105056	2.151961684	2.099588345	3.285806891	3.588007978	2.850235379	1.658781502	1.597575248	2.412598454	2.102014577	2.465944926	2.180647212	1.703692696	3.24250021	1.733606582	2.671422299	2.748638081	2.140481224	2.167497007	1.792044962	2.704598401	2.738847566
OTU_64	3.129602515	1.067150108	3.311586151	2.155820847	2.519473419	3.83238707	3.193615715	0	0	1.130311921	2.473996913	3.66699827	3.415085924	2.64179805	2.69253452	2.484834466	1.658781502	3.935488642	3.550668438	3.745185041	3.533813815	3.935594595	1.630608655	1.692490965	2.015282158	1.061400545	2.104447385	3.381848678	2.752861633	2.099588345	3.439201188	2.928884768	3.36691948	4.351732608	3.824892665	2.412598454	3.708699677	1.70595289	1.122908766	1.089951072	1.143517399	1.112894056	2.078043291	1.717354877	0	1.113796734	1.158031323	4.221880495	2.469962827
OTU_281	1.684746679	0	1.081388327	0	0	1.681451748	1.734780583	3.777868158	1.111992913	2.796037679	0	2.39377838	0	0	0	1.103950964	0	2.34647525	1.050892651	0	1.041383921	0	0	0	1.010206071	0	2.700561799	1.033595969	1.720808707	1.673818936	0	0	3.043760386	1.055715328	3.186717612	2.085167383	1.67599188	0	0	0	0	0	1.654539895	0	0	0	0	0	1.094285925
OTU_125	3.129602515	1.067150108	0	2.155820847	2.185960352	2.436964279	1.113796734	2.491667767	2.497167991	3.394031856	4.082815853	2.884203001	2.078043291	2.0512517	1.065500744	1.103950964	2.410068228	2.610523446	2.0756812	1.617417132	1.041383921	1.070464903	1.034369296	2.450032921	2.015282158	3.277337944	1.678171097	1.033595969	1.103064935	1.673818936	1.066324759	1.072130388	1.618423504	1.658781502	2.60071128	1.057333175	1.068804819	3.156809502	0	2.731908938	4.346746849	1.733606582	0	2.748638081	1.710493383	1.113796734	0	3.125365	2.139214509
OTU_119	1.684746679	2.92062516	0	1.724278076	0	1.681451748	2.499929396	1.108403593	1.111992913	1.756221126	1.712773747	2.659730269	0	1.630608655	3.576396577	1.103950964	2.082786354	1.605447359	1.050892651	3.04244878	1.041383921	2.104447385	1.034369296	2.718165887	2.338223331	1.666262603	2.700561799	2.050105056	0	1.673818936	2.426631787	3.123955969	1.618423504	3.096133732	1.597575248	0	0	1.09168069	2.180647212	1.703692696	1.773312649	1.733606582	1.654539895	1.100415768	1.710493383	2.499929396	1.792044962	2.436964279	1.094285925
OTU_304	3.129602515	2.099588345	2.12042304	1.105727507	2.519473419	2.930267379	1.734780583	1.108403593	0	0	1.096904218	0	2.671422299	2.0512517	1.671652235	1.103950964	1.658781502	2.610523446	1.652428085	2.625417982	2.387584287	3.292911304	2.865781896	2.944189137	2.015282158	2.68589141	3.292911304	2.375312419	2.151961684	2.099588345	2.098377686	2.928884768	0	3.559184215	3.016531724	2.085167383	1.068804819	2.135424926	2.513850795	2.731908938	1.143517399	2.995800011	3.261968649	2.148118769	1.710493383	2.769924413	2.56708501	2.930267379	1.709355736
OTU_68	4.309331562	4.372619553	4.149021235	3.997920889	3.54236796	3.297194656	4.112535085	3.894607514	4.008874296	4.040698569	4.347820602	4.332631764	2.671422299	1.630608655	2.69253452	3.886852842	4.102761398	3.83580849	2.402516301	2.360786952	2.87758846	2.926124712	1.630608655	3.955027117	2.601932727	3.430634354	2.700561799	2.64052887	3.502451623	3.115537992	3.92819925	3.295765138	2.626668883	2.90158943	2.337050213	2.679289883	2.430493863	3.482976736	4.128457413	2.958287577	2.816794076	2.995800011	1.052495091	1.717354877	2.471305719	2.167497007	1.792044962	2.930267379	2.469962827
OTU_246	0	1.067150108	1.692490965	2.757101923	2.185960352	1.072965164	2.769924413	2.159696376	2.994333724	2.796037679	1.096904218	1.645083493	2.078043291	3.383215216	3.437769124	2.15324626	2.676660814	1.605447359	1.652428085	1.024409163	1.041383921	0	4.234172224	2.718165887	2.824807091	3.695606564	4.12941905	1.629585492	0	2.099588345	1.066324759	1.680356616	0	2.410068228	2.014181616	3.270326898	1.67599188	2.734678972	3.012056901	3.619023432	3.045292517	2.7684921	3.261968649	1.100415768	2.140481224	2.499929396	2.230996487	3.125365	1.709355736
OTU_245	0	0	0	1.105727507	1.12659757	0	0	2.159696376	1.111992913	0	1.096904218	0	1.654539895	1.034369296	0	1.103950964	2.082786354	1.015390847	0	0	2.061639066	1.070464903	0	0	2.601932727	3.91938154	1.070464903	0	0	0	2.693868173	0	1.618423504	0	0	0	1.068804819	2.465944926	1.122908766	1.089951072	1.143517399	0	2.078043291	2.148118769	1.095157233	1.113796734	2.83948307	1.681451748	0
OTU_72	2.11178557	1.673818936	0	0	2.790179778	2.108108994	1.113796734	2.76135907	2.497167991	2.796037679	1.712773747	2.067462968	2.671422299	3.059619391	2.097168659	1.103950964	2.90158943	2.023025134	1.050892651	1.617417132	0	1.678171097	1.630608655	1.692490965	1.010206071	3.569195185	1.070464903	2.050105056	3.768624942	2.099588345	3.114140995	2.928884768	2.850235379	3.096133732	3.016531724	3.562036104	2.430493863	1.09168069	1.122908766	1.703692696	1.143517399	1.112894056	2.40502718	2.748638081	2.140481224	2.769924413	2.230996487	3.297194656	2.139214509
OTU_2102	2.11178557	0	1.692490965	0	0	0	2.499929396	1.727763101	1.111992913	1.130311921	2.473996913	0	0	0	0	2.754273197	2.082786354	1.605447359	2.0756812	2.360786952	1.6398814	2.104447385	1.630608655	2.450032921	2.338223331	1.061400545	0	2.050105056	1.103064935	1.067150108	0	1.072130388	1.618423504	3.559184215	1.597575248	0	0	0	1.122908766	1.703692696	1.773312649	0	0	0	0	2.167497007	2.230996487	1.681451748	1.094285925
OTU_14	2.440866869	3.287224341	1.692490965	2.757101923	3.214750201	1.681451748	2.499929396	3.511547013	3.517648814	3.68824823	3.631048581	3.78303305	0	2.0512517	2.69253452	1.103950964	3.909171373	2.610523446	2.0756812	1.024409163	1.041383921	1.678171097	3.870545662	1.081388327	2.824807091	2.68589141	3.292911304	2.375312419	2.979775459	3.115537992	3.114140995	2.435666816	2.037589583	2.082786354	1.009469883	2.412598454	2.102014577	2.465944926	3.536140792	2.958287577	3.95515265	3.192120748	4.622374293	2.479401066	3.334984248	3.193615715	3.266140317	2.704598401	1.709355736
OTU_192	3.455067746	2.695203512	2.450032921	0	0	1.072965164	2.499929396	1.108403593	2.164889412	0	0	1.045323991	2.078043291	1.034369296	1.065500744	1.103950964	2.082786354	2.023025134	0	1.024409163	1.6398814	0	2.376532697	2.718165887	2.015282158	1.666262603	1.070464903	2.050105056	2.483473359	2.099588345	2.693868173	1.072130388	1.618423504	2.082786354	1.009469883	1.057333175	1.068804819	1.09168069	2.180647212	3.619023432	1.773312649	2.166192283	2.40502718	1.717354877	1.095157233	1.734780583	1.158031323	2.108108994	0
OTU_128	2.440866869	0	1.081388327	1.105727507	2.519473419	3.125365	0	0	0	0	1.096904218	2.884203001	2.896210446	3.059619391	2.097168659	2.15324626	0	2.023025134	2.0756812	2.848949768	2.387584287	2.104447385	2.0512517	0	2.601932727	0	0	2.64052887	3.175802316	2.427917474	2.919254533	0	3.043760386	3.420716548	3.186717612	3.270326898	3.290064382	1.70595289	1.122908766	3.153915107	1.143517399	1.112894056	2.078043291	2.479401066	1.710493383	2.499929396	1.158031323	3.83238707	3.161164777
OTU_96	1.684746679	1.067150108	1.081388327	2.155820847	1.12659757	2.436964279	0	2.491667767	2.164889412	3.220859954	1.712773747	3.24954217	2.40502718	2.376532697	3.284391149	2.15324626	2.410068228	0	1.050892651	1.024409163	2.387584287	1.678171097	1.630608655	2.718165887	2.015282158	2.418952549	1.678171097	3.761864472	3.502451623	2.92062516	1.672734807	1.072130388	1.618423504	3.096133732	2.60071128	1.057333175	2.430493863	1.70595289	2.180647212	3.326155537	3.415963963	1.112894056	3.09064971	3.171391528	2.966833136	2.769924413	1.158031323	2.704598401	1.709355736
OTU_426	1.684746679	0	0	1.724278076	1.12659757	1.681451748	0	1.108403593	1.111992913	1.130311921	1.712773747	2.067462968	0	1.034369296	0	1.103950964	1.055715328	1.605447359	2.0756812	1.024409163	1.6398814	2.926124712	0	1.081388327	1.010206071	0	2.104447385	1.629585492	1.720808707	2.099588345	1.066324759	1.680356616	1.618423504	1.658781502	1.597575248	1.057333175	1.068804819	0	0	3.619023432	1.143517399	2.166192283	0	0	0	1.734780583	1.158031323	1.072965164	1.094285925
OTU_193	1.075477669	0	2.12042304	0	1.751405406	2.108108994	0	1.727763101	1.111992913	1.130311921	1.096904218	2.067462968	1.654539895	3.521324709	1.671652235	2.15324626	0	0	2.402516301	0	0	1.070464903	3.059619391	2.12042304	0	1.061400545	0	1.033595969	1.720808707	0	1.672734807	2.435666816	2.626668883	0	2.337050213	1.660911354	1.67599188	0	1.746619163	1.703692696	1.143517399	2.166192283	1.654539895	1.717354877	1.095157233	0	2.230996487	2.930267379	2.469962827
OTU_188	0	0	0	0	0	0	0	1.108403593	0	0	0	0	0	0	0	0	0	0	0	0	0	1.070464903	0	0	0	0	0	0	0	1.067150108	0	0	0	0	0	0	0	0	0	0	0	0	0	0	0	0	0	0	0
OTU_60	0	3.440634965	1.692490965	2.984123092	1.751405406	2.436964279	3.193615715	3.357348593	1.732434355	1.756221126	1.096904218	3.078406345	1.052495091	3.059619391	1.065500744	1.103950964	1.658781502	3.349514485	0	2.625417982	3.071660985	1.678171097	1.630608655	2.718165887	1.598554614	3.430634354	1.678171097	2.050105056	2.979775459	1.673818936	2.426631787	2.1068868	1.025168228	1.055715328	1.009469883	2.085167383	2.92337152	1.70595289	4.027873443	2.46327526	3.95515265	1.733606582	1.052495091	1.717354877	3.488935613	2.167497007	3.266140317	2.108108994	0
OTU_12	3.129602515	1.067150108	2.12042304	3.506990768	3.214750201	3.297194656	2.769924413	1.108403593	2.767061695	2.796037679	2.743032514	0	4.003385815	3.521324709	2.69253452	3.349846798	1.658781502	2.610523446	2.893530774	3.745185041	3.242695248	4.217367236	2.376532697	1.692490965	2.338223331	2.091147888	1.678171097	2.050105056	3.502451623	2.427917474	2.426631787	2.1068868	2.850235379	3.420716548	3.924517728	4.012133756	3.118337113	2.734678972	1.122908766	1.703692696	3.045292517	3.364898134	3.09064971	1.717354877	2.966833136	2.769924413	3.266140317	2.930267379	2.469962827
OTU_20	1.075477669	0	0	0	1.751405406	0	2.167497007	1.727763101	1.732434355	1.130311921	1.096904218	1.645083493	1.052495091	2.0512517	2.69253452	2.981222793	1.658781502	0	1.652428085	1.024409163	1.6398814	1.070464903	1.630608655	1.692490965	1.598554614	3.105794664	2.926124712	3.229120794	3.768624942	2.427917474	3.439201188	3.295765138	2.037589583	1.055715328	2.014181616	4.012133756	1.67599188	2.734678972	1.746619163	2.46327526	3.24250021	2.498547749	4.003385815	4.271024917	2.740240726	3.193615715	2.56708501	2.436964279	4.17201593
OTU_956	0	1.067150108	1.692490965	0	0	0	1.113796734	2.159696376	1.732434355	4.235413801	2.473996913	3.66699827	0	0	0	0	0	0	1.050892651	0	0	1.070464903	0	1.081388327	0	0	2.700561799	0	1.720808707	1.067150108	1.066324759	1.072130388	1.025168228	0	1.009469883	1.057333175	0	0	1.122908766	0	0	2.166192283	0	1.100415768	0	0	0	1.072965164	0
OTU_189	1.684746679	1.673818936	1.081388327	0	1.751405406	1.681451748	2.769924413	0	1.111992913	2.525127389	2.473996913	2.39377838	1.654539895	1.630608655	1.671652235	1.721963431	0	0	2.0756812	2.848949768	2.87758846	1.070464903	0	1.081388327	1.598554614	2.091147888	1.070464903	2.050105056	1.103064935	1.067150108	1.672734807	2.1068868	1.025168228	2.082786354	1.009469883	2.679289883	3.443507671	2.961128823	2.78435353	1.703692696	3.045292517	2.498547749	0	2.479401066	2.471305719	2.997268219	3.594995601	1.681451748	3.753370441
OTU_287	2.11178557	0	0	0	2.185960352	3.125365	0	0	0	0	0	0	1.052495091	2.0512517	2.097168659	1.103950964	1.055715328	1.605447359	2.0756812	1.024409163	0	2.700561799	0	0	0	0	1.070464903	1.629585492	1.720808707	1.673818936	0	2.928884768	3.214369405	1.055715328	3.717874311	3.423541832	2.92337152	0	1.746619163	0	0	0	0	2.148118769	2.740240726	1.734780583	0	3.125365	2.738847566
OTU_120	3.129602515	3.115537992	2.12042304	2.757101923	3.387838896	2.930267379	2.499929396	1.727763101	2.497167991	1.756221126	1.712773747	1.045323991	3.09064971	2.64179805	1.065500744	3.17727633	2.082786354	3.487293985	2.893530774	2.625417982	4.399568984	2.926124712	2.0512517	3.311586151	2.015282158	2.418952549	1.678171097	1.033595969	2.752861633	2.427917474	2.693868173	3.295765138	2.850235379	3.267534182	2.82355115	3.098885665	3.443507671	3.156809502	2.180647212	1.703692696	2.545167592	2.7684921	3.09064971	2.148118769	2.140481224	2.769924413	2.230996487	2.436964279	3.333508209
OTU_306	1.684746679	0	0	0	0	2.108108994	0	0	0	0	0	0	1.654539895	2.865781896	1.065500744	1.103950964	0	0	1.050892651	0	2.387584287	0	0	0	1.010206071	0	0	0	0	1.673818936	1.672734807	3.588007978	2.626668883	0	1.009469883	2.412598454	0	0	0	0	0	0	1.052495091	0	0	0	1.792044962	1.681451748	1.709355736
OTU_114	4.138429149	2.427917474	5.107777527	3.352841822	2.519473419	3.125365	2.769924413	1.727763101	2.497167991	1.756221126	1.712773747	2.067462968	3.261968649	4.312369266	2.917885603	3.503962779	3.559184215	3.83580849	4.417137967	2.625417982	3.395585137	4.300260678	3.383215216	3.604156066	4.267204531	4.283792966	3.292911304	3.645969587	3.175802316	4.294248304	3.285806891	2.703251156	4.21710224	3.559184215	3.924517728	3.423541832	2.430493863	3.622018682	3.802856944	3.153915107	3.24250021	3.902410173	4.184742208	3.764028928	3.162620201	3.787180419	3.266140317	3.297194656	2.965404319
OTU_161	1.075477669	0	1.081388327	0	2.185960352	1.072965164	1.113796734	0	0	1.756221126	0	0	2.078043291	3.059619391	2.097168659	3.643192729	2.676660814	1.015390847	0	0	2.387584287	1.678171097	0	0	1.598554614	2.911066272	1.070464903	2.050105056	2.151961684	1.673818936	3.114140995	2.1068868	1.618423504	1.658781502	0	1.057333175	2.92337152	1.09168069	1.122908766	1.703692696	0	1.733606582	1.654539895	1.717354877	2.140481224	2.769924413	2.230996487	2.704598401	0
OTU_157	2.11178557	0	0	2.155820847	1.12659757	1.072965164	1.113796734	1.108403593	2.767061695	1.756221126	1.096904218	2.39377838	1.654539895	1.034369296	1.671652235	1.721963431	2.90158943	0	1.652428085	1.617417132	2.061639066	0	2.64179805	2.12042304	0	1.061400545	3.292911304	2.375312419	2.483473359	2.695203512	1.672734807	0	2.626668883	1.055715328	1.597575248	2.085167383	2.102014577	3.156809502	3.675653705	2.46327526	1.773312649	1.733606582	2.078043291	2.148118769	3.488935613	2.769924413	3.266140317	0	1.094285925
OTU_158	1.075477669	2.695203512	1.081388327	2.155820847	0	3.940052634	2.499929396	2.159696376	2.164889412	2.191304258	1.096904218	0	1.052495091	1.034369296	1.671652235	1.103950964	1.055715328	1.605447359	0	1.024409163	0	1.070464903	2.0512517	1.692490965	2.338223331	1.061400545	2.104447385	1.629585492	1.103064935	0	2.098377686	0	0	0	1.009469883	1.057333175	0	2.135424926	1.122908766	2.132907297	2.816794076	1.112894056	0	0	1.710493383	0	1.158031323	0	0
OTU_69	3.593855354	4.446951917	4.055282436	3.889948988	3.214750201	3.297194656	2.499929396	2.988487683	1.111992913	3.548627218	2.473996913	2.067462968	2.671422299	2.64179805	3.437769124	2.981222793	2.676660814	4.19886011	2.893530774	3.365571534	3.395585137	3.446387271	1.034369296	2.12042304	2.601932727	1.061400545	2.700561799	3.229120794	2.979775459	3.822065542	2.098377686	2.928884768	3.043760386	0	1.597575248	3.098885665	3.290064382	2.135424926	3.675653705	2.132907297	1.143517399	2.498547749	3.415085924	3.637105643	2.471305719	2.499929396	2.230996487	3.450719666	2.139214509
OTU_368	2.440866869	2.099588345	3.139551352	2.757101923	1.12659757	1.072965164	3.520711285	1.727763101	2.164889412	2.525127389	2.143019959	1.645083493	0	1.034369296	1.065500744	0	1.055715328	1.015390847	1.652428085	2.036460603	1.6398814	2.433076967	1.630608655	0	0	0	0	1.033595969	0	0	0	0	2.037589583	2.676660814	3.476603617	1.660911354	2.697879261	0	0	0	1.143517399	0	1.052495091	1.717354877	2.740240726	2.997268219	1.158031323	2.108108994	2.965404319
OTU_35	2.11178557	1.673818936	1.692490965	1.724278076	0	1.072965164	1.734780583	2.159696376	3.656999894	3.394031856	1.712773747	1.645083493	2.671422299	2.865781896	2.097168659	1.721963431	2.410068228	2.023025134	1.050892651	0	2.653290576	1.070464903	3.521324709	2.450032921	3.826251953	2.091147888	2.700561799	2.864477877	2.752861633	3.287224341	1.672734807	1.072130388	1.618423504	2.410068228	2.014181616	1.057333175	1.068804819	1.70595289	3.208672401	4.070505632	1.773312649	3.364898134	2.671422299	2.148118769	2.471305719	2.997268219	0	1.072965164	1.094285925
OTU_75	1.684746679	0	2.944189137	1.105727507	3.018027295	1.681451748	2.499929396	0	0	0	0	0	2.896210446	3.870545662	1.671652235	3.17727633	1.055715328	2.34647525	2.402516301	2.848949768	1.6398814	1.678171097	1.630608655	2.12042304	2.601932727	1.061400545	0	1.629585492	3.175802316	2.099588345	2.098377686	2.435666816	3.043760386	2.410068228	2.82355115	3.098885665	3.825005882	2.465944926	3.208672401	2.958287577	1.773312649	1.112894056	2.40502718	3.49792946	3.162620201	1.734780583	3.068526802	2.930267379	2.965404319
OTU_62	0	1.067150108	2.12042304	0	1.12659757	3.125365	2.167497007	1.727763101	0	3.68824823	1.096904218	0	1.052495091	0	1.065500744	1.721963431	2.676660814	2.34647525	1.050892651	1.024409163	0	0	2.64179805	0	2.015282158	1.666262603	1.678171097	1.629585492	1.103064935	2.099588345	1.672734807	1.680356616	1.618423504	1.658781502	1.597575248	1.057333175	1.068804819	0	2.513850795	1.089951072	0	1.112894056	1.654539895	0	2.140481224	1.734780583	1.792044962	1.681451748	2.139214509
OTU_604	3.301493663	3.115537992	2.944189137	2.48756222	2.790179778	3.716033939	2.769924413	2.491667767	3.190627707	4.323728196	2.473996913	3.24954217	3.67978999	2.376532697	1.671652235	2.484834466	2.676660814	3.026827181	2.402516301	3.365571534	1.6398814	2.104447385	1.630608655	1.692490965	2.601932727	2.091147888	2.433076967	2.375312419	2.483473359	2.099588345	3.114140995	1.072130388	2.626668883	2.90158943	2.82355115	2.085167383	2.697879261	1.70595289	2.180647212	2.46327526	2.545167592	2.7684921	2.078043291	3.171391528	2.471305719	1.734780583	3.266140317	2.436964279	2.738847566
OTU_159	0	0	0	0	1.12659757	0	0	1.108403593	0	0	0	0	0	1.034369296	1.065500744	1.103950964	2.082786354	1.015390847	0	0	0	1.070464903	0	0	0	0	0	2.64052887	2.151961684	2.695203512	3.439201188	2.1068868	0	0	0	1.057333175	0	0	2.180647212	1.703692696	2.210254666	1.112894056	3.415085924	2.148118769	2.140481224	2.167497007	3.862629724	0	0
OTU_486	1.684746679	2.099588345	0	0	1.12659757	0	0	4.197003578	2.164889412	3.220859954	1.096904218	4.786373913	2.078043291	1.034369296	1.671652235	1.721963431	1.055715328	0	1.050892651	0	1.041383921	0	1.630608655	1.081388327	2.338223331	2.091147888	1.678171097	1.033595969	1.103064935	1.067150108	2.426631787	1.680356616	0	0	1.009469883	1.660911354	0	0	1.122908766	2.132907297	0	1.112894056	0	0	0	0	1.792044962	0	0
OTU_592	0	0	0	0	0	0	0	0	0	0	0	0	0	0	0	0	0	0	0	0	0	0	0	0	4.478853696	0	0	0	0	0	0	0	0	0	0	0	0	0	0	0	0	0	0	0	0	0	0	0	0
OTU_717	0	0	0	0	0	0	0	0	0	0	0	1.645083493	0	0	0	0	0	2.023025134	0	0	3.533813815	0	0	0	0	0	0	0	0	0	1.066324759	0	0	0	0	0	0	0	0	0	0	0	1.052495091	0	0	0	0	0	0
OTU_390	0	0	1.081388327	0	0	1.072965164	1.113796734	0	0	0	0	0	1.654539895	1.034369296	0	2.15324626	1.658781502	1.015390847	1.050892651	0	0	0	0	0	0	1.061400545	0	1.033595969	1.103064935	0	0	1.072130388	0	0	0	1.057333175	0	1.70595289	0	0	0	0	1.052495091	1.717354877	3.871485259	1.113796734	1.158031323	1.072965164	0
OTU_448	1.684746679	1.673818936	1.692490965	2.48756222	2.185960352	0	1.113796734	1.108403593	1.732434355	1.130311921	1.096904218	0	1.654539895	2.376532697	0	1.103950964	0	2.023025134	1.652428085	2.625417982	2.653290576	1.678171097	1.630608655	0	0	1.666262603	1.070464903	1.629585492	2.151961684	1.673818936	2.426631787	1.072130388	1.618423504	3.909171373	2.014181616	2.412598454	1.67599188	1.70595289	0	1.703692696	0	2.166192283	0	2.479401066	2.140481224	1.734780583	0	3.940052634	1.094285925
OTU_100	1.075477669	0	0	1.105727507	3.54236796	2.436964279	0	1.727763101	0	0	1.712773747	0	0	1.630608655	1.671652235	1.103950964	0	0	2.893530774	1.024409163	1.041383921	0	0	0	2.338223331	0	0	1.033595969	2.151961684	0	2.919254533	1.680356616	2.850235379	1.055715328	2.014181616	1.660911354	2.92337152	2.734678972	1.122908766	0	0	1.112894056	1.052495091	3.171391528	2.740240726	1.113796734	3.266140317	2.108108994	2.738847566
OTU_152	0	0	1.081388327	0	1.751405406	1.681451748	1.734780583	1.108403593	1.732434355	1.130311921	1.712773747	1.045323991	1.052495091	1.630608655	2.097168659	2.15324626	1.658781502	0	1.050892651	0	1.6398814	2.104447385	2.64179805	0	1.010206071	1.061400545	1.678171097	2.64052887	0	2.099588345	2.098377686	2.1068868	1.025168228	1.055715328	1.009469883	1.057333175	1.068804819	1.70595289	0	0	2.210254666	2.995800011	1.052495091	1.717354877	2.740240726	2.167497007	2.83948307	0	2.139214509
OTU_630	0	0	1.692490965	0	0	1.072965164	0	2.159696376	1.111992913	1.756221126	0	0	0	0	0	0	0	0	0	1.024409163	2.061639066	0	0	0	0	0	0	0	0	0	0	0	0	0	0	0	0	0	0	0	0	0	0	0	0	0	0	0	0
OTU_26	2.11178557	0	0	0	1.751405406	2.108108994	0	0	0	0	0	0	4.003385815	2.0512517	2.425347768	2.484834466	2.676660814	1.015390847	1.050892651	1.617417132	1.041383921	0	3.059619391	2.12042304	1.010206071	3.105794664	0	3.229120794	2.483473359	3.929674865	3.577841973	2.928884768	2.361989167	1.055715328	3.186717612	3.804567105	2.430493863	0	3.012056901	1.703692696	2.210254666	1.733606582	2.896210446	3.171391528	2.140481224	2.167497007	3.068526802	2.930267379	1.709355736
OTU_1416	0	0	0	0	0	1.072965164	0	0	1.111992913	1.756221126	0	1.045323991	1.052495091	0	0	0	1.055715328	1.605447359	0	1.617417132	0	1.070464903	1.034369296	0	0	0	0	1.033595969	0	0	1.066324759	1.072130388	0	3.801674355	0	0	1.67599188	0	1.122908766	0	0	0	1.052495091	0	0	1.113796734	0	0	1.709355736
OTU_108	1.075477669	2.427917474	3.139551352	1.724278076	2.519473419	1.681451748	1.734780583	1.108403593	2.164889412	1.130311921	2.743032514	3.24954217	2.671422299	3.521324709	2.097168659	1.721963431	2.676660814	2.023025134	1.652428085	2.360786952	1.041383921	2.700561799	2.64179805	2.944189137	2.338223331	3.105794664	2.700561799	2.050105056	2.979775459	0	1.672734807	2.435666816	3.043760386	2.676660814	1.009469883	1.660911354	0	2.135424926	1.746619163	2.731908938	3.24250021	2.995800011	2.896210446	2.748638081	1.095157233	1.734780583	0	2.436964279	2.139214509
OTU_73	1.684746679	2.099588345	1.081388327	2.155820847	0	0	1.113796734	1.108403593	1.111992913	0	0	1.045323991	0	1.630608655	1.065500744	2.754273197	3.267534182	1.015390847	1.050892651	1.024409163	1.041383921	0	1.034369296	2.12042304	1.010206071	0	2.433076967	1.629585492	3.34835212	1.673818936	1.672734807	1.072130388	1.618423504	2.082786354	0	0	0	1.09168069	1.122908766	1.703692696	2.545167592	1.112894056	1.052495091	2.975444667	1.095157233	1.734780583	2.83948307	2.108108994	1.094285925
OTU_48	2.11178557	0	0	0	2.185960352	0	1.113796734	1.108403593	0	0	0	0	3.261968649	0	0	0	2.082786354	0	1.050892651	1.024409163	3.242695248	1.678171097	1.034369296	2.12042304	2.015282158	2.68589141	2.104447385	2.64052887	2.151961684	1.673818936	1.672734807	1.680356616	1.025168228	1.055715328	2.014181616	0	2.92337152	0	1.746619163	2.46327526	0	2.995800011	2.078043291	2.479401066	1.095157233	2.167497007	3.266140317	2.108108994	3.626525322
OTU_53	2.440866869	0	1.081388327	0	3.018027295	1.072965164	0	0	0	0	0	0	2.896210446	3.763264573	1.671652235	0	0	1.015390847	2.668812797	0	2.061639066	1.070464903	1.034369296	0	1.598554614	0	0	1.629585492	1.720808707	1.067150108	1.066324759	0	0	2.082786354	2.014181616	1.660911354	1.068804819	0	0	0	0	0	1.052495091	2.148118769	2.140481224	1.113796734	2.230996487	1.681451748	1.094285925
OTU_259	0	0	0	0	1.12659757	2.108108994	1.113796734	0	0	0	0	0	2.40502718	2.0512517	1.671652235	0	1.055715328	0	1.050892651	0	1.041383921	0	2.376532697	0	2.015282158	2.68589141	1.070464903	1.033595969	1.720808707	1.067150108	2.426631787	1.680356616	0	0	2.60071128	0	0	1.09168069	2.78435353	2.731908938	1.143517399	2.166192283	2.40502718	1.100415768	0	1.734780583	1.792044962	0	0
OTU_176	2.11178557	1.067150108	0	1.105727507	2.185960352	1.072965164	1.113796734	0	2.164889412	0	1.096904218	1.045323991	0	0	1.065500744	0	0	0	0	1.617417132	1.6398814	0	0	1.081388327	1.010206071	0	1.070464903	1.629585492	2.151961684	1.067150108	1.672734807	1.680356616	1.618423504	0	0	1.057333175	1.068804819	1.09168069	0	1.703692696	0	0	1.052495091	2.975444667	0	1.113796734	0	0	1.094285925
OTU_214	0	0	0	2.155820847	1.12659757	0	1.113796734	3.357348593	1.732434355	1.756221126	1.096904218	1.045323991	0	2.0512517	1.065500744	1.103950964	1.055715328	0	1.050892651	0	0	1.678171097	0	1.081388327	1.598554614	0	0	1.033595969	1.103064935	2.427917474	1.672734807	0	1.618423504	1.658781502	1.009469883	1.057333175	1.67599188	2.465944926	1.746619163	1.089951072	2.210254666	1.733606582	0	1.717354877	1.095157233	2.499929396	3.439917863	1.681451748	1.709355736
OTU_424	0	1.673818936	1.692490965	2.155820847	2.185960352	2.436964279	2.499929396	2.159696376	0	1.130311921	0	0	1.052495091	0	0	1.103950964	0	0	2.668812797	0	0	1.070464903	3.970398362	1.081388327	1.598554614	1.061400545	1.070464903	0	2.151961684	1.067150108	1.066324759	1.072130388	0	2.082786354	1.009469883	0	0	0	1.746619163	1.703692696	0	1.112894056	0	0	1.095157233	2.167497007	1.158031323	0	1.094285925
OTU_413	0	0	0	0	0	0	0	1.108403593	1.111992913	1.130311921	0	0	0	0	0	0	0	0	1.050892651	1.024409163	2.061639066	1.678171097	0	0	0	0	0	0	0	0	0	0	0	0	1.009469883	1.057333175	1.67599188	0	0	0	0	0	0	0	0	0	0	0	1.094285925
OTU_1173	1.075477669	0	1.081388327	1.724278076	1.12659757	0	0	2.159696376	2.767061695	3.815541314	1.096904218	1.045323991	0	0	0	0	0	0	0	0	0	0	0	0	0	0	0	0	0	0	0	0	0	0	0	0	0	0	0	0	0	0	0	0	0	0	0	0	0
OTU_591	1.075477669	1.673818936	0	3.646247618	1.12659757	1.072965164	0	1.108403593	1.732434355	0	0	2.067462968	0	0	0	0	1.658781502	0	0	0	0	0	0	0	0	0	0	0	1.103064935	0	0	0	0	0	0	0	0	0	0	1.089951072	0	0	0	0	1.095157233	0	0	0	1.094285925
OTU_282	0	0	0	0	0	0	0	5.247708042	0	0	0	0	1.052495091	0	0	0	0	0	0	0	0	0	0	0	0	0	1.070464903	0	0	0	1.672734807	1.072130388	0	0	0	0	0	0	0	0	1.143517399	1.112894056	0	0	0	0	0	0	0
OTU_826	0	0	0	0	1.12659757	0	0	0	0	0	0	0	0	0	0	0	0	0	0	0	0	0	0	0	0	0	0	0	0	0	0	0	0	0	0	0	1.068804819	0	0	0	0	0	0	0	0	0	0	0	0
OTU_2435	0	0	0	0	0	0	0	0	0	0	0	0	0	0	0	1.103950964	0	0	0	1.024409163	0	1.070464903	0	0	0	0	0	0	0	1.067150108	0	0	0	0	0	0	0	0	2.78435353	0	0	0	0	0	0	0	0	0	0
OTU_223	0	0	0	0	0	0	0	0	0	0	0	0	0	0	0	1.103950964	0	0	0	0	0	0	0	0	0	0	0	0	0	0	0	0	0	0	0	0	0	0	0	0	0	0	5.422584224	0	0	0	0	0	0
OTU_399	0	4.029811839	0	0	0	0	0	0	0	0	0	0	0	0	0	0	0	0	0	0	0	0	0	0	0	0	0	0	0	0	0	0	0	0	0	0	0	0	0	0	0	0	0	0	0	0	0	0	0
OTU_734	0	0	0	0	0	0	0	0	0	3.68824823	0	0	0	0	0	0	0	0	0	0	0	0	0	0	0	0	0	0	0	1.067150108	0	0	0	0	0	0	0	0	0	0	0	0	0	0	0	0	0	0	0
[truncated: 21 more columns]
