# Supplementary material for: Bt-Modified Transgenic Rice May Shift the Composition and Diversity of Rhizosphere Microbiota
Source: Plants (Basel). 2024 May 8;13(10):1300. doi: 10.3390/plants13101300 (PMC11125220; doi:10.3390/plants13101300)
Supplement: Supplementary file 1 [file plants-13-01300-s001.zip › R-scripts/my_inputfiles/ACM_data_normalized.txt.bak]

CologneSoil4	CologneSoil2	CologneSoil3	CologneSoil1	CologneAtRoot4	CologneAtRoot2	CologneAtRoot3	CologneAtRoot1	CologneChRoot4	CologneChRoot1	CologneChRoot2	CologneChRoot3	CologneAtRhizo4	CologneAtRhizo1	CologneAtRhizo3	CologneAtRhizo2	CologneChRhizo4	CologneChRhizo3	CologneChRhizo2	CologneChRhizo1	EifelSoil1	EifelSoil2	EifelSoil3	EifelSoil4	EifelAtRoot4	EifelAtRoot2	EifelAtRoot3	EifelAtRoot1	EifelChRoot2	EifelChRoot3	EifelChRoot1	EifelAtRhizo4	EifelAtRhizo3	EifelAtRhizo2	EifelAtRhizo1	EifelChRhizo1	EifelChRhizo3	EifelChRhizo2	GHrep1Soil1	GHrep1Soil3	GHrep1Soil2	GHrep1AhAuby2	GHrep1AhAuby3	GHrep1AhAuby1	GHrep1AlMn2	GHrep1AlMn3	GHrep1AtCol2	GHrep1AtCol3	GHrep1AtCol1	GHrep1AtLer3
OTU509	12.012012012012	32.7070285316632	30.9981401115933	49.4084899095338	90.7204269196561	105.263157894737	68.0962039988409	85.921625544267	58.1428984668788	39.0081644995464	141.85981569394	60.3784920396515	27.027027027027	39.1340549542048	58.021978021978	32.934131736527	22.5988700564972	37.6141859215476	59.1581342434585	57.4478901881037	26.8247036805989	38.2452193475816	4.93827160493827	7.18993409227082	39.8050365556458	27.027027027027	29.3197810789679	48.1032459913962	22.2070379227878	22.764764104256	37.425673312347	21.7627856365615	18.9003436426117	8.76712328767123	17.3724212812161	6.08407079646018	17.3475097929491	7.0281124497992	8.81057268722467	5.87920897915553	3.71944739638682	16.6666666666667	24.2222749940632	17.0920159213299	27.8070360227512	11.1700113593336	43.2806751785328	12.6111225966508	23.0962725817517
OTU857	0.500500500500501	0.69589422407794	0	1.39178844815588	1.77883190038541	1.79425837320574	1.44885540423066	0.870827285921626	1.73560890945907	0.907166616268521	2.79251605696733	0.901171522979874	1.93050193050193	1.24895920066611	1.31868131868132	0.332667997338656	0.434593654932638	2.68672756582483	1.51687523701176	1.01677681748856	0	0.562429696287964	0	0.599161174355902	0.812347684809098	0	0.781860828772479	0	0	0.659848234905972	0	0	0.572737686139748	0.547945205479452	1.085776330076	1.10619469026549	0.559597090095132	0	0	0	0	2.14285714285714	0.949893137022085	3.51205806602669	11.5862650094797	2.08254449072321	16.0138498160571	3.10109572048791	5.71689915389893
OTU1077	0	0.69589422407794	0	0	0.296471983397569	0.897129186602871	0.289771080846132	0.58055152394775	0	0	0	0.300390507659958	0	0	3.51648351648352	0	0.434593654932638	0	0	0	0	1.12485939257593	0	0	0.406173842404549	0.365230094959825	0.781860828772479	0.391083300743058	0	0.659848234905972	0	0	0	0	0	0.553097345132743	0	0.502008032128514	0	0	0	0	0	0	0	0	0.216403375892664	0.206739714699194	0.457351932311914
OTU1299	24.024024024024	27.1398747390397	21.6986980781153	22.2686151704941	0	0.598086124401914	1.15908432338453	0	0	0	0.279251605696733	0.300390507659958	6.27413127413127	4.16319733555371	8.35164835164835	2.66134397870925	3.4767492394611	6.98549167114455	1.13765642775882	3.05033045246568	19.9625701809108	31.496062992126	38.8888888888889	28.1605751947274	4.46791226645004	1.09569028487947	5.08209538702111	3.12866640594447	4.09976084728391	1.31969646981194	3.14795383001049	16.3220892274211	26.9186712485682	22.4657534246575	21.7155266015201	25.9955752212389	29.658645775042	14.0562248995984	98.568281938326	81.2399786210583	99.3623804463337	1.19047619047619	0.712419852766564	0	0.210659363808721	0	1.08201687946332	0.826958858796775	1.37205579693574
OTU2567	0	0	0	0	0	0	0	0	0	0	0	0	0	0	0	0	0	0	0	0	2.49532127261385	4.49943757030371	0	2.39664469742361	7.71730300568643	4.74799123447772	5.08209538702111	7.03949941337505	12.982576016399	3.62916529198284	8.74431619447359	4.3525571273123	5.72737686139748	7.67123287671233	2.71444082519001	2.21238938053097	3.35758254057079	6.52610441767068	0	0	0	0	0	0	0	0	0	0	0
OTU2717	0	0	0	0	0	0.897129186602871	0	0.290275761973875	0.578536303153023	0.302388872089507	0.558503211393465	0.300390507659958	0	0	0	0	0	0	0	0	0	0	0.617283950617284	0	2.03086921202275	1.4609203798393	2.73651290070367	1.17324990222917	1.02494021182098	0.329924117452986	0	0	0	0	0	0	0.559597090095132	0	0	0	0	2.14285714285714	1.66231298978865	4.44860688363381	0.421318727617443	1.51457781143506	2.16403375892664	4.13479429398387	2.28675966155957
OTU3548	0	0.69589422407794	0.619962802231866	1.39178844815588	0.889415950192707	1.19617224880383	2.02839756592292	2.03193033381713	0.867804454729534	1.20955548835803	0.279251605696733	1.20156203063983	0.965250965250965	0.832639467110741	3.51648351648352	0.332667997338656	1.73837461973055	3.22407307898979	0.758437618505878	0	1.87149095446039	0.562429696287964	6.79012345679012	5.39245056920312	19.9025182778229	10.2264426588751	17.982799061767	16.0344153304654	3.75811411001025	13.1969646981194	15.3899965022735	13.6017410228509	13.1729667812142	7.12328767123288	4.34310532030402	7.19026548672566	5.03637381085618	1.50602409638554	2.20264317180617	0	1.06269925611052	31.4285714285714	18.9978627404417	22.243034418169	8.8476932799663	3.40780007572889	20.3419173339104	16.3324374612363	40.4756460096044
OTU5511	0	0	3.7197768133912	1.39178844815588	0	0.598086124401914	0	0	0	0.302388872089507	0	0	0.965250965250965	0.832639467110741	1.31868131868132	0.665335994677312	1.73837461973055	5.37345513164965	1.89609404626469	4.06710726995424	9.9812850904554	5.06186726659168	6.17283950617284	8.98741761533853	2.4370430544273	1.4609203798393	4.69116497263487	1.17324990222917	0.341646737273659	2.63939293962389	0.349772647778944	8.70511425462459	9.16380297823597	11.5068493150685	5.97176981541802	8.84955752212389	11.1919418019026	3.5140562248996	7.15859030837004	10.1549973276323	9.03294367693943	0	0	0	0	0	0	0	0
OTU7053	0	0	0	0	17.7883190038541	0.598086124401914	1.73862648507679	1.45137880986938	0.867804454729534	3.62866646507408	1.11700642278693	1.20156203063983	0	0	0	0	0	0	0	0	0	0	0	0	0.406173842404549	4.3827611395179	0.390930414386239	3.91083300743058	4.09976084728391	3.29924117452986	1.39909059111577	0	0	0	0	0	0	0.502008032128514	0	0	0	8.09523809523809	3.3246259795773	9.59962538047296	2.10659363808721	7.00492237788716	4.32806751785328	20.0537523258218	4.11616739080723
OTU8079	0	0	0	0	2.96471983397569	1.19617224880383	3.18748188930745	0	0.578536303153023	0.907166616268521	1.11700642278693	0.300390507659958	1.44787644787645	0.832639467110741	0	3.65934797072522	1.73837461973055	1.07469102632993	3.79218809252939	0.508388408744281	0.623830318153462	0	0	0	0	0	0	0	0.341646737273659	0	0	0	0	0.547945205479452	0	0	0	0	0	0	0	0.238095238095238	4.5119924008549	0	0.421318727617443	0	1.73122700714131	0	0.228675966155957
OTU8654	0.500500500500501	1.39178844815588	5.57966522008679	4.17536534446764	0.889415950192707	0.598086124401914	0.869313242538395	2.61248185776488	0.578536303153023	0.604777744179014	0	0.600781015319916	3.37837837837838	0.832639467110741	2.1978021978022	0.332667997338656	3.04215558452847	5.91080064481462	0	0.508388408744281	3.11915159076731	1.12485939257593	0.617283950617284	0	5.68643379366369	2.55661066471877	5.47302580140735	1.95541650371529	2.39152716091561	1.64962058726493	3.84749912556838	0.544069640914037	3.43642611683849	2.73972602739726	1.62866449511401	0.553097345132743	0	1.50602409638554	1.65198237885463	1.06894708711919	2.6567481402763	6.42857142857143	3.3246259795773	9.83376258487474	1.68527491046977	0.378644452858766	1.29842025535598	1.24043828819516	5.48822318774297
OTU16874	1.5015015015015	0	0	0.69589422407794	0.296471983397569	0.299043062200957	0	0.58055152394775	0.578536303153023	0	0.279251605696733	0	0	0.416319733555371	0	0.665335994677312	0	0.537345513164965	0.379218809252939	0	0	0	0	0	0	0	0	0.391083300743058	0.683293474547318	0	0	0	0.572737686139748	0	0	0	0	0	0	0	0	0	0.237473284255521	0.234137204401779	1.26395618285233	0.567966679288148	2.81324388660463	0.826958858796775	0
OTU17063	4.5045045045045	6.9589422407794	4.95970241785493	10.4384133611691	0	0.299043062200957	0.869313242538395	1.1611030478955	1.44634075788256	0.604777744179014	0	0.901171522979874	4.34362934362934	2.49791840133222	3.95604395604396	2.32867598137059	2.60756192959583	1.6120365394949	2.27531285551763	7.62582613116421	9.35745477230193	3.93700787401575	10.4938271604938	12.5823846614739	1.21852152721365	2.19138056975895	1.9546520719312	2.34649980445835	1.7082336863683	1.97954470471791	1.74886323889472	7.07290533188248	4.00916380297824	10.958904109589	12.4864277958741	18.2522123893805	17.9071068830442	6.52610441767068	12.6651982378855	18.7065740245858	12.221041445271	0.238095238095238	1.18736642127761	0	0.631978091426164	0	0.649210127677992	0.826958858796775	0.914703864623828
OTU18162	0.500500500500501	0	1.8598884066956	0.69589422407794	0.296471983397569	0	0.579542161692263	0	0	0	0	0	0	0	0.43956043956044	0.332667997338656	0.869187309865276	0.537345513164965	0	0	1.24766063630692	0	0	0	0	0	0	0	0	0	0	0	0	0	0.542888165038002	0	0	2.00803212851406	0	0.534473543559594	0	0.238095238095238	0.474946568511042	0	0	0	0	0	1.6007317630917
OTU18738	4.004004004004	5.56715379262352	8.05951642901426	3.4794711203897	1.48235991698784	0.897129186602871	0.869313242538395	0.290275761973875	0.289268151576511	1.20955548835803	0.279251605696733	0.600781015319916	3.37837837837838	4.99583680266445	4.3956043956044	1.99600798403194	3.4767492394611	4.83610961848469	1.89609404626469	4.57549567869853	6.23830318153462	4.49943757030371	1.23456790123457	2.39664469742361	2.03086921202275	1.4609203798393	3.51837372947615	2.34649980445835	0.341646737273659	0.329924117452986	0.699545295557887	0.544069640914037	1.1454753722795	1.64383561643836	2.71444082519001	2.21238938053097	2.23838836038053	5.52208835341365	3.30396475770925	5.34473543559594	2.6567481402763	0	0.237473284255521	0.234137204401779	0.210659363808721	0	0.432806751785328	0.413479429398387	1.82940772924766
OTU19720	3.5035035035035	16.0055671537926	17.9789212647241	4.17536534446764	0.296471983397569	0	0	0	0.578536303153023	0.302388872089507	0	0	1.44787644787645	2.49791840133222	3.07692307692308	0.998003992015968	3.4767492394611	1.07469102632993	1.13765642775882	2.03355363497712	16.8434185901435	7.31158605174353	6.79012345679012	8.98741761533853	0.812347684809098	0.365230094959825	0.390930414386239	2.73758310520141	0.341646737273659	0.659848234905972	0.699545295557887	4.3525571273123	4.58190148911798	4.38356164383562	3.80021715526602	4.42477876106195	1.67879127028539	6.52610441767068	7.15859030837004	18.7065740245858	19.1285866099894	0	0	0.468274408803559	0	0	0.216403375892664	0	0.457351932311914
OTU22462	0.500500500500501	0	0	0	3.26119181737326	3.58851674641148	0.869313242538395	2.61248185776488	1.15707260630605	1.20955548835803	4.74727729684446	1.20156203063983	0	0.832639467110741	5.27472527472527	0.998003992015968	0.434593654932638	1.6120365394949	0.379218809252939	3.55871886120996	0	0	0	0.599161174355902	0.812347684809098	0.365230094959825	0	0.391083300743058	0.341646737273659	0.329924117452986	4.54704442112627	1.08813928182807	0.572737686139748	1.0958904109589	0	0	0	0	0	0	0	2.14285714285714	3.79957254808834	1.1706860220089	3.37054982093954	0.946611132146914	2.59684051071197	1.24043828819516	0.914703864623828
OTU24891	4.004004004004	4.17536534446764	4.33973961562306	4.17536534446764	15.120071153276	11.9617224880383	10.7215299913069	11.9013062409289	32.3980329765693	53.5228303598428	13.6833286791399	71.7933313307299	3.86100386100386	1.66527893422148	1.75824175824176	0	5.21512385919166	3.22407307898979	2.65453166477057	6.10066090493137	19.9625701809108	10.1237345331834	4.32098765432099	5.39245056920312	19.4963444354184	25.2008765522279	24.2376856919468	37.1529135705905	30.7482063546293	29.6931705707687	24.4840853445261	8.16104461371055	14.3184421534937	8.76712328767123	5.97176981541802	8.84955752212389	7.27476217123671	13.0522088353414	1.65198237885463	2.13789417423838	1.59404888416578	0	1.18736642127761	0.936548817607118	0	0	0.432806751785328	0.206739714699194	0
OTU26508	1.5015015015015	4.87125956854558	2.47985120892746	3.4794711203897	0	0	0	0	0.289268151576511	0	0	0	1.93050193050193	2.91423813488759	2.1978021978022	0.332667997338656	0	0	0.758437618505878	1.01677681748856	3.11915159076731	1.68728908886389	7.40740740740741	2.39664469742361	0.812347684809098	0.365230094959825	1.17279124315872	0	0	0.989772352358957	1.04931794333683	3.26441784548422	4.00916380297824	6.57534246575343	5.97176981541802	11.6150442477876	5.03637381085618	3.01204819277108	12.1145374449339	12.8273650454303	13.8150903294368	0	0	0	0	0	0	0	0
OTU26739	0.500500500500501	1.39178844815588	0.619962802231866	1.39178844815588	1.48235991698784	0.897129186602871	2.60793972761518	4.35413642960813	1.15707260630605	0.302388872089507	0.279251605696733	0.901171522979874	4.82625482625483	12.0732722731057	4.3956043956044	1.33067198935462	3.04215558452847	4.29876410531972	2.27531285551763	1.52516522623284	0.623830318153462	0	0	0	0	0	0	0	0	0	0	0	0	0.547945205479452	0	0	0	0	0.550660792951542	0	0	0	0	0	0	0	0	0	0
OTU29910	1.001001001001	2.08768267223382	2.47985120892746	0	2.37177586718055	2.0933014354067	2.60793972761518	1.1611030478955	0.867804454729534	1.20955548835803	1.6755096341804	0.901171522979874	2.41312741312741	2.08159866777685	1.31868131868132	0.665335994677312	2.60756192959583	0.537345513164965	0.758437618505878	2.03355363497712	0.623830318153462	0	0.617283950617284	2.99580587177951	5.68643379366369	9.49598246895544	5.86395621579359	8.60383261634728	7.5162282200205	8.90795117123062	7.34522560335782	2.72034820457019	1.71821305841924	6.57534246575343	2.17155266015201	3.31858407079646	4.47677672076105	3.01204819277108	0.550660792951542	0	0	2.38095238095238	0.949893137022085	1.1706860220089	0.421318727617443	0.567966679288148	1.08201687946332	1.03369857349597	0.686027898467871
OTU32175	2.002002002002	1.39178844815588	3.7197768133912	2.78357689631176	2.37177586718055	2.0933014354067	3.47725297015358	3.19303338171263	2.6034133641886	1.20955548835803	1.11700642278693	2.10273355361971	2.41312741312741	2.49791840133222	3.51648351648352	0.665335994677312	3.4767492394611	2.68672756582483	0	2.5419420437214	18.7149095446039	21.9347581552306	9.25925925925926	17.3756740563211	11.3728675873274	12.417823228634	9.38232994526974	18.3809151349237	6.49128800819952	9.2378752886836	6.64568030779993	9.24918389553863	9.73654066437572	7.67123287671233	10.314875135722	7.74336283185841	7.27476217123671	15.0602409638554	2.20264317180617	5.87920897915553	3.18809776833156	1.66666666666667	0.712419852766564	0.936548817607118	0.631978091426164	0.189322226429383	0.865613503570656	0.413479429398387	0.457351932311914
OTU35599	0	0	0	0	6.52238363474652	0.299043062200957	0.579542161692263	0	0	1.81433323253704	0	0.600781015319916	0	0	0	0	0	0	0	0	0	0	0	0	0	1.09569028487947	0	0.782166601486116	0.341646737273659	0.329924117452986	0	0	0	0	0	0	0	0	0	0	0	1.66666666666667	0.237473284255521	4.21446967923203	1.05329681904361	0.378644452858766	0.865613503570656	1.86065743229274	0.228675966155957
OTU36002	0	0	0	0	0.296471983397569	0.299043062200957	0.289771080846132	0	0.867804454729534	0	0.558503211393465	0	0.482625482625483	0	1.75824175824176	0	0.434593654932638	0.537345513164965	0	0	0.623830318153462	0	0.617283950617284	0	2.03086921202275	0.365230094959825	3.90930414386239	2.34649980445835	1.02494021182098	1.97954470471791	1.39909059111577	0.544069640914037	1.71821305841924	0	0	0.553097345132743	0	0	0	0	0	2.85714285714286	5.69935882213251	0.468274408803559	3.58120918474826	0.378644452858766	4.11166414196061	0.413479429398387	0.914703864623828
OTU36241	0	0	0	0.69589422407794	0	0	0	0	0	0	0	0	0	0	0	0	0	0	0	0	0.623830318153462	2.81214848143982	14.1975308641975	2.99580587177951	1.21852152721365	0.365230094959825	0	1.17324990222917	0.341646737273659	0	0	4.3525571273123	2.29095074455899	2.19178082191781	3.25732899022801	1.10619469026549	0.559597090095132	0.502008032128514	1.65198237885463	4.27578834847675	2.12539851222104	0	0	0	0	0	0	0	0
OTU37278	0.500500500500501	2.08768267223382	3.09981401115933	3.4794711203897	0.889415950192707	1.79425837320574	2.60793972761518	0.58055152394775	2.31414521261209	1.81433323253704	1.39625802848366	1.50195253829979	3.37837837837838	2.91423813488759	3.07692307692308	3.99201596806387	3.4767492394611	7.52283718430951	1.51687523701176	4.06710726995424	5.61447286338116	0.562429696287964	4.32098765432099	3.59496704613541	3.65556458164094	1.4609203798393	2.34558248631744	3.91083300743058	2.04988042364195	2.63939293962389	2.79818118223155	7.07290533188248	2.29095074455899	5.47945205479452	4.34310532030402	6.08407079646018	5.59597090095131	3.5140562248996	9.36123348017621	5.87920897915553	4.78214665249734	2.14285714285714	2.61220612681073	2.34137204401779	0.631978091426164	0	3.0296472624973	0.413479429398387	4.34484335696318
OTU38000	14.014014014014	3.4794711203897	4.33973961562306	2.08768267223382	9.78357545211978	6.87799043062201	3.76702405099971	6.966618287373	6.94243563783627	8.4668884185062	9.49455459368891	6.30820066085912	3.86100386100386	9.99167360532889	1.75824175824176	19.6274118429807	6.95349847892221	6.98549167114455	18.581721653394	3.05033045246568	0	0	0.617283950617284	0	3.65556458164094	9.49598246895544	1.56372165754496	1.56433320297223	8.54116843184148	12.2071923457605	5.5963623644631	0.544069640914037	0	1.0958904109589	0	1.10619469026549	0.559597090095132	2.51004016064257	0	0	0	0.238095238095238	1.42483970553313	1.1706860220089	0.210659363808721	1.70390003786445	0.216403375892664	1.65391771759355	0.228675966155957
OTU38231	9.50950950950951	16.0055671537926	8.67947923124613	11.830201809325	0.592943966795138	0	0.289771080846132	0.290275761973875	0	0	0	0	5.79150579150579	4.16319733555371	4.83516483516483	1.66333998669328	7.38809213385485	11.8216012896292	3.03375047402351	9.65937976614133	2.49532127261385	1.12485939257593	0	1.1983223487118	0	0	0	0	0	0	0	1.63220892274211	1.1454753722795	1.0958904109589	0.542888165038002	2.21238938053097	3.35758254057079	1.50602409638554	2.75330396475771	3.74131480491716	4.78214665249734	0	0.237473284255521	0	0	0	0	0	0
OTU39525	0.500500500500501	1.39178844815588	1.23992560446373	0.69589422407794	6.22591165134895	8.37320574162679	7.53404810199942	7.83744557329463	10.7029216083309	6.04777744179014	3.35101926836079	8.71132472213878	5.79150579150579	2.08159866777685	3.51648351648352	0.998003992015968	1.30378096479791	2.14938205265986	0.758437618505878	3.05033045246568	0	0	0.617283950617284	1.1983223487118	2.03086921202275	4.3827611395179	2.73651290070367	1.95541650371529	2.04988042364195	3.29924117452986	4.89681706890521	2.72034820457019	1.1454753722795	2.19178082191781	0.542888165038002	2.21238938053097	1.11919418019026	1.50602409638554	6.05726872246696	2.67236771779797	2.12539851222104	29.5238095238095	22.5599620042745	22.7113088269726	21.2765957446809	4.73305566073457	12.9842025535598	9.09654744676452	28.1271438371827
OTU40321	0	0	0.619962802231866	0.69589422407794	1.18588793359028	0.299043062200957	0.579542161692263	0.290275761973875	1.44634075788256	0.604777744179014	2.23401284557386	2.10273355361971	0.965250965250965	2.49791840133222	5.27472527472527	0.998003992015968	0.434593654932638	4.29876410531972	1.13765642775882	3.55871886120996	0	0	0	0	0	0.730460189919649	0.781860828772479	0.782166601486116	0	0	0.699545295557887	0	0.572737686139748	0	0	0	0	0	0	0	0	0.714285714285714	1.42483970553313	0.702411613205338	0.631978091426164	0	0	0	0.228675966155957
OTU44250	0.500500500500501	2.08768267223382	1.8598884066956	3.4794711203897	0	0.897129186602871	0	0	0.289268151576511	0	0	0.600781015319916	0.965250965250965	0	0.43956043956044	0.998003992015968	0.434593654932638	0	0.379218809252939	0.508388408744281	4.36681222707424	2.24971878515186	1.23456790123457	0	1.21852152721365	1.82615047479912	1.17279124315872	2.34649980445835	1.36658694909464	0.329924117452986	2.09863588667366	1.63220892274211	1.71821305841924	2.73972602739726	1.085776330076	0.553097345132743	3.35758254057079	1.00401606425703	2.75330396475771	2.67236771779797	2.12539851222104	6.19047619047619	1.89978627404417	1.1706860220089	0.842637455234885	0.378644452858766	1.51482363124865	1.65391771759355	1.37205579693574
OTU44268	0.500500500500501	0	1.23992560446373	0.69589422407794	0	0	0	0	0	0.302388872089507	0	0	0	0.416319733555371	0.43956043956044	0.332667997338656	0	0	0	0	0	0	1.23456790123457	0	3.24939073923639	2.9218407596786	2.73651290070367	3.91083300743058	0.341646737273659	1.64962058726493	1.04931794333683	0.544069640914037	1.1454753722795	1.0958904109589	0.542888165038002	0.553097345132743	1.67879127028539	1.00401606425703	0	0	0.53134962805526	7.14285714285714	7.59914509617668	4.91688129243737	2.10659363808721	0.946611132146914	5.62648777320926	1.86065743229274	8.0036588154585
OTU44850	0	0.69589422407794	0	0	0	0	0	0	0	0	0	0	0.482625482625483	0	0	0	0.434593654932638	0	0	0	11.8527760449158	7.8740157480315	11.7283950617284	11.983223487118	1.6246953696182	1.09569028487947	0	0	1.02494021182098	0.329924117452986	0.349772647778944	4.89662676822633	5.72737686139748	7.12328767123288	5.97176981541802	6.08407079646018	6.15556799104645	10.5421686746988	0.550660792951542	1.60342063067878	1.59404888416578	0.238095238095238	0	0	0	0	0	0	0
OTU46598	8.00800800800801	11.830201809325	16.7389956602604	15.3096729297147	0	0.598086124401914	0.869313242538395	0	0	0	0.279251605696733	0	2.41312741312741	0.832639467110741	3.51648351648352	0.332667997338656	3.04215558452847	1.07469102632993	1.13765642775882	10.6761565836299	3.74298190892077	2.81214848143982	0.617283950617284	1.1983223487118	0	0	0	0	0	0	0.699545295557887	1.08813928182807	1.1454753722795	1.0958904109589	0.542888165038002	1.10619469026549	1.11919418019026	0.502008032128514	18.7224669603524	12.8273650454303	10.0956429330499	1.19047619047619	0.237473284255521	0.468274408803559	0.421318727617443	0.189322226429383	0	0.206739714699194	0.914703864623828
OTU46605	0	0	0	0	0	0	0.869313242538395	0	0	0	0	0	0	0	0	0	0	0	0	0	0	0	0	0	0	0	0	0	0	0	0	0	0	0	0	0	0	0	0	0	0	6.66666666666667	0.474946568511042	7.72652774525872	0.631978091426164	1.89322226429383	0.865613503570656	4.96175315278065	0.686027898467871
OTU46720	0	0	0	0	0	0	0	0	0.578536303153023	1.51194436044754	0.279251605696733	0.300390507659958	0	0	0	0	0	0	0	0	0	0	0	0	0	0	0	0	0	0	0	0	0	0	0	0	0	0	0	0	0	0.952380952380952	0.237473284255521	1.63896043081246	0	0.189322226429383	0.216403375892664	0	0.228675966155957
OTU48122	1.5015015015015	1.39178844815588	2.47985120892746	3.4794711203897	0	0	0.289771080846132	0	0	0	0	0	2.8957528957529	1.24895920066611	0.43956043956044	0.332667997338656	0	0	0	0	0	0	0.617283950617284	0	0	0	0	0.782166601486116	0	0	0	0	0	0	0	0	0	0	5.50660792951542	8.01710315339391	6.90754516471838	0	0	0.234137204401779	0	0.189322226429383	0.216403375892664	0.413479429398387	0
OTU48569	0	0.69589422407794	0	2.08768267223382	0.889415950192707	2.39234449760766	1.73862648507679	4.06386066763425	1.44634075788256	1.81433323253704	3.90952247975426	5.40702913787924	0.965250965250965	1.66527893422148	4.3956043956044	0.332667997338656	1.73837461973055	1.07469102632993	1.13765642775882	2.03355363497712	0	1.12485939257593	0	0	0.406173842404549	1.09569028487947	1.56372165754496	0.391083300743058	0.683293474547318	0.989772352358957	1.04931794333683	0.544069640914037	0	0	0	0	0	0	0	0	0	0.238095238095238	1.18736642127761	0	2.10659363808721	1.1359333585763	2.3804371348193	1.03369857349597	0.686027898467871
OTU50667	0	0	0	0	0	0	0	0	0	0	0	0	0	0.416319733555371	0	0	0.434593654932638	0	0	0	6.23830318153462	3.93700787401575	8.02469135802469	6.59077291791492	0.406173842404549	0.365230094959825	1.56372165754496	0.391083300743058	0.341646737273659	0.659848234905972	0	4.89662676822633	6.30011454753723	3.83561643835616	9.22909880564604	6.08407079646018	4.47677672076105	1.50602409638554	13.7665198237885	5.34473543559594	6.37619553666312	0.238095238095238	0.474946568511042	0	0	0	0	0.826958858796775	0
OTU50942	1.001001001001	2.78357689631176	1.8598884066956	0	2.07530388378298	30.2033492822967	11.3010721529991	13.3526850507983	4.33902227364767	18.4457211974599	3.35101926836079	23.1300690898168	1.44787644787645	4.57951706910908	7.91208791208791	0.665335994677312	5.64971751412429	9.67221923696937	2.65453166477057	3.05033045246568	1.24766063630692	4.49943757030371	0	0.599161174355902	3.24939073923639	1.09569028487947	1.56372165754496	1.56433320297223	7.17458148274684	0.989772352358957	3.14795383001049	7.61697497279652	2.29095074455899	2.19178082191781	1.085776330076	1.10619469026549	0.559597090095132	3.5140562248996	0.550660792951542	0.534473543559594	0	31.6666666666667	13.0610306340537	23.4137204401779	10.9542869180535	7.95153351003408	11.4693789223112	5.37523258217904	43.2197576034759
OTU51708	2.002002002002	3.4794711203897	1.23992560446373	1.39178844815588	0	0	0	0	0	0	0	0	1.44787644787645	2.49791840133222	0	0.332667997338656	0	0.537345513164965	0.379218809252939	0	0	1.12485939257593	0.617283950617284	0	0	0	0	0.782166601486116	0	0	0	0.544069640914037	0	0	0	0.553097345132743	1.11919418019026	2.51004016064257	2.75330396475771	3.20684126135756	5.84484590860786	0	0	0	0	0	0.216403375892664	0	0.228675966155957
OTU52686	0	0	0	0	0	0	0	0	0	0	0	0	0	0	0	0	0	0	0	0	7.48596381784155	11.8110236220472	6.79012345679012	6.59077291791492	36.5556458164094	19.3571950328707	31.2744331508991	23.0739147438404	34.1646737273659	13.8568129330254	19.9370409233998	17.4102285092492	16.6093928980527	23.5616438356164	17.3724212812161	4.42477876106195	11.1919418019026	21.5863453815261	0	0	0	0	0	0	0	0	0	0	0
OTU52972	230.730730730731	11.134307585247	19.2188468691878	24.3562978427279	21.345982804625	5.98086124401914	24.6305418719212	6.09579100145138	13.8848712756725	5.74538856970064	6.14353532532812	4.20546710723941	44.8841698841699	31.6402997502082	20.2197802197802	69.1949434464404	23.0334637114298	34.3901128425578	32.9920364050057	71.6827656329436	5.61447286338116	3.93700787401575	4.32098765432099	4.19412822049131	5.68643379366369	6.57414170927684	6.64581704456607	16.8165819319515	6.49128800819952	2.96931705707687	3.84749912556838	4.3525571273123	8.59106529209622	8.76712328767123	11.400651465798	11.0619469026549	8.95355344152211	8.53413654618474	7.15859030837004	6.41368252271513	2.12539851222104	10.2380952380952	16.860603182142	20.3699367829548	46.3450600379187	5.4903445664521	8.87253841159922	4.13479429398387	12.5771781385776
OTU57502	0.500500500500501	0.69589422407794	0	0	0.296471983397569	0	0	0	0	0	0	0	0	0	0	0	0	0	0	0.508388408744281	0.623830318153462	0	0	0.599161174355902	1.21852152721365	0.365230094959825	0.390930414386239	1.56433320297223	0	0.989772352358957	1.39909059111577	0	2.29095074455899	0.547945205479452	0.542888165038002	0	1.67879127028539	0.502008032128514	0	0.534473543559594	0	6.19047619047619	4.27451911659938	2.57550924841957	0.210659363808721	0.378644452858766	1.08201687946332	1.24043828819516	1.37205579693574
OTU59929	5.00500500500501	4.17536534446764	6.19962802231866	1.39178844815588	0	0	1.15908432338453	0	0.578536303153023	0.604777744179014	0.837754817090198	3.00390507659958	69.015444015444	6.24479600333056	7.03296703296703	0.998003992015968	89.5262929161234	9.13487372380441	1.51687523701176	13.7264870360956	1.87149095446039	2.24971878515186	1.85185185185185	1.79748352306771	0.406173842404549	0	1.56372165754496	1.95541650371529	0.341646737273659	1.31969646981194	1.39909059111577	3.26441784548422	3.43642611683849	5.47945205479452	4.34310532030402	4.42477876106195	5.59597090095131	4.51807228915663	16.5198237885463	13.3618385889898	13.2837407013815	0	0.474946568511042	0	0	0	0.649210127677992	0.413479429398387	0
OTU60363	0	0.69589422407794	0.619962802231866	0	0.296471983397569	0	0	0.290275761973875	0	0	0.279251605696733	0	0	0.416319733555371	0	0.998003992015968	0	0	1.51687523701176	0	0	12.3734533183352	0	2.39664469742361	0	0	1.9546520719312	0	0	0	0	0.544069640914037	1.71821305841924	0	0.542888165038002	0	1.67879127028539	0	0	0	0.53134962805526	0	0	0	0	0	0	0	0
OTU60459	0	0	0	0	0	0	0	0	0	0.302388872089507	0	0	0	0.416319733555371	0	0	0	0	0	0.508388408744281	10.6051154086089	10.6861642294713	4.93827160493827	8.38825644098262	2.03086921202275	0.730460189919649	1.17279124315872	1.17324990222917	1.7082336863683	0.659848234905972	0.699545295557887	5.98476605005441	2.86368843069874	4.93150684931507	4.34310532030402	0	2.79798545047566	13.0522088353414	4.40528634361234	2.13789417423838	12.7523910733262	0	0.237473284255521	0.702411613205338	0.421318727617443	0.378644452858766	0	0	0.228675966155957
OTU60868	1.001001001001	2.08768267223382	3.7197768133912	2.08768267223382	0.296471983397569	0	0	0	0	0	0	0	0	0.832639467110741	0	0	0	0	0.379218809252939	1.01677681748856	7.48596381784155	1.68728908886389	9.87654320987654	10.1857399640503	1.6246953696182	0.730460189919649	1.9546520719312	3.51974970668752	0	0	0.349772647778944	4.3525571273123	4.58190148911798	5.47945205479452	3.80021715526602	6.08407079646018	5.03637381085618	3.5140562248996	9.91189427312775	11.2239444147515	9.03294367693943	0	0	0.234137204401779	0	0	0	0	0.686027898467871
OTU63361	0	0.69589422407794	0	0.69589422407794	0.296471983397569	0	0	0	0	0.302388872089507	0.279251605696733	0.300390507659958	0	0.416319733555371	0	0.332667997338656	0	0	0	0	1.24766063630692	0	0	1.1983223487118	0.406173842404549	0.365230094959825	0	0	0	0.329924117452986	0	0	0	0	0	0	0.559597090095132	0.502008032128514	15.4185022026432	6.41368252271513	2.12539851222104	0.238095238095238	1.42483970553313	0.468274408803559	0	0	0.432806751785328	0.206739714699194	0.228675966155957
OTU64843	0	0	0.619962802231866	0	0	0	0	0	0	0	0	0	0	0	0	0	0	0.537345513164965	0	0	0.623830318153462	0.562429696287964	0.617283950617284	2.39664469742361	12.9975629569456	3.65230094959825	2.34558248631744	8.21274931560422	8.54116843184148	3.62916529198284	2.09863588667366	2.17627856365615	1.1454753722795	2.19178082191781	1.085776330076	0.553097345132743	1.67879127028539	0.502008032128514	0	0.534473543559594	0	2.61904761904762	0	0	0	0	0	0	0.228675966155957
OTU67505	0	0	0	0	0	0	0	0	0	0	0	0	0	0	0	0	0	0	0	0	0.623830318153462	6.1867266591676	3.7037037037037	0.599161174355902	8.12347684809098	3.28707085463842	4.69116497263487	5.47516621040282	9.22446190638879	3.62916529198284	5.5963623644631	2.72034820457019	2.29095074455899	9.86301369863014	4.34310532030402	1.10619469026549	3.91717963066592	5.02008032128514	0	0	0	0	0	0	0	0	0	0	0
OTU67834	0	0.69589422407794	1.8598884066956	1.39178844815588	2.66824785057812	3.88755980861244	2.31816864676905	2.322206095791	12.43853051779	6.65255518596916	5.02652890254119	6.00781015319916	0.482625482625483	4.57951706910908	1.31868131868132	1.33067198935462	6.95349847892221	6.98549167114455	1.89609404626469	5.59227249618709	0	0	0	0	0	0.365230094959825	0	0	0.683293474547318	0	0	0	0	0	0	0	0	0	0	0	0	0	0	0	0	0	0	0	0
OTU67992	4.004004004004	14.6137787056367	9.29944203347799	4.17536534446764	0	0	0.289771080846132	0.290275761973875	0.289268151576511	0	0	0.300390507659958	1.44787644787645	1.24895920066611	3.07692307692308	0.665335994677312	1.30378096479791	1.07469102632993	0.379218809252939	5.08388408744281	7.48596381784155	1.12485939257593	4.32098765432099	5.39245056920312	0.406173842404549	1.09569028487947	1.56372165754496	0.391083300743058	0.341646737273659	0	1.04931794333683	6.52883569096844	0.572737686139748	1.0958904109589	1.62866449511401	3.31858407079646	1.67879127028539	2.51004016064257	14.3171806167401	12.2928915018707	12.221041445271	0.238095238095238	0	0	0	0	0	0	0.457351932311914
OTU69575	41.5415415415415	41.0577592205985	38.4376937383757	60.5427974947808	1.18588793359028	1.19617224880383	0.869313242538395	0.290275761973875	0.289268151576511	0.604777744179014	0.279251605696733	0.300390507659958	30.8880308880309	20.8159866777685	16.7032967032967	5.3226879574185	18.6875271621034	14.5083288554541	5.68828213879408	9.15099135739705	18.7149095446039	69.1788526434196	31.4814814814815	28.7597363690833	10.5605199025183	2.9218407596786	6.64581704456607	7.82166601486117	2.04988042364195	2.63939293962389	2.44840853445261	133.841131664853	42.9553264604811	29.5890410958904	67.3181324647123	37.6106194690266	49.8041410184667	45.1807228915663	73.7885462555066	65.74024585783	73.8575982996812	0	0.474946568511042	0	0.210659363808721	0	0	0.206739714699194	0.228675966155957
OTU70080	0	0	0	0	0.889415950192707	2.0933014354067	6.08519269776876	3.77358490566038	1.15707260630605	0.604777744179014	0.279251605696733	1.50195253829979	1.93050193050193	1.24895920066611	0	3.32667997338656	0.434593654932638	0.537345513164965	1.13765642775882	0	0	0	0	0	0	0.365230094959825	0	0	0.341646737273659	0	0	0	0	0	0	0	0	0	0	0	0	0	0	0	0	0	0	0	0
OTU70224	3.5035035035035	5.56715379262352	2.47985120892746	4.17536534446764	27.8683664393715	43.0622009569378	24.0509997102289	29.8984034833091	29.7946196123807	52.6156637435742	19.2683607930746	49.864824271553	1.44787644787645	4.16319733555371	3.07692307692308	1.33067198935462	6.51890482398957	4.29876410531972	4.55062571103527	7.11743772241993	7.48596381784155	3.93700787401575	4.32098765432099	3.59496704613541	34.1186027619821	55.1497443389335	40.6567630961689	50.4497457958545	39.2893747864708	53.7776311448367	51.7663518712837	4.89662676822633	3.43642611683849	4.38356164383562	7.60043431053203	7.74336283185841	5.03637381085618	8.53413654618474	0	0	1.06269925611052	0.238095238095238	0.712419852766564	0.936548817607118	0.210659363808721	1.32525558500568	0	1.24043828819516	2.05808369540361
OTU70899	0	1.39178844815588	1.23992560446373	0.69589422407794	0.889415950192707	1.19617224880383	0.579542161692263	0.290275761973875	0.867804454729534	0.907166616268521	0.279251605696733	1.20156203063983	0	0.416319733555371	1.31868131868132	0.998003992015968	1.73837461973055	0.537345513164965	0.758437618505878	0.508388408744281	0.623830318153462	0	0	1.1983223487118	1.6246953696182	0.730460189919649	0.390930414386239	0	0.683293474547318	6.9284064665127	17.8384050367261	0	2.29095074455899	0.547945205479452	0	8.29646017699115	5.59597090095131	0.502008032128514	0.550660792951542	0	0.53134962805526	0	0.474946568511042	0.468274408803559	0.631978091426164	0.757288905717531	1.51482363124865	0.413479429398387	0.914703864623828
OTU70960	1.001001001001	4.17536534446764	1.23992560446373	0	0	0.299043062200957	0.289771080846132	0	2.31414521261209	0.604777744179014	0	0	0.482625482625483	0.832639467110741	0.879120879120879	0	0.434593654932638	0	0	1.01677681748856	4.9906425452277	2.24971878515186	3.7037037037037	1.79748352306771	2.4370430544273	2.55661066471877	10.9460516028147	2.73758310520141	2.39152716091561	2.3094688221709	1.74886323889472	2.17627856365615	6.87285223367698	1.64383561643836	6.51465798045603	0.553097345132743	2.23838836038053	4.51807228915663	2.20264317180617	3.74131480491716	2.6567481402763	0.952380952380952	0.712419852766564	1.40482322641068	0	0.189322226429383	0.216403375892664	0.413479429398387	0.457351932311914
OTU71302	0.500500500500501	1.39178844815588	2.47985120892746	0.69589422407794	1.77883190038541	0.897129186602871	1.15908432338453	5.51523947750363	1.15707260630605	0.907166616268521	1.11700642278693	1.20156203063983	2.41312741312741	1.66527893422148	2.63736263736264	0.332667997338656	0.869187309865276	0.537345513164965	2.27531285551763	2.03355363497712	1.87149095446039	1.68728908886389	0.617283950617284	1.79748352306771	10.9666937449228	8.76552227903579	11.7279124315872	18.7719984356668	3.07482063546293	3.29924117452986	7.69499825113676	2.72034820457019	0.572737686139748	0.547945205479452	3.25732899022801	1.65929203539823	2.79798545047566	1.50602409638554	0.550660792951542	0	1.59404888416578	17.1428571428571	41.0828781762052	12.8775462420979	39.3933010322309	9.27678909503976	34.8409435187189	17.9863551788299	20.1234850217242
OTU76093	26.026026026026	29.9234516353514	34.0979541227526	9.04662491301322	4.15060776756597	5.08373205741627	1.15908432338453	1.1611030478955	2.02487706103558	1.81433323253704	1.39625802848366	2.40312406127966	21.2355212355212	9.99167360532889	31.6483516483516	20.6254158349967	33.8983050847458	41.9129500268673	21.6154721274175	18.3019827147941	0	1.12485939257593	0.617283950617284	1.1983223487118	1.6246953696182	0.730460189919649	1.56372165754496	3.91083300743058	1.7082336863683	0.659848234905972	0.699545295557887	3.80848748639826	1.1454753722795	1.64383561643836	3.25732899022801	4.97787610619469	2.79798545047566	15.0602409638554	1.10132158590308	0.534473543559594	2.12539851222104	0.714285714285714	0	0	0	0.189322226429383	0	0	0.457351932311914
OTU77318	0	0	1.23992560446373	0	3.55766380077083	0.897129186602871	0.289771080846132	2.90275761973875	0.867804454729534	3.02388872089507	2.79251605696733	1.80234304595975	1.44787644787645	2.08159866777685	0.43956043956044	10.645375914837	0.434593654932638	0.537345513164965	4.55062571103527	0	0	0	0	0	0.406173842404549	0	0.390930414386239	0	1.36658694909464	0.329924117452986	1.04931794333683	0	0	0	0.542888165038002	0	0	0.502008032128514	0	0	0	0	1.42483970553313	0	0	0.378644452858766	0	0	0
OTU79012	0.500500500500501	0	0.619962802231866	2.08768267223382	0	0	0	0	1.15707260630605	0.302388872089507	1.11700642278693	0	0	0.416319733555371	0	0.332667997338656	0.434593654932638	0	0.758437618505878	1.01677681748856	1.24766063630692	0.562429696287964	1.23456790123457	5.39245056920312	3.24939073923639	4.74799123447772	8.60046911649726	7.03949941337505	2.39152716091561	6.59848234905972	3.14795383001049	1.63220892274211	1.1454753722795	2.73972602739726	2.17155266015201	0.553097345132743	2.23838836038053	0.502008032128514	0.550660792951542	3.20684126135756	0.53134962805526	0	0	0.234137204401779	0	0	0.216403375892664	0.206739714699194	0
OTU81401	0	0	0	0.69589422407794	5.92943966795138	2.39234449760766	2.02839756592292	6.966618287373	5.20682672837721	9.37405503477472	1.39625802848366	5.10663863021928	0	0	0.43956043956044	0	0.869187309865276	0	0.758437618505878	1.52516522623284	0	0.562429696287964	0	0	3.65556458164094	4.3827611395179	2.73651290070367	1.95541650371529	1.7082336863683	1.97954470471791	1.04931794333683	1.08813928182807	0.572737686139748	0.547945205479452	0	0.553097345132743	1.11919418019026	0	0	0	0	7.61904761904762	0.237473284255521	7.49239054085694	4.21318727617443	2.27186671715259	1.73122700714131	1.86065743229274	3.43013949233936
OTU82867	0	0	0	0	0	0	0	0	0	0	0	0	0.482625482625483	0	0	0	0	0	0	0	9.9812850904554	15.185601799775	4.32098765432099	11.3840623127621	2.4370430544273	1.82615047479912	1.17279124315872	3.12866640594447	2.39152716091561	1.97954470471791	0.349772647778944	7.61697497279652	6.87285223367698	10.958904109589	10.314875135722	2.21238938053097	3.91717963066592	13.0522088353414	2.75330396475771	2.13789417423838	3.18809776833156	0.238095238095238	0.712419852766564	0.702411613205338	0.210659363808721	0.189322226429383	0.432806751785328	0.413479429398387	0.686027898467871
OTU83568	0	0	0	0	0	0.299043062200957	0	0	0	0	0.279251605696733	0.300390507659958	0	0	0.879120879120879	0.332667997338656	0	0	0	0	0	0	0	0	2.03086921202275	0.365230094959825	1.17279124315872	0	0	0	0	0.544069640914037	0	0.547945205479452	0	0	0	0	0.550660792951542	0	0	1.19047619047619	6.17430539064355	0.936548817607118	0.842637455234885	0.378644452858766	0.216403375892664	0	0.914703864623828
OTU84503	0.500500500500501	4.17536534446764	4.95970241785493	0	0.296471983397569	0	0	0	0	0.302388872089507	0	0.300390507659958	3.86100386100386	0.416319733555371	3.51648351648352	1.99600798403194	1.30378096479791	2.14938205265986	0.758437618505878	1.52516522623284	0	1.68728908886389	0	1.1983223487118	0	0.365230094959825	0	0	0	0.329924117452986	0	0.544069640914037	0.572737686139748	1.64383561643836	0	1.10619469026549	1.11919418019026	0	1.65198237885463	1.06894708711919	0.53134962805526	2.14285714285714	0.237473284255521	0.468274408803559	0	0.189322226429383	0	0.413479429398387	3.88749142465127
OTU85149	0	0.69589422407794	0.619962802231866	0	1.18588793359028	2.69138755980861	1.44885540423066	0.290275761973875	2.02487706103558	0.302388872089507	1.6755096341804	1.50195253829979	0.482625482625483	2.49791840133222	2.63736263736264	0.998003992015968	0	5.37345513164965	1.13765642775882	3.55871886120996	0.623830318153462	1.12485939257593	4.93827160493827	1.79748352306771	10.5605199025183	9.86121256391527	10.9460516028147	3.91083300743058	3.41646737273659	6.26855823160673	11.5424973767051	2.72034820457019	2.29095074455899	4.38356164383562	1.62866449511401	2.76548672566372	3.35758254057079	1.50602409638554	0	0	0	0	0	0.234137204401779	0	0	0	0	0
OTU85482	0.500500500500501	1.39178844815588	2.47985120892746	2.78357689631176	0	0	0	0	0	0	0	0	0	0	0	0.332667997338656	0.869187309865276	0	0	0	23.7055520898316	12.3734533183352	16.6666666666667	20.9706411024566	0	0.730460189919649	1.9546520719312	0	0.341646737273659	0.329924117452986	0.699545295557887	7.07290533188248	11.454753722795	14.2465753424658	10.314875135722	11.6150442477876	12.870733072188	15.0602409638554	0.550660792951542	1.60342063067878	2.12539851222104	0	0	0	0	0	0	0	0
OTU85567	3.5035035035035	0	0	0	3.26119181737326	0.598086124401914	0.289771080846132	0	1.73560890945907	0.302388872089507	1.11700642278693	0.901171522979874	0.482625482625483	0.416319733555371	0	7.31869594145043	2.17296827466319	2.68672756582483	0.758437618505878	0	0.623830318153462	0	0	0	0	0	0	0	0	0	0	0	0	0	0	0	0	0	0	0	0	0	0	0	0	0	0	0	0
OTU86605	0.500500500500501	0	0	0	0	0	0	0	0.289268151576511	0	0.279251605696733	0	0.965250965250965	0.832639467110741	1.75824175824176	0.665335994677312	0	0	0.379218809252939	0	0	0	0	0	0.406173842404549	0	0	0	0	0.329924117452986	0	0	0	0	0	0	0	0	0	0	0	0.238095238095238	0	0	0	0	0	0	0
OTU88984	4.5045045045045	14.6137787056367	11.7792932424055	5.56715379262352	4.7435517343611	3.58851674641148	4.92610837438424	5.51523947750363	1.15707260630605	6.95494405805866	2.79251605696733	5.40702913787924	6.75675675675676	12.4895920066611	10.989010989011	4.99001996007984	19.5567144719687	9.13487372380441	9.10125142207053	9.15099135739705	8.73362445414847	10.1237345331834	1.85185185185185	4.19412822049131	5.28025995125914	5.47845142439737	1.56372165754496	4.6929996089167	3.41646737273659	1.97954470471791	1.74886323889472	6.52883569096844	4.00916380297824	10.958904109589	6.51465798045603	5.53097345132743	6.15556799104645	13.0522088353414	1.10132158590308	1.60342063067878	3.18809776833156	6.90476190476191	4.27451911659938	2.10723483961601	8.42637455234885	0.757288905717531	4.32806751785328	1.03369857349597	9.60439057855019
OTU91279	28.028028028028	37.5782881002088	35.3378797272164	52.1920668058455	38.8378298250815	31.6985645933014	23.1816864676905	26.9956458635704	35.2907144923344	21.7719987904445	46.9142697570511	22.2288975668369	37.6447876447876	47.8767693588676	182.417582417582	21.6234198270126	22.1642764015645	26.8672756582483	23.1323473644293	53.8891713268937	6.23830318153462	12.3734533183352	9.25925925925926	7.18993409227082	29.2445166531275	31.4097881665449	45.3479280688038	45.7567461869378	13.3242227536727	25.0742329264269	30.0804477089892	19.0424374319913	11.454753722795	9.31506849315068	13.0293159609121	9.95575221238938	7.27476217123671	7.0281124497992	4.95594713656388	5.87920897915553	4.25079702444208	57.3809523809524	72.1918784136785	55.7246546476235	60.0379186854856	19.8788337750852	75.5247781865397	35.1457514988629	29.0418477018065
OTU91749	0	0	0	0	1.18588793359028	0	0.289771080846132	0	0	0.302388872089507	0	0	0	0	0	0	0	0	0.379218809252939	0	0	0	0	0	0.406173842404549	0.730460189919649	0	1.56433320297223	0.341646737273659	0	0	0.544069640914037	0	0.547945205479452	0	0	0	0.502008032128514	0	0	0	1.42857142857143	0.474946568511042	2.57550924841957	1.89593427427849	0.378644452858766	0.216403375892664	0.206739714699194	0.228675966155957
OTU94131	0.500500500500501	2.08768267223382	1.23992560446373	2.08768267223382	0	0	0	0	0.289268151576511	0.302388872089507	0	0	0	0	1.31868131868132	0.332667997338656	0.434593654932638	1.6120365394949	0	0.508388408744281	1.87149095446039	0.562429696287964	0	1.1983223487118	0	0	0	0	0.683293474547318	0	0.349772647778944	0.544069640914037	0.572737686139748	2.19178082191781	0	0.553097345132743	0.559597090095132	0	3.30396475770925	1.60342063067878	0.53134962805526	0	10.923771075754	0	0	0	0	0	0
OTU94752	0.500500500500501	0	0	0.69589422407794	0	0	0	0	0.289268151576511	0	0	0	0.482625482625483	0	0	0	0	0	0.379218809252939	0	0	0	0	0.599161174355902	0	0.365230094959825	0	0.782166601486116	0.341646737273659	0.329924117452986	0	0.544069640914037	0.572737686139748	1.0958904109589	0.542888165038002	1.10619469026549	0	1.00401606425703	0.550660792951542	0	0	0	0	0	0	0	0	0	0.228675966155957
OTU95378	8.50850850850851	16.0055671537926	14.2591444513329	21.5727209464161	0	0	0	0	0	0	0	0.300390507659958	2.41312741312741	1.66527893422148	2.63736263736264	0	0.869187309865276	2.68672756582483	0.758437618505878	2.03355363497712	8.73362445414847	1.68728908886389	8.02469135802469	2.99580587177951	0	0.365230094959825	0	0	0	1.31969646981194	0.699545295557887	2.17627856365615	2.86368843069874	1.64383561643836	1.085776330076	8.29646017699115	1.11919418019026	2.51004016064257	13.215859030837	7.48262960983431	6.37619553666312	0	0.237473284255521	0	0	0	0.432806751785328	0	0
OTU96166	0	0	0	0	0	0	0	0	0	0	0	0	0	0	0	0	0	0	0	0	0.623830318153462	0.562429696287964	0	0.599161174355902	0	0	1.17279124315872	28.1579976535002	0	0.659848234905972	0	0	0	0	8.68621064060804	0.553097345132743	1.11919418019026	0.502008032128514	0	0	0	0.238095238095238	0	0.468274408803559	0	0	0	0	0
OTU97580	1.001001001001	0.69589422407794	1.23992560446373	0	5.33649570115624	3.28947368421053	7.82381918284555	6.67634252539913	10.9921897599074	15.7242213486544	2.5132644512706	6.00781015319916	0.482625482625483	0.832639467110741	0.879120879120879	0.332667997338656	0.434593654932638	0	0	0.508388408744281	1.87149095446039	0	0.617283950617284	0	12.1852152721365	7.30460189919649	11.3369820172009	8.99491591709034	6.49128800819952	4.94886176179479	8.74431619447359	0.544069640914037	0.572737686139748	1.64383561643836	0.542888165038002	1.65929203539823	2.23838836038053	1.00401606425703	0	0	1.06269925611052	64.2857142857143	18.2854428876751	93.1866073519082	51.400884769328	44.8693676637637	40.4674312919282	35.7659706429605	94.4431740224102
OTU100520	1.5015015015015	3.4794711203897	3.09981401115933	2.08768267223382	0	0	0.289771080846132	0	0	0	0.279251605696733	0	0	1.24895920066611	0.879120879120879	0.332667997338656	0.869187309865276	1.07469102632993	0.758437618505878	1.52516522623284	0	3.37457817772778	1.23456790123457	2.99580587177951	0.812347684809098	1.09569028487947	0.390930414386239	0	0.341646737273659	0	0	1.63220892274211	1.71821305841924	2.73972602739726	2.71444082519001	1.10619469026549	2.23838836038053	0.502008032128514	7.70925110132159	3.74131480491716	5.84484590860786	0	0	0	0	0	0.432806751785328	0	0
OTU100786	11.011011011011	15.3096729297147	16.7389956602604	21.5727209464161	0.296471983397569	0.299043062200957	0	0.870827285921626	0	0.302388872089507	0	1.20156203063983	7.72200772200772	1.66527893422148	4.83516483516483	1.66333998669328	4.34593654932638	5.91080064481462	2.27531285551763	5.59227249618709	8.10979413599501	4.49943757030371	14.8148148148148	13.1815458358298	2.4370430544273	0	1.56372165754496	0.391083300743058	1.02494021182098	0.659848234905972	0	1.63220892274211	6.30011454753723	2.19178082191781	2.71444082519001	3.31858407079646	8.39395635142697	2.00803212851406	6.6079295154185	7.48262960983431	5.84484590860786	0.238095238095238	0	0	0	0	0.432806751785328	0.206739714699194	0.457351932311914
OTU102740	1.001001001001	2.78357689631176	3.7197768133912	2.08768267223382	0.296471983397569	0.299043062200957	0.579542161692263	0.58055152394775	0.578536303153023	0.907166616268521	0	0.901171522979874	1.93050193050193	4.57951706910908	3.51648351648352	2.32867598137059	8.25727944372012	4.83610961848469	2.27531285551763	4.06710726995424	8.10979413599501	10.6861642294713	3.7037037037037	17.3756740563211	4.46791226645004	4.74799123447772	5.08209538702111	8.21274931560422	5.12470105910489	3.29924117452986	2.09863588667366	8.70511425462459	10.3092783505155	19.1780821917808	10.85776330076	8.84955752212389	9.51315053161724	22.5903614457831	3.85462555066079	7.48262960983431	6.37619553666312	5.23809523809524	4.5119924008549	3.04378365722313	0.631978091426164	1.1359333585763	0.865613503570656	1.03369857349597	1.14337983077978
OTU102856	4.004004004004	4.87125956854558	8.67947923124613	9.04662491301322	9.19063148532464	16.7464114832536	18.5453491741524	11.0304789550073	13.595603124096	7.25733293014817	12.2870706506562	18.9246019825774	15.9266409266409	10.4079933388843	19.7802197802198	6.98602794411178	16.5145588874402	19.8817839871037	13.2726583238529	23.8942552109812	7.48596381784155	6.1867266591676	3.7037037037037	8.38825644098262	6.90495532087733	10.9569028487947	11.7279124315872	9.3859992178334	3.75811411001025	7.25833058396569	20.2868135711787	7.07290533188248	8.59106529209622	5.47945205479452	4.88599348534202	6.63716814159292	10.0727476217124	4.01606425702811	4.40528634361234	4.81026189203634	1.59404888416578	15.4761904761905	14.2483970553313	12.4092718332943	9.69033073520118	7.7622112836047	15.5810430642718	15.9189580318379	18.0654013263206
OTU104732	0	0	0	0	0	0	0	0	0.578536303153023	0	0	0	0	0	0	0.332667997338656	0	0	0	0	0	0	0	0	0	0	0	0	0	1.31969646981194	0	0.544069640914037	0	0	0.542888165038002	0	0	0	0	0	0	0	0	0	0	0	0	0	0
OTU105082	6.00600600600601	8.35073068893528	12.3992560446373	9.04662491301322	0	0	0.579542161692263	0	0.289268151576511	0.302388872089507	0.279251605696733	0	0.482625482625483	0.832639467110741	2.1978021978022	1.33067198935462	2.60756192959583	4.29876410531972	0.379218809252939	3.05033045246568	16.8434185901435	7.31158605174353	12.962962962963	14.3798681845416	1.6246953696182	1.09569028487947	2.73651290070367	3.12866640594447	1.36658694909464	0.989772352358957	0	11.9695321001088	8.01832760595647	12.0547945205479	9.22909880564604	9.95575221238938	12.870733072188	4.01606425702811	11.5638766519824	14.9652592196686	16.4718384697131	0.238095238095238	0	0	0	0.189322226429383	0.216403375892664	0	0.228675966155957
OTU106874	3.003003003003	4.87125956854558	5.57966522008679	4.17536534446764	0	0	0.289771080846132	0	0	0	0	0	2.41312741312741	1.24895920066611	1.75824175824176	0.332667997338656	0.869187309865276	0.537345513164965	0.379218809252939	1.52516522623284	0	1.12485939257593	2.46913580246914	1.79748352306771	0.406173842404549	0.730460189919649	0.781860828772479	0.391083300743058	0.683293474547318	0.329924117452986	0.349772647778944	3.26441784548422	0.572737686139748	1.0958904109589	1.085776330076	1.10619469026549	2.23838836038053	0.502008032128514	13.215859030837	11.7584179583111	10.0956429330499	0.238095238095238	0	0.234137204401779	0	0	0	0	0
OTU107128	2.002002002002	2.08768267223382	0	1.39178844815588	0.296471983397569	0.299043062200957	0	0.290275761973875	0	0.302388872089507	0.837754817090198	0.901171522979874	0.482625482625483	0.832639467110741	0	0.332667997338656	0	1.07469102632993	0.758437618505878	1.01677681748856	0.623830318153462	0	0	0	0.812347684809098	0	0.390930414386239	0.782166601486116	0.683293474547318	0	0.349772647778944	0.544069640914037	0.572737686139748	1.0958904109589	0	0	0	1.00401606425703	0.550660792951542	1.06894708711919	0	0	0	0.702411613205338	3.15989045713082	0	1.73122700714131	0	0
OTU107653	1.5015015015015	0	1.23992560446373	2.08768267223382	6.52238363474652	6.57894736842105	9.27267458707621	3.4833091436865	6.36389933468325	5.14061082552162	2.79251605696733	2.10273355361971	12.0656370656371	12.9059117402165	6.59340659340659	8.64936793080506	11.2994350282486	9.67221923696937	10.6181266590823	8.13421453990849	0	0.562429696287964	0.617283950617284	0	0.812347684809098	1.82615047479912	1.17279124315872	0.391083300743058	1.36658694909464	0.659848234905972	0.349772647778944	1.63220892274211	0	2.19178082191781	0.542888165038002	2.21238938053097	1.67879127028539	1.00401606425703	0	0	0	0	0	0	0	0	0	0	0
OTU108115	0	0	1.8598884066956	0	0.889415950192707	2.69138755980861	2.02839756592292	1.45137880986938	3.47121781891814	0.604777744179014	2.79251605696733	4.80624812255933	0.965250965250965	1.66527893422148	0.43956043956044	1.33067198935462	0.434593654932638	2.14938205265986	1.13765642775882	2.5419420437214	0	0	0	0	0	0	0	0	0	0	0	0	0	0	0	0.553097345132743	0	0	0	0	0	5.47619047619048	0	0	0	0.378644452858766	0	0	0
OTU108719	0.500500500500501	0	1.23992560446373	0	1.18588793359028	2.69138755980861	6.95450594030716	1.1611030478955	5.49609487995372	3.32627759298458	3.90952247975426	2.70351456893962	3.86100386100386	4.57951706910908	1.31868131868132	4.65735196274118	4.78053020425902	2.68672756582483	10.2389078498294	3.05033045246568	0	0.562429696287964	0	0.599161174355902	0.812347684809098	1.09569028487947	0.781860828772479	0	0.341646737273659	0	0	0	1.1454753722795	0.547945205479452	0	0.553097345132743	0	2.00803212851406	0	0	0	0	0	0	0	0	0	0	0.457351932311914
OTU108737	2.002002002002	4.17536534446764	1.23992560446373	2.08768267223382	0	0.598086124401914	0.869313242538395	0	0.867804454729534	0.604777744179014	0	0.300390507659958	1.93050193050193	2.08159866777685	3.07692307692308	0.332667997338656	1.30378096479791	3.76141859215476	1.13765642775882	0.508388408744281	0.623830318153462	1.12485939257593	1.23456790123457	2.39664469742361	0.406173842404549	0	0.390930414386239	0	0.341646737273659	0	0.349772647778944	0	0.572737686139748	1.64383561643836	0	0.553097345132743	0	1.00401606425703	0	0.534473543559594	0.53134962805526	0	0.712419852766564	0.234137204401779	0.842637455234885	0	0	0.206739714699194	0.228675966155957
OTU109161	0	0	0	0	0	0	0	0	0	0	0	0	0	0	0	0	0	0	0	0	1.24766063630692	2.81214848143982	2.46913580246914	0.599161174355902	8.93582453290008	4.74799123447772	2.34558248631744	4.6929996089167	7.5162282200205	0.989772352358957	3.49772647778944	2.17627856365615	5.15463917525773	10.4109589041096	5.97176981541802	1.10619469026549	6.71516508114158	5.02008032128514	0	0	0	0	0	0	0	0	0	0	0
OTU112949	3.003003003003	0	1.23992560446373	0	4.15060776756597	4.78468899521531	1.44885540423066	2.90275761973875	4.62829042522418	4.2334442092531	1.11700642278693	1.80234304595975	1.44787644787645	3.74687760199833	0.43956043956044	3.99201596806387	2.60756192959583	2.68672756582483	4.55062571103527	3.05033045246568	1.24766063630692	0	0	0.599161174355902	1.6246953696182	2.55661066471877	1.17279124315872	0	6.49128800819952	2.63939293962389	1.74886323889472	0	0	0.547945205479452	0	0	0	1.00401606425703	0	0	0.53134962805526	0.238095238095238	3.08715269532178	2.10723483961601	1.26395618285233	3.97576675501704	0.432806751785328	4.34153400868307	1.6007317630917
OTU115764	0	0	0	0	1.48235991698784	0	0	0	0.578536303153023	0.302388872089507	1.11700642278693	0	0	0.416319733555371	0	0.332667997338656	0.434593654932638	0	0.379218809252939	0	0	0	0	0	0	0	0	0	0	0	0	0	0	0	0	0	0	0	0	0	0	0.714285714285714	0.237473284255521	0.468274408803559	0	0	0	0.620219144097581	0
OTU116283	22.5225225225225	14.6137787056367	12.3992560446373	11.134307585247	50.4002371775867	38.8755980861244	24.0509997102289	32.8011611030479	29.2160833092277	52.3132748714847	41.3292376431164	32.1417843196155	28.4749034749035	38.7177352206495	13.6263736263736	50.2328675981371	50.412863972186	28.4793121977431	43.9893818733409	13.2180986273513	1.24766063630692	2.81214848143982	2.46913580246914	4.19412822049131	5.28025995125914	18.9919649379109	1.9546520719312	3.12866640594447	15.7157499145883	25.4041570438799	7.69499825113676	4.89662676822633	3.43642611683849	4.93150684931507	1.085776330076	7.19026548672566	6.15556799104645	8.53413654618474	0.550660792951542	3.20684126135756	1.59404888416578	5.23809523809524	20.6601757302303	8.42893935846406	14.1141773751843	7.57288905717531	2.81324388660463	5.16849286747984	2.97278756002744
OTU118385	0	0.69589422407794	0	0.69589422407794	0	0	0	0	0	0.302388872089507	0.279251605696733	0	0.965250965250965	0	0.879120879120879	0	0	0	0.379218809252939	1.01677681748856	0	0	0	0	0.406173842404549	0.365230094959825	0	0	0	0	0	0	0	0.547945205479452	2.17155266015201	0.553097345132743	2.23838836038053	0	0	0	0.53134962805526	0.238095238095238	0.712419852766564	0.234137204401779	0	0.189322226429383	0.216403375892664	0.206739714699194	0
OTU122767	5.00500500500501	2.78357689631176	6.19962802231866	5.56715379262352	2.37177586718055	3.28947368421053	6.08519269776876	2.61248185776488	6.36389933468325	2.72149984880556	1.6755096341804	3.6046860919195	1.93050193050193	0.832639467110741	6.59340659340659	0.332667997338656	6.95349847892221	0.537345513164965	3.03375047402351	5.08388408744281	1.87149095446039	0	3.7037037037037	4.19412822049131	9.34199837530463	6.57414170927684	16.419077404222	14.4700821274932	9.56610864366245	4.6189376443418	5.5963623644631	2.72034820457019	4.00916380297824	2.19178082191781	7.05754614549403	0.553097345132743	3.91717963066592	9.53815261044177	1.65198237885463	3.20684126135756	2.6567481402763	129.047619047619	75.0415578247447	166.939826738469	38.1293448493786	64.5588792124195	91.3222246267042	103.990076493694	39.7896181111365
OTU124391	0.500500500500501	2.78357689631176	4.95970241785493	3.4794711203897	0.592943966795138	0.299043062200957	0.579542161692263	0.290275761973875	1.15707260630605	1.20955548835803	0.837754817090198	1.20156203063983	0.965250965250965	1.24895920066611	1.75824175824176	1.33067198935462	0.869187309865276	2.68672756582483	0	1.52516522623284	0	0	0	1.1983223487118	0.406173842404549	1.4609203798393	1.9546520719312	1.17324990222917	1.02494021182098	0.989772352358957	1.04931794333683	1.08813928182807	0	0.547945205479452	0	1.10619469026549	1.11919418019026	0	2.20264317180617	1.60342063067878	1.59404888416578	0.714285714285714	3.08715269532178	0.702411613205338	1.05329681904361	0.189322226429383	1.29842025535598	0.413479429398387	0.914703864623828
OTU125805	0.500500500500501	1.39178844815588	0.619962802231866	0.69589422407794	0.889415950192707	0.598086124401914	0	0.870827285921626	0.289268151576511	1.20955548835803	9.21530298799218	1.20156203063983	1.44787644787645	0.832639467110741	0.879120879120879	0.665335994677312	0.434593654932638	0	6.8259385665529	1.01677681748856	0	0.562429696287964	0	0	0	0.365230094959825	0.781860828772479	0.391083300743058	0	0	0	0	0.572737686139748	0	0	0	0	0	0	0	0	0.476190476190476	0.237473284255521	0	0.631978091426164	0	0	0	0.457351932311914
OTU131349	13.5135135135135	25.0521920668058	7.43955362678239	3.4794711203897	2.07530388378298	1.79425837320574	0.289771080846132	0.290275761973875	0.578536303153023	0.907166616268521	0.837754817090198	0.901171522979874	5.30888030888031	7.91007493755204	6.15384615384615	3.99201596806387	7.38809213385485	8.06018269747448	4.55062571103527	9.65937976614133	6.86213349968808	11.2485939257593	3.08641975308642	3.59496704613541	0.406173842404549	2.19138056975895	1.9546520719312	0.782166601486116	0.683293474547318	0.989772352358957	1.39909059111577	5.98476605005441	4.58190148911798	3.83561643835616	3.25732899022801	4.42477876106195	3.91717963066592	11.5461847389558	2.75330396475771	3.20684126135756	6.90754516471838	1.66666666666667	0	0.702411613205338	0.842637455234885	0	0.216403375892664	0.206739714699194	0.457351932311914
OTU132365	7.50750750750751	6.9589422407794	10.5393676379417	6.9589422407794	2.96471983397569	2.39234449760766	3.76702405099971	8.70827285921625	2.02487706103558	5.14061082552162	2.23401284557386	8.71132472213878	4.34362934362934	7.0774354704413	5.27472527472527	6.65335994677312	4.78053020425902	9.13487372380441	5.68828213879408	11.1845449923742	1.24766063630692	1.12485939257593	1.23456790123457	0.599161174355902	3.24939073923639	11.3221329437546	7.03674745895231	4.6929996089167	2.04988042364195	7.58825470141867	13.2913606155999	2.17627856365615	2.86368843069874	3.28767123287671	1.62866449511401	9.40265486725664	2.79798545047566	1.00401606425703	6.6079295154185	2.13789417423838	6.90754516471838	5.23809523809524	6.6492519591546	3.04378365722313	1.05329681904361	0.567966679288148	6.70850465267258	3.3078354351871	5.94557512005488
OTU134094	0.500500500500501	1.39178844815588	3.7197768133912	2.78357689631176	10.6729914023125	9.27033492822967	5.5056505360765	10.4499274310595	65.0853341047151	34.1699425461143	13.9625802848366	21.628116551517	13.996138996139	15.4038301415487	10.5494505494505	9.98003992015968	13.9069969578444	34.9274583557227	10.2389078498294	19.3187595322827	0	0	0	0.599161174355902	0	0.365230094959825	0	0.391083300743058	0.683293474547318	0.989772352358957	1.74886323889472	0	0	0.547945205479452	0	0	0.559597090095132	0	0	0	0	0	0	0	0	0	0	0	0
OTU135689	1.001001001001	2.08768267223382	1.8598884066956	0	0.592943966795138	0.299043062200957	1.15908432338453	0	0.289268151576511	0.604777744179014	1.11700642278693	0.600781015319916	2.41312741312741	0.832639467110741	1.31868131868132	0	0.869187309865276	1.6120365394949	1.89609404626469	0	1.24766063630692	1.68728908886389	1.85185185185185	4.79328939484721	10.9666937449228	5.84368151935719	9.77326035965598	8.99491591709034	2.04988042364195	2.96931705707687	1.74886323889472	2.72034820457019	7.44558991981672	6.02739726027397	7.05754614549403	4.97787610619469	5.03637381085618	6.52610441767068	1.65198237885463	5.34473543559594	2.6567481402763	11.1904761904762	9.26145808596533	24.3502692577851	2.9492310933221	7.95153351003408	14.7154295607011	17.7796154641307	9.37571461239424
OTU137865	1.001001001001	2.08768267223382	3.09981401115933	3.4794711203897	0.296471983397569	0.299043062200957	0	0	0	0	0.279251605696733	0.300390507659958	0.482625482625483	2.91423813488759	1.75824175824176	0	2.60756192959583	0.537345513164965	0.379218809252939	1.01677681748856	6.23830318153462	3.93700787401575	4.93827160493827	3.59496704613541	0.406173842404549	0.365230094959825	1.56372165754496	1.17324990222917	1.02494021182098	0.659848234905972	0	7.07290533188248	4.58190148911798	2.73972602739726	3.80021715526602	6.08407079646018	6.71516508114158	1.50602409638554	20.374449339207	16.0342063067878	14.8777895855473	0.714285714285714	1.18736642127761	0.234137204401779	0	0	0.432806751785328	0.620219144097581	1.6007317630917
OTU139310	3.003003003003	4.17536534446764	6.19962802231866	0.69589422407794	1.18588793359028	0	0.289771080846132	0.290275761973875	0	1.20955548835803	0.279251605696733	0	1.44787644787645	4.16319733555371	6.59340659340659	4.65735196274118	4.34593654932638	9.67221923696937	6.8259385665529	15.2516522623284	18.0910792264504	28.6839145106862	13.5802469135802	23.9664469742361	5.28025995125914	4.01753104455807	6.25488663017983	3.91083300743058	2.39152716091561	3.29924117452986	1.39909059111577	21.2187159956474	22.9095074455899	19.1780821917808	28.2301845819761	33.7389380530973	25.1818690542809	25.6024096385542	4.40528634361234	2.67236771779797	4.78214665249734	0	0	0	0	0	0.216403375892664	0	0
OTU139491	0.500500500500501	0	0	1.39178844815588	0	0	0	0.290275761973875	0.289268151576511	0	0.279251605696733	0	0.965250965250965	0	0.43956043956044	0.332667997338656	0	0.537345513164965	0	0.508388408744281	0	0.562429696287964	0	0.599161174355902	0.406173842404549	0	0	0	0	0	0	0	0	1.0958904109589	0.542888165038002	0	0	0	0	0	0.53134962805526	0.476190476190476	2.37473284255521	0.234137204401779	0.842637455234885	0	0	0	0
OTU143672	0	0	0	0	0	0	0.289771080846132	0.290275761973875	0	0	0.279251605696733	0	0	0.416319733555371	0.43956043956044	0	0	0	0.379218809252939	0	0	0	0	0	0	0.365230094959825	0.390930414386239	0	0	0	0	0	0	0	0	0	0	0	0	0	0	1.9047619047619	4.27451911659938	1.87309763521424	5.05582473140931	1.32525558500568	2.16403375892664	1.44717800289436	0.686027898467871
OTU144925	0	0	0	0	0.296471983397569	0	0	0	0	0.302388872089507	0.279251605696733	0	0	0	0	0.998003992015968	0	0	0	0	0	0	0	0	0	0	0	0	0	0	0	0	0	0	0	0	0	0	0	0	0	0.476190476190476	5.93683210638803	0.702411613205338	1.89593427427849	0.567966679288148	0.649210127677992	0	0.457351932311914
OTU145996	0.500500500500501	2.78357689631176	3.7197768133912	0.69589422407794	2.96471983397569	2.0933014354067	1.15908432338453	0.58055152394775	2.6034133641886	5.44299969761113	2.5132644512706	10.2132772604386	0.965250965250965	0.832639467110741	0.43956043956044	0.332667997338656	3.04215558452847	2.68672756582483	1.89609404626469	2.03355363497712	0.623830318153462	1.68728908886389	0.617283950617284	0	2.03086921202275	1.4609203798393	2.73651290070367	3.91083300743058	2.39152716091561	4.94886176179479	1.04931794333683	1.63220892274211	1.1454753722795	2.19178082191781	1.085776330076	1.10619469026549	1.11919418019026	1.00401606425703	0	0	0	0	0	0	0	0	0	0	0
OTU147973	0	0	0	0	0.592943966795138	0.299043062200957	0	0	0	0.604777744179014	0	0	0	0	0	0	0	0	0	0	0	0	0	0	0	0	0	0	0	0	0	0	0	0	0	0	0	0	0	0	0	1.9047619047619	0	1.40482322641068	0.842637455234885	0.189322226429383	0.216403375892664	1.03369857349597	0.228675966155957
OTU148691	1.5015015015015	3.4794711203897	9.29944203347799	2.78357689631176	3.55766380077083	0.299043062200957	3.18748188930745	5.22496371552975	7.23170378941279	2.41911097671606	2.79251605696733	4.20546710723941	10.6177606177606	19.5670274771024	7.47252747252747	7.65136393878909	5.64971751412429	14.5083288554541	6.06750094804702	6.60904931367565	0.623830318153462	0.562429696287964	0	0.599161174355902	3.65556458164094	4.01753104455807	1.17279124315872	7.43058271411811	3.41646737273659	6.59848234905972	5.5963623644631	1.63220892274211	1.1454753722795	0.547945205479452	0	0.553097345132743	1.11919418019026	0	0	0	0	0.952380952380952	3.3246259795773	0.702411613205338	1.47461554666105	0.567966679288148	0.649210127677992	0	0.914703864623828
OTU149006	1.001001001001	2.78357689631176	0.619962802231866	0	0	0	0	0	0	0	0	0	0.965250965250965	0.832639467110741	0.879120879120879	0.332667997338656	0.434593654932638	0	0	0	4.9906425452277	4.49943757030371	1.85185185185185	4.19412822049131	0	0.730460189919649	0	0	0	0.329924117452986	0	1.63220892274211	3.43642611683849	1.0958904109589	4.88599348534202	2.76548672566372	1.67879127028539	2.51004016064257	9.91189427312775	12.2928915018707	14.8777895855473	0.238095238095238	0.237473284255521	0	0	0	0	0	0
OTU149414	1.5015015015015	0	0	0.69589422407794	1.77883190038541	0	0.289771080846132	0	0.289268151576511	0	2.23401284557386	0	0.965250965250965	1.24895920066611	0.43956043956044	6.32069194943446	3.04215558452847	2.14938205265986	0.758437618505878	1.01677681748856	0	0	0	0	0.812347684809098	1.09569028487947	0	0.391083300743058	0	1.97954470471791	0	0	1.1454753722795	3.83561643835616	1.085776330076	3.31858407079646	0.559597090095132	1.00401606425703	0.550660792951542	0	0	0	0.237473284255521	0	0	0	0	0	0
OTU149717	0	3.4794711203897	0.619962802231866	2.08768267223382	0.296471983397569	0.598086124401914	1.73862648507679	0.58055152394775	2.89268151576511	0	2.23401284557386	0.300390507659958	0	0.832639467110741	0	1.33067198935462	0	1.07469102632993	1.89609404626469	4.57549567869853	0.623830318153462	0	0	0	3.24939073923639	1.09569028487947	1.9546520719312	0	0	0.329924117452986	0	0	0	0	0	0	0	1.00401606425703	0	0.534473543559594	0	0.238095238095238	2.61220612681073	0.936548817607118	8.21571518854013	0	1.94763038303398	0.206739714699194	0.228675966155957
OTU151714	0	0	0	0	0	1.19617224880383	0.579542161692263	1.1611030478955	0	0.302388872089507	0	0	0.482625482625483	0.416319733555371	0	0	0.434593654932638	1.07469102632993	0	0	0	0.562429696287964	0.617283950617284	0.599161174355902	6.09260763606824	3.28707085463842	5.86395621579359	9.3859992178334	0.683293474547318	1.64962058726493	2.79818118223155	0	1.71821305841924	1.0958904109589	0.542888165038002	0	1.11919418019026	1.00401606425703	0	0	0	0	0	0	0	0	0	0	0
OTU152796	1.001001001001	0	0	0	0	0	0.579542161692263	0	0	0.302388872089507	0	0	0	0	0.43956043956044	0	0	0	0	0	0.623830318153462	0	0	0	0.406173842404549	0	0	0.391083300743058	0.341646737273659	0	0	0	0	0	0	0	0	0	0	0	0	1.66666666666667	0.949893137022085	2.57550924841957	2.52791236570466	2.46118894358198	3.0296472624973	1.24043828819516	2.97278756002744
OTU153130	0.500500500500501	0	0	1.39178844815588	0	0	0	0	0	0	0	0	0.482625482625483	0.416319733555371	0.43956043956044	0.332667997338656	0	0	0	1.01677681748856	1.24766063630692	1.12485939257593	9.25925925925926	4.79328939484721	0	0	0.390930414386239	0	1.02494021182098	0	1.74886323889472	7.07290533188248	17.7548682703322	4.38356164383562	8.14332247557003	9.40265486725664	2.79798545047566	1.50602409638554	9.91189427312775	9.62052378407269	4.78214665249734	0	0.237473284255521	0	0	0	0	0	0
OTU154115	1.5015015015015	2.08768267223382	1.23992560446373	0	0	0	0	0	0	0	0	0	0	1.66527893422148	0.43956043956044	0.332667997338656	7.38809213385485	0.537345513164965	2.65453166477057	1.52516522623284	3.74298190892077	12.9358830146232	0.617283950617284	1.79748352306771	0.812347684809098	0	0.390930414386239	0.391083300743058	0	0	0	3.26441784548422	2.86368843069874	2.19178082191781	5.42888165038002	2.76548672566372	2.23838836038053	6.52610441767068	3.85462555066079	2.13789417423838	1.59404888416578	0	0	0	0	0	0	0	0
OTU154340	0.500500500500501	0	0.619962802231866	0.69589422407794	0.296471983397569	0.299043062200957	0.289771080846132	0	0	0	0	0	0	2.08159866777685	0	0	0.869187309865276	0.537345513164965	0.758437618505878	0	0	0	0.617283950617284	0	0.812347684809098	0.365230094959825	0	0	0	0.329924117452986	0.349772647778944	0	0.572737686139748	0.547945205479452	0	0	0.559597090095132	0	0	0.534473543559594	0	1.9047619047619	1.89978627404417	1.1706860220089	0	0	0	0	0.686027898467871
OTU154704	8.50850850850851	27.1398747390397	15.4990700557967	16.7014613778706	0	0	0.579542161692263	0.290275761973875	0	0.302388872089507	0.837754817090198	0	6.75675675675676	4.16319733555371	9.67032967032967	1.99600798403194	3.4767492394611	5.37345513164965	6.8259385665529	9.15099135739705	1.87149095446039	1.12485939257593	0.617283950617284	0	0	0.365230094959825	0	0	0	0	0	0	0	0	0	0.553097345132743	0	0.502008032128514	0	0	0	0	0	0	0	0	0	0	0
OTU157206	1.5015015015015	0.69589422407794	0	0.69589422407794	0.296471983397569	0	0	0	0.289268151576511	0.302388872089507	0	0	0.965250965250965	0.416319733555371	2.1978021978022	0.332667997338656	0	2.68672756582483	0.758437618505878	1.01677681748856	0.623830318153462	1.68728908886389	1.23456790123457	1.79748352306771	2.84321689683184	2.19138056975895	3.12744331508991	4.30191630817364	1.7082336863683	0.659848234905972	1.39909059111577	1.63220892274211	2.86368843069874	2.73972602739726	0.542888165038002	2.21238938053097	5.59597090095131	2.00803212851406	1.65198237885463	0.534473543559594	2.12539851222104	3.57142857142857	9.49893137022085	2.80964645282135	1.26395618285233	1.1359333585763	3.24605063838996	1.44717800289436	3.2014635261834
OTU157464	3.5035035035035	4.17536534446764	2.47985120892746	9.74251913709116	5.04002371775867	4.48564593301435	5.21587945523037	6.38606676342525	3.76048597049465	3.02388872089507	1.6755096341804	3.30429558425954	6.27413127413127	6.24479600333056	7.03296703296703	1.99600798403194	5.21512385919166	8.59752821063944	5.68828213879408	11.6929334011185	0.623830318153462	2.24971878515186	0.617283950617284	2.39664469742361	1.6246953696182	5.11322132943755	3.51837372947615	2.34649980445835	1.7082336863683	1.64962058726493	1.39909059111577	2.17627856365615	2.86368843069874	2.73972602739726	2.71444082519001	3.31858407079646	1.67879127028539	1.50602409638554	0	0.534473543559594	0.53134962805526	1.19047619047619	2.13725955829969	0.702411613205338	0.421318727617443	0.189322226429383	0.865613503570656	0.826958858796775	0.228675966155957
OTU157568	5.00500500500501	13.9178844815588	11.1593304401736	8.35073068893528	0.296471983397569	0.598086124401914	0	0	0	0	0.279251605696733	0.600781015319916	1.44787644787645	2.91423813488759	2.1978021978022	0.332667997338656	2.17296827466319	2.14938205265986	2.65453166477057	3.55871886120996	13.1004366812227	7.31158605174353	3.08641975308642	10.7849011384062	0.406173842404549	0.730460189919649	0.390930414386239	0.782166601486116	0.683293474547318	0	0	2.17627856365615	2.29095074455899	4.93150684931507	4.34310532030402	3.8716814159292	2.79798545047566	8.03212851405622	2.75330396475771	6.94815606627472	6.90754516471838	0.238095238095238	0	0	0	0.189322226429383	0	0	0
OTU157688	4.004004004004	30.6193458594294	4.33973961562306	9.74251913709116	2.37177586718055	1.19617224880383	0.289771080846132	0.870827285921626	0.289268151576511	0.907166616268521	0	1.50195253829979	10.1351351351351	11.240632805995	10.1098901098901	2.9940119760479	10.8648413733159	4.83610961848469	4.92984452028821	3.05033045246568	0	0	0	0	0	0.365230094959825	0	0	0	0.329924117452986	0	0	0	0	0	0	0	0	1.10132158590308	2.67236771779797	1.59404888416578	0	0	0	0	0	0	0.206739714699194	0.228675966155957
OTU157753	0	0	0.619962802231866	0	0.889415950192707	0.299043062200957	0	0	0	0.302388872089507	0	0	0.482625482625483	0.416319733555371	0	0.332667997338656	0.434593654932638	0.537345513164965	0	1.01677681748856	0	0	0	0.599161174355902	2.4370430544273	0	0.390930414386239	0	0	0	0.349772647778944	0	0.572737686139748	0.547945205479452	0	0	0	0	0	0	0	0.476190476190476	2.61220612681073	15.2189182861157	0.210659363808721	0	0	0	0.228675966155957
OTU157754	1.5015015015015	0.69589422407794	2.47985120892746	0.69589422407794	3.8541357841684	6.2799043062201	5.21587945523037	5.51523947750363	3.47121781891814	9.07166616268521	3.90952247975426	9.01171522979874	3.37837837837838	3.33055786844296	0.43956043956044	1.33067198935462	4.78053020425902	4.29876410531972	3.03375047402351	0.508388408744281	0	0	0	0	0	0	0	0	0	0	0.349772647778944	0	0	0	0	0	0.559597090095132	0	0	0.534473543559594	0	55	75.0415578247447	55.7246546476235	40.2359384874658	21.772056039379	45.2283055615668	90.758734752946	86.2108392407958
OTU158796	2.5025025025025	3.4794711203897	4.33973961562306	5.56715379262352	5.04002371775867	8.07416267942584	6.37496377861489	4.93468795355588	7.23170378941279	5.74538856970064	3.90952247975426	3.90507659957945	9.16988416988417	2.08159866777685	3.95604395604396	1.66333998669328	4.78053020425902	15.045674368619	6.44671975729996	10.6761565836299	1.87149095446039	3.37457817772778	0.617283950617284	2.39664469742361	2.4370430544273	8.76552227903579	8.9913995308835	1.95541650371529	3.41646737273659	7.58825470141867	6.29590766002099	2.72034820457019	2.29095074455899	6.02739726027397	1.085776330076	1.10619469026549	3.35758254057079	0.502008032128514	3.30396475770925	5.34473543559594	2.6567481402763	4.28571428571429	2.84967941106626	3.74619527042847	1.26395618285233	0	4.97727764553127	1.44717800289436	4.8021952892751
OTU159134	0	1.39178844815588	0.619962802231866	0.69589422407794	8.00474355173436	6.57894736842105	9.27267458707621	3.4833091436865	5.78536303153023	5.44299969761113	3.35101926836079	5.10663863021928	1.44787644787645	2.08159866777685	0.43956043956044	0	1.30378096479791	5.91080064481462	0	2.03355363497712	0	0	0	0	0.406173842404549	0.365230094959825	0	0	0	0.329924117452986	0	0	0.572737686139748	1.0958904109589	0	0	0	1.00401606425703	0	0	0	0.238095238095238	0.474946568511042	0.234137204401779	0.631978091426164	0.189322226429383	0.432806751785328	1.03369857349597	0.686027898467871
OTU159555	0.500500500500501	0	0	0	2.96471983397569	1.19617224880383	3.76702405099971	3.4833091436865	4.04975412207116	6.04777744179014	2.5132644512706	2.70351456893962	0	0.416319733555371	0.43956043956044	0	0	0	0	0	0.623830318153462	0.562429696287964	0	0	4.06173842404549	2.19138056975895	2.73651290070367	3.51974970668752	0.683293474547318	0.329924117452986	0.699545295557887	0	0	0	1.085776330076	0	0	1.00401606425703	0	0	0	7.38095238095238	2.37473284255521	10.5361741980801	3.58120918474826	3.97576675501704	4.54447089374594	4.34153400868307	7.08895495083467
OTU162359	2.5025025025025	13.2219902574809	9.91940483570986	9.74251913709116	25.4965905721909	49.0430622009569	34.4827586206897	46.7343976777939	28.9268151576511	29.0293317205927	44.6802569114772	30.9402222889757	11.5830115830116	24.5628642797669	20.2197802197802	4.99001996007984	17.3837461973055	20.4191295002687	11.7557830868411	31.0116929334011	4.36681222707424	5.62429696287964	1.85185185185185	5.99161174355902	43.8667749796913	42.0014609203798	55.9030492572322	35.9796636683614	17.7656303382303	33.6522599802046	56.6631689401889	10.8813928182807	9.16380297823597	12.6027397260274	8.68621064060804	14.3805309734513	7.27476217123671	6.52610441767068	1.65198237885463	1.60342063067878	3.18809776833156	35.2380952380952	61.980527190691	25.7550924841957	44.4491257636402	22.7186671715259	37.8705907812162	21.7076700434153	25.6117082094672
OTU162362	114.614614614615	33.4029227557411	35.9578425294482	30.6193458594294	231.248147050104	180.921052631579	227.180527383367	235.123367198839	235.753543534857	188.388267311763	239.3186260821	206.668669270051	161.196911196911	202.747710241465	61.978021978022	378.908848968729	151.673185571491	91.3487372380441	303.754266211604	72.6995424504321	14.9719276356831	9.56130483689539	6.17283950617284	6.59077291791492	64.9878147847279	132.578524470416	67.6309616888194	48.4943292921392	230.269900922446	210.821511052458	135.362014690451	11.4254624591948	10.3092783505155	12.0547945205479	13.0293159609121	13.8274336283186	8.95355344152211	34.136546184739	1.65198237885463	2.13789417423838	1.59404888416578	145.47619047619	143.196390406079	138.609225005853	316.621023804508	586.520257478228	246.91625189353	362.828199297085	197.576034758747
OTU163042	0	0	0.619962802231866	0	0.296471983397569	0	0.289771080846132	0	0	0.302388872089507	0.279251605696733	0	0	0	0.879120879120879	0	0	0	0	0	0	0	0	0	0	0	0.390930414386239	0	0.341646737273659	0	0.349772647778944	0	0	0	0	0	0.559597090095132	0	0	0	0	1.19047619047619	1.89978627404417	2.57550924841957	0.421318727617443	0.378644452858766	2.16403375892664	0.826958858796775	1.14337983077978
OTU163448	1.001001001001	1.39178844815588	0	0.69589422407794	0.296471983397569	0.299043062200957	0	0.290275761973875	2.02487706103558	1.20955548835803	0.279251605696733	0	1.93050193050193	0.832639467110741	3.07692307692308	0.665335994677312	0.869187309865276	2.68672756582483	0.758437618505878	2.5419420437214	2.49532127261385	2.81214848143982	1.85185185185185	3.59496704613541	3.24939073923639	2.55661066471877	4.30023455824863	1.56433320297223	3.41646737273659	0.989772352358957	3.49772647778944	4.3525571273123	3.43642611683849	5.47945205479452	2.17155266015201	1.65929203539823	3.35758254057079	3.5140562248996	1.10132158590308	1.60342063067878	0	10	23.2723818570411	3.74619527042847	24.6471455656204	2.46118894358198	8.65613503570656	2.48087657639032	8.91836268008232
OTU163724	3.003003003003	0	2.47985120892746	0.69589422407794	0	0.299043062200957	0	0	0	0	0	0	1.44787644787645	0.832639467110741	0.43956043956044	0	0	0	0	0	30.5676855895196	50.0562429696288	72.8395061728395	50.9286998202516	10.9666937449228	3.65230094959825	10.5551211884285	10.1681658193195	3.75811411001025	3.95908940943583	8.04477089891571	39.1730141458107	45.2462772050401	44.3835616438356	45.0597176981542	67.4778761061947	51.4829322887521	21.5863453815261	33.590308370044	37.4131480491716	43.5706695005314	0.714285714285714	0.949893137022085	0	0.210659363808721	0	0.216403375892664	0.206739714699194	0.686027898467871
OTU163841	0	0	0	0	0	0.299043062200957	0.289771080846132	0.870827285921626	0	0	0	0	0.482625482625483	0.832639467110741	0.43956043956044	0	0	0	0	0.508388408744281	0	0	0	0	0	0.365230094959825	0.390930414386239	0	0	0.329924117452986	0	0	0	0.547945205479452	0	0	0	0	0	0	0	10	5.69935882213251	6.08756731444627	4.63450600379187	2.65051117001136	8.22332828392123	7.23589001447178	10.74777040933
OTU164098	0	0.69589422407794	2.47985120892746	0.69589422407794	0	0.299043062200957	0.579542161692263	0.290275761973875	0	0	0	0	1.93050193050193	2.08159866777685	2.63736263736264	0	1.73837461973055	0	1.13765642775882	0.508388408744281	0.623830318153462	0	1.23456790123457	1.79748352306771	1.21852152721365	0.730460189919649	1.9546520719312	1.17324990222917	1.02494021182098	0.329924117452986	0.349772647778944	0.544069640914037	1.71821305841924	0.547945205479452	0.542888165038002	1.65929203539823	0	1.50602409638554	1.65198237885463	3.20684126135756	2.12539851222104	5.47619047619048	2.13725955829969	2.57550924841957	0.631978091426164	0	2.16403375892664	1.44717800289436	1.37205579693574
OTU166398	0.500500500500501	1.39178844815588	0	1.39178844815588	1.18588793359028	1.49521531100478	3.18748188930745	1.1611030478955	0.867804454729534	2.11672210462655	0.837754817090198	1.80234304595975	0	0	0	0	1.73837461973055	0	0.379218809252939	2.03355363497712	1.87149095446039	0.562429696287964	0	0	8.93582453290008	5.11322132943755	8.20953870211102	4.6929996089167	5.46634779637854	5.60870999670076	4.89681706890521	2.17627856365615	0.572737686139748	2.73972602739726	0.542888165038002	0.553097345132743	2.79798545047566	2.00803212851406	0.550660792951542	0	0	3.0952380952381	1.66231298978865	1.87309763521424	0.842637455234885	0.567966679288148	4.54447089374594	2.27413686169113	6.63160301852275
OTU168376	14.014014014014	12.5260960334029	11.1593304401736	9.04662491301322	0.296471983397569	0	0	0.290275761973875	0	0	0	0	0.965250965250965	1.24895920066611	7.47252747252747	1.33067198935462	1.73837461973055	3.22407307898979	2.27531285551763	4.57549567869853	11.2289457267623	8.43644544431946	15.4320987654321	7.78909526662672	1.21852152721365	0	1.17279124315872	1.17324990222917	0.341646737273659	0.989772352358957	0.349772647778944	9.79325353645267	10.8820160366552	4.38356164383562	8.14332247557003	8.84955752212389	11.1919418019026	9.53815261044177	19.273127753304	9.08605024051309	7.43889479277365	0	0	0	0	0	0.216403375892664	0	0
OTU169406	4.5045045045045	3.4794711203897	6.19962802231866	6.26304801670146	0	0	0	0	0	0	0	0.300390507659958	3.86100386100386	2.08159866777685	0.43956043956044	0.665335994677312	0	0	0.379218809252939	0.508388408744281	0.623830318153462	0	0	0	0	0	0	0	0.341646737273659	0	0	0	0	0.547945205479452	0	0	0	0.502008032128514	8.81057268722467	5.87920897915553	6.37619553666312	0.238095238095238	0	0	0	0	0	0.206739714699194	0.228675966155957
OTU170051	7.00700700700701	11.830201809325	8.67947923124613	1.39178844815588	0	0.897129186602871	1.15908432338453	0.58055152394775	1.44634075788256	2.11672210462655	0.837754817090198	2.40312406127966	5.30888030888031	2.91423813488759	7.47252747252747	1.66333998669328	7.38809213385485	5.37345513164965	1.13765642775882	4.57549567869853	17.4672489082969	12.9358830146232	8.02469135802469	8.98741761533853	3.24939073923639	2.55661066471877	1.17279124315872	2.73758310520141	1.36658694909464	2.3094688221709	1.74886323889472	3.26441784548422	5.72737686139748	10.4109589041096	8.68621064060804	7.19026548672566	6.15556799104645	9.53815261044177	0.550660792951542	3.20684126135756	3.71944739638682	0.714285714285714	0.237473284255521	0.936548817607118	0.421318727617443	0.189322226429383	0.649210127677992	0.620219144097581	0.914703864623828
OTU173569	0	3.4794711203897	1.23992560446373	1.39178844815588	0	0	0	0	0	0	0	0	0.482625482625483	0.416319733555371	0.879120879120879	0	0.434593654932638	0	0.379218809252939	1.01677681748856	14.3480973175296	6.74915635545557	8.64197530864197	9.58657878969443	2.03086921202275	1.4609203798393	1.17279124315872	1.17324990222917	1.36658694909464	0.329924117452986	2.09863588667366	11.9695321001088	11.454753722795	9.31506849315068	14.1150922909881	8.29646017699115	6.15556799104645	9.03614457831325	1.10132158590308	3.20684126135756	6.90754516471838	0	0	0.234137204401779	0	0	0	0	0
OTU174014	6.50650650650651	11.134307585247	6.81959082455053	7.65483646485734	0	0	0.289771080846132	0	0	0	0.558503211393465	0	2.41312741312741	2.08159866777685	0.879120879120879	0.332667997338656	0.869187309865276	0	0	2.03355363497712	4.36681222707424	0	3.7037037037037	3.59496704613541	0	0	0	0.391083300743058	0.341646737273659	0	0	1.08813928182807	1.71821305841924	2.19178082191781	1.62866449511401	4.42477876106195	1.67879127028539	1.00401606425703	11.0132158590308	13.8963121325494	24.442082890542	0.238095238095238	0	0	0	0	0	0.413479429398387	0.228675966155957
OTU174015	9.50950950950951	11.830201809325	6.81959082455053	7.65483646485734	1.48235991698784	0.598086124401914	0.289771080846132	1.45137880986938	0.289268151576511	0.604777744179014	0.558503211393465	0	8.2046332046332	7.49375520399667	4.83516483516483	5.3226879574185	6.95349847892221	5.37345513164965	3.79218809252939	3.55871886120996	5.61447286338116	5.06186726659168	3.08641975308642	6.59077291791492	2.4370430544273	2.9218407596786	2.34558248631744	5.47516621040282	2.73317389818927	0.329924117452986	0	3.80848748639826	6.30011454753723	9.31506849315068	18.4581976112921	7.74336283185841	6.71516508114158	43.1726907630522	3.85462555066079	7.48262960983431	4.25079702444208	0.476190476190476	0	0.702411613205338	0.210659363808721	0	0.216403375892664	0	0.457351932311914
OTU174121	0	0	0	0	0	0	0	0	0	0	0	0	0	0	0	0	0	0	0	0	0.623830318153462	3.37457817772778	11.1111111111111	1.1983223487118	1.6246953696182	1.82615047479912	0.781860828772479	0.782166601486116	0	0.329924117452986	1.04931794333683	1.63220892274211	1.71821305841924	2.73972602739726	2.71444082519001	3.31858407079646	2.79798545047566	0	13.7665198237885	16.0342063067878	10.0956429330499	0.476190476190476	0	0	0	0	0	0.413479429398387	0.228675966155957
OTU175373	7.50750750750751	16.0055671537926	14.2591444513329	11.830201809325	3.55766380077083	1.49521531100478	1.15908432338453	2.61248185776488	0.867804454729534	1.81433323253704	1.95476123987713	2.40312406127966	16.4092664092664	8.32639467110741	7.03296703296703	2.66134397870925	14.7761842677097	8.06018269747448	6.8259385665529	10.1677681748856	6.23830318153462	0.562429696287964	0.617283950617284	5.99161174355902	0.406173842404549	2.55661066471877	0.390930414386239	0.782166601486116	0.341646737273659	0	0	1.63220892274211	1.71821305841924	5.47945205479452	3.80021715526602	3.31858407079646	2.79798545047566	5.02008032128514	1.65198237885463	2.67236771779797	1.59404888416578	0.952380952380952	1.18736642127761	0.702411613205338	0.210659363808721	0	0.216403375892664	0.413479429398387	1.37205579693574
OTU176466	0.500500500500501	0.69589422407794	3.09981401115933	2.08768267223382	0.296471983397569	0.299043062200957	0	0.290275761973875	0	0.604777744179014	0	0	1.44787644787645	3.74687760199833	2.1978021978022	1.33067198935462	1.30378096479791	1.07469102632993	0.758437618505878	1.01677681748856	2.49532127261385	6.1867266591676	0.617283950617284	2.39664469742361	0.406173842404549	0.730460189919649	1.9546520719312	0.391083300743058	1.02494021182098	0.659848234905972	0	0	1.1454753722795	1.64383561643836	3.25732899022801	1.10619469026549	1.11919418019026	1.50602409638554	2.75330396475771	1.60342063067878	2.6567481402763	2.38095238095238	0.712419852766564	1.63896043081246	0.631978091426164	0.378644452858766	1.51482363124865	0	7.08895495083467
OTU176940	0	0	0	0	0	0	0.289771080846132	0	0	0	0	0	0	0	0	0	0	0	0	0.508388408744281	0	0	0	0	0	0.365230094959825	0	0	0	0	0	0	0	0	0	0	0	0	0	0	0	0.238095238095238	0	0	0	0	0.216403375892664	0.620219144097581	0
OTU177006	1.001001001001	0	0.619962802231866	0	6.81885561814409	0.598086124401914	0.869313242538395	1.45137880986938	1.73560890945907	1.20955548835803	1.39625802848366	1.20156203063983	0.482625482625483	1.24895920066611	0	21.9560878243513	0.869187309865276	1.6120365394949	1.89609404626469	0	0	0	0	0	1.21852152721365	7.30460189919649	1.56372165754496	0	9.22446190638879	8.24810293632465	4.54704442112627	0	0	0.547945205479452	1.085776330076	1.10619469026549	0	2.00803212851406	0	0	0	0	1.18736642127761	0.234137204401779	0.421318727617443	0.189322226429383	0	0.206739714699194	0.228675966155957
OTU177026	13.013013013013	15.3096729297147	8.05951642901426	9.74251913709116	0	0.299043062200957	0	0	0	0	0.279251605696733	0	5.30888030888031	2.08159866777685	1.31868131868132	0.998003992015968	0	0	0.379218809252939	1.01677681748856	4.9906425452277	1.12485939257593	9.87654320987654	8.98741761533853	1.21852152721365	0.365230094959825	1.56372165754496	0.782166601486116	0.683293474547318	0	1.39909059111577	2.72034820457019	3.43642611683849	4.93150684931507	1.62866449511401	8.84955752212389	10.0727476217124	2.00803212851406	67.1806167400881	89.2570817744522	84.4845908607864	0.238095238095238	0.712419852766564	0.234137204401779	0.210659363808721	0	1.08201687946332	0	0.686027898467871
OTU180273	5.50550550550551	8.35073068893528	6.81959082455053	9.74251913709116	0.296471983397569	0.299043062200957	1.15908432338453	0.870827285921626	0.289268151576511	0.604777744179014	0.558503211393465	0.600781015319916	3.37837837837838	1.24895920066611	3.95604395604396	0.332667997338656	1.30378096479791	1.6120365394949	1.89609404626469	1.52516522623284	8.10979413599501	5.06186726659168	4.32098765432099	6.59077291791492	0.812347684809098	0.730460189919649	1.17279124315872	2.34649980445835	0	0.989772352358957	1.04931794333683	7.07290533188248	5.15463917525773	2.73972602739726	4.34310532030402	6.08407079646018	3.35758254057079	3.01204819277108	5.50660792951542	3.20684126135756	6.37619553666312	1.9047619047619	1.89978627404417	1.1706860220089	0.842637455234885	0.378644452858766	4.54447089374594	1.03369857349597	2.74411159387148
OTU180591	0	0	0	0	0.296471983397569	0	0.289771080846132	0.290275761973875	0	0	0	0	0	0	0	0	0	0	0	0	0	0	0	0	0.406173842404549	0	0.390930414386239	0.391083300743058	0.341646737273659	0	0.349772647778944	0	0	0	0	0	0	0	0	0	0	2.38095238095238	0.237473284255521	6.32170451884804	1.05329681904361	3.40780007572889	1.73122700714131	3.10109572048791	2.97278756002744
OTU181318	1.001001001001	0.69589422407794	0	1.39178844815588	0	0	0	0	0	0	0	0	0	0	0	0	0	0	0	0	10.6051154086089	10.1237345331834	18.5185185185185	14.9790293588975	4.46791226645004	2.19138056975895	2.73651290070367	5.86624951114587	5.46634779637854	0.989772352358957	2.79818118223155	7.07290533188248	12.0274914089347	8.21917808219178	15.2008686210641	13.2743362831858	11.1919418019026	7.53012048192771	0.550660792951542	0.534473543559594	0.53134962805526	0	0	0	0	0	0	0	0
OTU182166	1.5015015015015	0.69589422407794	1.23992560446373	0.69589422407794	3.55766380077083	2.99043062200957	0.579542161692263	3.4833091436865	4.04975412207116	1.20955548835803	1.95476123987713	3.6046860919195	1.44787644787645	3.33055786844296	0	9.31470392548237	3.04215558452847	3.76141859215476	3.41296928327645	0	0	0	0	0	1.21852152721365	0.730460189919649	0.390930414386239	0	2.04988042364195	1.64962058726493	0.699545295557887	0	0	0.547945205479452	0	0	0	0	0	0	0	0.714285714285714	1.89978627404417	0	3.79186854855698	5.4903445664521	0	0.413479429398387	0.228675966155957
OTU182458	0	1.39178844815588	0.619962802231866	0.69589422407794	0	0.598086124401914	1.44885540423066	0.290275761973875	1.73560890945907	0.604777744179014	0.279251605696733	0.901171522979874	0	0.832639467110741	1.31868131868132	0	0	0.537345513164965	0	0.508388408744281	0	0	0.617283950617284	0	1.6246953696182	0.730460189919649	1.17279124315872	0.782166601486116	0.341646737273659	0.329924117452986	0	1.08813928182807	0	0.547945205479452	0	0	0	0	0	0	0	1.9047619047619	0.712419852766564	0.702411613205338	0	0	4.97727764553127	5.58197229687823	1.14337983077978
OTU184616	3.003003003003	2.78357689631176	3.7197768133912	1.39178844815588	4.15060776756597	2.69138755980861	2.02839756592292	4.93468795355588	4.91755857680069	3.02388872089507	4.74727729684446	3.90507659957945	1.93050193050193	2.49791840133222	2.1978021978022	4.99001996007984	4.34593654932638	4.29876410531972	3.03375047402351	3.55871886120996	1.24766063630692	0	0.617283950617284	1.79748352306771	1.6246953696182	3.28707085463842	0.390930414386239	0.782166601486116	2.73317389818927	4.6189376443418	1.04931794333683	1.08813928182807	0.572737686139748	1.0958904109589	0.542888165038002	0.553097345132743	2.23838836038053	1.00401606425703	0	0.534473543559594	0	0	0.474946568511042	0.702411613205338	2.10659363808721	0.567966679288148	1.08201687946332	0.620219144097581	2.97278756002744
OTU184673	2.5025025025025	13.9178844815588	5.57966522008679	2.78357689631176	5.92943966795138	8.37320574162679	3.18748188930745	5.22496371552975	4.62829042522418	8.76927729059571	3.07176766266406	6.60859116851907	6.75675675675676	4.16319733555371	9.67032967032967	2.9940119760479	10.8648413733159	4.83610961848469	4.92984452028821	10.6761565836299	4.36681222707424	3.37457817772778	2.46913580246914	5.39245056920312	0.812347684809098	0.730460189919649	0.781860828772479	1.56433320297223	1.02494021182098	0.989772352358957	0.349772647778944	1.63220892274211	3.43642611683849	0	1.085776330076	2.21238938053097	0.559597090095132	3.5140562248996	0	2.13789417423838	1.59404888416578	1.42857142857143	1.42483970553313	0.468274408803559	1.05329681904361	0	0.216403375892664	0	1.82940772924766
OTU185671	0	0	0	1.39178844815588	0.296471983397569	0	0	0	0	0	0	0.300390507659958	0	0	0	0	0	0	0	0	0	0	0	0.599161174355902	0.406173842404549	0	0.390930414386239	0	0	0	0	0	0	0	0	0	1.11919418019026	0	0	0	0	0.476190476190476	0	0.936548817607118	1.89593427427849	0.946611132146914	0.649210127677992	0.826958858796775	0.457351932311914
OTU186693	0.500500500500501	5.56715379262352	4.33973961562306	2.08768267223382	0	0.897129186602871	0	0.290275761973875	0.578536303153023	0.302388872089507	0	0	1.93050193050193	0.416319733555371	1.75824175824176	0.665335994677312	3.4767492394611	1.07469102632993	0.758437618505878	2.03355363497712	7.48596381784155	6.1867266591676	4.93827160493827	2.39664469742361	1.21852152721365	1.09569028487947	1.17279124315872	0.391083300743058	1.36658694909464	1.31969646981194	0.699545295557887	7.07290533188248	4.58190148911798	7.67123287671233	7.60043431053203	13.2743362831858	8.39395635142697	7.0281124497992	1.65198237885463	0.534473543559594	1.06269925611052	0	0	0	0	0	0	0.206739714699194	0.228675966155957
OTU187237	0.500500500500501	0	0	0	0	0	0.289771080846132	0	0	0	0	0.600781015319916	0	0	0	0	0	0	0	0	0	0	0	0	0	0	0	0	0	0	0	0	0	0	0	0	0	0	0	0.534473543559594	0	0	0	0.468274408803559	0.842637455234885	0.378644452858766	0.216403375892664	0.206739714699194	0.457351932311914
OTU187828	0.500500500500501	4.17536534446764	1.23992560446373	3.4794711203897	0.889415950192707	2.69138755980861	2.89771080846132	2.61248185776488	1.15707260630605	1.51194436044754	2.23401284557386	2.10273355361971	0.482625482625483	1.66527893422148	5.27472527472527	1.99600798403194	2.60756192959583	4.29876410531972	2.27531285551763	6.10066090493137	5.61447286338116	4.49943757030371	4.32098765432099	3.59496704613541	27.6198212835093	16.0701241782323	30.8835027365129	22.6828314430974	5.8079945336522	10.5575717584955	14.6904512067156	3.80848748639826	8.59106529209622	7.12328767123288	2.71444082519001	6.63716814159292	4.47677672076105	3.01204819277108	3.30396475770925	1.60342063067878	1.06269925611052	13.5714285714286	26.8344811208739	15.2189182861157	22.9618706551506	11.359333585763	25.5355983553343	26.669423196196	40.0182940772925
OTU188689	8.00800800800801	11.830201809325	11.7792932424055	14.6137787056367	0.592943966795138	0.598086124401914	0	0	0	0.302388872089507	0.837754817090198	0	1.93050193050193	2.08159866777685	1.75824175824176	1.66333998669328	3.04215558452847	2.68672756582483	1.51687523701176	6.10066090493137	2.49532127261385	3.37457817772778	1.85185185185185	3.59496704613541	0	0	0.390930414386239	0	0.341646737273659	0	0	1.63220892274211	0.572737686139748	2.73972602739726	0.542888165038002	3.8716814159292	2.23838836038053	1.00401606425703	3.85462555066079	4.81026189203634	1.59404888416578	0	0	0	0	0	0.865613503570656	0	0.228675966155957
OTU188783	0	0.69589422407794	0	0.69589422407794	0	0	0.579542161692263	0	0.289268151576511	0	0.558503211393465	0.600781015319916	0	0	0.43956043956044	0	1.30378096479791	0	0.379218809252939	1.52516522623284	0	0	0	0	0	0	0	0.782166601486116	0.341646737273659	0.329924117452986	0	0	0	0.547945205479452	1.085776330076	0	0	0	0	0	0	3.57142857142857	3.3246259795773	2.80964645282135	1.68527491046977	2.08254449072321	3.0296472624973	2.06739714699194	2.05808369540361
OTU192864	0	0.69589422407794	0	0	0.296471983397569	0	0.289771080846132	0.290275761973875	0.289268151576511	0.302388872089507	0	0.300390507659958	0	0	1.31868131868132	0	0.869187309865276	0.537345513164965	1.51687523701176	0	0	0	0	0	0.406173842404549	0.365230094959825	0	0	0	0.659848234905972	1.04931794333683	0	0.572737686139748	0.547945205479452	0.542888165038002	0	0	0.502008032128514	0	0	0	0.238095238095238	1.89978627404417	0.468274408803559	0.421318727617443	0	0	0.620219144097581	0.686027898467871
OTU196394	7.00700700700701	19.4850382741823	14.8791072535648	13.9178844815588	0.296471983397569	0	0	0.290275761973875	0.578536303153023	0.604777744179014	0	0	3.37837837837838	2.91423813488759	1.75824175824176	0.665335994677312	2.60756192959583	2.14938205265986	1.51687523701176	3.05033045246568	16.21958827199	4.49943757030371	11.1111111111111	12.5823846614739	1.6246953696182	0.730460189919649	0.390930414386239	3.12866640594447	0.683293474547318	0	1.04931794333683	5.44069640914037	5.15463917525773	5.47945205479452	7.05754614549403	9.40265486725664	7.83435926133184	13.0522088353414	6.05726872246696	10.1549973276323	11.6896918172157	0	0	0	0	0	0	0	0.228675966155957
OTU197977	1.001001001001	1.39178844815588	1.23992560446373	0.69589422407794	3.26119181737326	2.99043062200957	7.82381918284555	2.61248185776488	4.04975412207116	5.44299969761113	3.35101926836079	2.70351456893962	10.1351351351351	4.16319733555371	3.07692307692308	2.32867598137059	1.30378096479791	11.2842557764643	1.51687523701176	4.06710726995424	0	1.12485939257593	0	1.79748352306771	0.812347684809098	8.40029218407597	3.12744331508991	5.47516621040282	2.73317389818927	4.28901352688882	11.8922700244841	1.63220892274211	1.71821305841924	2.19178082191781	1.62866449511401	2.21238938053097	5.59597090095131	1.00401606425703	1.65198237885463	1.06894708711919	0.53134962805526	0.952380952380952	0.237473284255521	0.468274408803559	0.210659363808721	0.189322226429383	0.865613503570656	0.413479429398387	1.37205579693574
OTU198611	0	0	0	0	0	0	0	0	0	0	0	0	0	0	0	0	0	0	0	0	21.8340611353712	53.4308211473566	64.8148148148148	22.1689634511684	127.944760357433	76.6983199415632	80.5316653635653	73.1325772389519	107.960368978476	36.6215770372814	81.1472542847149	70.1849836779108	61.8556701030928	87.1232876712329	56.4603691639522	19.9115044247788	42.52937884723	77.8112449799197	2.20264317180617	0.534473543559594	1.06269925611052	0	0	0	0	0	0	0	0
OTU198803	0.500500500500501	0	0.619962802231866	0.69589422407794	1.18588793359028	2.69138755980861	0.869313242538395	1.45137880986938	0.578536303153023	0.907166616268521	0.837754817090198	6.90898167617903	0.482625482625483	0	0.43956043956044	0.665335994677312	3.4767492394611	1.07469102632993	1.13765642775882	0	0	0	0	0	0	1.09569028487947	0	1.17324990222917	0.341646737273659	0.989772352358957	0.349772647778944	0	0	0	0	0	0	0	0	0	0	0	0	0	0.631978091426164	0.378644452858766	0.216403375892664	0.206739714699194	0.228675966155957
OTU201147	2.5025025025025	9.04662491301322	3.7197768133912	11.830201809325	0	0	0	0	0	0	0	0.600781015319916	1.44787644787645	0.832639467110741	0.43956043956044	0	0	0.537345513164965	0.379218809252939	0.508388408744281	0	0	0	0	0	0	0	0	0.341646737273659	0	0	0	0	0	0	0	0	0	9.91189427312775	13.3618385889898	9.03294367693943	0	0	0	0	0	0	0	0
OTU201416	11.011011011011	18.0932498260264	20.4587724736516	24.3562978427279	0	0	0	0.290275761973875	0	0	0.279251605696733	0.300390507659958	6.75675675675676	2.08159866777685	3.51648351648352	0.998003992015968	3.04215558452847	2.68672756582483	0.379218809252939	4.06710726995424	5.61447286338116	1.12485939257593	16.6666666666667	6.59077291791492	1.21852152721365	0.730460189919649	0.390930414386239	0	0.683293474547318	0	0.349772647778944	2.72034820457019	5.15463917525773	4.38356164383562	6.51465798045603	12.1681415929204	5.59597090095131	2.51004016064257	45.1541850220264	43.8268305718867	34.0063761955367	0	0.237473284255521	0	0	0.189322226429383	0	0.206739714699194	0
OTU201423	1.001001001001	3.4794711203897	6.19962802231866	6.26304801670146	0	0.299043062200957	0.289771080846132	0.290275761973875	0	0	0	0	2.41312741312741	2.49791840133222	1.75824175824176	1.33067198935462	0.869187309865276	0.537345513164965	0	1.52516522623284	0.623830318153462	0	4.93827160493827	3.59496704613541	0.406173842404549	0.730460189919649	0.781860828772479	0.391083300743058	0	0	0.349772647778944	1.08813928182807	0.572737686139748	0	0.542888165038002	2.76548672566372	0.559597090095132	0.502008032128514	14.8678414096916	13.3618385889898	10.6269925611052	0	0.237473284255521	0	0.210659363808721	0	0	0	0
OTU201440	3.003003003003	2.78357689631176	4.95970241785493	11.134307585247	9.19063148532464	17.0454545454545	11.011301072153	11.9013062409289	9.54584900202488	5.74538856970064	9.77380619938565	9.01171522979874	11.5830115830116	14.1548709408826	15.8241758241758	8.98203592814371	10.8648413733159	26.3299301450833	26.1660978384528	26.4361972547026	5.61447286338116	8.43644544431946	1.23456790123457	1.79748352306771	6.49878147847279	11.6873630387144	9.77326035965598	10.1681658193195	4.09976084728391	11.8772682283075	11.1927247289262	5.98476605005441	5.72737686139748	10.958904109589	8.68621064060804	11.0619469026549	7.27476217123671	3.01204819277108	1.65198237885463	2.13789417423838	0.53134962805526	3.0952380952381	4.5119924008549	3.51205806602669	1.89593427427849	0.378644452858766	1.08201687946332	0.620219144097581	0.914703864623828
OTU201501	0	0	1.23992560446373	0.69589422407794	0	0.299043062200957	0	0	0	0	0	0	0.482625482625483	0	0	0	0	0	0.758437618505878	0	0	0	0	0	0	0	0	0	0.341646737273659	0	0	0	0	0.547945205479452	0	0	0	1.50602409638554	3.30396475770925	0	1.59404888416578	0	2.37473284255521	0.234137204401779	0	0.757288905717531	0	0	0
OTU202007	0.500500500500501	0	0	0.69589422407794	0	0.598086124401914	1.15908432338453	0.290275761973875	0.289268151576511	0.302388872089507	0.279251605696733	0.300390507659958	0	0.832639467110741	0.879120879120879	0.332667997338656	1.30378096479791	0.537345513164965	0	0	0.623830318153462	1.12485939257593	2.46913580246914	3.59496704613541	11.7790414297319	7.30460189919649	12.9007036747459	9.3859992178334	2.04988042364195	6.26855823160673	5.5963623644631	1.63220892274211	3.43642611683849	0.547945205479452	1.62866449511401	1.65929203539823	1.67879127028539	1.50602409638554	1.10132158590308	0	0	0	0.474946568511042	1.1706860220089	0	0	0.432806751785328	0	0.914703864623828
OTU204197	1.5015015015015	4.87125956854558	7.43955362678239	7.65483646485734	1.77883190038541	1.19617224880383	0.579542161692263	0.290275761973875	1.15707260630605	0.302388872089507	1.6755096341804	0.901171522979874	1.44787644787645	2.49791840133222	7.03296703296703	1.99600798403194	0.869187309865276	2.14938205265986	2.27531285551763	3.05033045246568	0	2.24971878515186	1.23456790123457	1.79748352306771	0	0	0.781860828772479	0.782166601486116	0	0.659848234905972	0.349772647778944	0	0.572737686139748	0.547945205479452	1.085776330076	0	2.23838836038053	2.00803212851406	2.20264317180617	2.67236771779797	1.59404888416578	5.71428571428571	17.5730230349086	6.08756731444627	2.73857172951338	0.567966679288148	10.3873620428479	2.89435600578871	4.34484335696318
OTU204741	0.500500500500501	0.69589422407794	1.23992560446373	2.78357689631176	4.15060776756597	5.68181818181818	6.95450594030716	6.09579100145138	3.18194966734163	3.62866646507408	4.18877408545099	3.6046860919195	3.86100386100386	1.66527893422148	2.1978021978022	0.665335994677312	2.17296827466319	1.07469102632993	1.51687523701176	2.03355363497712	0	0	0	0	1.21852152721365	0.730460189919649	0.390930414386239	0.782166601486116	0	0.989772352358957	2.79818118223155	0	1.1454753722795	0	0.542888165038002	0	0	1.50602409638554	0	0	0	0	0.474946568511042	0	0.421318727617443	0	0.865613503570656	0.206739714699194	0.914703864623828
OTU206368	0.500500500500501	2.08768267223382	0.619962802231866	2.78357689631176	1.77883190038541	0.897129186602871	1.15908432338453	0.58055152394775	1.15707260630605	0.302388872089507	0.279251605696733	0	3.37837837837838	3.33055786844296	3.95604395604396	1.33067198935462	2.17296827466319	6.44814615797958	1.89609404626469	2.5419420437214	0	0.562429696287964	1.23456790123457	0	0.406173842404549	0.730460189919649	0	0.782166601486116	0.341646737273659	0.989772352358957	0	0	1.1454753722795	1.0958904109589	2.71444082519001	1.10619469026549	2.79798545047566	2.00803212851406	0.550660792951542	0.534473543559594	0.53134962805526	3.57142857142857	4.74946568511043	1.1706860220089	3.15989045713082	1.32525558500568	1.73122700714131	1.65391771759355	2.51543562771553
OTU207385	0	2.78357689631176	1.23992560446373	2.78357689631176	0.296471983397569	0	0	0.58055152394775	0	0	0	0	0.482625482625483	0.832639467110741	0	0	0.434593654932638	0	0	0.508388408744281	33.686837180287	43.8695163104612	43.2098765432099	40.1437986818454	3.24939073923639	2.55661066471877	3.90930414386239	4.6929996089167	2.04988042364195	1.64962058726493	1.39909059111577	21.2187159956474	34.9369988545246	31.7808219178082	21.1726384364821	32.6327433628319	31.8970341354225	20.0803212851406	7.70925110132159	9.62052378407269	11.6896918172157	0.476190476190476	0	0	0	0	0	0	0
OTU210900	0	0	0	0.69589422407794	0.592943966795138	0.299043062200957	0	0.58055152394775	4.62829042522418	1.81433323253704	0	0.300390507659958	0.965250965250965	0	0	0	0	0.537345513164965	0.379218809252939	0.508388408744281	0	1.12485939257593	0	1.1983223487118	8.93582453290008	20.4528853177502	4.30023455824863	8.21274931560422	25.9651520327981	28.0435499835038	21.3361315145156	1.63220892274211	2.29095074455899	1.0958904109589	1.085776330076	0	0.559597090095132	2.51004016064257	0	0	0	0.476190476190476	0.474946568511042	0	0	0.189322226429383	0.216403375892664	0	0
OTU211940	0	0	0	0	0	0	0	0	0	0	0	0	0	0	0	0	0	0	0	0.508388408744281	0	0	0	0	0	0	0	0	0	0	0	0	0	0	0	0	0	0	0	0	0	0	0	0	0	0	0	0	0
OTU212224	0.500500500500501	0.69589422407794	1.23992560446373	1.39178844815588	2.37177586718055	3.58851674641148	3.18748188930745	4.06386066763425	1.44634075788256	2.72149984880556	5.86428371963139	3.00390507659958	4.34362934362934	2.91423813488759	4.3956043956044	4.65735196274118	2.60756192959583	3.22407307898979	3.41296928327645	5.59227249618709	0	0.562429696287964	0	0	0.812347684809098	0.365230094959825	1.17279124315872	1.56433320297223	0.683293474547318	0.659848234905972	1.04931794333683	0	0	0	0.542888165038002	0	0	0	0	0	0	0.476190476190476	0.237473284255521	0	0.210659363808721	0	0	0.206739714699194	0
OTU215365	0	0	1.23992560446373	2.08768267223382	1.48235991698784	2.39234449760766	1.15908432338453	0.58055152394775	1.15707260630605	1.20955548835803	3.35101926836079	3.6046860919195	3.37837837837838	2.08159866777685	0.43956043956044	0.665335994677312	2.17296827466319	0.537345513164965	1.13765642775882	2.5419420437214	0	0	0	0	0.406173842404549	0.365230094959825	1.9546520719312	0.782166601486116	1.36658694909464	0	0.349772647778944	0.544069640914037	0	0	0.542888165038002	0	1.67879127028539	0	0	0	0	0.476190476190476	1.18736642127761	0.468274408803559	0.842637455234885	0.567966679288148	1.29842025535598	0.620219144097581	0.686027898467871
OTU215955	0	0	0	0	1.48235991698784	2.0933014354067	1.44885540423066	1.74165457184325	1.44634075788256	2.41911097671606	0.279251605696733	1.80234304595975	0	0	0.43956043956044	0	0	0	0	0	0	0	0	0	0.406173842404549	0.365230094959825	0.390930414386239	0.782166601486116	0.683293474547318	0.329924117452986	0.349772647778944	0	0	0	0.542888165038002	0.553097345132743	0	0.502008032128514	0	0	0	4.28571428571429	1.18736642127761	4.91688129243737	2.9492310933221	2.27186671715259	1.94763038303398	2.48087657639032	2.51543562771553
OTU217165	0	0.69589422407794	0	0	0	0	0	0	0.289268151576511	0.302388872089507	0	0	0.482625482625483	0	0	0	0.434593654932638	0	0	0.508388408744281	0	0.562429696287964	0.617283950617284	0.599161174355902	4.46791226645004	3.28707085463842	4.30023455824863	8.99491591709034	2.04988042364195	3.29924117452986	0.699545295557887	0.544069640914037	1.1454753722795	1.0958904109589	1.085776330076	0	2.23838836038053	0.502008032128514	0.550660792951542	1.06894708711919	0.53134962805526	0	0.237473284255521	0	0	0	0	0	0
OTU217667	3.003003003003	0.69589422407794	4.95970241785493	16.7014613778706	0	0.598086124401914	0.579542161692263	0.870827285921626	0	0	0.558503211393465	0.300390507659958	0.965250965250965	2.08159866777685	3.07692307692308	0.332667997338656	1.30378096479791	0	0	2.5419420437214	2.49532127261385	1.68728908886389	1.23456790123457	1.79748352306771	1.21852152721365	0	0.390930414386239	0.391083300743058	1.02494021182098	0.659848234905972	0	0	1.1454753722795	0.547945205479452	0.542888165038002	0.553097345132743	1.11919418019026	0.502008032128514	1.10132158590308	1.06894708711919	3.71944739638682	0.952380952380952	0.474946568511042	0	0.210659363808721	0.189322226429383	0.649210127677992	0	0.914703864623828
OTU219412	24.5245245245245	2.08768267223382	4.95970241785493	0	10.3765194189149	9.86842105263158	1.44885540423066	11.0304789550073	8.09950824414232	7.25733293014817	13.4040770734432	7.20937218383899	5.30888030888031	11.240632805995	3.51648351648352	15.6353958749168	8.69187309865276	8.59752821063944	12.8934395145999	8.13421453990849	0	1.12485939257593	1.23456790123457	0	6.49878147847279	15.7048940832725	5.86395621579359	0.391083300743058	41.6809019473864	29.6931705707687	6.29590766002099	0	0.572737686139748	0.547945205479452	0	0.553097345132743	0.559597090095132	8.53413654618474	0	0	0	1.19047619047619	3.79957254808834	1.40482322641068	0.210659363808721	0.946611132146914	0.649210127677992	2.68761629108952	0.686027898467871
OTU219682	0	0.69589422407794	1.23992560446373	0	1.18588793359028	0.598086124401914	2.60793972761518	3.19303338171263	3.47121781891814	8.16449954641669	0.558503211393465	3.30429558425954	0	0	0	0	0.434593654932638	0	0	0	0	0	0	0	0.406173842404549	0	0.390930414386239	0	0	0.659848234905972	0	0	0	0	0	0	0	0	0	0	0.53134962805526	1.42857142857143	0.474946568511042	0.702411613205338	2.31725300189593	0.189322226429383	1.08201687946332	0.206739714699194	0.914703864623828
OTU221859	3.003003003003	4.87125956854558	5.57966522008679	4.87125956854558	13.044767269493	11.0645933014354	12.1703853955375	16.255442670537	9.25658085044837	7.86211067432718	7.81904495950852	5.40702913787924	6.75675675675676	11.240632805995	9.67032967032967	3.65934797072522	9.56106040851803	9.67221923696937	4.92984452028821	9.15099135739705	1.24766063630692	3.37457817772778	2.46913580246914	0.599161174355902	14.6222583265638	23.009495982469	20.3283815480844	13.687915526007	6.14964127092586	14.1867370504784	17.4886323889472	2.17627856365615	2.86368843069874	2.73972602739726	3.80021715526602	3.8716814159292	2.23838836038053	3.01204819277108	0	0.534473543559594	0	3.57142857142857	5.22441225362147	3.51205806602669	6.9517590056878	4.92237788716395	19.4763038303398	14.2650403142444	10.2904184770181
OTU221862	1.5015015015015	2.08768267223382	0	0	1.77883190038541	1.19617224880383	0.869313242538395	0.58055152394775	0.289268151576511	0.604777744179014	0	1.20156203063983	0.965250965250965	1.24895920066611	2.1978021978022	0.665335994677312	1.30378096479791	0	2.27531285551763	0.508388408744281	1.87149095446039	2.24971878515186	1.23456790123457	0.599161174355902	8.52965069049553	9.49598246895544	6.25488663017983	15.2522487289793	1.7082336863683	2.63939293962389	1.04931794333683	2.72034820457019	1.71821305841924	6.02739726027397	4.34310532030402	1.10619469026549	2.23838836038053	2.51004016064257	0.550660792951542	0.534473543559594	1.06269925611052	3.80952380952381	1.66231298978865	2.34137204401779	0.842637455234885	0	1.08201687946332	1.65391771759355	1.14337983077978
OTU222888	14.5145145145145	0.69589422407794	0.619962802231866	0	0.889415950192707	1.19617224880383	1.44885540423066	0	0.289268151576511	0	0	0	0.965250965250965	0	0.879120879120879	4.32468396540253	0.434593654932638	5.37345513164965	0.758437618505878	4.06710726995424	0	0	0	0	0	0.365230094959825	0.390930414386239	0	0	0	0.699545295557887	0.544069640914037	0.572737686139748	0.547945205479452	0.542888165038002	1.10619469026549	0.559597090095132	0	0.550660792951542	0	0	0	0.949893137022085	0.468274408803559	1.47461554666105	0	0.432806751785328	0	0
OTU223120	4.004004004004	3.4794711203897	8.67947923124613	4.17536534446764	0	0.299043062200957	0	0	0	0.302388872089507	0.837754817090198	0.300390507659958	2.41312741312741	1.24895920066611	5.27472527472527	1.33067198935462	1.30378096479791	1.6120365394949	0.379218809252939	5.59227249618709	28.6961946350593	16.8728908886389	19.1358024691358	25.7639304973038	1.21852152721365	0.365230094959825	1.9546520719312	1.17324990222917	0.341646737273659	0.989772352358957	2.09863588667366	6.52883569096844	13.1729667812142	10.958904109589	13.0293159609121	8.29646017699115	14.5495243424734	5.02008032128514	11.5638766519824	13.3618385889898	8.50159404888417	0.952380952380952	0.237473284255521	0	0	0	0	0	0.457351932311914
OTU233714	4.004004004004	0.69589422407794	3.7197768133912	21.5727209464161	0	0	1.15908432338453	0	0.289268151576511	0.302388872089507	0	0	4.34362934362934	0.416319733555371	1.31868131868132	0.332667997338656	0.434593654932638	0	0	0.508388408744281	0	0	0	0	0	0	0	0.782166601486116	0	0	0	0	0	0.547945205479452	0	1.10619469026549	0	0	0.550660792951542	1.06894708711919	1.06269925611052	0	0	0	0	0	0	0	0
OTU234062	2.002002002002	3.4794711203897	6.19962802231866	4.87125956854558	0.296471983397569	0.598086124401914	0.869313242538395	2.03193033381713	0.289268151576511	0.604777744179014	0.837754817090198	0.300390507659958	1.93050193050193	1.66527893422148	1.75824175824176	0.332667997338656	2.60756192959583	5.91080064481462	0.379218809252939	3.05033045246568	1.24766063630692	1.68728908886389	0	1.1983223487118	4.87408610885459	0.730460189919649	2.73651290070367	2.34649980445835	0.683293474547318	1.64962058726493	1.04931794333683	1.08813928182807	1.1454753722795	0.547945205479452	1.62866449511401	1.65929203539823	0.559597090095132	1.00401606425703	1.10132158590308	0.534473543559594	0.53134962805526	2.61904761904762	1.89978627404417	2.80964645282135	1.26395618285233	0	1.29842025535598	1.03369857349597	1.82940772924766
OTU235531	0.500500500500501	1.39178844815588	0.619962802231866	3.4794711203897	3.26119181737326	7.47607655502392	11.8806143146914	8.99854862119013	5.49609487995372	1.20955548835803	1.39625802848366	1.50195253829979	4.82625482625483	2.49791840133222	0.879120879120879	1.99600798403194	1.30378096479791	2.14938205265986	3.03375047402351	2.5419420437214	0	0.562429696287964	1.85185185185185	0	8.12347684809098	6.93937180423667	8.60046911649726	9.77708251857646	1.02494021182098	2.3094688221709	2.09863588667366	2.17627856365615	0.572737686139748	1.64383561643836	2.17155266015201	0.553097345132743	0	0.502008032128514	0	0	0	1.19047619047619	0.949893137022085	0.702411613205338	1.47461554666105	0.189322226429383	3.46245401428262	0.620219144097581	2.05808369540361
OTU236056	4.5045045045045	0.69589422407794	4.33973961562306	4.17536534446764	0	0	0	0.290275761973875	0	0	0	0	1.44787644787645	4.16319733555371	1.31868131868132	0.665335994677312	3.91134289439374	1.07469102632993	2.27531285551763	0.508388408744281	3.74298190892077	16.8728908886389	1.23456790123457	4.19412822049131	0.406173842404549	0.365230094959825	0.390930414386239	0.391083300743058	0	0.659848234905972	0	9.79325353645267	10.3092783505155	4.93150684931507	10.314875135722	1.65929203539823	7.83435926133184	8.03212851405622	4.95594713656388	4.81026189203634	2.6567481402763	0	0	0	0	0	0	0	0
OTU236373	2.5025025025025	3.4794711203897	4.33973961562306	6.26304801670146	9.19063148532464	16.4473684210526	15.9374094465372	17.1262699564586	13.8848712756725	21.469609918355	13.1248254677464	23.4304595974767	5.30888030888031	12.0732722731057	4.3956043956044	5.98802395209581	17.3837461973055	10.2095647501343	10.9973454683352	5.59227249618709	0	0	0	0	0.406173842404549	0	0	0	0.683293474547318	0	0	0	0	0	0	0	0	0	0	0	0	0.476190476190476	0	0.234137204401779	0	1.1359333585763	0.865613503570656	9.9235063055613	1.6007317630917
OTU238634	0	0	0	0	0.592943966795138	0	0.289771080846132	0	0	0	0	0	0	0	0	0	0	0	0	0	0	0	0	0	0	0	0	0.391083300743058	0	0	0.349772647778944	0	0	0	0.542888165038002	0	0	0	0	0	0	4.04761904761905	0.237473284255521	4.91688129243737	0.842637455234885	1.70390003786445	0	2.27413686169113	0.686027898467871
OTU238851	4.5045045045045	12.5260960334029	13.6391816491011	13.2219902574809	0.296471983397569	0.299043062200957	0.579542161692263	0.290275761973875	0	0.302388872089507	0	0.300390507659958	2.8957528957529	2.91423813488759	0.879120879120879	0.332667997338656	5.21512385919166	4.83610961848469	0.379218809252939	5.59227249618709	30.5676855895196	21.9347581552306	20.3703703703704	26.3630916716597	5.28025995125914	0.730460189919649	3.12744331508991	4.30191630817364	5.8079945336522	1.97954470471791	2.44840853445261	25.0272034820457	25.7731958762887	25.2054794520548	40.7166123778502	32.0796460176991	25.7414661443761	44.1767068273092	8.25991189427313	20.3099946552646	16.4718384697131	0.476190476190476	0.237473284255521	0.936548817607118	0	0.189322226429383	0.649210127677992	0.206739714699194	0
OTU239382	4.5045045045045	4.87125956854558	6.81959082455053	9.74251913709116	81.826267417729	42.7631578947368	73.8916256157636	53.410740203193	64.506797801562	104.928938615059	88.5227590058643	74.4968458996696	27.992277992278	29.1423813488759	5.27472527472527	27.9441117764471	28.6831812255541	44.0623320795271	42.0932878270762	14.2348754448399	3.74298190892077	2.24971878515186	0	0.599161174355902	5.68643379366369	31.7750182615048	7.03674745895231	8.60383261634728	51.2470105910489	76.5423952490927	52.4658971668416	4.3525571273123	1.1454753722795	3.28767123287671	2.17155266015201	4.97787610619469	3.35758254057079	4.51807228915663	0	0	0	50.4761904761905	28.259320826407	28.3306017326153	36.6547293027175	66.262779250284	30.2964726249729	26.669423196196	29.9565515664304
OTU239769	0	0	0	0	0	0	0	0	0	0.302388872089507	0	0	0.482625482625483	1.66527893422148	0.43956043956044	0.665335994677312	0	0	1.13765642775882	0	4.36681222707424	10.6861642294713	11.7283950617284	13.1815458358298	2.84321689683184	4.3827611395179	7.81860828772478	6.25733281188893	3.41646737273659	2.63939293962389	2.79818118223155	14.145810663765	19.4730813287514	10.958904109589	13.5722041259501	9.40265486725664	11.7515388919978	6.02409638554217	1.65198237885463	4.81026189203634	2.12539851222104	4.04761904761905	6.41177867489907	3.98033247483025	1.68527491046977	0.189322226429383	1.94763038303398	0.620219144097581	3.88749142465127
OTU244459	0.500500500500501	1.39178844815588	2.47985120892746	1.39178844815588	5.04002371775867	5.98086124401914	9.85221674876847	8.12772133526851	5.49609487995372	4.53583308134261	8.37754817090198	7.81015319915891	1.93050193050193	3.33055786844296	2.63736263736264	2.32867598137059	3.4767492394611	4.29876410531972	3.79218809252939	5.08388408744281	0	0.562429696287964	0	0	0.812347684809098	2.9218407596786	1.17279124315872	2.73758310520141	0.341646737273659	1.64962058726493	1.74886323889472	0	0	0.547945205479452	1.62866449511401	1.65929203539823	0.559597090095132	0	0	0	0	0.238095238095238	0.712419852766564	0	0.421318727617443	0	0	0	0.457351932311914
OTU248184	4.004004004004	6.26304801670146	6.81959082455053	2.08768267223382	0.296471983397569	0.299043062200957	0	0.290275761973875	0	0.302388872089507	0.279251605696733	0.600781015319916	3.37837837837838	2.49791840133222	5.27472527472527	0.665335994677312	1.73837461973055	5.37345513164965	1.51687523701176	3.55871886120996	1.24766063630692	2.81214848143982	0.617283950617284	0.599161174355902	0	0	0.390930414386239	0	0.341646737273659	0.329924117452986	0.349772647778944	0.544069640914037	1.1454753722795	1.64383561643836	1.085776330076	1.10619469026549	5.59597090095131	0.502008032128514	6.6079295154185	4.27578834847675	5.84484590860786	1.66666666666667	0.237473284255521	0.234137204401779	0.631978091426164	0.567966679288148	1.29842025535598	0	0.914703864623828
OTU248299	11.011011011011	4.17536534446764	12.3992560446373	18.7891440501044	0	0.299043062200957	0.579542161692263	0	0.289268151576511	0	0.558503211393465	0	2.8957528957529	2.91423813488759	2.63736263736264	0.332667997338656	3.04215558452847	2.68672756582483	1.13765642775882	3.05033045246568	4.36681222707424	3.93700787401575	5.55555555555556	4.19412822049131	1.21852152721365	1.82615047479912	1.9546520719312	2.34649980445835	2.73317389818927	0.329924117452986	1.04931794333683	3.80848748639826	1.71821305841924	1.64383561643836	4.88599348534202	1.10619469026549	2.79798545047566	6.02409638554217	8.25991189427313	4.81026189203634	16.4718384697131	1.19047619047619	0.474946568511042	4.68274408803559	0	0.189322226429383	0.216403375892664	0	0.457351932311914
OTU248418	0	0	0	0	0	0	0	0	0	0	0	0	0	0	0	0	0	0.537345513164965	0.379218809252939	0	1.87149095446039	2.24971878515186	1.85185185185185	4.19412822049131	1.6246953696182	1.09569028487947	13.6825645035184	1.95541650371529	0.683293474547318	0.989772352358957	0.699545295557887	1.08813928182807	3.43642611683849	1.0958904109589	2.71444082519001	0.553097345132743	1.11919418019026	1.50602409638554	0	1.60342063067878	1.06269925611052	0	0	0	0	0	0	0	0
OTU249034	5.00500500500501	11.830201809325	44.6373217606944	18.7891440501044	11.8588793359028	17.0454545454545	13.6192407997682	13.6429608127721	11.859994214637	20.864832174176	12.2870706506562	9.01171522979874	17.3745173745174	19.9833472106578	22.8571428571429	28.2767797737858	14.3415906127771	27.9419666845782	29.5790671217292	26.4361972547026	3.11915159076731	3.93700787401575	2.46913580246914	2.99580587177951	8.93582453290008	10.5916727538349	11.3369820172009	8.99491591709034	3.07482063546293	5.27878587924777	5.5963623644631	5.44069640914037	8.59106529209622	6.57534246575343	7.05754614549403	8.29646017699115	10.0727476217124	2.00803212851406	2.20264317180617	0	2.12539851222104	0.952380952380952	2.61220612681073	0.702411613205338	1.05329681904361	0.189322226429383	1.51482363124865	0.413479429398387	0.457351932311914
OTU251903	0	0	0	0.69589422407794	2.07530388378298	0	0	0	0	0	0	0	0.965250965250965	2.08159866777685	0.43956043956044	9.31470392548237	0.434593654932638	0	0.379218809252939	0	0	0	0	0	0	0	0	0.391083300743058	0	0	0	0	0	1.0958904109589	0	0	0	0.502008032128514	0	0	0	0	0	0	0	0	0	0	0
OTU252903	1.001001001001	0	0.619962802231866	0.69589422407794	0	0	0	0	0	0	0	0	0	0.832639467110741	0.43956043956044	0.332667997338656	0	0	0.379218809252939	0.508388408744281	3.11915159076731	3.37457817772778	3.08641975308642	1.1983223487118	0.812347684809098	0	0	0	0.683293474547318	0	0.349772647778944	4.89662676822633	2.29095074455899	2.19178082191781	2.17155266015201	2.21238938053097	2.79798545047566	1.50602409638554	11.0132158590308	5.87920897915553	7.97024442082891	0.238095238095238	0.237473284255521	0	0.421318727617443	0	0.216403375892664	0.413479429398387	0.228675966155957
OTU254317	3.5035035035035	0.69589422407794	1.8598884066956	1.39178844815588	1.77883190038541	1.19617224880383	0	0	1.15707260630605	0.907166616268521	0.279251605696733	0	2.41312741312741	1.66527893422148	6.59340659340659	2.66134397870925	3.04215558452847	6.98549167114455	1.51687523701176	4.06710726995424	1.24766063630692	1.12485939257593	1.23456790123457	2.99580587177951	0	0	1.56372165754496	0.782166601486116	0.683293474547318	0	1.04931794333683	1.08813928182807	0	2.73972602739726	2.17155266015201	2.76548672566372	3.91717963066592	2.00803212851406	1.10132158590308	0	0.53134962805526	1.19047619047619	0.949893137022085	0.468274408803559	0	0.189322226429383	0.216403375892664	0	0
OTU255934	3.5035035035035	10.4384133611691	4.95970241785493	9.04662491301322	0.296471983397569	0.299043062200957	0.289771080846132	0	0.578536303153023	0	0	0.300390507659958	1.44787644787645	1.24895920066611	0.43956043956044	0	1.73837461973055	0.537345513164965	1.51687523701176	1.01677681748856	18.7149095446039	5.62429696287964	4.32098765432099	8.98741761533853	1.6246953696182	1.09569028487947	0.781860828772479	0.391083300743058	0.341646737273659	0.329924117452986	0.699545295557887	5.44069640914037	4.58190148911798	3.83561643835616	5.42888165038002	2.21238938053097	4.47677672076105	2.51004016064257	7.15859030837004	8.01710315339391	9.56429330499469	0.238095238095238	0.237473284255521	0	0	0	0.216403375892664	0	0
OTU255962	0	0.69589422407794	0	0.69589422407794	0.592943966795138	2.39234449760766	1.15908432338453	0	0.578536303153023	0	0.558503211393465	0.600781015319916	0	0.832639467110741	1.31868131868132	0.332667997338656	0.434593654932638	0	0.379218809252939	0.508388408744281	0	1.68728908886389	0	0	0.406173842404549	0.365230094959825	2.34558248631744	1.17324990222917	0	0	2.09863588667366	0	0.572737686139748	0	0	1.10619469026549	0.559597090095132	0	0	0	0	0.476190476190476	0.712419852766564	1.40482322641068	1.47461554666105	0.757288905717531	2.59684051071197	1.24043828819516	2.97278756002744
OTU256110	2.5025025025025	4.17536534446764	6.19962802231866	3.4794711203897	0	0	0	0	0	0	0	0	1.44787644787645	0.832639467110741	0	0	0	0	0	0.508388408744281	2.49532127261385	1.68728908886389	5.55555555555556	4.79328939484721	0.812347684809098	0	0.781860828772479	0.391083300743058	0	0.989772352358957	0	1.63220892274211	4.58190148911798	2.73972602739726	2.71444082519001	1.65929203539823	2.23838836038053	1.00401606425703	12.1145374449339	11.2239444147515	12.7523910733262	0.238095238095238	0	0	0	0	0	0	0
OTU257490	7.00700700700701	2.78357689631176	3.09981401115933	6.26304801670146	2.37177586718055	1.49521531100478	1.15908432338453	0	1.15707260630605	0.907166616268521	1.11700642278693	0.600781015319916	2.8957528957529	4.99583680266445	19.3406593406593	0.665335994677312	3.04215558452847	1.6120365394949	0	2.03355363497712	0	1.68728908886389	0.617283950617284	1.1983223487118	1.21852152721365	0.365230094959825	0.390930414386239	0.391083300743058	1.02494021182098	0.659848234905972	1.39909059111577	0.544069640914037	0	0.547945205479452	1.085776330076	0	1.11919418019026	0.502008032128514	0	0	0	0	0	0	0.421318727617443	0	0.216403375892664	0	0.457351932311914
OTU257743	0.500500500500501	2.78357689631176	4.33973961562306	1.39178844815588	0	0	0	0.290275761973875	0.289268151576511	0	0	0.300390507659958	0.482625482625483	0.832639467110741	0.879120879120879	0.998003992015968	0	1.07469102632993	0.758437618505878	1.01677681748856	11.2289457267623	7.8740157480315	8.02469135802469	13.1815458358298	0.812347684809098	0.730460189919649	1.17279124315872	1.95541650371529	1.02494021182098	0.659848234905972	0.699545295557887	2.72034820457019	13.1729667812142	5.47945205479452	7.60043431053203	8.84955752212389	8.39395635142697	5.52208835341365	3.85462555066079	4.81026189203634	2.6567481402763	0.238095238095238	0.474946568511042	0.234137204401779	0	0	0	0	0
OTU258205	4.004004004004	9.74251913709116	10.5393676379417	13.2219902574809	61.0732285798992	104.964114832536	130.396986380759	118.722786647315	69.7136245299393	57.1514968249168	61.4353532532812	72.9948933613698	43.9189189189189	41.6319733555371	32.0879120879121	14.6373918829009	25.6410256410256	28.4793121977431	35.2673492605233	37.1123538383325	3.11915159076731	3.37457817772778	0.617283950617284	2.99580587177951	33.7124289195776	33.235938641344	28.1469898358092	29.3312475557294	23.5736248718825	26.0640052787859	41.2731724379154	5.98476605005441	5.72737686139748	4.38356164383562	6.51465798045603	3.31858407079646	6.15556799104645	1.50602409638554	0.550660792951542	2.67236771779797	0.53134962805526	4.28571428571429	7.59914509617668	3.98033247483025	5.26648409521803	3.21847784929951	2.81324388660463	2.27413686169113	6.63160301852275
OTU258683	6.00600600600601	6.26304801670146	3.09981401115933	12.5260960334029	6.22591165134895	4.48564593301435	6.08519269776876	5.8055152394775	4.33902227364767	3.62866646507408	3.07176766266406	3.90507659957945	10.6177606177606	12.4895920066611	13.6263736263736	4.99001996007984	12.1686223381139	23.6432025792585	7.96359499431172	22.8774783934926	0.623830318153462	0.562429696287964	0	1.1983223487118	3.24939073923639	5.84368151935719	5.47302580140735	5.47516621040282	2.04988042364195	2.96931705707687	4.54704442112627	0.544069640914037	2.29095074455899	1.0958904109589	0.542888165038002	1.65929203539823	0.559597090095132	0.502008032128514	0	0	0	0.238095238095238	0.474946568511042	0	0	0.189322226429383	0.432806751785328	0	0.228675966155957
OTU259376	8.50850850850851	13.2219902574809	14.8791072535648	9.04662491301322	0.296471983397569	0	0	0	0	0	0.279251605696733	0.300390507659958	2.41312741312741	2.49791840133222	1.31868131868132	0.665335994677312	1.30378096479791	0.537345513164965	0.758437618505878	1.01677681748856	48.0349344978166	46.119235095613	79.6296296296296	65.9077291791492	8.12347684809098	4.3827611395179	8.20953870211102	5.47516621040282	3.75811411001025	4.6189376443418	2.44840853445261	47.3340587595212	54.9828178694158	38.3561643835616	46.1454940282302	56.9690265486726	60.9960828203693	23.5943775100402	10.4625550660793	9.62052378407269	8.50159404888417	0	0	0	0	0	0	0	0
OTU259746	0	0	0	0	0	0	0	0	0	0	0	0	0	0	0	0	0	0	0	0	0.623830318153462	0	0	0.599161174355902	4.46791226645004	1.09569028487947	1.56372165754496	3.12866640594447	0.683293474547318	7.58825470141867	4.89681706890521	1.08813928182807	0	0.547945205479452	1.085776330076	0	0.559597090095132	0	0	0	0	0	0	0	0	0	0	0	0
OTU260049	0.500500500500501	0.69589422407794	1.23992560446373	4.17536534446764	0	0.299043062200957	0	0	0	0	0	0	0.965250965250965	0.832639467110741	1.75824175824176	0.665335994677312	1.30378096479791	1.07469102632993	0.379218809252939	0	0	0	0	0	0	0.365230094959825	0	0	0	0	0	0	0.572737686139748	0	0	0.553097345132743	0	0	7.70925110132159	6.94815606627472	4.25079702444208	0	0	0	0	0	0.216403375892664	0	0
OTU260152	0	0.69589422407794	3.09981401115933	1.39178844815588	10.0800474355173	8.07416267942584	5.5056505360765	5.22496371552975	5.49609487995372	3.93105533716359	3.07176766266406	3.6046860919195	6.75675675675676	3.33055786844296	4.83516483516483	1.99600798403194	1.30378096479791	4.29876410531972	1.13765642775882	3.55871886120996	0	0	0	0.599161174355902	1.21852152721365	3.28707085463842	1.9546520719312	0.782166601486116	0	0.659848234905972	1.74886323889472	0.544069640914037	0	0.547945205479452	0	1.65929203539823	0	0	0	0	0	8.09523809523809	11.1612443600095	9.36548817607118	6.53044027807036	2.83983339644074	7.14131140445791	7.23589001447178	14.6352618339812
OTU260619	2.002002002002	1.39178844815588	3.09981401115933	5.56715379262352	9.78357545211978	14.055023923445	9.27267458707621	11.611030478955	9.83511715360139	7.25733293014817	18.1513543702876	11.4148392910784	5.79150579150579	7.91007493755204	8.79120879120879	5.98802395209581	3.4767492394611	7.52283718430951	9.48047023132347	7.62582613116421	1.24766063630692	2.81214848143982	0	0	2.84321689683184	2.9218407596786	0.781860828772479	5.47516621040282	0.683293474547318	2.96931705707687	3.84749912556838	0.544069640914037	2.29095074455899	0.547945205479452	0	2.21238938053097	1.11919418019026	1.00401606425703	0	0	0	1.42857142857143	2.13725955829969	0.234137204401779	1.05329681904361	0	1.29842025535598	0.206739714699194	1.37205579693574
OTU263453	0	0	0	0	0	0	0	0	0	0	0	0	0	0	0	0	0	0	0	0	3.74298190892077	1.12485939257593	1.85185185185185	2.99580587177951	7.31112916328189	3.28707085463842	5.08209538702111	4.6929996089167	1.02494021182098	5.27878587924777	3.49772647778944	3.80848748639826	7.44558991981672	4.93150684931507	3.80021715526602	5.53097345132743	2.23838836038053	3.5140562248996	24.2290748898678	21.3789417423838	22.8480340063762	0.476190476190476	0.474946568511042	1.40482322641068	0.421318727617443	0	0.432806751785328	0.413479429398387	0.686027898467871
OTU265492	1.001001001001	1.39178844815588	1.8598884066956	1.39178844815588	1.77883190038541	1.79425837320574	2.60793972761518	1.1611030478955	1.15707260630605	0.604777744179014	1.39625802848366	0.600781015319916	2.41312741312741	0.832639467110741	3.95604395604396	0.332667997338656	2.17296827466319	1.07469102632993	1.89609404626469	2.03355363497712	0.623830318153462	0	0	0	0	0	0.390930414386239	0	0	0.989772352358957	0	0	0	1.0958904109589	0	0.553097345132743	0	0	0	0.534473543559594	0	0.238095238095238	0.237473284255521	0.234137204401779	0.421318727617443	0.189322226429383	0.432806751785328	0.206739714699194	0.228675966155957
OTU267208	0	0	0	0	0	0	0	0	0	0	0	0	0	0	0	0.332667997338656	0	0	0	0	0	0	0	0	0	0	0	0	0	0	0	0	0	0	0	0	0	0	0	0	0	3.57142857142857	0.474946568511042	4.44860688363381	0.421318727617443	0.189322226429383	0.649210127677992	5.78871201157742	1.37205579693574
OTU267738	1.001001001001	6.26304801670146	6.81959082455053	7.65483646485734	0	0.299043062200957	0.289771080846132	0	0	0	0	0	2.41312741312741	1.24895920066611	3.07692307692308	0.665335994677312	1.73837461973055	1.07469102632993	0.758437618505878	2.5419420437214	15.5957579538366	8.43644544431946	25.3086419753086	16.1773517076093	2.03086921202275	2.55661066471877	5.47302580140735	2.34649980445835	0.683293474547318	1.97954470471791	2.09863588667366	19.0424374319913	9.73654066437572	9.31506849315068	5.42888165038002	12.1681415929204	15.1091214325685	4.51807228915663	6.05726872246696	5.87920897915553	6.37619553666312	0.714285714285714	0.474946568511042	0.234137204401779	0	0	0	0.413479429398387	0
OTU270038	5.50550550550551	4.17536534446764	5.57966522008679	2.08768267223382	0.889415950192707	0.299043062200957	1.15908432338453	0.58055152394775	0	0	0.279251605696733	0.600781015319916	3.86100386100386	3.74687760199833	3.07692307692308	0.332667997338656	3.91134289439374	5.37345513164965	1.89609404626469	4.06710726995424	8.10979413599501	3.93700787401575	4.32098765432099	8.98741761533853	3.65556458164094	1.82615047479912	3.51837372947615	3.51974970668752	1.36658694909464	2.96931705707687	3.84749912556838	4.89662676822633	9.16380297823597	12.0547945205479	3.80021715526602	10.5088495575221	8.95355344152211	2.00803212851406	2.20264317180617	3.74131480491716	1.59404888416578	4.52380952380952	6.88672524341012	2.80964645282135	2.52791236570466	0.378644452858766	3.46245401428262	1.86065743229274	5.25954722158701
OTU271346	0	0	0	0	0	0	0	0	0	0	0	0	0	0	0	0.332667997338656	0	0	0	0	0	0.562429696287964	0.617283950617284	0.599161174355902	9.74817221770918	3.65230094959825	7.42767787333855	6.64841611263199	0.341646737273659	2.96931705707687	5.24658971668415	1.08813928182807	1.71821305841924	0	1.62866449511401	1.10619469026549	1.67879127028539	2.00803212851406	0	0	0	0.238095238095238	0.474946568511042	0	0	0	0.432806751785328	0	0.228675966155957
OTU272931	22.022022022022	43.8413361169102	32.238065716057	31.3152400835073	2.37177586718055	6.87799043062201	2.89771080846132	4.644412191582	3.18194966734163	7.25733293014817	1.39625802848366	6.90898167617903	10.6177606177606	8.32639467110741	10.5494505494505	1.33067198935462	10.4302477183833	6.44814615797958	3.41296928327645	10.6761565836299	24.329382407985	13.4983127109111	17.9012345679012	25.7639304973038	4.46791226645004	5.47845142439737	9.38232994526974	1.95541650371529	4.09976084728391	3.62916529198284	4.89681706890521	16.8661588683351	20.6185567010309	14.7945205479452	14.6579804560261	29.3141592920354	19.0263010632345	9.53815261044177	33.0396475770925	18.7065740245858	30.2869287991498	6.90476190476191	4.03704583234386	5.38515570124093	3.79186854855698	1.89322226429383	2.3804371348193	2.68761629108952	4.8021952892751
OTU274809	0.500500500500501	1.39178844815588	1.23992560446373	1.39178844815588	5.33649570115624	5.08373205741627	4.92610837438424	4.06386066763425	3.18194966734163	4.2334442092531	1.95476123987713	1.50195253829979	0.482625482625483	1.24895920066611	1.31868131868132	2.32867598137059	0.869187309865276	5.37345513164965	0.758437618505878	1.52516522623284	1.87149095446039	1.68728908886389	0.617283950617284	1.1983223487118	7.31112916328189	5.11322132943755	5.86395621579359	4.30191630817364	7.17458148274684	5.27878587924777	2.09863588667366	2.72034820457019	1.1454753722795	1.0958904109589	1.62866449511401	1.10619469026549	1.11919418019026	1.50602409638554	0	0	0	0.238095238095238	0.474946568511042	1.87309763521424	0.842637455234885	0	1.08201687946332	0.826958858796775	1.14337983077978
OTU275012	4.5045045045045	3.4794711203897	5.57966522008679	10.4384133611691	0.296471983397569	0.299043062200957	0.579542161692263	0.58055152394775	0	0	0.279251605696733	0	3.37837837837838	2.91423813488759	0.879120879120879	0.332667997338656	0.869187309865276	1.07469102632993	1.89609404626469	4.57549567869853	16.8434185901435	5.06186726659168	32.7160493827161	16.7765128819652	1.6246953696182	1.09569028487947	2.34558248631744	1.56433320297223	2.39152716091561	1.97954470471791	2.09863588667366	16.3220892274211	17.1821305841924	14.2465753424658	13.0293159609121	29.3141592920354	18.4667039731393	5.52208835341365	15.4185022026432	23.5168359166221	15.9404888416578	0	0.237473284255521	0	0.210659363808721	0	0	0.206739714699194	0.228675966155957
OTU276371	2.002002002002	5.56715379262352	3.09981401115933	0	1.77883190038541	0.598086124401914	0.289771080846132	0.870827285921626	0.578536303153023	3.62866646507408	0.558503211393465	0.300390507659958	0.482625482625483	0.416319733555371	4.3956043956044	2.32867598137059	9.56106040851803	5.37345513164965	1.13765642775882	4.57549567869853	1.87149095446039	4.49943757030371	3.08641975308642	10.1857399640503	1.6246953696182	1.4609203798393	0.390930414386239	1.17324990222917	2.39152716091561	0.989772352358957	0.349772647778944	3.26441784548422	2.29095074455899	6.02739726027397	3.80021715526602	2.76548672566372	3.91717963066592	9.03614457831325	1.10132158590308	0.534473543559594	2.12539851222104	0.238095238095238	0	0	0.210659363808721	0.189322226429383	0	0	0.228675966155957
OTU279672	1.001001001001	0.69589422407794	4.33973961562306	0.69589422407794	1.18588793359028	3.88755980861244	3.18748188930745	2.03193033381713	2.6034133641886	1.20955548835803	1.39625802848366	2.10273355361971	3.86100386100386	3.74687760199833	4.3956043956044	1.66333998669328	3.04215558452847	2.68672756582483	1.13765642775882	2.03355363497712	0	0.562429696287964	0	0	3.24939073923639	5.11322132943755	8.9913995308835	5.08408290965976	1.36658694909464	3.62916529198284	3.14795383001049	1.08813928182807	1.71821305841924	1.64383561643836	1.62866449511401	1.10619469026549	1.11919418019026	1.00401606425703	0	0.534473543559594	0	7.38095238095238	21.847542151508	7.49239054085694	12.4289024647146	3.02915562287012	12.1185890499892	5.99545172627662	10.74777040933
OTU280332	0	0	0	0	0.296471983397569	1.49521531100478	0	0	1.15707260630605	0.302388872089507	0.558503211393465	0.600781015319916	0	0	0.879120879120879	0	0	1.6120365394949	0	1.01677681748856	0	0	0	0	0.406173842404549	0.365230094959825	0	0	0	0	0	0	0	1.0958904109589	0.542888165038002	0	0	0.502008032128514	0	0	0	0	0.237473284255521	0	0.210659363808721	0	0	0	0
OTU281086	0	2.08768267223382	1.23992560446373	2.08768267223382	2.07530388378298	2.69138755980861	5.5056505360765	1.74165457184325	2.31414521261209	4.53583308134261	3.35101926836079	3.6046860919195	5.30888030888031	6.24479600333056	8.35164835164835	6.65335994677312	3.4767492394611	9.13487372380441	3.79218809252939	8.64260294865277	0	0.562429696287964	0	0.599161174355902	3.24939073923639	6.57414170927684	6.25488663017983	10.1681658193195	2.04988042364195	4.94886176179479	8.04477089891571	0.544069640914037	1.1454753722795	1.0958904109589	1.62866449511401	2.76548672566372	0.559597090095132	3.01204819277108	0	0	0	0	0.949893137022085	0	0	0	0.216403375892664	0	0
OTU281618	0.500500500500501	0.69589422407794	2.47985120892746	1.39178844815588	0.592943966795138	0	0	0.290275761973875	0.289268151576511	0	0.279251605696733	0.300390507659958	1.93050193050193	1.24895920066611	2.63736263736264	0	1.73837461973055	3.76141859215476	1.13765642775882	2.03355363497712	0	0	0	0	0	0	0	0	0	0	0	0	0.572737686139748	0.547945205479452	0	0	0	0	0	0.534473543559594	0	0	0.474946568511042	0.234137204401779	1.05329681904361	0	0.216403375892664	0	0.457351932311914
OTU284621	1.5015015015015	0	0	0	0	0	0.289771080846132	0	0	0	0	0	0.965250965250965	0.832639467110741	0	0	0.869187309865276	0	0	0	6.86213349968808	11.2485939257593	0.617283950617284	3.59496704613541	2.4370430544273	2.19138056975895	3.90930414386239	1.95541650371529	6.83293474547318	3.95908940943583	3.84749912556838	3.26441784548422	4.58190148911798	7.12328767123288	4.88599348534202	1.65929203539823	2.79798545047566	14.0562248995984	0.550660792951542	0.534473543559594	0	0	0.474946568511042	0	0	0	0	0	0
OTU290815	2.5025025025025	4.17536534446764	2.47985120892746	1.39178844815588	0.592943966795138	0.299043062200957	0.289771080846132	0	0	0	0	0	0.482625482625483	0	1.75824175824176	0	0.869187309865276	0.537345513164965	0	0.508388408744281	51.1540860885839	33.1833520809899	29.0123456790123	29.9580587177951	5.28025995125914	1.09569028487947	3.90930414386239	1.95541650371529	3.75811411001025	5.27878587924777	3.49772647778944	16.8661588683351	18.9003436426117	18.6301369863014	13.0293159609121	20.4646017699115	26.3010632344712	39.1566265060241	14.8678414096916	14.9652592196686	17.0031880977683	0.476190476190476	0.474946568511042	0	0	0.378644452858766	0.649210127677992	0.826958858796775	0.228675966155957
OTU292132	0	0	0	0	0	0	0	0	0	0	0	0	0	0	0	0	0	0	0	0	10.6051154086089	10.1237345331834	17.9012345679012	19.7723187537448	5.68643379366369	4.01753104455807	3.51837372947615	3.12866640594447	3.75811411001025	2.3094688221709	2.79818118223155	12.5136017410229	18.9003436426117	11.5068493150685	21.7155266015201	11.6150442477876	7.83435926133184	10.0401606425703	0	0	0	0	0	0	0	0	0	0	0
OTU292733	0	0	0	0	0.889415950192707	0	0.579542161692263	0	0	0.302388872089507	0	0	0	0	0	0	0.434593654932638	0	0	0	0	0	0	0	0	0.730460189919649	0	0	0.683293474547318	0	0	0	0	0	0	0	0	1.00401606425703	0	0	0	1.42857142857143	0	0.936548817607118	0.210659363808721	0	0.216403375892664	3.3078354351871	1.6007317630917
OTU294205	0.500500500500501	0	4.33973961562306	1.39178844815588	0.296471983397569	4.48564593301435	0.869313242538395	2.322206095791	12.1492623662135	14.2122769882068	1.11700642278693	4.50585761489937	1.44787644787645	0.416319733555371	2.63736263736264	0	2.17296827466319	2.68672756582483	0.758437618505878	2.5419420437214	0	0	1.23456790123457	0.599161174355902	4.46791226645004	1.82615047479912	1.17279124315872	3.91083300743058	2.39152716091561	5.27878587924777	3.49772647778944	1.08813928182807	0.572737686139748	1.64383561643836	0.542888165038002	0.553097345132743	2.23838836038053	0.502008032128514	0	0	0	3.33333333333333	0.712419852766564	0.468274408803559	0.210659363808721	0	0.649210127677992	0.206739714699194	0.228675966155957
[truncated: 28 more columns]
