# Supplementary material for: Bt-Modified Transgenic Rice May Shift the Composition and Diversity of Rhizosphere Microbiota
Source: Plants (Basel). 2024 May 8;13(10):1300. doi: 10.3390/plants13101300 (PMC11125220; doi:10.3390/plants13101300)
Supplement: Supplementary file 1 [file plants-13-01300-s001.zip › R-scripts/my_inputfiles/ACM_supplementary_data.txt]

OTU_ID	S5T4	S1K1	S5K4	S4F4	S3F4	S5T3	S3T4	S1K3	S5F5	S2T4	S3F3	S4T4	S4K3	S5F2	S5F1	S5K5	S4K1	S2F5	S5K2	S3K5	S3K1	S5K1	S1K4	S2T2	S4F3	S4T3	S4K2	S5F3	S2F1	S1F3	S3K2	S1F4	S2K4	S1T2	S4K4	S2F3	S4F2	S4T2	S2F2	S5F4	S2K2	S1T4	S2K3	S2T5	S4F1	S3F5	S2T1	S3K4	S5K3	S4T1	S5T5	S1T5	S4T5	S3T5	S3F2	S2K1	S3T2	S5T1	S1F2	S3F1	S1F1	S4F5	S1T1	S3T3	S2F4	S2K5	S1T3	S3K3	S3T1	S2T3	Kingdom	Phylum	Class	Order	Family	Genus	Species	Confidence	Rep_seq
OTU_1	65	47	55	62	76	84	70	89	71	85	120	38	43	75	58	52	67	127	60	65	101	42	86	61	63	85	78	57	90	66	59	72	92	88	63	75	56	67	64	83	96	94	70	83	81	85	94	82	61	66	69	91	57	72	42	56	48	56	89	104	80	69	75	74	66	92	72	101	77	94	Bacteria	Firmicutes	Bacilli	Bacillales	Bacillaceae	Bacillus	flexus	1	AGGTCTTGACATCCTCTGACAACTCTAGAGATAGAGCGTTCCCCTTCGGGGGACAGAGTGACAGGTGGTGCATGGTTGTCGTCAGCTCGTGTCGTGAGATGTTGGGTTAAGTCCCGCAACGAGCGCAACCCTTGATCTTAGTTGCCAGCATTTAGTTGGGCACTCTAAGGTGACTGCCGGTGACAAACCGGAGGAAGGTGGGGATGACGTCAAATCATCATGCCCCTTATGACCTGGGCTACACACGTGCTACAATGGATGGTACAAAGGGCTGCAAGACCGCGAGGTCAAGCCAATCCCATAAAACCATTCTCAGTTCGGATTGTAGGCTGCAACTCGCCTACATGAAGCTGGAATCGCTAGTAATCGCGGATC
OTU_5	9	17	55	6	11	9	4	35	22	13	12	5	40	36	28	53	35	14	41	32	26	73	17	10	0	7	22	6	20	33	25	20	19	4	37	13	4	5	10	17	34	15	31	5	1	14	4	35	49	5	3	18	7	3	20	61	14	12	20	15	37	11	9	11	11	32	4	30	6	8	Bacteria	Actinobacteria	Actinobacteria	Actinomycetales	Nocardioidaceae			0.99	TGGGTTTGACATATACGAGAACCCCCTCGAGATAGGGGTCTCTTTGGACACTCGTATACAGGTGGTGCATGGCTGTCGTCAGCTCGTGTCGTGAGATGTTGGGTTAAGTCCCGCAACGAGCGCAACCCTCGTCTTATGTTGCCAGCACGTCATGGTGGGGACTCATAAGAGACTGCCGGGGTCAACTCGGAGGAAGGTGGGGATGACGTCAAGTCATCATGCCCCTTATGTCCAGGGCTTCACGCATGCTACAATGGCCGGTACAAAGGGCTGCGAAGCCGTAAGGTGGAGCGAATCCCAAAAAGCCGGTCTCAGTTCGGATTGGGGTCTGCAACTCGACCCCATGAAGTCGGAGTCGCTAGTAATCGCAGATCA
OTU_38	33	15	26	26	30	19	30	24	31	16	30	14	24	22	22	26	19	13	20	15	23	26	28	22	23	31	21	24	23	22	27	15	26	25	12	31	21	13	37	30	39	37	27	20	25	30	20	25	16	20	71	34	15	21	13	15	24	20	32	20	18	16	28	56	26	22	24	30	24	47	Bacteria	Firmicutes	Bacilli	Bacillales	Bacillaceae			0.94	AGGTCTTGACATCCTCTGACAACCCTAGAGATAGGGCTTTCCCTTCGGGGACAGAGTGACAGGTGGTGCATGGTTGTCGTCAGCTCGTGTCGTGAGATGTTGGGTTAAGTCCCGCAACGAGCGCAACCCTTGATCTTAGTTGCCAGCATTTAGTTGGGCACTCTAAGGTGACTGCCGGTGACAAACCGGAGGAAGGTGGGGATGACGTCAAATCATCATGCCCCTTATGACCTGGGCTACACACGTGCTACAATGGACGGTACAAAGAGTCGCAAGACCGCGAGGTGGAGCTAATCTCATAAAACCGTTCTCAGTTCGGATTGTAGGCTGCAACTCGCCTACATGAAGCTGGAATCGCTAGTAATCGCGGATCAG
OTU_2	31	38	55	19	21	27	19	43	32	36	19	21	36	40	35	57	33	21	57	35	41	70	32	56	20	24	20	26	31	53	29	52	31	36	38	26	18	30	22	31	34	33	36	29	20	24	31	30	34	15	25	52	21	44	23	70	65	21	61	29	36	19	38	43	34	38	35	48	22	27	Bacteria	Actinobacteria	Actinobacteria	Actinomycetales	Nocardioidaceae			0.81	TGGGTTTGACATATAGAGAAATCCTCCAGAGATGGGGGGTCCGTAAGGGCTCTATACAGGTGGTGCATGGCTGTCGTCAGCTCGTGTCGTGAGATGTTGGGTTAAGTCCCGCAACGAGCGCAACCCTCGTCTTATGTTGCCAGCACGTCATGGTGGGGACTCATAAGAGACTGCCGGGGTCAACTCGGAGGAAGGTGGGGATGACGTCAAGTCATCATGCCCCTTATGTCCAGGGCTTCACGCATGCTACAATGGCCGGTACAAAGGGCTGCGAAACTGTAAGGTGGAGCGAATCCCAAAAAGCCGGTCTCAGTTCGGATTGGGGTCTGCAACTCGACCCCATGAAGTCGGAGTCGCTAGTAATCGCAGATCAGC
OTU_4	27	30	30	23	24	31	28	19	33	22	55	10	21	28	29	21	28	33	16	21	33	21	40	34	19	13	17	29	24	33	23	23	34	29	20	35	24	20	35	25	39	27	40	46	21	19	36	24	19	27	29	33	17	31	29	61	20	22	29	40	27	24	24	25	36	36	20	30	34	42	Bacteria	Firmicutes	Bacilli	Bacillales	Alicyclobacillaceae	Alicyclobacillus		1	AAGACTTGACATCCCGCTGACCGCTCTAGAGATAGAGTTTCCCTTCGGGGCAGCGGTGACAGGTGGTGCATGGTTGTCGTCAGCTCGTGTCGTGAGATGTTGGGTTAAGTCCCGCAACGAGCGCAACCCCTATGTTGTGTTGCCATCATTTAGTTGGGCACTTACAACAGACTGCCGGTGACAAACCGGAGGAAGGCGGGGATGACGTCAAATCATCATGCCCCTTATGTCTTGGGCTACACACGTGCTACAATGGGCGGTACAAAGAGACGCGAGACCGCGAGGTGGAGCCAATCTCATAAAGCCGTTCGTAGTTCGGATTGCAGGCTGCAACTCGCCTGCATGAAGCCGGAATTGCTAGTAATCGCGGATCAG
OTU_51	7	7	3	4	18	3	3	5	10	57	8	9	4	6	5	12	5	7	2	4	10	5	7	4	4	3	11	1	6	3	3	8	2	13	0	9	6	8	5	5	6	9	4	17	7	17	4	4	2	3	11	5	1	1	7	2	2	6	3	5	8	7	20	4	6	8	4	0	5	41	Bacteria	Firmicutes	Clostridia	Clostridiales	Clostridiaceae	Clostridium		0.95	TAGACTTGACATCTCCTGAATTACCCTTAATCGGGGAAGTCCCTTCGGGGACAGGAAGACAGGTGGTGCATGGTTGTCGTCAGCTCGTGTCGTGAGATGTTGGGTTAAGTCCCGCAACGAGCGCAACCCTTATTGTTAGTTGCTACCATTTAGTTGAGCACTCTAGCGAGACTGCCCGGGTTAACCGGGAGGAAGGTGGGGATGACGTCAAATCATCATGCCCCTTATGTCTAGGGCTACACACGTGCTACAATGGCCGGTACAAAGAGATGCTAAACCGTGAGGTGGAGCTAAACTATAAAACCGGTCTCAGTTCGGATTGTAGGCTGAAACTCGCCTACATGAAGCTGGAGTTGCTAGTAATCGCGAATCAGC
OTU_163	1	5	4	0	0	0	0	1	2	2	0	2	16	3	5	5	5	0	4	4	3	5	2	2	0	0	9	0	0	2	1	1	56	1	6	0	1	1	0	2	6	1	19	1	1	1	0	6	2	3	0	2	0	1	0	5	0	1	1	1	0	0	1	1	1	11	0	7	1	0	Bacteria	Cyanobacteria	Chloroplast	Stramenopiles				1	AGGGTTTGACATGATACGAATTTCTTTGAAAGAAGAAAGTGCCTTTTAGGAGCGTATACACAGGTGGTGCATGGCTGTCGTCAGCTCGTGTCGTGAGATGTTGGGTTAAGTCCCGCAACGAGCGCAACCCTCATTTTTAGTTGCCTTATGGAACTCTAGAAAGACTGCTGGTTATAAACCGGAGGAAGGCGGGGATGACGTCAAGTCAGCATGCCCCTTACACCCTGGGCTACACACGTGCTACAATGGGTGAGACAATGAGATGCAAATCTGCGAAGACAAGCTAATCTAGAAACTCACTCTAAGTTCGGATTGTAGGCTGCAACTCGCCTGCATGAAGTTGGAATCGCTAGTAATCGCTGGTCAGCTACACAG
OTU_3	18	19	22	42	21	34	21	2	34	8	23	27	8	17	28	22	11	13	12	8	11	7	11	10	43	18	10	41	7	2	3	4	6	14	15	23	26	50	6	18	8	17	7	14	31	20	7	18	4	45	28	14	16	17	20	3	15	23	3	17	9	28	20	7	9	4	19	11	28	7	Bacteria	Nitrospirae	Nitrospira	Nitrospirales	[Thermodesulfovibrionaceae]	GOUTA19		1	TGGGCTTGACATGTTGGTGGTAGGGAACCGAAAGGGGACCGACCTGTAGCAATACAGGAGCCAATACAGGTGCTGCATGGCTGTCGTCAGCTCGTGCCGTGAGGTGTTGGGTTAAGTCCCGCAACGAGCGCAACCCTTATCCTCTGTTACCCCGCAAGGGGGTCTCTGAGGAAACTGCCGGCGATGAGCTGGAGGAAGGTGGGGATGACGTCAAGTCATCATGGCCCTTATGTCCAGGGCTACACACGTGCTACAATGGGCGATACAGAGGGTTGCAAGACCGTGAGGTGGAGCAAATCCCTAAAATCGTTCGTAGTTGGGATCGGAGTCTGCAACTCGACTCCGTGAACCTGGAATCGCTAGTAATCGCGGATC
OTU_8	28	17	7	20	18	22	14	15	18	36	32	14	12	13	21	7	17	18	18	20	13	13	28	29	21	16	14	20	17	23	12	25	18	25	8	23	18	21	21	12	15	35	8	21	23	13	49	11	10	27	21	38	21	19	24	27	24	23	35	33	26	15	22	13	43	21	21	22	33	10	Bacteria	Proteobacteria	Alphaproteobacteria	Rhizobiales	Hyphomicrobiaceae			1	AGCCCTTGACTTCCCGATCGGGGGACCAGAGATGGACCTCTTCAATTGGTCGGTGACAGGTGCTGCATGGCTGTCGTCAGCTCGTGTCGTGAGATGTTGGGTTAAGTCCCGCAACGAGCGCAACCCCTGCCATTAGTTGCCATCATTAAGTTGGGCACTCTAGTGGGACTGCCGGTGATAAGCCGGAGGAAGGTGGGGATGACGTCAAGTCATCATGGCCCTTACGGGCTGGGCTACACACGTGCTACAATGGCGGTGACAATGGGCAGCCACTCCGCGAGGAGGAGCTAATCCCAAAAAGCCGTCTCAGTTCGGATTGTTCTCTGCAACTCGAGAGCATGAAGTCGGAATCGCTAGTAATCGCGGATCAGCGTG
OTU_9	14	12	14	17	18	7	5	12	22	13	17	7	16	19	23	19	12	20	23	37	24	11	9	12	14	6	12	16	37	18	20	14	18	24	13	7	12	15	43	18	19	21	30	14	12	15	21	16	8	15	16	29	14	14	16	18	11	12	15	15	15	12	27	13	7	25	30	19	16	19	Bacteria	Firmicutes	Bacilli	Bacillales				0.89	AGGTCTTGACATCCTCTGACCACTCTAGAGATAGAGCTTTCCCCTTCGGGGGACAGAGTGACAGGTGGTGCATGGTTGTCGTCAGCTCGTGTCGTGAGATGTTGGGTTAAGTCCCGCAACGAGCGCAACCCTTGACCTTAGTTGCCAGCATTCAGTTGGGCACTCTAAGGTGACTGCCGGTGACAAACCGGAGGAAGGTGGGGATGACGTCAAATCATCATGCCCCTTATGACCTGGGCTACACACGTGCTACAATGGATGGTACAAAGGGTTGCGAAGCCGCGAGGCCAAGCCAATCCCAAAAAGCCATTCTCAGTTCGGATTGTAGGCTGCAACTCGCCTACATGAAGCCGGAATTGCTAGTAATCGCGGATC
OTU_512	10	15	31	12	19	8	13	22	30	10	11	7	40	21	36	37	32	20	27	30	30	15	20	14	17	15	20	20	17	16	36	22	29	31	30	22	13	13	36	22	23	19	40	16	6	16	25	34	31	13	17	22	13	17	16	30	7	12	19	17	25	11	22	14	16	34	23	35	18	10	Bacteria	Firmicutes	Bacilli	Bacillales	Bacillaceae	Bacillus		0.95	AGGTCTTGACATCCTCTGACAACCCTAGAGATAGGGCTTTCCCCTTCGGGGGACAGAGTGACAGGTGGTGCATGGTTGTCGTCAGCTCGTGTCGTGAGATGTTGGGTTAAGTCCCGCAACGAGCGCAACCCTTGATCTTAGTTGCCAGCATTCAGTTGGGCACTCTAGGATGACTGCCGGTGACAAACCGGAGGAAGGTGGGGATGACGTCAAATCATCATGCCCCTTATGACCTGGGCTACACACGTGCTACAATGGACGGTACAAAGGGCAGCGAGACCGCGAGGTTCAGCCAATCCCATAAAACCGTTCTCAGTTCGGATTGTAGGCTGCAACTCGCCTACATGAAGCTGGAATCGCTAGTAATCGCGGATC
OTU_223	0	0	0	0	0	0	0	0	0	0	0	0	0	0	0	0	0	0	0	0	0	0	0	0	0	0	0	0	0	0	0	0	0	0	0	0	0	0	0	0	0	0	0	0	39	0	0	0	0	0	0	0	0	0	0	0	0	0	0	0	0	0	0	0	1	0	0	0	0	0	Bacteria	Proteobacteria	Deltaproteobacteria	Myxococcales	Myxococcaceae			0.91	TGGTCTTGACATCCTCGGAATCTGCTGGAGACAGCGGAGTGCCCGCAAGGGAGCCGAGAGACAGGTGCTGCATGGCTGTCGTCAGCTCGTGTCGTGAGATGTTGGGTTAAGTCCCGCAACGAGCGCAACCCTCGCCTTTAGTCGCCACGCAAGTGGAACTCTAGAGGGACTGCCGGTGTCAAACCGGAGGAAGGTGGGGATGACGTCAAGTCCTCATGGCCTTTATGACCAGGGCTACACACGTGCTACAATGGCCGGTACAACGCGTCGCCAACCCGCGAGGGGGAGCCAATCGTATAAAACCGGTCTCAGTTCAGATTGGAGTCTGCAACTCGACTCCATGAAGGCGGAATCGCTAGTAATCGCAGATCAGCA
OTU_103	10	10	18	9	12	10	13	23	20	11	18	13	24	25	23	8	11	22	19	11	27	17	24	21	22	13	14	15	32	20	11	16	36	5	10	30	22	16	38	16	20	13	20	18	13	17	31	26	12	18	12	8	19	14	19	15	11	16	15	20	12	26	9	26	24	22	8	20	27	32	Bacteria	Firmicutes	Bacilli	Bacillales	Bacillaceae	Bacillus	firmus	1	AGGTCTTGACATCTCCTGACAACCCTAGAGATAGGGCGTTCCCCTTCGGGGGACAGGATGACAGGTGGTGCATGGTTGTCGTCAGCTCGTGTCGTGAGATGTTGGGTTAAGTCCCGCAACGAGCGCAACCCTTGATCTTAGTTGCCAGCATTCAGTTGGGCACTCTAAGGTGACTGCCGGTGACAAACCGGAGGAAGGTGGGGATGACGTCAAATCATCATGCCCCTTATGACCTGGGCTACACACGTGCTACAATGGATGGTACAAAGGGCTGCAAGACCGCGAGGTTAAGCGAATCCCATAAAACCATTCTCAGTTCGGATTGCAGGCTGCAACTCGCCTGCATGAAGCCGGAATCGCTAGTAATCGCGGATC
OTU_197	5	2	0	0	1	3	2	2	1	6	1	7	0	2	0	0	1	9	1	8	1	2	4	3	5	10	1	2	0	1	2	0	1	1	2	5	4	6	0	0	0	0	1	38	0	1	9	3	0	5	4	0	2	12	4	0	7	9	1	1	0	2	0	20	5	0	0	2	5	5	Bacteria	Proteobacteria	Gammaproteobacteria	Methylococcales				1	TACCCTTGACATGTCGAGAATCTTTCAGAGATGAGAGAGTGCCTTCGGGAACTCGAACACAGGTGCTGCATGGCTGTCGTCAGCTCGTGTCGTGAGATGTTGGGTTAAGTCCCGTAACGAGCGCAACCCTTATCCTTAGTTGCCAGCGCGTAATGGCGGGAACTCTAGGGAGACTGCCGGTGATAAACCGGAGGAAGGTGGGGACGACGTCAAGTCATCATGGCCCTTATGGGTAGGGCTACACACGTGCTACAATGGCCGGTACAGAGGGCTGCGAACTCGCGAGAGCAAGCTAATCCCAAAAAGCCGGTCTTAGTCCGGATTGCAGTCTGCAACTCGACTGCATGAAGTCGGAATCGCTAGTAATCGCGGATC
OTU_36	11	21	9	6	9	11	18	19	14	10	17	11	14	16	18	11	8	15	7	18	13	8	25	18	9	9	17	17	13	20	24	23	14	13	20	18	4	8	21	10	15	30	7	19	10	10	12	9	23	14	11	20	7	11	14	36	13	16	27	11	17	6	15	11	32	14	22	25	16	17	Bacteria	Actinobacteria	Actinobacteria	Actinomycetales	Mycobacteriaceae	Mycobacterium		1	TGGGTTTGACATGCACAGGACGCCGGCAGAGATGTCGGTTCCCTTGTGGCCTGTGTGCAGGTGGTGCATGGCTGTCGTCAGCTCGTGTCGTGAGATGTTGGGTTAAGTCCCGCAACGAGCGCAACCCTTGTCTCATGTTGCCAGCACGTGATGGTGGGGACTCGTGAGAGACTGCCGGGGTCAACTCGGAGGAAGGTGGGGATGACGTCAAGTCATCATGCCCCTTATGTCCAGGGCTTCACACATGCTACAATGGCCGGTACAAAGGGCTGCGATGCCGTGAGGTGGAGCGAATCCTTTCAAAGCCGGTCTCAGTTCGGATCGGGGTCTGCAACTCGACCCCGTGAAGTCGGAGTCGCTAGTAATCGCAGATCA
OTU_199	5	5	4	2	6	7	6	8	3	7	3	8	3	10	4	2	5	6	5	4	3	4	1	2	6	4	2	6	8	2	1	8	1	3	3	6	4	2	5	6	2	4	10	3	3	3	3	6	9	6	4	1	5	3	1	7	1	2	4	0	35	2	2	1	3	8	3	7	5	4	Bacteria	Proteobacteria	Alphaproteobacteria	Rhizobiales	Hyphomicrobiaceae			1	AGCTCTTGACTTCCTGGTCGGGGCTCCAGAGACGGAGCTCTTCAATTGGCCAGTGACAGGTGCTGCATGGCTGTCGTCAGCTCGTGTCGTGAGATGTTGGGTTAAGTCCCGCAACGAGCGCAACCCCTGCCATTAGTTGCCATCATTAAGTTGGGCACTCTAGTGGGACTGCCGGTGATAAGCCGGAGGAAGGTGGGGATGACGTCAAGTCATCATGGCCCTTACGGGCTGGGCTACACACGTGCTACAATGGCAGTGACAATGGGCAGCCACTCCGCGAGGAGGAGCTAATCCCAAAAAGCTGTCTCAGTTCGGATTGTTCTCTGCAACTCGAGAGCATGAAGTCGGAATCGCTAGTAATCGCGGATCAGCATG
OTU_49	17	10	7	16	10	4	9	8	14	8	7	9	9	7	4	6	4	9	10	7	4	3	8	24	17	4	6	8	12	13	7	34	4	15	7	9	8	15	7	6	8	20	5	11	12	8	17	6	2	10	10	11	10	13	10	10	9	12	22	6	5	7	14	8	9	9	12	6	12	9	Bacteria	Actinobacteria	Actinobacteria	Actinomycetales	Streptomycetaceae	Streptomyces		0.99	AAGGCTTGACATACACCGGAAACGTCTGGAGACAGGCGCCCCCTTGTGGTCGGTGTACAGGTGGTGCATGGCTGTCGTCAGCTCGTGTCGTGAGATGTTGGGTTAAGTCCCGCAACGAGCGCAACCCTTGTCCCGTGTTGCCAGCAGGCCCTTGTGGTGCTGGGGACTCACGGGAGACCGCCGGGGTCAACTCGGAGGAAGGTGGGGACGACGTCAAGTCATCATGCCCCTTATGTCTTGGGCTGCACACGTGCTACAATGGCCGGTACAATGAGCTGCGATACCGTGAGGTGGAGCGAATCTCAAAAAGCCGGTCTCAGTTCGGATTGGGGTCTGCAACTCGACCCCATGAAGTCGGAGTCGCTAGTAATCGCA
OTU_10	7	4	14	8	8	7	15	8	7	8	16	4	7	12	12	4	5	11	13	15	28	11	12	10	8	8	9	12	7	5	26	5	12	15	13	5	9	9	14	13	24	8	10	7	6	8	12	12	21	7	9	32	18	10	9	6	5	5	9	16	8	9	20	6	10	12	16	19	3	5	Bacteria	Firmicutes	Bacilli	Bacillales	Bacillaceae	Bacillus		0.82	AGGTCTTGACATCCTTTGCCACTTCTAGAGATAGAAGGTTCCCCTTCGGGGGACAAAGTGACAGGTGGTGCATGGTTGTCGTCAGCTCGTGTCGTGAGATGTTGGGTTAAGTCCCGCAACGAGCGCAACCCTTGATCTTAGTTGCCAGCATTCAGTTGGGCACTCTAAGGTGACTGCCGGTGACAAACCGGAGGAAGGTGGGGATGACGTCAAATCATCATGCCCCTTATGACCTGGGCTACACACGTGCTACAATGGATGGTACAAAGGGCTGCGAGACCGCGAGGTTTAGCCAATCCCATAAAACCATTCTCAGTTCGGATTGCAGGCTGCAACTCGCCTGCATGAAGCTGGAATCGCTAGTAATCGCGGATC
OTU_7	17	23	9	19	17	15	9	16	23	10	25	17	19	14	17	21	18	15	14	11	17	12	7	13	16	13	32	8	23	5	10	12	16	10	13	16	25	20	23	23	21	9	26	19	23	17	10	15	10	20	16	5	30	11	15	6	16	17	7	12	17	9	4	9	16	10	6	14	18	16	Bacteria	Proteobacteria	Deltaproteobacteria	Syntrophobacterales	Syntrophobacteraceae			1	TGGGCTAGACAACGGTGGACCGTCCTAGAAATAGGACTTTCCCTTCGGGGACTGCCGGTTCAGGTGCTGCATGGCTGTCGTCAGCTCGTGCCGTGAGGTGTTGGGTTAAGTCCCGCAACGAGCGCAACCCTCGTCCTTAGTTGCCACCATTAAGTTGGGCACTCTAGGGAGACTGCCGGCGTTAAGCCGGAGGAAGGTGGGGACGACGTCAAGTCATCATGGCCCTTATGTCCAGGGCCACACACGTGCTACAATGGGCGGTACAAAGGGTCGCGAACCCGTGAGGGGGAGCCAATCCCAAAAAGCCGCTCTCAGTTCGGATTGGAGTCTGCAACTCGACTCCATGAAGTTGGAATCGCTAGTAATCGCGGATCA
OTU_282	0	0	0	0	2	0	1	0	0	0	0	1	0	0	0	0	0	0	0	0	0	0	0	0	0	0	0	0	1	0	0	0	0	0	0	0	0	0	0	0	0	0	0	1	0	1	0	0	0	0	0	0	0	1	0	0	0	0	0	0	0	0	32	0	0	0	0	0	0	0	Bacteria	Proteobacteria	Deltaproteobacteria	Myxococcales				1	AGGGCTAGAAAAGGTAGGAACCCGGGTGAAAGCTTTGGGTGCCCGCAAGGGAATCTACATCCAGGTGCTGCATGGCTGTCGTCAGCTCGTGTCGTGAGATGTTGGGTTAAGTCCCGCAACGAGCGCAACCCCTGTTCTTAGTTGCCATCATTCAGTTGGGCACTCTAAGGAGACTGCCGGCGTCAAGCCGGAGGAAGGTGGGGATGACGTCAAGTCCTCATGGCCCTTATGTCCTGGGCTACACACGTGCTACAATGGTCGGTACAGAGCGCTGCGAACCCGCGAGGGGGAGCCAATCGAGAAAAGCCGACCTCAGTACGGATTGCAGTCTGCAACTCGACTGCATGAAGTCGGAATCGCTAGTAATCGCTGATC
OTU_15	13	7	22	4	2	16	6	12	5	8	6	6	12	21	12	12	5	10	22	8	4	17	16	13	3	8	4	12	10	17	4	31	4	19	12	8	5	5	4	7	8	9	12	8	5	3	11	8	16	6	4	2	7	17	7	20	19	9	30	12	7	6	1	10	10	11	1	5	13	2	Bacteria	Actinobacteria	Actinobacteria	Actinomycetales	Nocardioidaceae			0.92	TGGGTTTGACATATCGGGAAATCCTCCAGAGATGGGGGGTCCGTAAGGGCTCGATACAGGTGGTGCATGGCTGTCGTCAGCTCGTGTCGTGAGATGTTGGGTTAAGTCCCGCAACGAGCGCAACCCTCGTCCTATGTTGCCAGCGGGTTATGCCGGGGACTCATAGGAGACTGCCGGGGTCAACTCGGAGGAAGGTGGGGATGACGTCAAGTCATCATGCCCCTTATGTCCAGGGCTTCACGCATGCTACAATGGCCGGTACAAAGGGCTGCGATGCCGTAAGGTGGAGCGAATCCCAAAAAGCCGGTCTCAGTTCGGATTGGGGTCTGCAACTCGACCCCATGAAGTCGGAGTCGCTAGTAATCGCAGATCAGC
OTU_114	8	4	8	11	8	10	7	7	15	17	17	2	17	14	2	10	8	10	9	4	17	3	5	10	7	10	6	9	8	30	10	8	9	4	15	6	11	5	18	9	19	2	5	8	16	5	9	9	6	9	6	3	10	12	7	13	11	8	4	11	15	7	2	7	9	17	2	14	10	18	Bacteria	Firmicutes	Bacilli	Bacillales				0.92	AGGTCTTGACATCCTCTGACAATCCTAGAGATAGGACGTTTCCCTTCGGGGAACAGAGTGACAGGTGGTGCATGGTTGTCGTCAGCTCGTGTCGTGAGATGTTGGGTTAAGTCCCGCAACGAGCGCAACCCTTGTCCTTAGTTGCCAGCATTTAGTTGGGCACTCTAGGGAGACTGCCGGTGACAAACCGGAGGAAGGTGGGGATGACGTCAAATCATCATGCCCCTTATGACCTGGGCTACACACGTGCTACAATGGATGGTACAAAGAGTCGCAAACCCGCGAGGGCTAGCTAATCTCATAAAGCCATTCTCAGTTCGGATTGTAGGCTGCAACTCGCCTACATGAAGCCGGAATCGCTAGTAATCGCGGATC
OTU_630	0	0	2	0	0	0	0	1	0	0	0	0	1	0	0	0	0	0	0	0	0	0	0	0	0	0	0	1	0	2	0	0	3	1	0	0	0	0	0	0	0	0	1	0	0	0	0	0	0	0	29	0	0	0	0	0	0	0	0	0	0	0	3	0	0	0	2	0	0	0	Bacteria	Proteobacteria	Gammaproteobacteria	Aeromonadales	Aeromonadaceae			0.95	TGGCCTTGACATGTCTGGAATCCTGCAGAGATGCGGGAGTGCCTTCGGGAATCAGAACACAGGTGCTGCATGGCTGTCGTCAGCTCGTGTCGTGAGATGTTGGGTTAAGTCCCGCAACGAGCGCAACCCCTGTCCTTTGTTGCCAGCACGTAATGGTGGGAACTCAAGGGAGACTGCCGGTGATAAACCGGAGGAAGGTGGGGATGACGTCAAGTCATCATGGCCCTTACGGCCAGGGCTACACACGTGCTACAATGGCGCGTACAGAGGGCTGCAAGCTAGCGATAGTGAGCGAATCCCAAAAAGCGCGTCGTAGTCCGGATTGGAGTCTGCAACTCGACTCCATGAAGTCGGAATCGCTAGTAATCGCGAATC
OTU_152	4	2	4	3	3	2	3	2	2	1	3	3	4	1	5	1	0	2	2	1	1	2	2	0	5	3	3	4	1	1	1	0	2	2	28	3	2	1	2	4	1	2	0	2	1	3	5	1	1	3	9	1	1	6	0	0	0	6	0	5	0	5	1	0	3	3	1	1	2	1	Bacteria	Acidobacteria	Acidobacteriia	Acidobacteriales	Koribacteraceae			0.96	TGGGCTCGAAGCGCAGTGGACCGGGGTGGAAACATCCCTTCCCGCAAGGGCTGCTGCGTAGGTGCTGCATGGCTGTCGTCAGCTCGTGTCGTGAGATGTTGGGTTAAGTCCCGCAACGAGCGCAACCCTTATCACTAGTTGCCATCACGTAATGGTGGGCACTCTAGAGAAACCGCCCCGGATAACGGGGAGGAAGGTGGGGATGACGTCAAGTCCTCATGGCCTTTATGTCCAGGGCTACACACGTGCTACAATGGGTGGTACAAACCGTCGCAAACCCGCGAGGGGGAGCTAATCGGAAAAAGCCATCCTCAGTTCGGATTGGAGTCTGCAACTCGACTCCATGAAGCTGGAATCGCTAGTAATCGCAGATCA
OTU_6	6	9	14	25	12	17	12	5	16	4	12	14	15	12	7	18	14	9	19	18	13	8	0	0	26	11	15	27	13	4	9	1	8	2	14	22	19	14	9	26	6	2	13	3	13	24	2	22	11	6	10	1	7	7	9	4	9	12	1	13	10	20	8	23	2	12	6	9	6	7	Bacteria	Nitrospirae	Nitrospira	Nitrospirales	[Thermodesulfovibrionaceae]	GOUTA19		1	TGGGCTTGACATGTTAGTGGTAGGAAACTGAAAGGGGACCGATTCGTAGCAATACGAAAGCTAACACAGGTGCTGCATGGCTGTCGTCAGCTCGTGCCGTGAGGTGTTGGGTTAAGTCCCGCAACGAGCGCAACCCTTATCCTCTGTTACTCCGCAAGGAGGTCTCTGAGGAAACTGCCGGCGATGAGCTGGAGGAAGGTGGGGATGACGTCAAGTCATCATGGCCCTTATGTCCAGGGCTACACACGTGCTACAATGGATACTACAGAGGGTAGCAATACCGCAAGGTGGAGCCAATCCCTAAAAGTATTCGTAGTTGGGATCGGAGTCTGCAACTCGACTCCGTGAACCTGGAATCGCTAGTAATCGCGGATC
OTU_93	15	4	12	9	27	11	14	13	19	24	14	14	9	18	14	7	9	22	10	11	15	5	15	15	14	13	7	11	16	18	15	11	14	15	6	24	12	12	24	12	14	7	14	9	13	6	21	6	8	12	11	9	12	10	13	17	15	14	10	17	12	10	6	15	10	15	3	20	11	20	Bacteria	Firmicutes	Bacilli	Bacillales	Bacillaceae	Bacillus		0.9	AGGTCTTGACATCCTCTGACAATCCTAGAGATAGGACTTTCCCCTTCGGGGGACAGAGTGACAGGTGGTGCATGGTTGTCGTCAGCTCGTGTCGTGAGATGTTGGGTTAAGTCCCGCAACGAGCGCAACCCTTATTCTTAGTTGCCAGCATTAAGTTGGGCACTCTAAGGAGACTGCCGGTGACAAACCGGAGGAAGGTGGGGATGACGTCAAATCATCATGCCCCTTATGACCTGGGCTACACACGTGCTACAATGGATGGTACAAAGGGCTGCAAAACCGCGAGGTCAAGCCAATCCCATAAAACCATTCTCAGTTCGGATTGTAGGCTGCAACTCGCCTACATGAAGCCGGAATCGCTAGTAATCGTGGATC
OTU_35	4	0	3	6	2	8	2	1	7	3	8	19	0	3	4	1	1	4	3	1	2	1	2	4	4	5	1	4	5	2	4	2	5	10	1	3	3	10	6	3	1	2	0	5	5	1	10	1	0	3	3	2	27	8	5	3	7	3	2	6	3	0	3	14	2	1	8	3	2	13	Bacteria	Acidobacteria	[Chloracidobacteria]	RB41				1	TGGGCTAGAATGCCTCTGACCGGCGTAGAGATACGCCTTCCTGGGTAAAACCAGGCAGAGTGCAAGGTGCTGCATGGCTGTCGTCAGCTCGTGTCGTGAGATGTTGGGTTAAGTCCCGCAACGAGCGCAACCCTTATCAATAGTTGCCAGCGGTTCGGCCGGGCACTCTATTGAGACTGCCGTTGACAAAACGGAGGAAGGTGGGGATGACGTCAAGTCCTCATGGCCTTTATGTCCAGGGCTACACACGTGCTACAATGGCGAGTACAAAGCGCTGCAAACCTGCAAGGGGGAGCCAATCGCAAAAAGCTCGTCTCAGTTCGGATTGGAGTCTGCAACTCGACTCCATGAAGCTGGAATCGCTAGTAATCGCAG
OTU_263	3	3	5	8	23	6	5	7	8	24	8	2	5	5	7	4	10	5	0	5	9	3	3	6	11	7	5	4	8	5	5	7	3	18	0	9	2	5	6	5	14	19	9	6	1	21	4	3	6	5	5	22	2	11	4	5	6	6	12	4	8	4	13	3	5	7	18	4	6	25	Bacteria	Firmicutes	Clostridia	Clostridiales	Clostridiaceae			1	TAGACTTGACATCTCCTGAATTACCCTTAATCGGGGAAGCCCTTCGGGGCAGGAAGACAGGTGGTGCATGGTTGTCGTCAGCTCGTGTCGTGAGATGTTGGGTTAAGTCCCGCAACGAGCGCAACCCTTATTGTTAGTTGCTACCATTTAGTTGAGCACTCTAGCGAGACTGCCGTGGTTAACGCGGAGGAAGGTGGGGATGACGTCAAATCATCATGCCCCTTATGTCTAGGGCTACACACGTGCTACAATGGCTGGTACAGAGAGATGCTAAACCGCGAGGTGGAGCCAAACTTCAAAACCAGTCTCAGTTCGGATTGTAGGCTGAAACTCGCCTACATGAAGCTGGAGTTGCTAGTAATCGCGAATCAGAAT
OTU_269	3	1	8	4	7	5	4	12	5	5	4	1	4	4	7	5	13	10	5	21	17	12	8	6	3	1	8	4	6	6	16	5	8	5	3	4	8	4	10	5	21	6	23	7	4	12	13	17	7	5	3	6	4	8	2	25	3	8	5	3	11	2	3	7	12	13	9	8	4	4	Bacteria	Firmicutes	Bacilli	Bacillales	Alicyclobacillaceae	Alicyclobacillus		1	AAGACTTGACATCCCATTGACCGTTCTAGAGATAGAGCTTCCCTTCGGGGCAATGGTGACAGGTGGTGCATGGTTGTCGTCAGCTCGTGTCGTGAGATGTTGGGTTAAGTCCCGCAACGAGCGCAACCCCTAGATTGTGTTGCTACCATTTAGTTGAGCACTCACAATCGACTGCCGGTGACAAACCGGAGGAAGGCGGGGATGACGTCAAATCATCATGCCCCTTATGTCTTGGGCTACACACGTGCTACAATGGGCGGTACAAAGAGAAGCGAGACCGCGAGGTGGAGCCAATCTCATAAAGCCGTTCGTAGTTCGGATTGCAGGCTGCAACTCGCCTGCATGAAGCCGGAATTGCTAGTAATCGCAGATCAG
OTU_237	0	1	0	2	0	0	0	2	0	1	0	0	0	0	13	0	0	0	0	0	0	0	0	0	0	0	0	0	0	0	25	0	0	0	0	0	0	0	0	0	0	0	0	0	0	0	0	0	0	0	0	0	4	0	0	0	1	16	0	0	0	0	0	0	0	0	0	0	0	5	Bacteria	Proteobacteria	Gammaproteobacteria	Pseudomonadales	Moraxellaceae	Acinetobacter		1	TGGCCTTGACATACTAGAAACTTTCCAGAGATGGATTGGTGCCTTCGGGAATCTAGATACAGGTGCTGCATGGCTGTCGTCAGCTCGTGTCGTGAGATGTTGGGTTAAGTCCCGCAACGAGCGCAACCCTTTTCCTTACTTGCCAGCATTTCGGATGGGAACTTTAAGGATACTGCCAGTGACAAACTGGAGGAAGGCGGGGACGACGTCAAGTCATCATGGCCCTTACGGCCAGGGCTACACACGTGCTACAATGGTCGGTACAAAGGGTTGCTACACAGCGATGTGATGCTAATCTCAAAAAGCCGATCGTAGTCCGGATTGGAGTCTGCAACTCGACTCCATGAAGTCGGAATCGCTAGTAATCGCGGATCA
OTU_188	0	0	0	0	0	0	0	0	0	0	1	0	0	0	0	25	0	0	0	0	0	0	0	0	0	0	0	0	0	0	0	0	0	0	0	0	0	0	0	0	0	0	0	0	0	0	0	0	0	0	0	0	0	0	0	0	0	0	0	0	0	0	1	0	0	1	0	0	0	0	Bacteria	Acidobacteria	Acidobacteria-6	iii1-15				0.96	CAGGCTCGAACGGCGCTGGACACGCCCCGAAAGGGGTTTTCCGCAAGGACTGGCGTCGAGGTGCTGCATGGCTGTCGTCAGCTCGTGTCGTGAGATGTTGGGTTAAGTCCCGCAACGAGCGCAACCCTTATTCGCTGTTGCCATCAGGTGATGCTGGGCACTCTGCGAAGACTGCCGGTGATAAACCGGAGGAAGGTGGGGATGACGTCAAGTCAGCATGGCCTTTATGTCTGGGGCTACACACGTGCTACAATGGCCGGTACAAACCGTGGCGATCCTGCAAGGGGGAGCTAATCGGAGAAAGCCGGTCTCAGTTCGGATTGCAGGCTGCAACTCGCCTGCATGAAGTTGGAATCGCTAGTAATCGCGGATCAG
OTU_486	4	1	2	0	4	0	0	0	1	3	1	0	0	0	0	1	0	1	1	0	0	0	0	1	0	3	0	0	3	0	0	0	1	3	2	2	0	0	1	1	1	1	0	2	0	2	2	2	1	2	0	25	0	1	1	0	1	1	3	1	2	2	15	3	2	0	7	1	0	4	Bacteria	Firmicutes	Clostridia	Clostridiales	Clostridiaceae			1	TAGACTTGACATCTCCTGAATTACTCTTAATCGAGGAAGCCCTTCGGGGCAGGAAGACAGGTGGTGCATGGTTGTCGTCAGCTCGTGTCGTGAGATGTTGGGTTAAGTCCCGCAACGAGCGCAACCCTTATTGTTAGTTGCTACCATTTAGTTGAGCACTCTAGCGAGACTGCCGTGGTTAACGCGGAGGAAGGTGGGGATGACGTCAAATCATCATGCCCCTTATGTCTAGGGCTACACACGTGCTACAATGGTCGGTACAGAGAGATGCTAAGCCGTGAGGCAGCGCCAAACTTTAAAACCGATCTCAGTTCGGATTGTAGGCTGAAACTCGCCTACATGAAGCTGGAGTTGCTAGTAATCGCGAATCAGAAT
OTU_71	6	9	10	7	7	5	1	5	4	5	6	2	2	15	12	5	11	4	11	4	5	23	1	12	3	3	6	5	0	2	4	3	10	2	5	5	3	3	1	3	6	17	18	3	6	2	6	5	10	3	9	3	5	6	7	5	1	10	8	3	4	4	4	4	4	6	2	9	1	12	Bacteria	Proteobacteria	Alphaproteobacteria	Sphingomonadales	Sphingomonadaceae	Kaistobacter		1	AGCGTTTGACATGCCAGGACGGTTTCCAGAGATGGATTCCTTCCCTTACGGGACCTGGACACAGGTGCTGCATGGCTGTCGTCAGCTCGTGTCGTGAGATGTTGGGTTAAGTCCCGCAACGAGCGCAACCCTCGTCTTTAGTTGCTACCATTTAGTTGGGCACTCTAAAGAAACTGCCGGTGATAAGCCGGAGGAAGGTGGGGATGACGTCAAGTCCTCATGGCCCTTACGCGCTGGGCTACACACGTGCTACAATGGCGGTGACAACGGGCAGCAAACTCGCGAGAGTGAGCAAATCCCAAAAAGCCGTCTCAGTTCGGATTGTTCTCTGCAACTCGAGAGCATGAAGGCGGAATCGCTAGTAATCGCGGATCA
OTU_40	7	6	8	16	6	9	13	23	21	14	9	10	11	12	11	14	5	12	5	9	13	4	13	13	11	14	2	12	12	15	11	18	12	12	10	8	18	13	9	21	18	15	22	21	10	10	16	11	9	12	8	12	11	13	12	6	13	15	11	10	4	10	11	5	19	5	6	14	7	23	Bacteria	Firmicutes	Bacilli	Bacillales	Paenibacillaceae	Ammoniphilus		1	AAGGCTTGACATCCCCCTGACTGGTCTAGAGATAGATCTTTCCCTTCGGGGACAGGGGTGACAGGTGGTGCATGGTTGTCGTCAGCTCGTGTCGTGAGATGTTGGGTTAAGTCCCGCAACGAGCGCAACCCTTATCTTTAGTTGCCAGCATTCAGTTGGGCACTCTAGAGAGACTGCCGGTGACAAACCGGAGGAAGGTGGGGATGACGTCAAATCATCATGCCCCTTATGTCTTGGGCTACACACGTGCTACAATGGTTGGTACAAAGGGCTGCAAGCCAGCGATGGTAAGCCAATCCCATAAAGCCAATCTCAGTTCGGATTGTAGGCTGCAACTCGCCTACATGAAGTCGGAATCGCTAGTAATCGCAGATC
OTU_61	5	4	4	0	3	1	0	4	1	2	0	0	5	0	6	4	2	0	6	2	2	7	4	1	2	4	8	1	0	11	2	4	4	22	12	2	3	1	2	0	3	16	9	1	0	3	6	5	2	0	0	21	2	1	1	4	4	0	3	2	9	2	22	2	3	2	4	6	1	2	Bacteria	Actinobacteria	Actinobacteria	Actinomycetales	Nocardioidaceae			1	TGGGTTTGACATACACCCTGCCGCTCCAGAGATGGGGCTTCTTTTGGGGGTGTACAGGTGGTGCATGGCTGTCGTCAGCTCGTGTCGTGAGATGTTGGGTTAAGTCCCGCAACGAGCGCAACCCTCGTTCTATGTTGCCAGCACGTAATGGTGGGGACTCATAGGAGACTGCCGGGGTCAACTCGGAGGAAGGTGGGGATGACGTCAAGTCATCATGCCCCTTATGTCCAGGGCTTCACGCATGCTACAATGGCCGGTACAAAGGGCTGCGATCCCGTAAGGGGGAGCGAATCCCAAAAAGCCGGTCTCAGTTCGGATTGGGGTCTGCAACTCGACCCCATGAAGTCGGAGTCGCTAGTAATCGCAGATCAGCAA
OTU_18	5	6	12	14	8	5	4	8	7	11	13	6	4	8	9	3	14	6	5	11	22	16	11	8	5	4	2	4	8	6	9	12	9	3	11	14	20	6	7	15	19	4	11	9	7	13	10	7	6	2	3	19	5	16	11	7	6	9	14	16	10	2	7	7	14	10	2	20	5	14	Bacteria	Firmicutes	Bacilli	Bacillales	Bacillaceae			0.91	AGGTCTTGACATCCTCTTGCCCTCCCTAGAGATAGGGATTTCCCTTCGGGGACAAGAGTGACAGGTGGTGCATGGTTGTCGTCAGCTCGTGTCGTGAGATGTTGGGTTAAGTCCCGCAACGAGCGCAACCCTTGATCTTAGTTGCCAGCATTCAGTTGGGCACTCTAAGGTGACTGCCGGTGACAAACCGGAGGAAGGTGGGGATGACGTCAAATCATCATGCCCCTTATGACCTGGGCTACACACGTGCTACAATGGATGGTACAAAGAGCTGCGAACCCGCGAGGGTAAGCGAATCTCATAAAGCCATTCTCAGTTCGGATTGTAGGCTGCAACTCGCCTACATGAAGCCGGAATCGCTAGTAATCGCGGATC
OTU_32	7	15	12	7	7	10	0	9	8	7	2	4	15	13	19	7	13	9	9	10	5	22	4	5	4	2	6	2	12	2	13	9	6	1	10	4	3	3	4	11	7	4	6	2	7	12	9	7	15	3	6	2	9	4	10	13	1	15	7	11	6	1	1	2	8	5	2	11	3	2	Bacteria	Actinobacteria	Thermoleophilia	Gaiellales	Gaiellaceae			1	AGGGCTTGACATGGTCGGGAAAGCCGTAGAAATACGGCCCTCCTTCGGGACTCGATCACAGGTGGTGCATGGCTGTCGTCAGCTCGTGTCGTGAGATGTTGGGTTAAGTCCCGCAACGAGCGCAACCCCTGTCCCATGTTGCCAGCGAGTCATGTCGGGGACTCATGGGAGACTGCCGGTGACAAATCGGAGGAAGGTGGGGATGATGTCAAGTCATCATGCCCCTTATGTCCTGGGCTACACACGTGCTACATTGGCCGGTACAAAGGGCTGCAAACTCGTGAGAGTGAGCGAATCCCAAAAAGCCGGTCCCGGTTCGGATTGAAGGCTGAAACTCGCCTTCATGAAGGCGGAGTTGCTAGTAATCGCGGATCA
OTU_14	11	7	1	7	7	17	12	2	10	5	7	8	2	9	2	4	5	13	3	3	3	4	4	1	8	4	2	17	0	2	3	5	1	9	4	5	4	4	3	7	3	10	1	8	22	4	13	4	4	10	8	12	8	7	6	5	9	7	8	4	4	7	9	6	1	2	10	1	4	6	Bacteria	Proteobacteria	Deltaproteobacteria					0.8	TAGACTTGACATCCGGAGAATCCCTCCGAAAAGAGGGAGTGCCCGCAAGGGAGCTCCGAGACAGGTGCTGCATGGCTGTCGTCAGCTCGTGTCGTGAGATGTTGGGTTAAGTCCCGCAACGAGCGCAACCCCTATCTTTAGTTGCCATCATTTAGTTGGGCACTCTAAAGAGACTGCCCGGGTTAACCGGGAGGAAGGTGGGGATGACGTCAAGTCCTCATGGCCTTTATGTCTAGGGCCACACACGTGCTACAATGGCCGGTACAAAGGGTTGCCAACCCGCGAGGGGGAGCTAATCCCATCAAAACCGGTCCAAGTTCGGATTGGAGTCTGCAACTCGACTCCATGAAGCTGGAATCGCTAGTAATCACGGAT
OTU_29	14	8	6	12	7	9	12	6	6	8	7	7	4	6	11	7	6	11	5	4	6	2	8	11	7	9	5	12	6	8	6	9	4	9	7	6	5	7	7	9	6	18	7	14	13	5	18	3	5	9	7	8	11	9	14	10	13	7	16	17	11	8	8	14	12	2	7	5	21	18	Bacteria	Proteobacteria	Alphaproteobacteria	Rhizobiales	Hyphomicrobiaceae	Rhodoplanes		0.98	AGCCCTTGACATGTCCTCTATGGATTCCAGAGACGGAGTCCTTCACTTCGGGTGGGAGGAACACAGGTGCTGCATGGCTGTCGTCAGCTCGTGTCGTGAGATGTTGGGTTAAGTCCCGCAACGAGCGCAACCCTCGCCCTTAGTTGCCATCATTTAGTTGGGCACTCTAAGGGGACTGCCGGTGATAAGCCGGAGGAAGGTGGGGATGACGTCAAGTCCTCATGGCCCTTACGGGCTGGGCTACACACGTGCTACAATGGCGGTGACAGAGGGATGCAAAGGGGCGACCCTTCGCAAATCTCAAAAATCCGTCTCAGTTCGGATTGGGGTCTGCAACTCGACCCCATGAAGTTGGAATCGCTAGTAATCGCAGAT
OTU_16	6	11	7	21	12	12	6	1	9	7	6	12	5	5	4	3	11	11	6	8	6	4	7	19	11	7	14	11	5	9	5	1	2	3	9	13	20	20	11	13	12	5	7	10	8	19	4	12	5	13	6	12	9	16	11	4	14	10	2	12	3	16	3	13	6	4	6	3	21	9	Bacteria	Proteobacteria	Deltaproteobacteria	Desulfuromonadales	Geobacteraceae	Geobacter		1	TGGGCTTGACATCCGCGGAATCCCTGTGAAAGCAGGGAGTGCCTTCGGGAGCCGCGAGACAGGTGCTGCATGGCTGTCGTCAGCTCGTGTCGTGAGATGTTGGGTTAAGTCCCGCAACGAGCGCAACCCCTATCCTTAGTTGCCATCATTCAGTTGGGCACTCTAAGGAGACTGCCGGTGTCAAACCGGAGGAAGGTGGGGATGACGTCAAGTCCTCATGGCCCTTATGTCCAGGGCTACACACGTGCTACAATGGCCGGTACAAAGAGTCGCGATACCGCAAGGTGGAGCCAATCTCATAAAGCCGGTCTCAGTTCGGATTGGAGTCTGCAACTCGACTCCATGAAGTTGGAATCGCTAGTAATCGCGGATCAG
OTU_19	11	5	3	5	1	5	16	2	7	4	7	9	3	6	5	3	3	9	7	1	0	6	13	20	8	11	5	3	6	12	5	17	2	18	4	7	7	2	2	4	3	11	1	15	6	1	14	5	4	10	8	11	9	10	5	2	12	7	9	12	2	9	6	7	17	4	21	3	7	15	Bacteria	Acidobacteria	Acidobacteria-6	iii1-15				1	CAGGCTTGAACAGCGAGTCACATCCGGCGAAAGTCGGCTCCCGCAAGGGGACTCGTAGAGGTGCTGCATGGCTGTCGTCAGCTCGTGTCGTGAGATGTTGGGTTAAGTCCCGCAACGAGCGCAACCCTTGTCCTCTGTTGCCATCAGGTTATGCTGGGCACTCTGAGGAGACTGCCGGTGATAAACCGGAGGAAGGTGGGGATGACGTCAAGTCAGCATGGCCTTTATGTCTGGGGCTACACACGTGCTACAATGGCCGGTACAAACCGTCGCGATGCCGTAAGGTGGAGCTAATCGGAGAAAGCCGGTCTCAGTTCGGATTGCAGGCTGCAACTCGCCTGCATGAAGTTGGAATCGCTAGTAATCGCGGATCAG
OTU_592	0	0	0	0	0	0	0	0	0	0	0	0	0	0	0	0	0	0	0	0	0	0	0	0	0	0	0	0	0	0	0	0	0	0	0	0	0	0	0	0	0	0	0	0	0	0	0	0	0	0	0	0	0	0	0	0	0	0	0	0	0	0	0	0	0	0	0	0	0	21	Bacteria							1	TGGGTTAGAAATTCACCTGGTAGGACCTTGAAAGAGGGACGACCCTTCGGGGAGGGTGAACAGGTGCTGCATGGCTGTCGTCAGCTCGTGCCGTGAGGTGTTAGGTTAAGTCCTGTAACGAGCGCAACCCTTACAGCCAGTTACAAGTGTCTGGTAGGACTGCCGGTGTGAAGCCGGAGGAAGGTGGGGATGACGTCAAATCATCATGCCCCTTATGTCCAGGGCTACACACGTGCTACAATGGCCGATACAACGGGCAGCCAAGGAGTAATCCGGAGCGAATCCTACAAAATCGGTCCCAGTTCGGATTGTGGGCTGAAACTCGCCCACATGAAGTCGGAGTTGCTAGTAATCGCGGATCAGAATGTCGCGGTG
OTU_28	3	5	2	13	13	8	15	7	4	5	10	5	4	7	6	1	2	11	3	4	3	3	0	5	14	15	5	15	3	2	1	0	6	1	6	9	7	9	3	18	4	3	5	8	18	20	4	2	1	13	13	0	2	10	9	0	9	7	0	11	3	12	0	7	6	6	2	4	14	7	Bacteria	Nitrospirae	Nitrospira	Nitrospirales	FW			1	TGGGCTTGACATCCCTGGAACCTCCTGGAAACAGGGGGGTGCCCGCAAGGGAGCCAGGAGACAGGTGCTGCATGGCTGTCGTCAGCTCGTGTCGTGAGATGTTGGGTTAAGTCCCGCAACGAGCGCAACCCTCACCCTCAGTTGCCACCGGGTCATGCCGGGCACTCAGAGGGAACTGCCCCGGATAACGGGGAGGAAGGTGGGGATGACGTCAAGTCCTCATGGCCTTTATGCCCAGGGCTACACACGTGCAACAATGGCCGGTACAAAGGGCTGCAATCCCGCGAGGGGGAGCCAATCCCAGAAAACCGGTCTCAGTTCGGATTGGAGTCTGCAACTCGACTCCATGAAGTCGGAATCGCTAGTAATCGCGGA
OTU_59	13	4	8	8	10	7	6	6	4	6	8	8	13	1	7	3	10	8	7	4	2	2	7	8	6	10	8	8	20	12	10	13	5	5	10	6	4	5	12	4	3	6	5	9	8	5	9	5	7	6	3	6	7	6	13	12	13	9	16	8	4	5	5	4	8	6	2	5	6	7	Bacteria	Acidobacteria	Acidobacteria-6	CCU21				1	GGGGTTTGAACCGCACGGGACAGCTGTAGAGATACAGTCTTCCTTCGGGACCCGTGTAGAGGTGCTGCATGGCTGTCGTCAGCTCGTGTCGTGAGATGTTGGGTTAAGTCCCGCAACGAGCGCAACCCTTGCCTCCTGTTGCTAACAGGTAAAGCTGAGCACTCTGGAGGAACTGCCGGCGATAAGCCGGAGGAAGGTGGGGATGACGTCAAGTCCTCATGGCCTTTATGCCCCGGGCTACACACGTGCTACAATGGCTGGTACAAAGGGTTGCAAAACCGCGAGGTGGAGCTAATCCCAGAAAGCCAGTCCCAGTTCGGATTGCAGTCTGCAACTCGACTGCATGAAGTTGGAATCGCTAGTAATCGCGGATCA
OTU_66	8	3	6	10	11	7	7	5	3	16	7	10	4	2	6	5	9	13	6	4	5	5	4	7	8	12	4	4	5	4	4	6	3	10	7	19	8	11	6	6	11	4	5	10	15	11	12	1	3	9	5	4	6	7	9	4	3	20	4	5	9	8	2	20	2	6	6	6	11	10	Bacteria	Proteobacteria	Gammaproteobacteria	Methylococcales				1	TACCCTTGACATCCAGAGAATCTGTTAGAGATAGCGGAGTGCCTTCGGGAACTCTGAGACAGGTGCTGCATGGCTGTCGTCAGCTCGTGTCGTGAGATGTTGGGTTAAGTCCCGTAACGAGCGCAACCCTTATCCTTAGTTGCCAGCGGGTGATGCCGGGAACTCTAGGGAGACTGCCGGTGATAAACCGGAGGAAGGTGGGGACGACGTCAAGTCATCATGGCCCTTATGGGTAGGGCTACACACGTGCTACAATGGCCGGTACAGAGGGCTGCGAACTTGCGAAAGTAAGCCAATCCCACAAAGCCGGTCCTAGTCCGGATTGGAGTCTGCAACTCGACTCCATGAAGTCGGAATCGCTAGTAATCGCGAATC
OTU_98	5	2	1	3	3	2	0	5	2	1	1	20	0	1	1	0	0	2	0	0	0	0	1	2	0	1	0	6	0	2	0	3	0	0	0	1	0	0	2	1	2	1	0	6	2	1	4	2	1	4	2	0	8	1	0	0	1	0	3	0	0	2	0	7	2	0	0	0	0	0	Bacteria	Firmicutes	Clostridia	Clostridiales	Caldicoprobacteraceae	Caldicoprobacter		0.93	AGTCCTTGACATCCCTCTGCAGGCAGCTAGAGATAGCAGTCGTTACCCTTCGGGGTACAGAGGTGACAGGTGGTGCATGGTTGTCGTCAGCTCGTGTCGTGAGATGTTGGGTTAAGTCCCGCAACGAGCGCAACCCCTATTCTTAGTTGCCAACACATAAGGTGGGGACTCTAAGGAGACCGCCGGGGAGAACTCGGAGGAAGGTGGGGATGACGTCAAATCATCATGCCCCTTATGGTCTGGGCTACACACGTGCTACAATGGCCTGTAACAAAGGGTAGCTAAAGCGTAAGCTGGAGCCAATCCCATAAACCAGGTCTCAGTTCGGATTGTGGGCTGCAATTCGCCCACATGAAGCAGGAGTTGCTAGTAATC
OTU_41	0	5	2	4	3	0	2	10	0	0	1	2	8	4	6	8	4	0	5	9	20	9	1	1	3	2	10	1	3	4	14	0	16	0	13	2	2	1	4	4	8	0	5	1	0	6	2	9	5	1	1	0	4	3	4	5	2	1	0	1	14	5	0	1	11	19	0	7	1	4	Bacteria	Proteobacteria	Deltaproteobacteria	Desulfuromonadales	Desulfuromonadaceae			0.96	TGGGTTTGACATCCCGATCGTACCTTATGGAAACATAGGGGTCAGTTCGGCTGGATCGGTGACAGGTGCTGCATGGCTGTCGTCAGCTCGTGTCGTGAGATGTTGGGTTAAGTCCCGCAACGAGCGCAACCCTTGTCCTTAGTTGCCACCATTCAGTTGGGCACTCTAAGGAGACTGCCGGTGTTAAACCGGAGGAAGGTGGGGATGACGTCAAGTCCTCATGGCCCTTATATCCAGGGCTACACACGTGCTACAATGGCCGGTACAAAGGGTCGCAATACCGCGAGGTGGAGCTAATCCCAAAAAGCCGGTCTCAGTTCGGATTGGAGTCTGCAACTCGACTCCATGAAGTCGGAATCGCTAGTAATCGCGTAT
OTU_303	4	6	0	3	13	1	2	10	0	6	3	2	2	3	1	1	3	14	6	6	4	1	10	9	6	4	2	6	19	5	6	6	4	1	1	3	3	5	5	2	3	3	2	3	3	5	4	4	1	6	4	0	9	7	3	2	6	2	5	5	2	5	4	4	7	3	3	4	3	4	Bacteria	Proteobacteria	Deltaproteobacteria	Myxococcales	Myxococcaceae	Anaeromyxobacter		1	TGGTCTTGACATCCTAGGAACCTGCCAGAGATGGTGGGGTGCCCGCAAGGGAACCTAGAGACAGGTGCTGCATGGCTGTCGTCAGCTCGTGTCGTGAGATGTTGGGTTAAGTCCCGCAACGAGCGCAACCCCTGCCGTTAGTTGCCATCATTCAGTTGGGCACTCTAACGGGACTGCCGGCGTCAAGCCGGAGGAAGGTGGGGATGACGTCAAGTCCTCATGGCCTTTATGACCAGGGCTACACACGTGCTACAATGGCCGGTACAAAGGGTCGCCAAGTCGCGAGACGGAGCTAATCCCAAAAAACCGGTCTCAGTTCGGATTGGAGTCTGCAACTCGACTCCATGAAGTCGGAATCGCTAGTAATCGCGGATC
OTU_170	6	6	7	6	5	7	4	2	5	5	3	4	19	4	4	5	11	5	4	11	7	13	5	3	2	10	13	2	4	7	12	3	13	5	13	7	3	2	6	4	8	1	8	4	8	4	9	10	12	3	3	6	6	10	4	8	12	9	1	7	5	5	0	10	4	11	4	15	5	2	Bacteria	Proteobacteria	Gammaproteobacteria	Xanthomonadales	Sinobacteraceae	Steroidobacter		0.94	TGGTCTTGACATCCCAGGAATCCTGCAGAGATGCGGGAGTGCCTTCGGGAACCTGGAGACAGGTGCTGCATGGCTGTCGTCAGCTCGTGTCGTGAGATGTTGGGTTAAGTCCCGCAACGAGCGCAACCCTTGCCCTTAGTTGCCATCATTCAGTTGGGAACTCTAAGGGGACCGCCGGTGACAAACCGGAGGAAGGTGGGGATGACGTCAAGTCATCATGGCCCTTATGACCAGGGCTACACACGTGCTACAATGGTCGGTACAGAGGGTTGCCAACCCGCGAGGGGGAGCCAATCCCAAAAAGCCGATCGTAGTCCGGATTGCAGTCTGCAACTCGACTGCATGAAGTCGGAATCGCTAGTAATCGCGAATCAG
OTU_551	2	4	4	1	4	0	1	4	3	0	1	1	5	3	2	10	5	3	4	5	5	7	4	1	2	3	5	2	2	2	4	2	2	0	8	10	3	0	19	1	5	0	6	0	1	4	3	7	3	1	2	0	1	0	4	3	0	1	0	5	8	3	0	2	2	9	0	4	1	1	Bacteria	Proteobacteria	Deltaproteobacteria	Desulfuromonadales	Pelobacteraceae			0.91	TGGGCTTGACATCCCGATCGCACCTTATGGAAACATAGGGGTCAGTTCGGCTGGATCGGTGACAGGTGCTGCATGGCTGTCGTCAGCTCGTGTCGTGAGATGTTGGGTTAAGTCCCGCAACGAGCGCAACCCTTGTCTTTAGTTGCCAGCATTGAGTTGGGCACTCTAAAGAGACTGCCGGTGTTAAACCGGAGGAAGGTGGGGATGACGTCAAGTCCTCATGGCCCTTATGTCCAGGGCTACACACGTGCTACAATGGCCGGTACAAAGGGGCGCAAGACCGCGAGGTGGAGCAAATCCCAAAAAACCGGTCTCAGTTCGGATTGGAGTCTGCAACTCGACTCCATGAAGTTGGAATCGCTAGTAATCGCGTAT
OTU_58	6	10	12	17	2	8	9	12	7	6	3	11	11	6	4	6	19	8	6	14	10	7	0	3	7	3	2	4	19	2	6	5	4	0	11	2	13	9	11	7	8	6	0	4	7	8	11	5	7	5	11	5	9	6	9	6	4	7	0	6	12	0	4	4	8	10	0	5	5	8	Bacteria	Gemmatimonadetes	Gemm-1					1	TGGGCTTGACATGCTGGTGTAAGCCGGTGGAAACATCGGCCCCTCTTCGGAGCGCCAGCACAGGTGCTGCATGGCTGTCGTCAGCTCGTGTCGTGAGATGTTGGGTTAAGTCCCGCAACGAGCGCAACTCTCGCTCCCAGTTGCCAGCGGTTCGGCCGGGGACTCTGGGGGGACTGCCGGCGTTAAGCCGGAGGAAGGTGGGGACGACGTCAAGTCATCATGGCCCTTACGTCCAGGGCGACACACGTGCTACAATGCCCGGTACAGCGCGTCGCGAACCCGCGAGGGGGAGCCAATCGCTAAAAGCCGGGCTAAGTTCGGATTGGAGTCTGCAACTCGACTCCATGAAGCCGGAATCGCTAGTAATCGCGGATC
OTU_27	4	2	0	7	0	2	4	2	2	8	1	2	4	4	3	3	1	8	0	3	1	1	10	13	9	2	1	4	4	5	4	5	1	9	1	4	2	4	1	4	3	13	1	5	2	3	8	2	0	6	3	5	5	11	3	1	10	8	11	3	3	1	8	19	5	8	13	1	5	1	Bacteria	Acidobacteria	Acidobacteria-6	iii1-15				1	CAGGCTCGAACGGCATTGGACATCCTGCGAAAGCAGGCTCCCGCAAGGGCCGATGTCGAGGTGCTGCATGGCTGTCGTCAGCTCGTGTCGTGAGATGTTGGGTTAAGTCCCGCAACGAGCGCAACCCTTGTCCGCTGTTGCCATCACGTTATGGTGGGCACTCTGCGGAGACTGCCGGTGATAAACCGGAGGAAGGTGGGGATGACGTCAAGTCAGCATGGCCTTTATGTCTGGGGCTACACACGTGCTACAATGGCCGATACAAACCGTCGCGATACCGCAAGGTGGAGCTAATCGGAGAAAGTCGGTCTCAGTTCGGATTGCAGGCTGCAACTCGCCTGCATGAAGTTGGAATCGCTAGTAATCGCGGATCAG
OTU_21	7	14	11	4	7	4	2	7	7	7	7	6	14	8	6	2	2	8	5	12	5	4	5	14	13	2	6	9	17	5	7	4	6	1	9	1	5	10	3	7	8	6	11	3	7	4	3	4	6	8	19	8	11	9	9	4	4	6	2	12	8	15	1	9	6	3	2	9	3	4	Bacteria	Proteobacteria	Betaproteobacteria	SC-I-84				0.92	TACCCTTGACATGTCCGGAACCCGGCTGAGAGGTCGGGGTGCCCGAAAGGGAATCGGAACACAGGTGCTGCATGGCTGTCGTCAGCTCGTGTCGTGAGATGTTGGGTTAAGTCCCGCAACGAGCGCAACCCTTGTCCCTAGTTGCTACGCAAGGGCACTCTAGGGAGACTGCCGGTGACAAACCGGAGGAAGGTGGGGATGACGTCAAGTCCTCATGGCCCTTATGGGTAGGGCTTCACACGTCATACAATGGCCGGTACAGAGGGTTGCCAAGGCGCGAGCTGGAGCCAATCCCTGCAAAGCCGGTCGTAGTCCGGATTGCAGTCTGCAACTCGACTGCATGAAGTCGGAATCGCTAGTAATCGCGGATCAGCA
OTU_31	10	9	3	7	8	11	13	7	12	9	8	16	7	16	6	6	13	18	6	7	9	11	8	3	10	13	8	10	10	3	16	7	4	13	9	11	15	7	14	3	13	11	13	19	8	14	7	13	5	15	11	6	8	13	12	5	9	15	6	6	11	3	11	13	11	7	13	4	8	12	Bacteria	Proteobacteria	Gammaproteobacteria					1	TGGTCTTGACATCCTCGGAACCCTGCAGCGATGCGGGGGTGCCTTCGGGAGCCGAGAGACAGGTGCTGCATGGCTGTCGTCAGCTCGTGTCGTGAGATGTTGGGTTAAGTCCCGCAACGAGCGCAACCCTTGTCCCTAGTTGCCATCATTTAGTTGGGAACTCTAGGGAGACCGCCGGTGACAAACCGGAGGAAGGTGGGGATGACGTCAAGTCATCATGGCCCTTATGACCAGGGCTACACACGTGCTACAATGGCCGGTACAAAGGGCTGCCAACCCGCGAGGGGGAGCCAATCCCAGAAAGCCGGTCGTAGTCCGGATCGGAGTCTGCAACTCGACTCCGTGAAGTCGGAATCGCTAGTAATCGCGAATCAG
OTU_120	11	8	5	5	5	4	4	6	5	4	4	2	3	3	12	8	4	3	11	9	6	7	4	8	3	3	8	3	7	3	8	5	19	4	6	1	3	5	5	8	6	2	5	2	7	8	3	7	7	3	3	1	3	5	5	10	3	9	7	1	7	3	2	2	7	6	2	6	7	3	Bacteria	Chloroflexi	Ellin6529					1	AGGGCTTGACATGACCAGGGATACGGCGGAAACGTCGTCGCCCCGCAAGGGGCCTGGCCACAGGTGTTGCATGGCTGTCGTCAGCTCGTGTCGTGAGATGTTGGGTTAAGTCCCGCAACGAGCGCAACCCCTACTGTGTGTTGTATCACTCACACGGGACTGCCGAGAGAAACTCGGAGGAAGGTGGGGACGACGTCAAGTCAGCATGGCCCTTACGTCCTGGGCTACACCCACGCTACAATGGCCGGTACAACGGGCTGCGAAACCGCGAGGTGGAGCGAATCCCTTAAAGCCGGTCTCAGTTCGGATTGTAGGCTGCAACTCGCCTACATGAAGCCGGAGTTGCTAGTAACCGCCGGTCAGCATACGGCGGTG
OTU_69	3	7	3	4	3	2	1	8	7	1	12	4	6	6	5	6	9	5	1	8	7	13	4	3	4	4	3	13	5	14	0	12	9	1	13	9	10	1	5	7	6	4	9	5	9	6	1	7	4	5	2	3	3	4	6	17	10	8	19	8	10	3	6	3	6	9	9	2	3	5	Bacteria	Actinobacteria	Thermoleophilia	Solirubrobacterales				1	TGGGCTTGACATGTTGGTGACCGCCGTGGAAACACGGTTTTCCTTCGGGACACCATCACAGGTGGTGCATGGCTGTCGTCAGCTCGTGTCGTGAGATGTTGGGTTAAGTCCCGCAACGAGCGCAACCCCCGTTCCATGTTGCCAGCATTCAGTTGGGGACTCATGGGAGACTGCCGGTGACAAACCGGAGGAAGGTGGGGATGACGTCAAGTCATCATGCCCCTTATGTCCAGGGCTACACACGTGCTACATTGGCGCATACAAAGGGCTGCAATACCGTGAGGTGGAGCGAATCCCATAAAGTGCGTCTCGGTTCGGATTGGAGGCTGAAACTCGCCTCCATGAAGCTGGAGTTGCTAGTAATCGCGGATCAGC
OTU_44	4	3	0	7	2	8	18	1	4	8	4	14	4	5	6	2	3	5	2	7	2	1	3	3	11	8	2	2	5	4	1	4	2	6	2	7	15	11	2	8	5	4	1	7	10	2	8	5	3	10	3	0	5	9	6	3	11	4	1	7	2	10	12	11	5	7	9	2	12	11	Bacteria	Acidobacteria	Acidobacteria-6	iii1-15				1	CAGGCTTGAACTGCGAGTGACATCCTACGAAAGTAGGCTTCCGCAAGGACACTCGTAGAGGTGCTGCATGGCTGTCGTCAGCTCGTGTCGTGAGATGTTGGGTTAAGTCCCGCAACGAGCGCAACCCTTGTCTTCTGTTGCCATCGGGTTATGCCGGGCACTCTGAAGAGACTGCCGGTGACAAACCGGAGGAAGGTGGGGATGACGTCAAGTCAGCATGGCCTTTATGTCTGGGGCCACACACGTGCTACAATGGCCGGTACAAACCGTCGCGATCTCGCGAGAGGGAGCTAATCGGAGAAAGCCGGTCTCAGTTCGGATTGTAGGCTGCAACTCGCCTGCATGAAGTTGGAATCGCTAGTAATCGCGGATCAG
OTU_13	4	6	10	6	4	3	2	7	1	1	4	3	11	4	11	5	8	3	5	11	9	5	4	2	2	4	5	5	4	3	13	7	9	3	7	2	8	1	0	5	6	0	12	5	7	3	1	9	6	1	8	2	3	3	8	18	2	6	2	7	9	0	1	3	7	12	0	4	2	9	Bacteria	Proteobacteria	Alphaproteobacteria	Rhizobiales	Hyphomicrobiaceae			0.94	AGCTCTTGACTTCCCGGTCGGGTCTCTGGAGACGGAGATCTTCAATTGGCCGGTGACAGGTGCTGCATGGCTGTCGTCAGCTCGTGTCGTGAGATGTTGGGTTAAGTCCCGCAACGAGCGCAACCCTCGCCATTAGTTGCCATCATTCAGTTGGGCACTCTAGTGGGACTGCCGGTGATAAGCCGGAGGAAGGTGGGGATGACGTCAAGTCATCATGGCCCTTACGGGCTGGGCTACACACGTGCTACAATGGCGGTGACAGTGGGCAGCCACTCCGCGAGGAGGAGCTAATCCCAAAAAGCCGTCTCAGTTCGGATTGTTCTCTGCAACTCGAGAGCATGAAGTCGGAATCGCTAGTAATCGCGGATCAGCATG
OTU_23	2	3	13	1	0	0	0	3	3	2	5	0	10	2	4	11	4	0	14	11	4	12	2	5	0	1	4	0	1	3	9	4	4	5	8	0	0	3	2	3	1	9	8	1	1	1	0	6	16	0	0	18	2	3	2	12	0	3	5	0	2	1	17	1	1	12	10	11	1	1	Bacteria	Actinobacteria	Actinobacteria	Actinomycetales	Microbacteriaceae	Agromyces		0.98	AAGGCTTGACATATACGAGAACGGGCCAGAAATGGTCAACTCTTTGGACACTCGTATACAGGTGGTGCATGGTTGTCGTCAGCTCGTGTCGTGAGATGTTGGGTTAAGTCCCGCAACGAGCGCAACCCTCGTCGCATGTTGCCAGCACGTTATGGTGGGGACTCATGTGAGACTGCCGGGGTCAACTCGGAGGAAGGTGGGGATGACGTCAAATCATCATGCCCCTTATGTCTTGGGCTTCACGCATGCTACAATGGCCGGTACAAAGGGCTGCGATGTCGTAAGGCGGAGCGAATCCCAAAAAGCCGGTCTCAGTTCGGATTGAGGTCTGCAACTCGACCTCATGAAGTCGGAGTCGCTAGTAATCGCAGATCA
OTU_74	3	8	5	6	4	1	3	4	1	1	2	2	7	5	3	6	14	2	5	3	6	5	2	0	4	6	13	5	8	2	4	0	2	5	6	2	4	3	11	5	11	3	4	1	18	3	0	6	5	1	6	8	2	4	4	4	1	1	0	4	4	3	5	4	1	16	4	1	7	3	Bacteria	Proteobacteria	Deltaproteobacteria	Syntrophobacterales	Syntrophobacteraceae			1	TGGGCTAGACAACAGCGGACCGTCCTAGAAATAGGATTTTCCTTTCGGGGACCGCTGGTTCAGGTGCTGCATGGCTGTCGTCAGCTCGTGCCGTGAGGTGTTGGGTTAAGTCCCGCAACGAGCGCAACCCTCGTACTTAGTTGCCACCATTCAGTTGGGCACTCTAAGTAGACTGCCGGCGTTAAGCCGGAGGAAGGTGGGGACGACGTCAAGTCATCATGGCCCTTATGTCCAGGGCCACACACGTGCTACAATGGACGGTACAAAGGGTCGCGAACCCGTGAGGGGGAGCCAATCCCAAAAAGCCGTTCTCAGTTCGGATTGGAGTCTGCAACTCGACTCCATGAAGTTGGAATCGCTAGTAATCGCGGATCA
OTU_90	3	2	5	1	1	2	4	1	2	3	0	3	1	4	3	1	1	1	2	0	2	2	6	5	0	3	2	0	1	5	2	4	4	7	0	12	2	4	0	3	3	4	5	0	0	3	1	1	18	2	1	5	4	8	3	2	4	4	3	2	3	1	9	1	1	1	11	5	0	0	Bacteria	Cyanobacteria	Synechococcophycideae	Pseudanabaenales	Pseudanabaenaceae	Arthronema		0.84	AGGGCTTGACATGTCGCGAATCTTCTTGAAAGGGAAGAGTGCCTTCGGGAGCGCGAACACAGGTGGTGCATGGCTGTCGTCAGCTCGTGTCGTGAGATGTTGGGTTAAGTCCCGCAACGAGCGCAACCCTCGTCGTTAGTTGCCAGCATTAGGTTGGGCACTCTAGCGAGACTGCCGGTGACAAACCGGAGGAAGGTGGGGATGACGTCAAGTCAGCATGCCCCTTACGTCCTGGGCTACACACGTACTACAATGCTGTGGACAAAGAGCTGCAAGCTAGCGATAGCAAGCCAATCTCATAAACCACGGCTCAGTTCAGATTGCAGGCTGCAACTCGCCTGCATGAAGGCGGAATCGCTAGTAATCGCAGGTCAG
OTU_112	3	3	7	3	8	7	7	4	3	9	3	2	0	5	7	3	5	4	4	3	6	8	3	3	3	7	5	6	6	3	2	6	11	18	4	11	5	8	6	5	4	11	3	3	5	10	5	4	2	4	5	5	0	2	3	1	3	7	2	3	1	2	1	2	3	6	4	2	4	16	Bacteria	Firmicutes	Clostridia	Clostridiales	Clostridiaceae	Clostridium		1	TGGACTTGACATCCCCTGAATAGTGCAGAGATGCATGAAGCCCTTCGGGGCAGGGAGACAGGTGGTGCATGGTTGTCGTCAGCTCGTGTCGTGAGATGTTAGGTTAAGTCCTGCAACGAGCGCAACCCCTATCATTAGTTGCTACCATTAAGTTGAGCACTCTAGTGAGACTGCCCGGGTTAACCGGGAGGAAGGTGGGGATGACGTCAAATCATCATGCCCCTTATGTCCAGGGCTACACACGTGCTACAATGGTGGGTACAGAGAGATGCAAGACCGCGAGGTGGAGCAAAACTCAAAAACCCATCCCAGTTCGGATTGTAGGCTGCAACTCGCCTACATGAAGCCGGAGTTGCTAGTAATCGCGAATCAGAA
OTU_64	2	4	9	1	9	2	1	12	3	1	3	1	6	8	5	11	16	2	8	11	9	13	7	2	0	2	4	8	9	8	18	3	10	0	18	5	2	5	5	2	10	4	12	3	3	6	2	4	5	1	1	11	3	1	5	14	1	3	1	9	7	1	0	1	4	13	1	13	2	3	Bacteria	Firmicutes	Bacilli	Bacillales	Bacillaceae			1	AGGTCTTGACATCCTTGGACCTCCCTAGAGATAGGGATTTCCCTTCGGGGACCAAGTGACAGGTGGTGCATGGTTGTCGTCAGCTCGTGTCGTGAGATGTTGGGTTAAGTCCCGCAACGAGCGCAACCCCTAATCTTAGTTGCCAGCATTCAGTTGGGCACTCTAAGGTGACTGCCGGTGACAAACCGGAGGAAGGCGGGGATGACGTCAAATCATCATGCCCCTTATGACCTGGGCTACACACGTGCTACAATGGATGGTACAAAGGGCAGCGAAGCCGCGAGGTGTAGCAAATCCCATAAAACCATTCTCAGTTCGGATTGCAGGCTGCAACTCGCCTGCATGAAGCCGGAATCGCTAGTAATCGCGGATCAG
OTU_68	10	9	8	3	13	3	5	8	2	9	7	7	2	6	8	6	6	15	8	4	5	4	14	13	4	4	4	3	5	15	6	13	6	13	6	5	2	6	2	10	4	17	4	5	1	8	2	5	8	6	5	18	4	6	9	13	14	11	18	5	17	2	12	6	12	6	13	4	9	5	Bacteria	Actinobacteria	Actinobacteria	Actinomycetales	Nocardioidaceae			0.98	TGGGTTTGACATACACCGGAAAGCTGCAGAGATGTAGCCCCTTTTAGTCGGTGTACAGGTGGTGCATGGCTGTCGTCAGCTCGTGTCGTGAGATGTTGGGTTAAGTCCCGCAACGAGCGCAACCCTCGTCCTATGTTGCCAGCGGGTAGTGCCGGGGACTCATAGGAGACTGCCGGGGTCAACTCGGAGGAAGGTGGGGATGACGTCAAGTCATCATGCCCCTTATGTCCAGGGCTTCACGCATGCTACAATGGCCGGTACAAAGGGCTGCGATGCTGTAAGGCGGAGCGAATCCCAAAAAGCCGGTCTCAGTTCGGATTGGGGTCTGCAACTCGACCCCATGAAGTCGGAGTCGCTAGTAATCGCAGATCAGCA
OTU_22	4	0	2	6	10	7	2	2	9	3	12	2	7	5	3	5	5	1	3	9	17	8	1	1	1	3	6	4	3	1	5	1	4	0	3	5	4	3	2	7	2	0	0	0	6	12	1	10	6	7	5	0	5	3	6	3	2	3	0	9	1	11	0	0	2	2	0	7	14	1	Bacteria	Proteobacteria	Deltaproteobacteria	Desulfobacterales	Desulfobulbaceae			0.89	TGGCCTTGACATCCCGAGGATCTCCTGGAAACAGGAGAGTGCTTTCATTAGAGAGAACTTGGAGACAGGTGCTGCATGGCTGTCGTCAGCTCGTGTCGTGAGATGTTGGGTTAAGTCCCGCAACGAGCGCAACCCTTGCCTTTAGTTGCCAGCGATTCGGTCGGGCACTCTAAAGGGACTGCCGGTGTCAAACCGGAGGAAGGTGGGGATGACGTCAAGTCCTCATGGCCTTTATGGCCAGGGCTACACACGTACTACAATGGACGGTACAAAGGGCAGCGACATTGCGAGATGGAGCGAATCCCGAAAAGCCGTTCTCAGTCCGGATTGGAGTCTGCAACTCGACTCCATGAAGTTGGAATCGCTAGTAATCGC
OTU_42	2	17	13	2	2	4	2	0	3	0	1	13	1	2	1	0	4	0	0	0	2	1	0	7	6	2	0	1	2	0	3	0	1	0	0	6	11	5	0	1	1	0	2	2	0	2	0	3	1	3	2	4	3	2	3	1	3	0	0	1	0	0	2	0	0	0	0	0	0	2	Bacteria	Proteobacteria	Gammaproteobacteria	Enterobacteriales	Enterobacteriaceae			1	TGGTCTTGACATCCACGGAAGTTTTCAGAGATGAGAATGTGCCTTCGGGAACCGTGAGACAGGTGCTGCATGGCTGTCGTCAGCTCGTGTTGTGAAATGTTGGGTTAAGTCCCGCAACGAGCGCAACCCTTATCCTTTGTTGCCAGCGGTCCGGCCGGGAACTCAAAGGAGACTGCCAGTGATAAACTGGAGGAAGGTGGGGATGACGTCAAGTCATCATGGCCCTTACGACCAGGGCTACACACGTGCTACAATGGCGCATACAAAGAGAAGCGACCTCGCGAGAGCAAGCGGACCTCATAAAGTGCGTCGTAGTCCGGATTGGAGTCTGCAACTCGACTCCATGAAGTCGGAATCGCTAGTAATCGTGGATCA
OTU_111	7	7	1	2	6	8	6	7	3	6	1	2	4	8	17	6	2	3	5	7	0	1	5	9	4	2	6	1	3	9	5	6	2	1	4	5	4	6	0	2	2	2	5	8	3	3	1	5	2	6	4	2	4	7	5	10	5	4	11	4	9	7	4	0	4	6	2	5	4	4	Bacteria	Actinobacteria	MB-A2-108	0319-7L14				1	TGGGCTTGACATGCAGGGTGAAACCCGTGAAAGCGGGCGCTCTTCGGAGCCTGCACAGGTGGTGCATGGCTGTCGTCAGCTCGTGCCGTGAGGTGTTGCCTTAAGTGGCGCAACGAGCGCAACCCCTGTCCTTAGTTGCCAGCGGATCATGCCGGGAACTCTAGGGAGACTGCCGGTGCCAAACCGGAGGAAGGTGGGGACGAAGTCAAGTCATCATGCCCCTTATGTCCAGGGCTGCAAACATGCTACAATGCTCGGTACAAAGGGCTGCGATCCCGCAAGGGGGAGCGAATCCCAGAAAGCCGGGCTCAGTTCGGATCGGGGTCTGCAACTCGACCCCGTGAAGTTGGAGTCGCTAGTAATCGCAGATCAGCA
OTU_150	7	7	4	2	2	5	3	4	1	5	6	3	8	4	7	1	5	10	3	5	2	2	8	6	3	1	2	1	5	8	3	10	0	6	4	4	2	5	5	8	3	7	2	3	6	3	0	1	1	6	8	9	1	2	2	12	11	2	17	4	3	1	7	5	7	4	5	5	4	2	Bacteria	Actinobacteria	Thermoleophilia	Solirubrobacterales				1	TGGGCTTGACATGTTCCTGACCGTCCTGGAAACAGGGCTTCCCTTCGGGGCAGGATCACAGGTGGTGCATGGCTGTCGTCAGCTCGTGTCGTGAGATGTTGGGTTAAGTCCCGCAACGAGCGCAACCCCCGTCGCATGTTGCCAGCATTTAGTTGGGGACTCATGCGAGACTGCCGGTGACAAACCGGAGGAAGGTGGGGATGACGTCAAGTCATCATGCCCCTTATGTCCAGGGCTACACACGTGCTACATTGGCGCGTACAGAGGGCTGCGATACCGCGAGGTGGAGCGAATCCCTTAAAGCGCGTCTCGGTTCGGATTGCAGGCTGAAACCCGCCTGCATGAAGGCGGAGTTGCTAGTAATCGCGGATCAGC
OTU_246	4	3	2	4	1	7	6	1	3	11	3	3	3	1	2	1	7	5	2	2	0	2	5	5	3	5	2	7	3	2	4	5	1	6	3	9	1	12	9	2	2	1	1	15	8	2	17	8	2	1	4	2	8	5	0	2	6	9	1	2	0	3	3	10	3	0	5	3	5	6	Bacteria	Proteobacteria	Gammaproteobacteria	Methylococcales				1	TACCCTTGACATCCAGAGAATCTGTTAGAGATAGCGGAGTGCCTTCGGGAACTCTGAGACAGGTGCTGCATGGCTGTCGTCAGCTCGTGTCGTGAGATGTTGGGTTAAGTCCCGTAACGAGCGCAACCCTTATCCTTAGTTGCCAGCACATCATGGTGGGAACTCTAGGGAGACTGCCGGTGATAAACCGGAGGAAGGTGGGGACGACGTCAAGTCATCATGGCCCTTATGGGTAGGGCTACACACGTGCTACAATGGCCGGTACAGAGGGCAGCGAACTCGCGAGAGCAAGCAAATCCCAAAAAGCCGGTCCTAGTCCGGATTGGAGTCTGCAACTCGACTCCATGAAGTCGGAATCGCTAGTAATCGCGAATC
OTU_52	3	5	5	2	6	2	1	1	6	2	4	4	1	5	5	1	3	2	1	2	2	2	6	7	1	7	2	3	3	7	2	4	2	5	2	3	3	2	1	6	3	1	3	2	5	2	3	4	4	2	6	3	4	2	6	6	4	9	16	9	3	4	3	5	3	3	1	5	2	3	Bacteria	Acidobacteria	Acidobacteria-6	iii1-15				1	CAGGCTCGAACGGCAGCTGACATCCCACGAAAGTGGGCTCCCGCAAGGGCAGCTGTCGAGGTGCTGCATGGCTGTCGTCAGCTCGTGTCGTGAGATGTTGGGTTAAGTCCCGCAACGAGCGCAACCCTTGTCCGCTGTTGCCATCACATCATGGTGGGCACTCTGCGGAGACTGCCGGTGATAAACCGGAGGAAGGTGGGGATGACGTCAAGTCAGCATGGCCTTTATGTCTGGGGCTACACACGTGCTACAATGGCAGATACAAACCGTCGCGAGACCGCAAGGTGGAGCTAATCGGAGAAAGTCTGTCTCAGTTCGGATTGCAGGCTGCAACTCGCCTGCATGAAGTTGGAATCGCTAGTAATCGCGGATCAG
OTU_11	6	8	4	7	6	4	11	10	4	4	7	8	6	9	11	4	12	12	6	5	13	10	6	14	10	7	1	9	7	11	7	3	13	0	4	7	2	6	16	8	9	1	11	16	14	10	13	9	11	4	6	0	4	8	7	8	6	8	3	12	7	8	0	4	4	4	0	12	16	5	Bacteria	Firmicutes	Bacilli	Bacillales				0.97	AGGGCTTGACATCCCTCTGATCCCTCTAGAGATAGAGGTTCCCTTCGGGGCAGAGGTGACAGGTGGTGCATGGTTGTCGTCAGCTCGTGTCGTGAGATGTTGGGTTAAGTCCCGCAACGAGCGCAACCCTTGTCCTTAGTTGCCAGCATTTAGTTGGGCACTCTAAGGAGACTGCCGTCGACAAGACGGAGGAAGGTGGGGATGACGTCAAATCATCATGCCCCTTATGTCCTGGGCTACACACGTGCTACAATGGATGGTACAACGGGCTGCGAACTCGCGAGAGTAAGCCAATCCCAAAAAACCATTCTCAGTTCGGATTGTAGGCTGCAACTCGCCTACATGAAGTCGGAATCGCTAGTAATCGCGGATCAG
OTU_177	0	2	3	1	2	3	0	1	4	1	0	4	7	5	3	10	4	2	0	5	1	2	2	6	6	2	5	2	0	9	2	5	12	0	2	0	0	2	0	5	4	1	16	1	0	1	0	2	5	3	2	1	3	2	2	0	0	2	2	3	1	0	1	0	0	8	1	2	0	0	Bacteria	Cyanobacteria	Chloroplast	Stramenopiles				1	AGGGTTTGACATGATACGAATTTCTTTGAAAGAGGAAAGTGCCGTTTGGAACGTATACACAGGTGGTGCATGGCTGTCGTCAGCTCGTGTCGTGAGATGTTGGGTTAAGTCCCGCAACGAGCGCAACCCTCATTTTTAGTTGCCTTAGCGAACTCTAAAAAGACTGCCGGTTATAAACCGGAGGAAGGCGGGGATGACGTCAAGTCAGCATGCCCCTTACACCCTGGGCTACACACGTGCTACAATGGGCGAGACAATGAGATGCAAATCTGCGAAGACTAGCTAATCTAAAAACTCGTTCTAAGTTCGGATTGTAGGCTGCAACTCGCCTGCATGAAGTTGGAATCGCTAGTAATCGCTGGTCAGCTACACAGC
OTU_87	6	6	5	1	5	1	5	4	2	3	3	8	7	4	10	5	2	6	4	9	4	5	9	3	2	2	16	4	3	7	5	2	6	3	8	4	2	9	5	5	4	8	13	2	5	6	2	5	10	4	4	3	0	7	3	6	3	4	7	3	8	2	4	8	8	3	11	4	9	7	Bacteria	Proteobacteria	Betaproteobacteria	SC-I-84				1	TACCCTTGACATGTCTGGAAGCCTGGTGAGAGCTGGGTGTGCCCGAAAGGGAACCGGAACACAGGTGCTGCATGGCTGTCGTCAGCTCGTGTCGTGAGATGTTGGGTTAAGTCCCGCAACGAGCGCAACCCTTGTCCCTAGTTGCTACGCAAGGGCACTCTAGGGAGACTGCCGGTGACAAACCGGAGGAAGGTGGGGATGACGTCAAGTCCTCATGGCCCTTATGGGTAGGGCTTCACACGTCATACAATGGACGGTACAGAGGGTCGCCAACCCGCGAGGGGGAGCCAATCCCTGGAAAGCCGTTCGTAGTCCGGATTGCAGTCTGCAACTCGACTGCATGAAGTCGGAATCGCTAGTAATCGCGGATCAGCA
OTU_227	0	0	0	0	6	1	0	1	1	1	1	0	2	0	1	4	2	0	0	3	1	6	2	0	1	0	1	0	0	5	2	2	4	3	5	7	0	0	1	3	1	5	0	0	0	8	0	2	16	1	0	1	2	0	0	1	0	1	0	1	3	0	3	0	0	1	6	7	0	0	Bacteria	Proteobacteria	Gammaproteobacteria	Pseudomonadales	Pseudomonadaceae	Pseudomonas		0.91	TGGCCTTGACATGCTGAGAACTTTCCAGAGATGGATTGGTGCCTTCGGGAACTCAGACACAGGTGCTGCATGGCTGTCGTCAGCTCGTGTCGTGAGATGTTGGGTTAAGTCCCGTAACGAGCGCAACCCTTGTCCTTAGTTACCAGCACCTCGGGTGGGCACTCTAAGGAGACTGCCGGTGACAAACCGGAGGAAGGTGGGGATGACGTCAAGTCATCATGGCCCTTACGGCCAGGGCTACACACGTGCTACAATGGTCGGTACAGAGGGTTGCCAAGCCGCGAGGCGGAGCTAATCTCACAAAACCGATCGTAGTCCGGATCGCAGTCTGCAACTCGACTGCGTGAAGTCGGAATCGCTAGTAATCGTGAATCA
OTU_102	5	2	0	10	11	8	8	1	4	0	9	7	0	8	5	1	1	1	6	5	2	2	0	5	12	16	6	8	1	0	3	0	2	0	2	6	8	8	2	7	1	0	2	3	9	5	3	4	3	9	16	0	4	2	3	0	2	8	0	4	2	3	0	5	2	3	0	2	9	1	Bacteria	Nitrospirae	Nitrospira	Nitrospirales	[Thermodesulfovibrionaceae]	GOUTA19		1	TGGGCTTGACATGTTAGTGGTAAGAACCTGAAAGGGGGATGACCTGTAGCAATACAGGAGCTAATACAGGTGCTGCATGGCTGTCGTCAGCTCGTGCCGTGAGGTGTTGGGTTAAGTCCCGCAACGAGCGCAACCCTTATCCTCTGTTACCTCGCAAGAGGGTCTCTGAGGAAACTGCCGGCGATGAGCTGGAGGAAGGTGGGGACGACGTCAAGTCATCATGGCCCTTATGTCCAGGGCTACACACGTGCTACAATGGCTACTACAGAGGGAAGCAAGACCGCGAGGTGGAGCCAATCCCTAAAAGTAGTCGTAGTTGGGATCGGAGTCTGCAACTCGACTCCGTGAACCTGGAATCGCTAGTAATCGCGGATC
OTU_125	5	3	1	1	1	4	16	4	0	8	2	4	5	2	3	3	7	4	0	1	2	1	1	4	2	1	3	5	3	0	2	3	1	4	8	1	5	4	3	1	3	14	2	2	0	1	1	1	3	2	2	6	3	2	1	5	0	3	1	1	7	0	4	5	1	1	8	5	7	3	Bacteria	Proteobacteria	Deltaproteobacteria	Syntrophobacterales	Syntrophobacteraceae			1	TGGGCTAGACAACATCGGACAGCCCCAGAAATGGGGTCTCCCCGCAAGGGGCCGGTGGTTCAGGTGCTGCATGGCTGTCGTCAGCTCGTGTCGTGAGATGTTGGGTTAAGTCCCGCAACGAGCGCAACCCCTGTCTCTAGTTGCTACCATTCAGTTGAGCACTCTAGAGAGACTGCCCGTGTTAAACGGGAGGAAGGTGGGGACGACGTCAAGTCCTCATGGCCCTTATGTCCAGGGCTACACACGTGCTACAATGGGCGATACAAAGGGCTGCGAACCCGCGAGGGGAAGCCAATCCCAAAAAGTCGCTCTCAGTTCGGATTGGAGTCTGCAACTCGACTCCATGAAGGCGGAATCGCTAGTAATCGCGGATCA
OTU_12	8	7	1	5	4	6	6	8	3	3	4	5	8	4	5	3	6	2	4	7	6	7	5	2	6	0	4	4	14	3	9	9	8	5	4	5	2	4	10	8	6	5	12	2	7	3	4	14	3	1	0	0	7	8	9	5	1	8	1	3	7	7	1	2	8	16	5	14	5	4	Bacteria	Proteobacteria	Gammaproteobacteria	Xanthomonadales	Sinobacteraceae			1	TGGCCTTGACATCCGCGGAACTCGGCAGAAATGCCTTGGTGCCTTCGGGAATCGCGAGACAGGTGCTGCATGGCTGTCGTCAGCTCGTGTCGTGAGATGTTGGGTTAAGTCCCGCAACGAGCGCAACCCTTGTCCTTAGTTGCCATCATTCAGTTGGGAACTCTAAGGAGACCGCCGGTGACAAACCGGAGGAAGGTGGGGATGACGTCAAGTCATCATGGCCCTTATGGCCAGGGCTACACACGTGCTACAATGGGCGGTACAAAGGGTTGCCAACCCGCGAGGGGGAGCCAATCCCAAAAAGCCGTTCGTAGTCCGGATCGGAGTCTGCAACTCGACTCCGTGAAGTCGGAATCGCTAGTAATCGCAGATCAG
OTU_20	0	2	2	7	9	5	7	0	0	7	4	5	6	4	2	2	4	2	5	2	3	3	3	2	5	2	15	10	1	0	1	0	2	2	8	5	16	4	3	2	2	1	1	6	14	8	2	14	0	9	7	2	2	4	11	0	2	7	0	8	1	4	2	4	6	1	1	3	5	2	Bacteria	Proteobacteria	Deltaproteobacteria	Syntrophobacterales	Syntrophobacteraceae			0.97	TGGGTTAGACAACGGTGGATCGTCCTGGAGACAGGGCTTTCCCTTCGGGGACCGCCGGTTCAGGTGCTGCATGGCTGTCGTCAGCTCGTGTCGTGAGATGTTGGGTTAAGTCCCGCAACGAGCGCAACCCTTGCCTCTAGTTGCCAGCATTAAGTTGGGCACTCTAGTGGGACTGCCGGCGTTAAGCCGGAGGAAGGTGGGGATGACGTCAAGTCCTCATGGCCCTTATGCCCAGGGCTACACACGTGCTACAATGGTCGGTACAGAGGGTCGCAAAGCCGCAAGGCGAAGCCAATCCCACAAAGCCGGCCTCAGTTCGGATTGGAGTCTGCAACTCGACTCCATGAAGGTGGAATCGCTAGTAATCGCGGATCA
OTU_604	4	5	7	2	7	4	4	11	4	3	3	0	5	4	4	10	4	5	8	5	5	11	5	2	4	6	5	2	11	6	6	4	2	7	4	2	7	5	4	5	4	4	9	4	3	1	2	3	8	3	2	8	3	5	4	7	3	8	7	4	8	7	4	4	4	3	16	6	2	5	Bacteria	Actinobacteria	Actinobacteria	Actinomycetales	Streptomycetaceae	Streptomyces		0.82	AAGGCTTGACATACACCGGAAAGCATTAGAGATAGTGCCCCCCTTGTGGTCGGTGTACAGGTGGTGCATGGCTGTCGTCAGCTCGTGTCGTGAGATGTTGGGTTAAGTCCCGCAACGAGCGCAACCCTTGTTCTGTGTTGCCAGCATGCCCTTCGGGGTGATGGGGACTCACAGGAGACCGCCGGGGTCAACTCGGAGGAAGGTGGGGACGACGTCAAGTCATCATGCCCCTTATGTCTTGGGCTGCACACGTGCTACAATGGCAGGTACAATGAGCTGCGATACCGTGAGGTGGAGCGAATCTCAAAAAGCCTGTCTCAGTTCGGATTGGGGTCTGCAACTCGACCCCATGAAGTCGGAGTTGCTAGTAATCGC
OTU_413	0	0	0	0	0	0	0	0	0	0	0	0	0	1	0	0	0	0	0	2	0	16	0	0	0	0	1	0	0	0	0	0	3	1	1	0	0	0	0	0	1	0	1	0	0	0	0	1	1	0	0	0	0	0	0	0	0	1	0	0	0	0	1	0	0	2	1	1	0	0	Bacteria	Proteobacteria	Gammaproteobacteria					0.98	TACTCTTGACATCCAGAGAATCCTGTAGAGATACGGGAGTGCCTTCGGGAATTCTGAGACAGGTGCTGCATGGCTGTCGTCAGCTCGTGTCGTGAGATGTTGGGTTAAGTCCCGCAACGAGCGCAACCCTTGTCCTTAGTTGCCATCATTCAGTTGGGAACTCTAAGGAGACTGCCGGTGACAAACCGGAGGAAGGTGGGGATGACGTCAAGTCATCATGGCCCTTACGAGTAGGGCTACACACGTGCTACAATGGTTGCTACAAACGGTTGCGATGCCGCGAGGCGGAGCCAATCCGAAAAAAGCAATCGTAGTCCGGATCGGAGTCTGCAACTCGACTCCGTGAAGTCGGAATCGCTAGTAATCGCAGATCAG
OTU_106	2	4	0	15	4	2	12	1	3	5	9	6	2	5	0	4	2	3	4	4	6	0	1	3	5	6	2	8	5	3	3	0	0	9	0	11	5	10	3	1	1	0	2	6	4	2	3	0	2	6	3	4	1	2	2	0	3	2	1	1	2	5	5	5	3	1	5	4	13	4	Bacteria	Acidobacteria	Acidobacteria-5					1	TGGGCTCGAACGGCTAGTGACAGGCGGCGAAAGTCGCTTTTCCCGCAAGGGACACTAGTCGAGGTGCTGCATGGCTGTCGTCAGCTCGTGTCGTGAGATGTTGGGTTAAGTCCCGCAACGAGCGCAACCCCTGCCTTTAGTTGCTAACACGTAATGGTGAGCACTCTAAAGGGACTGCCGGTGAAAAACCGGAGGAAGGTGGGGATGACGTCAAGTCCTCATGGCCTTTATGTCCAGGGCTACACACGTACTACAATGGCCGGTACAAAGAGTCGCAAACCTGCGAAGGGGAGCCAATCTCAAAAAGCCGGTCTCAGTTCGGATTGAAGTCTGCAACTCGACTTCATGAAGCTGGAATCGCTAGTAATCGCTGAT
OTU_50	5	12	3	5	5	11	9	9	4	9	8	8	5	6	7	2	8	8	0	6	11	3	12	8	9	9	3	4	2	10	7	8	6	15	6	7	5	9	5	3	3	10	3	5	7	7	5	14	6	5	4	9	9	3	7	5	9	2	5	6	2	7	3	7	6	3	15	4	9	10	Bacteria	Acidobacteria	Acidobacteria-6	iii1-15				1	CAGGCTTGAACAGCGAGTGACCACTCCCGAAAGGGAGCTTCCGCAAGGACACTCGTAGAGGTGCTGCATGGCTGTCGTCAGCTCGTGTCGTGAGATGTTGGGTTAAGTCCCGCAACGAGCGCAACCCTTGTTTGCTGTTGCCATCACGTTATGGTGGGCACTCTGCAAAGACTGCCGGTGATAAACCGGAGGAAGGTGGGGATGACGTCAAGTCAGCATGGCCTTTATGTCTGGGGCTACACACGTGCTACAATGGCCGGTACAAACCGTCGCGATACCGCAAGGTGGAGCTAATCGGAGAAAGCCGGTCTCAGTTCGGATAGCAGGCTGCAACTCGCCTGCTTGAAGTTGGAATCGCTAGTAATCGCGGATCAG
OTU_70	15	9	8	8	7	9	7	14	4	3	3	11	7	4	12	3	3	2	10	9	3	5	1	7	4	3	11	2	11	5	8	1	0	2	10	6	13	4	7	7	2	3	14	3	6	7	4	2	4	8	7	0	12	6	9	0	2	8	3	10	7	11	2	3	4	2	6	7	3	2	Bacteria	Proteobacteria	Betaproteobacteria	MND1				1	TACCCTTGACATGTCAGGAATCCTCCAGAGACGGGGGAGTGCCCGAAAGGGAGCCTGAACACAGGTGCTGCATGGCTGTCGTCAGCTCGTGTCGTGAGATGTTGGGTTAAGTCCCGCAACGAGCGCAACCCTTGCCATTAGTTGCTACATTCAGTTGAGCACTCTAATGGGACTGCCGGTGACAAACCGGAGGAAGGTGGGGATGACGTCAAGTCCTCATGGCCCTTATGGGTAGGGCCACACACGTCATACAATGGCGCGTACAGAGGGTTGCCAACCCGCGAGGGGGAGCCAATCCCAGAAAGCGCGTCGTAGTCCGGATTGAAGTCTGCAACTCGACTTCATGAAGTCGGAATCGCTAGTAATCGCGGATCA
OTU_65	2	5	4	2	4	6	4	6	4	6	2	5	3	1	4	4	3	10	4	3	4	1	4	9	6	5	5	5	8	9	5	10	4	4	7	8	3	2	6	6	6	2	2	9	6	6	6	6	3	6	7	1	4	4	14	1	5	4	7	8	4	2	5	7	15	4	3	1	9	9	Bacteria	Gemmatimonadetes	Gemm-1					1	TGGGCTTGACATGCACGGGAAAGCCGGTGGAAACATCGGTTCCTCTTCGGAGTCCGTGCACAGGTGCTGCATGGCTGTCGTCAGCTCGTGTCGTGAGATGTTGGGTTAAGTCCCGCAACGAGCGCAACCCTCGTCCCTAGTTACCAGCGGGTCATGCCGGGCACTCTAGGGAGACTGCCGGTGTCAAACCGGAGGAAGGTGGGGATGACGTCAAGTCATCATGGCCCTTACGTCCAGGGCGACACACGTGCTACAATGGCCGGTACAGAGCGTCGCCAACCCGCGAGGGTGCGCCAATCGCAAAAAGCCGGTCTAAGTTCGGATTGCAGTCTGCAACTCGACTGCATGAAGCCGGAATCGCTAGTAATCGAGGAT
OTU_956	0	0	0	0	1	3	0	0	0	0	1	0	0	0	0	0	1	0	1	0	1	0	1	1	0	1	0	1	0	2	0	0	0	2	0	0	1	2	0	0	1	4	0	5	0	1	0	1	0	0	0	11	0	3	2	0	1	0	1	0	0	0	3	0	0	1	15	1	0	0	Bacteria	Firmicutes	Clostridia	Clostridiales	Veillonellaceae			0.97	AGGGCTTGACATTGAGTGAAACATCTAGAGATAGATGCCTCTCTTCGGAGACACAAAAACAGGTGGTGCATGGCTGTCGTCAGCTCGTGTCGTGAGATGTTGGGTTAAGTCCCGCAACGAGCGCAACCCCTATCCTTTGTTGCCAGCACGTAATGGTGGGAACTCAAGGGAGACAGCCGTCGTAAGACGGAGGAAGGCGGGGATGACGTCAAGTCATCATGCCCCTTATGTCCTGGGCTACACACGTACTACAATGGACTCAAATAGAGGGAAGCAAGACCGCGAGGTGGAGCAGATCCCAAAAACGAGTTCTCAGTTCGGATCGTAGGCTGCAACTCGCCTACGTGAAGTCGGAATCGCTAGTAATCGCAGATC
OTU_75	4	6	3	2	3	2	2	2	10	1	3	15	10	7	5	10	6	1	7	12	7	9	4	3	7	1	6	6	6	6	4	1	2	0	13	2	9	1	13	2	4	0	6	0	4	4	2	7	4	2	1	0	5	1	7	4	7	4	0	2	2	6	0	6	7	2	0	6	4	5	Bacteria	Proteobacteria	Deltaproteobacteria	MBNT15				1	TGGGCTTGACATCCCGGGAACCCCCTGGAAACAGGGGGGTGCCCCCGAAAGGGGGAGCCCGGAGACAGGTGCTGCATGGCTGTCGTCAGCTCGTGTCGTGAGATGTTGGGTTAAGTCCCGCAACGAGCGCAACCCTTGTCCTTAGTTGCCAGCATTCAGTTGGGCACTCTAAGGAGACTGCCGGTGTTAAACCGGAGGAAGGTGGGGATGACGTCAAGTCCTCATGGCCTTTATGCCCAGGGCTACACACGTGCTACAATGGCCGGTACAAAGGGCAGCAATACCGCGAGGTGGAGCGAATCCCAAAAAGCCGGTCCCAGTTCGGATTGGAGTCTGCAACTCGACTCCATGAAGTCGGAATCGCTAGTAATCGCA
OTU_30	3	5	3	5	1	10	8	7	4	9	4	5	5	2	2	2	2	10	4	2	1	2	11	10	7	4	1	5	6	10	0	9	0	6	1	4	5	6	3	1	0	12	5	14	5	2	14	3	1	2	1	10	4	5	4	4	9	2	13	10	10	7	5	7	6	0	8	2	5	8	Bacteria	Acidobacteria	Acidobacteria-6	iii1-15				1	CAGGCTTGAACAGCGAGTGACCATCGACGAAAGTCGACTTCCGCAAGGACACTCGTAGAGGTGCTGCATGGCTGTCGTCAGCTCGTGTCGTGAGATGTTGGGTTAAGTCCCGCAACGAGCGCAACCCTTGTCTGCTGTTGCCATCAGGTTATGCTGGGCACTCTGCAGAGACTGCCGGTGATAAACCGGAGGAAGGTGGGGATGACGTCAAGTCAGCATGGCCTTTATGTCTGGGGCTACACACGTGCTACAATGGCCGGTACAAACCGTCGCGATACCGTAAGGTGGAGCTAATCGGAGAAAGCCGGTCTCAGTTCGGATTGTAGGCTGCAACTCGCCTGCATGAAGTTGGAATCGCTAGTAATCGCGGATCAG
OTU_312	6	2	3	1	8	0	8	5	7	2	3	0	3	6	5	1	4	1	4	7	3	4	5	5	6	1	14	1	3	13	4	6	7	2	3	6	8	3	5	7	4	0	7	4	0	8	2	8	1	2	2	4	2	2	4	9	1	6	0	4	1	0	1	6	5	11	0	4	4	7	Bacteria	Firmicutes	Bacilli	Bacillales	Paenibacillaceae	Brevibacillus		0.81	AGGTCTTGACATCCCGCTGACCGCTCTGGAGACAGAGCTTCCCTTCGGGGCAGCGGTGACAGGTGGTGCATGGTTGTCGTCAGCTCGTGTCGTGAGATGTTGGGTTAAGTCCCGCAACGAGCGCAACCCTTATCTTTAGTTGCCAGCATTCAGTTGGGCACTCTAGAGAGACTGCCGTCGACAAGACGGAGGAAGGCGGGGATGACGTCAAATCATCATGCCCCTTATGACCTGGGCTACACACGTGCTACAATGGCTGGTACAACGGGATGCTACCTCGCGAGAGGACGCCAATCTCTTAAAACCAGTCTCAGTTCGGATTGTAGGCTGCAACTCGCCTACATGAAGTCGGAATCGCTAGTAATCGCGGATCAG
OTU_37	7	4	1	3	4	6	4	12	1	2	6	3	2	7	1	2	0	6	4	5	8	2	7	14	3	2	5	7	8	8	3	5	2	0	2	2	6	1	3	6	4	1	6	8	6	2	6	0	3	8	1	3	7	1	9	9	2	5	8	3	3	9	1	1	5	2	3	7	7	5	Bacteria	Actinobacteria	Thermoleophilia	Gaiellales	Gaiellaceae			0.97	AAGGCATGACATGTTCGGGAAAGCCGGAGAAATTCGGCCCTCCTTCGGGACCCGATCACAGGTGGTGCATGGCTGTCGTCAGCTCGTGTCGTGAGATGTTGGGTTAAGTCCCGCAACGAGCGCAACCCCTGTCCCATGTTGCCAGCGAGTAAAGTCGGGGACTCATGGGAGACTGCCGGTGACAAATCGGAGGAAGGTGGGGATGATGTCAAGTCATCATGCCCCTTAAGTCTTGGGCTACACACGTGCTACATTGGCCGGTACAAAGGGCTGCAATACCGCGAGGTTGAGCGAATCCCAAAAAGCCGGTCCCGGTTCGGATTGGAGGCTGCAACTCGCCTCCATGAAGGCGGAGTTGCTAGTAATCGCGGATCA
OTU_24	1	10	4	4	2	5	6	5	3	1	3	4	1	1	4	6	5	3	8	2	9	6	9	4	4	5	4	2	6	3	7	7	5	4	3	3	2	6	6	1	1	6	11	2	4	5	14	8	3	0	4	1	6	4	5	2	4	6	8	5	3	3	5	3	5	3	5	2	1	1	Bacteria	Proteobacteria	Betaproteobacteria					0.9	TACCCTTGACATGTACGGAAGCCCGCTGAGAGGCGGGTGTGCCCGAAAGGGAGCCGTAACACAGGTGCTGCATGGCTGTCGTCAGCTCGTGTCGTGAGATGTTGGGTTAAGTCCCGCAACGAGCGCAACCCTTGTCACTAGTTGCTACGCAAGGGCACTCTAGTGAGACTGCCGGTGACAAACCGGAGGAAGGTGGGGATGACGTCAAGTCCTCATGGCCCTTATGGGTAGGGCTTCACACGTCATACAATGGCGCATACAGAGGGCTGCCAACCCGCGAGGGGGAGCCAATCCCAGAAAGTGCGTCGTAGTCCGGATTGTTCTCTGCAACTCGAGAGCATGAAGTCGGAATCGCTAGTAATCGCGGATCAGCAT
OTU_55	3	5	0	3	3	5	7	3	6	8	3	5	3	1	7	2	0	4	3	3	4	8	6	5	5	1	4	5	3	6	3	14	4	1	4	3	6	3	7	2	2	2	1	5	6	2	4	3	3	4	5	6	7	7	4	9	3	5	6	11	7	3	1	3	3	5	2	1	5	3	Bacteria	Chloroflexi	Ellin6529					1	AGGGCTTGACATGACCAGGATCCCGGCGGAAACGTCGGTTCCCCGCAAGGGGCCTGGCCACAGGTGTTGCATGGCTGTCGTCAGCTCGTGTCGTGAGATGTTGGGTTAAGTCCCGCAACGAGCGCAACCCCTACTGTGTGTTGTATCACTCACACGGGACTGCCGAGAGAAACTCGGAGGAAGGTGGGGATGACGTCAAGTCAGCATGGCCCTTACGTCCTGGGCTACACCCACGCTACAATGGCCGGTACAACGGGCGGCGAAACCGCGAGGTGGAGCGAATCCCTCAAAGCCGGTCTCAGTTCGGATTGCAGGCTGCAACTCGCCTGCATGAAGCCGGAGTTGCTAGTAACCGCCGGTCAGCATACGGCGGTG
OTU_56	3	8	4	7	1	4	5	3	8	9	0	2	6	6	6	2	3	2	2	0	2	3	7	2	2	5	3	9	3	3	4	5	3	13	3	2	0	7	4	4	3	10	3	2	8	3	5	6	2	6	7	5	5	9	5	2	2	5	6	3	6	2	9	1	5	1	14	1	4	3	Bacteria	Proteobacteria	Alphaproteobacteria	Rhizobiales	Hyphomicrobiaceae	Rhodoplanes		1	AACCCTTGACATGTCCCGTATGGGTTTCAGAGATGAGATCCTTCAGTTCGGCTGGCGGGAACACAGGTGCTGCATGGCTGTCGTCAGCTCGTGTCGTGAGATGTTGGGTTAAGTCCCGCAACGAGCGCAACCCTCGCCCTTAGTTGCCATCATTCAGTTGGGCCCTCTAAGGGGACTGCCGGTGATAAGCCGCGAGGAAGGTGGGGATGACGTCAAGTCCTCATGGCCCTTACGGGTTGGGCTACACACGTGCTACAATGGCGGTGACAGTGGGATGCAATGGGGCAACCCTGAGCAAATCTCAAAAAGCCGTCTCAGTTCGGATTGTGCTCTGCAACTCGAGCACATGAAGTTGGAATCGCTAGTAATCGCAGA
OTU_43	3	3	3	0	1	1	1	3	5	2	1	4	7	2	3	5	5	3	2	3	6	1	0	1	5	2	6	6	6	2	1	2	14	0	5	1	3	3	9	3	3	0	1	1	5	5	2	4	1	9	4	0	6	2	1	4	2	2	0	2	7	4	1	5	1	1	0	3	1	3	Bacteria	Gemmatimonadetes	Gemm-1					1	TGGGCTTGACATGCACGGGAAAGCCGGTGGAAACATCGGCCCCTTTTCGGAGCTCGTGCACAGGTGCTGCATGGCTGTCGTCAGCTCGTGTCGTGAGATGTTGGGTTAAGTCCCGCAACGAGCGCAACCCTCGTCCCTAGTTACCAGCGGGTCATGCCGGGCACTCTAGGGAGACTGCCGGTGTCAAACCGGAGGAAGGTGGGGACGACGTCAAGTCATCATGGCCCTTACGTCCAGGGCGACACACGTGCTACAATGGCCGGTACAACGCGTCGCAAGCCGGTAACGGCAAGCCAATCGCTAAAAGCCGGTCTAAGTTCGGATTGTGGGCTGCAACTCGCCCACATGAAGCTGGAATCGCTAGTAATCGCGGAT
OTU_815	0	0	2	2	2	3	3	0	2	5	0	2	0	1	1	1	0	8	0	0	0	3	5	7	1	4	0	3	4	8	0	6	1	1	0	5	0	4	0	1	0	0	0	6	0	1	6	2	1	6	4	3	3	2	3	4	8	2	14	1	1	2	1	3	0	1	0	0	12	7	Bacteria	Actinobacteria	Thermoleophilia	Solirubrobacterales				1	TGGGCTTGACATGTCAGTGACCGCCGTGGAAACACGGTTTTCCTTCGGGACACTGTCACAGGTGGTGCATGGCTGTCGTCAGCTCGTGTCGTGAGATGTTGGGTTAAGTCCCGCAACGAGCGCAACCCCCGTCCTATGTTGCCAGCATTCAGTTGGGGACTCATAGGAGACTGCCGGTGACAAACCGGAGGAAGGTGGGGATGACGTCAAGTCATCATGCCCCTTATGTCCAGGGCTACACACGTGCTACATTGGCGCATACAAAGGGCAGCAATACCGTGAGGTGGAGCAAATCCCATAAAGTGCGCCTCGGTTCGGATTGGAGGCTGAAACTCGCCTCCATGAAGGTGGAGTTGCTAGTAATCGCAGATCAGC
OTU_343	2	0	1	3	2	1	1	1	2	14	1	3	1	4	1	2	2	0	1	1	3	1	2	1	3	6	1	2	1	3	0	1	2	1	0	1	1	6	2	0	2	5	0	2	2	2	2	0	2	2	1	2	0	1	0	0	2	1	1	2	2	2	1	1	2	1	2	1	2	5	Bacteria	Firmicutes	Clostridia	Clostridiales	Clostridiaceae	Clostridium		0.93	TAGACTTGACATCTCCTGAATTACTCGTAATGGAGGAAGCCCTTCGGGGCAGGAAGACAGGTGGTGCATGGTTGTCGTCAGCTCGTGTCGTGAGATGTTAGGTTAAGTCCTGCAACGAGCGCAACCCTTATCATTAGTTGCTACCATTAAGTTGAGCACTCTAGTGAGACTGCCGTGGTTAACGCGGAGGAAGGTGGGGATGACGTCAAATCATCATGCCCCTTATGTCTAGGGCTACACACGTGCTACAATGGGTGATACAAAGAGATGCAATACAGTGATGTGGAGCAAAACTATAAAATCACCCTCAGTTCGGATTGTAGGCTGAAACTCGCCTACATGAAGCTGGAGTTGCTAGTAATCGCGAATCAGCAT
OTU_26	0	2	0	3	10	2	3	3	1	7	13	3	6	3	1	2	6	5	5	4	4	1	0	3	3	8	2	2	14	0	1	0	1	0	1	4	7	2	3	0	1	0	2	0	6	6	7	12	0	2	1	0	3	2	4	1	6	1	0	8	3	6	0	2	4	0	0	8	0	1	Bacteria	Acidobacteria	BPC102	MVS-40				1	GGGGCTTGAACTGTAGCTGCTACACTTGGAAACAGGTGGTTCTCTTCGGAGACGGCTATAGAGGTGCTGCATGGCTGTCGTCAGCTCGTGTCGTGAGATGTTGGGTTAAGTCCCGCAACGAGCGCAACCCTTACTCTTAGTTGCCATCGGGTAAAGCTGGGCACCCTAAGAGAACTGTCGGCGAAAAGCCGGAGGAAGGTGGGGATGACGTCAAGTCCTCATGGCCCTTACGTCCCGGGCTACACACGTGCTACAATGGCTGGTACAAAGGGTTGCCAACCCGCGAGGGGGAGCTAATCCCAAAAAACCGGTCCCAGTTCGGATTGCAGTCTGCAACTCGACTGCATGAAGTTGGAATCGCTAGTAATCGCAGAT
OTU_424	0	3	1	3	1	1	0	4	0	1	1	2	0	1	1	0	0	0	0	0	0	0	4	1	1	0	1	1	1	2	3	3	0	0	2	0	0	1	0	0	5	0	0	1	0	1	14	0	4	0	1	0	1	1	3	0	2	0	2	0	0	1	3	2	1	1	1	1	0	2	Bacteria	Proteobacteria	Alphaproteobacteria	Rhizobiales	Bradyrhizobiaceae	Balneimonas		0.99	AGCCTTTGACATGTCCCGTATGGGTTCTGGAGACAGGACCCTTCAGTTCGGCTGGCGGGAACACAGGTGCTGCATGGCTGTCGTCAGCTCGTGTCGTGAGATGTTGGGTTAAGTCCCGCAACGAGCGCAACCCTCGCCCCTAGTTGCCATCATTAGGTTGGGCACTCTAGGGGGACTGCCGGTGATAAGCCGCGAGGAAGGTGGGGATGACGTCAAGTCCTCATGGCCCTTACGGGCTGGGCTACACACGTGCTACAATGGCGGTGACAAAGGGCAGCGAACCCGCGAGGGGGAGCTAATCCTCAAAAGCCGTCTCAGTTCGGATTGCACTCTGCAACTCGAGTGCATGAAGGCGGAATCGCTAGTAATCGTGGA
OTU_399	0	0	0	0	0	0	0	0	0	0	0	0	0	0	0	0	0	0	0	0	0	0	0	0	0	0	0	0	0	0	0	0	0	0	0	0	0	0	0	0	0	0	0	0	0	0	0	0	0	0	0	0	0	0	0	0	0	0	14	0	0	0	0	0	0	0	0	0	0	0	Bacteria	Firmicutes						0.98	AGGGCTTGACATACTAGTGAAAAGTACAGAGATGTACTCCTCTCTTCGGAGACACTAATACAGGTGGTGCATGGTTGTCGTCAGCTCGTGTCGTGAGATGTTGGGTTAAGTCCCGCAACGAGCGCAACCCTTATTGTTAGTTGCCATCATTTAGTTGGGCACTCTAGCGAGACTGCCGGTGATAAATCGGAGGAAGGTGGGGATGACGTCAAATCATCATGCCCTTTATGTCCTGGGCTACACACGTACTACAATGGTCATAAACAAAGGGAAGCTAAGGAGTGATCTGGAGCAAATCCCATAAACATGGTCCCAGTTCGGATTGTAGGCTGAAACTCGCCTGCATGAAGTTGGAATTGCTAGTAATCGCGGATC
OTU_25	1	9	4	8	11	0	9	8	8	2	6	10	4	4	2	4	3	5	6	6	6	7	5	3	12	7	7	5	7	8	5	3	7	2	0	11	13	3	11	5	10	0	4	7	9	9	9	4	1	3	0	3	8	7	9	2	12	2	1	10	5	7	0	2	5	3	6	6	9	4	Bacteria	Chlorobi	BSV26	PK329				0.89	TGGGCTTGAAAGGCCAGCGACCGGCGATGAAAGTCGCCTTCCCCGCAAGGGGCGCTGGTACAGGTGCTGCATGGCTGTCGTCAGCTCGTGCCGTGAGGTGTTGGGTTAAGTCCCGCAACGAGCGCAACCCCTGCACTTAGTTGCCAGCAGGTCAAGCTGGGCACTCTAAGTGGACTGCCTACGCAAGTAGTGAGGAAGGTGGGGATGACGTCAAGTCCTCATGGCCCTTACGCCCAGGGCCACACACGTGCTACAATGGCCGCAACAAAGGGTTGCCAAACCGTAAGGTGGAGCCAATCCCAAAAAAGCGGTCTCAGTTCGGATTGGAGTCTGCAACTCGACTCCATGAAGCTGGAATTGCTAGTAATCGCGCAT
OTU_94	13	7	6	7	4	4	5	2	4	8	4	1	1	2	7	8	5	2	4	2	1	8	0	4	11	4	7	6	4	4	0	3	0	0	1	3	11	7	1	9	2	1	3	0	5	1	2	5	2	10	8	1	2	6	4	1	3	13	0	1	1	8	6	0	2	1	0	0	0	3	Bacteria	Proteobacteria	Deltaproteobacteria	[Entotheonellales]	[Entotheonellaceae]			1	TGGGTTTGACATGTGCCGGACCGATGCTGAAAGGCATCTTCCCTTCGGGGCCGGTGCACAGGTGCTGCATGGCTGTCGTCAGCTCGTGTCGTGAGATGTTGGGTTAAGTCCCGCAACGAGCGCAACCCTCGCCCGCTGTTGCTACCGGGTCATGCCGGGCACTCTGCGGGGACTGCCCCGGTGAACGGGGAGGAAGGTGGGGATGACGTCAAGTCCTCATGGCCTTTATGTCCAGGGCTACACACGTGCTACAATGGTCAGGACAATGGGTCGCTCCCGCGCAAGCGGTTGCCAATCTCCAAAACCTGGCCCTAGTTCGGATGGTCGGCTGCAACTCGCCGGCCTGAAGCTGGAATCGCTAGTAATCGGAGATCA
OTU_229	0	1	2	0	0	0	0	7	0	1	1	0	3	1	0	1	2	0	5	3	0	2	1	0	0	0	1	1	0	0	4	0	1	0	1	0	0	0	1	0	1	0	1	0	0	1	1	0	4	0	0	0	1	2	0	13	1	0	1	0	3	0	1	0	0	1	0	0	1	0	Bacteria	Proteobacteria	Alphaproteobacteria	Rhodobacterales	Rhodobacteraceae	Amaricoccus		1	ATCCCTTGACTTGGACGTCGCGGGCCCAGAGATGGGTCTTTCAGTTCGGCTGGACGTCACACAGGTGCTGCATGGCTGTCGTCAGCTCGTGTCGTGAGATGTTGGGTTAAGTCCCGCAACGAGCGCAACCCTCGCCTTCAGTTGCCAGCATTCGGTTGGGCACTCTGGAGGAACCGCCGGTGATAAGCCGGAGGAAGGTGGGGATGACGTCAAGTCCTCATGGCCCTTACGGGATGGGCTACACACGTGCTACAATGGTGGTGACAGAGGGTTATCCTCAAAAGCCATCTCAGTTCGGATCGGGGTCTGCAACTCGACCCCGTGAAGTTGGAATCGCTAGTAATCGCGTAACAGCATGACGCGGTGAATACGTTC
OTU_79	4	2	0	5	0	3	5	1	2	0	2	3	0	1	2	0	3	0	1	1	0	1	2	1	4	4	2	3	2	1	0	1	0	3	1	1	6	1	2	13	3	3	1	0	11	4	2	2	3	2	4	1	1	1	1	0	6	6	0	4	1	2	7	3	3	0	4	0	5	1	Bacteria	Acidobacteria	Acidobacteriia	Acidobacteriales	Koribacteraceae			1	TGGGCTCGAAGCGCAGTGGACCGGGGTAGAAATATCCCTTTCCGCAAGGACTGCTGCGGAGGTGCTGCATGGCTGTCGTCAGCTCGTGTCGTGAGATGTTGGGTTAAGTCCCGCAACGAGCGCAACCCTTATCTCTAGTTGCCATCGGGTCAAGCCGGGCACTCTAGCGAAACCGCCTCGGATAACGGGGAGGAAGGTGGGGATGACGTCAAGTCCTCATGGCCTTTATGTCCAGGGCTACACACGTGCTACAATGGTCGGTACAAAACGTCGCAAACCCGCAAGGGGGAGCTAATCGGAAAAAGCCGGCCTCAGTTCGGATTGGAGTCTGCAATTCGACTCCATGAAGCTGGAATCGCTAGTAATCGCGGATCA
OTU_67	2	2	2	0	0	4	1	13	4	3	2	7	3	1	0	2	2	0	1	2	3	6	3	0	2	1	3	0	1	5	7	4	4	3	4	2	6	1	0	1	3	1	4	0	3	6	1	7	5	1	0	2	4	1	0	1	4	2	3	4	5	0	5	3	2	4	0	9	1	4	Bacteria	Acidobacteria	Acidobacteria-6	iii1-15	mb2424			1	TGGGCTCGAAATGCAGATGACAACCGATGAAAGTCGGCTCCCGCAAGGGCGTCTGTATAGGTGCTGCATGGCTGTCGTCAGCTCGTGTCGTGAGATGTTGGGTTAAGTCCCGCAACGAGCGCAACCCTCGTCCTCTGTTGCCATCAGGTCAAGCTGGGCACTCTGAGGAGACTGCCGGTGATAAACCGGAGGAAGGTGGGGATGACGTCAAGTCAGCATGGCCTTTATGTCCAGGGCCACACACGTGCTACAATGGCGGATACAAAGCGCTGCAAACCCGCGAGGGTGAGCCAATCGCATAAAGTCCGTCTCAGTTCGGATTGTAGGCTGCAACTCGCCTGCATGAAGTTGGAATCGCTAGTAATCGCGGATCAG
OTU_45	2	5	1	9	3	1	0	0	2	6	3	0	0	3	5	0	0	0	2	2	2	1	0	2	5	1	2	5	0	1	1	0	0	13	0	1	4	4	2	1	1	13	1	5	6	3	3	2	1	1	0	5	1	2	1	1	0	2	1	4	3	6	11	2	3	0	3	2	2	0	Bacteria	Actinobacteria	Actinobacteria	Actinomycetales	Streptosporangiaceae			1	AAGGTTTGACATCACCCGGAAACTTCCAGAGATGGGAGCCTCCTTTGGACTGGGTGACAGGTGGTGCATGGCTGTCGTCAGCTCGTGTCGTGAGATGTTGGGTTAAGTCCCGCAACGAGCGCAACCCTTGTTCCATGTTGCCAGCACGCCTCTTCGGGGGTGGTGGGGACTCATGGGAGACTGCCGGGGTCAACTCGGAGGAAGGTGGGGATGACGTCAAGTCATCATGCCCCTTATGTCTTGGGCTGCAAACATGCTACAATGGCCGGTACAGAGGGTTGCGATGCCGTGAGGTGGAGCGAATCCCTAAAAGCCGGTCTCAGTTCGGATTGGGGTCTGCAACTCGACCCCATGAAGTCGGAGTCGCTAGTAATC
OTU_245	1	1	0	1	5	2	1	0	1	13	0	1	1	2	1	0	2	3	0	1	2	4	0	0	1	2	0	2	2	0	0	1	3	1	1	0	3	1	1	3	0	1	0	1	3	0	0	0	1	1	0	0	4	0	0	1	1	3	0	0	0	5	3	1	1	1	0	0	4	5	Bacteria	Actinobacteria	Actinobacteria	Actinomycetales	Thermomonosporaceae			0.83	AAGGCTTGACATCGCCGGAAAACTCGCAGAGATGCGGGGTCCCTTTGGGGCCGGTGACAGGTGGTGCATGGCTGTCGTCAGCTCGTGTCGTGAGATGTTGGGTTAAGTCCCGCAACGAGCGCAACCCTCGTTCCATGTTGCCAGCGGGTAATGCCGGGGACTCATGGGAGACTGCCGGGGTCAACTCGGAGGAAGGTGGGGATGACGTCAAGTCATCATGCCCCTTATGTCTTGGGCTGCAAACATGCTACAATGGCCGGTACAGAGGGCTGCGATACCGTGAGGTGGAGCGAATCCCTAAAAGCCGGTCTCAGTTCGGATTGGGGTCTGCAACTCGACCCCATGAAGTCGGAGTCGCTAGTAATCGCAGATCAG
OTU_60	9	2	5	3	4	8	12	4	5	9	2	6	1	7	5	2	3	2	2	6	1	6	7	5	9	2	0	3	1	2	1	6	7	2	2	1	2	2	7	2	0	1	5	2	1	3	2	3	7	2	6	7	3	2	6	9	13	7	9	3	0	7	8	4	1	2	2	1	2	2	Bacteria	Actinobacteria	Actinobacteria	Actinomycetales	Kineosporiaceae			0.89	AAGGCTTGACATGGGCGGTAATCCGGCAGAGATGTCGGGTCCGTAAGGGCCGTTCACAGGTGGTGCATGGTTGTCGTCAGCTCGTGTCGTGAGATGTTGGGTTAAGTCCCGCAACGAGCGCAACCCTCGTTCCATGTTGCCAGCACGTTATGGTGGGGACTCATGGGAGACTGCCGGGGTCAACTCGGAGGAAGGTGGGGATGACGTCAAATCATCATGCCCCTTATGTCTTGGGCTTCACGCATGCTACAATGGCCAGTACAAAGGGCTGCGAGACCGTGAGGTGGAGCGAATCCCAAAAAGCTGGTCTCAGTTCGGATCGGGGTCTGCAACTCGACCCCGTGAAGTCGGAGTCGCTAGTAATCGCAGATCAGC
OTU_158	2	0	0	0	3	2	5	13	3	1	0	0	2	2	1	0	0	1	0	0	0	1	4	2	2	2	0	2	1	1	0	3	0	3	1	2	0	2	1	1	0	1	1	3	0	0	3	1	0	1	0	0	1	1	1	2	1	3	5	2	1	1	3	3	1	1	3	1	3	4	Bacteria	Actinobacteria	Thermoleophilia	Solirubrobacterales				1	TGGGCTTGACATGTTGGTCGTACCTGTGGAAACACAGGGTCAGTTCGGCTGGACCATCACAGGTGGTGCATGGCTGTCGTCAGCTCGTGTCGTGAGATGTTGGGTTAAGTCCCGCAACGAGCGCAACCCCTGTCGCATGTTGCCAGCAAGTTATGTTGGGGACTCATGCGAGACTGCCGGTGACAAACCGGAGGAAGGTGGGGATGACGTCAAGTCATCATGCCCCTTATGTCCAGGGCTACACACGTGCTACATTGGCGCATACAAAGGGCTGCGATACCGTGAGGTGGAGCGAATCCCAAAAAGTGCGTCTCGGTTCGGATTGGAGGCTGAAACTCGCCTCCATGAAGGCGGAGTTGCTAGTAATCGCGAATC
OTU_448	1	3	3	2	4	3	0	0	2	2	2	1	6	2	1	3	13	0	0	2	2	2	1	0	3	2	1	3	2	2	13	4	5	2	5	0	4	2	4	3	2	1	5	1	0	1	2	4	5	2	3	0	0	3	3	3	0	0	2	2	2	0	1	2	1	2	1	3	2	0	Bacteria	Acidobacteria	Acidobacteria-6	CCU21				1	GGGGTTTGAACCGTACGGGACAGCTCTAGAGATAGAGTCTTCCTTCGGGACCCGTATAGAGGTGCTGCATGGCTGTCGTCAGCTCGTGTCGTGAGATGTTGGGTTAAGTCCCGCAACGAGCGCAACCCTTGCCTCCTGTTGCCAGCAGGTAAAGCTGGGCACTCTGGAGGAACTGCCGGCGATAAGCCGGAGGAAGGTGGGGATGACGTCAAGTCCTCATGGCCTTTATGCCCCGGGCTACACACGTGCTACAATGGTCGGTACAAAGGGTTGCAAAGCCGCGAGGTGGAGCTAATCCCAAAAAGCCGATCCCAGTTCGGATTGCAGTCTGCAACTCGACTGCATGAAGTTGGAATCGCTAGTAATCGCGGATCA
OTU_100	4	9	4	1	6	2	0	4	3	0	0	2	9	7	7	13	3	0	7	6	6	2	0	0	5	1	5	4	0	0	1	1	1	0	8	2	7	2	2	8	6	2	1	0	1	2	0	2	7	1	2	0	0	1	3	0	1	0	0	1	1	7	2	0	1	0	0	3	5	4	Bacteria	Proteobacteria	Gammaproteobacteria	Chromatiales				0.98	TGCCCTTGACATCTGGCGAACTTTCCAGAGATGGATTGGTGCCTTCGGGAATGCCATGACAGGTGCTGCATGGCTGTCGTCAGCTCGTGTCGTGAGATGTTGGGTTAAGTCCCGCAACGAGCGCAACCCTTGTCCTTAGTTGCCATCATTAAGTTGGGCACTCTAAGGAGACTGCCGGTGACAAACCGGAGGAAGGTGGGGATGACGTCAAGTCATCATGGCCCTTATGGGCAGGGCTACACACGTGCTACAATGGCCAGTACAGAGGGTTGCCAACCCGCGAGGGGGAGCTAATCTCACAAAGCTGGTCGTAGTCCGGATTGGAGTCTGCAACTCGACTCCATGAAGTCGGAATCGCTAGTAATCGCGGATCAG
OTU_164	0	4	1	2	1	0	0	0	3	0	0	0	0	3	0	7	4	0	0	6	0	11	0	0	1	0	1	0	1	1	2	0	1	0	1	1	0	0	0	0	1	0	1	0	0	5	0	4	12	1	0	0	0	0	0	1	0	0	0	1	1	1	0	1	0	0	0	3	1	2	Bacteria	Chlorobi	Ignavibacteria	Ignavibacteriales	Ignavibacteriaceae			1	TAGGCTTGAAAGGCAAGTGACAGGGTATGAAAGTACCCCTCCAGCAATGGCACTTGTACAGGTGCTGCATGGCTGTCGTCAGCTCGTGCCGTGAGGTGTTGGGTTAAGTCCCGCAACGAGCGCAACCCCTACTATTAGTTGCCACCAGGTAATGCTGAGCACTCTAATAGGACTGCCTACGCAAGTAGTGAGGAAGGTGGGGATGACGTCAAGTCCGCATGGCCCTTACGCCTAGGGCTACACACGTGCTACAATGGGTGTTACAATGGGTAGCTAAACCGCAAGGTGGAGCCAATCCCACAAAGGCATCCTCAGTTCGGATTGGAGTCTGCAACTCGACTCCATGAAGTTGGAATTGCTAGTAATCGTGGATCA
OTU_2351	1	0	0	3	0	1	1	0	1	0	2	2	1	6	2	4	2	0	5	0	1	1	0	0	1	3	3	4	0	1	0	0	3	3	1	0	3	0	0	1	0	3	2	0	0	3	0	0	2	1	1	12	0	1	1	0	1	0	0	0	0	2	3	0	1	0	1	1	2	0	Bacteria	Proteobacteria	Betaproteobacteria	Rhodocyclales	Rhodocyclaceae			0.81	TACCCTTGACATGCCTGGAACCTTGGTGAGAGCCGAGGGTGCCTTCGGGAGCCAGGACACAGGTGCTGCATGGCTGTCGTCAGCTCGTGTCGTGAGATGTTGGGTTAAGTCCCGCAACGAGCGCAACCCTTGTCACTAATTGCCATCATTAAGTTGGGCACTTTAGTGAGACTGCCGGTGACAAACCGGAGGAAGGTGGGGATGACGTCAAGTCCTCATGGCCCTTATGGGTAGGGCTTCACACGTCATACAATGGTCGGTACAGAGGGTTGCCAAGCCGCGAGGTGGAGCCAATCCCTACAAAGCCGATCGTAGTCCGGATTGTTCTCTGCAACCCGAGAGCATGAAGTCGGAATCGCTAGTAATCGCAGATCA
OTU_602	4	3	2	5	8	1	7	8	5	2	6	2	7	3	3	7	9	8	4	2	1	7	11	2	7	3	5	1	6	2	7	3	8	3	5	4	7	8	9	4	12	3	8	8	7	9	9	5	6	1	5	3	2	4	5	3	7	5	10	9	8	5	6	6	3	5	2	5	8	9	Bacteria	Firmicutes	Bacilli	Bacillales	Bacillaceae	Bacillus		0.97	AGGTCTTGACATCCTTATGCCTTCCCTAGAGATAGGGCTTTCCCCTTCGGGGGACGTAAGTGACAGGTGGTGCATGGTTGTCGTCAGCTCGTGTCGTGAGATGTTGGGTTAAGTCCCGCAACGAGCGCAACCCTTGATCTTAGTTGCCAGCATTCAGTTGGGCACTCTAAGGTGACTGCCGGTGACAAACCGGAGGAAGGTGGGGATGACGTCAAATCATCATGCCCCTTATGACCTGGGCTACACACGTGCTACAATGGATGGTACAAAGGGCTGCAAAACCGCGAGGTTAAGCCAATCCCATAAAACCATTCTCAGTTCGGATTGCAGGCTGCAACTCGCCTGCATGAAGCCGGAATCGCTAGTAATCGCGGA
OTU_17	6	2	0	6	9	6	6	0	12	3	4	5	6	7	3	4	8	2	5	3	0	3	2	2	7	3	12	7	3	2	4	0	5	5	1	6	2	10	4	6	1	7	1	2	4	7	3	3	4	1	2	0	4	6	2	1	1	8	1	4	5	7	0	6	2	5	4	1	2	2	Bacteria	Acidobacteria	Acidobacteriia	Acidobacteriales	Koribacteraceae			0.96	TGGGCTCGAAGCGCGGGGGACCGGGGTGGAAACATCCCTTTCCGCAAGGACTCCCGCGGAGGTGCTGCATGGCTGTCGTCAGCTCGTGTCGTGAGATGTTGGGTTAAGTCCCGCAACGAGCGCAACCCTCATCCCTAGTTGCTAACGGGTCAAGCCGAGCACTCTAGTGAAACTGCCCCGGATAACGGGGAGGAAGGTGGGGATGACGTCAAGTCCTCATGGCCTTTATGTCCAGGGCTACACACGTGCTACAATGCCCGGTACAAACCGTCGCAAACCCGCGAGGGGGAGCTAATCGGAAAAAGCCGGGCTCAGTTCGGATTGCAGTCTGCAACTCGACTGCATGAAGCTGGAATCGCTAGTAATCGCAGATCA
OTU_46	3	8	4	1	2	4	1	6	3	0	4	2	6	3	4	7	3	4	8	4	4	12	3	11	0	3	6	2	5	3	9	7	2	1	6	4	3	2	4	3	2	1	4	0	1	1	2	4	9	0	0	0	4	3	6	3	8	2	2	2	3	1	0	0	1	2	3	7	1	2	Bacteria	Acidobacteria	Acidobacteria-6	iii1-15				1	CAGGCTCGAACGGTGATGGACATCCGGCGAAAGCCGGCTCCCGCAAGGGCCGTCATCGAGGTGCTGCATGGCTGTCGTCAGCTCGTGTCGTGAGATGTTGGGTTAAGTCCCGCAACGAGCGCAACCCTTGTCCGCTGTTGCCATCAGGTTAAGCTGGGCACTCTGCGGAGACTGCCGGTGATAAACCGGAGGAAGGTGGGGATGACGTCAAGTCAGCATGGCCTTTATGTCTGGGGCTACACACGTGCTACAATGGCCGACACAAACCGTCGCGATACCGCAAGGTGGAGCTAATCGGACAAAGTCGGTCTCAGTTCGGATTGCAGGCTGCAACTCGCCTGCATGAAGTTGGAATCGCTAGTAATCGCGGATCAG
OTU_34	3	5	5	8	9	3	4	1	9	9	6	3	4	1	5	4	4	1	4	8	6	6	5	4	5	5	9	2	7	3	6	2	7	2	5	6	4	4	5	1	5	1	1	10	12	5	1	1	3	12	0	2	1	3	9	7	1	5	3	11	3	4	1	4	5	2	0	5	12	4	Bacteria	Proteobacteria	Deltaproteobacteria	Desulfuromonadales	Geobacteraceae	Geobacter		0.97	TGGGCTTGACATCTGCGGAACCTTGTGGAAACACAGGGGTGCCTTCGGGAGCCGCAAGACAGGTGCTGCATGGCTGTCGTCAGCTCGTGTCGTGAGATGTTGGGTTAAGTCCCGCAACGAGCGCAACCCTTGTCCTTAGTTGCCATCATTCAGTTGGGCACTCTAAGGAGACTGCCGGTGTTAAACCGGAGGAAGGTGGGGATGACGTCAAGTCCTCATGGCCCTTATGTCCAGGGCTACACACGTGCTACAATGGCCGGTACAAAGAGCAGCGATACCGTGAGGTGGAGCCAATCTCAAAAAGCCGGTCTCAGTTCGGATTGGAGTCTGCAACTCGACTCCATGAAGTTGGAATCGCTAGTAATCGCGGATCAG
OTU_619	3	4	1	1	2	2	3	6	5	1	2	0	0	2	0	3	1	4	2	2	2	5	5	7	7	1	2	6	4	8	4	8	1	8	2	12	1	3	4	3	1	2	2	4	3	6	10	2	2	6	1	3	0	3	1	3	2	2	1	5	6	2	4	0	9	3	5	1	4	2	Bacteria	Firmicutes	Bacilli	Bacillales	Bacillaceae			1	AGGTCTTGACATCCTCTGACACTCCTAGAGATAGGACGTTCCCTTCGGGGACAGAGTGACAGGTGGTGCATGGTTGTCGTCAGCTCGTGTCGTGAGATGTTGGGTTAAGTCCCGCAACGAGCGCAACCCTTGATCTTAGTTGCCAGCATTAAGTTGGGCACTCTAAGGTGACTGCCGGTGACAAACCGGAGGAAGGTGGGGATGACGTCAAATCATCATGCCCCTTATGACCTGGGCTACACACGTGCTACAATGGATGGTACAAAGGGCAGCGAAGCCGTAAGGTGGAGCCAATCCCATAAAACCATTCTCAGTTCGGATTGTAGGCTGCAACTCGCCTACATGAAGCTGGAATCGCTAGTAATCGCGGATCAG
OTU_92	2	3	7	1	3	1	7	3	1	5	5	6	3	4	7	5	1	2	6	3	3	5	6	8	2	1	2	1	3	12	1	9	2	4	0	1	12	3	0	3	7	3	3	2	2	4	5	3	2	0	3	2	1	1	4	3	8	7	11	4	5	2	5	4	2	1	6	3	2	6	Bacteria	Actinobacteria	Actinobacteria	Actinomycetales	Intrasporangiaceae			0.91	AAGGCTTGACATACACCGGAAACATCCAGAGATGGGTGCCCCGCAAGGTCGGTGTACAGGTGGTGCATGGTTGTCGTCAGCTCGTGTCGTGAGATGTTGGGTTAAGTCCCGCAACGAGCGCAACCCTCGTTCTATGTTGCCAGCGCGTAATGGCGGGGACTCATAGGAGACTGCCGGGGTCAACTCGGAGGAAGGTGGGGATGACGTCAAATCATCATGCCCCTTATGTCTTGGGCTTCACACATGCTACAATGGCCGGTACAAAGGGCTGCGAAATCGCAAGATGGAGCGAATCCCAAAAAACCGGTCTCAGTTCGGATTGGGGTCTGCAACTCGACCCCATGAAGTCGGAGTCGCTAGTAATCGCAGATCAGC
OTU_325	2	6	8	3	3	6	5	2	2	2	2	1	1	3	10	3	6	6	4	1	3	12	3	10	4	6	0	4	3	3	1	0	5	3	2	0	6	2	1	4	2	0	4	1	1	2	9	2	4	3	7	2	3	7	5	0	5	1	4	0	0	3	3	2	2	4	2	2	9	3	Bacteria	Proteobacteria	Alphaproteobacteria	Sphingomonadales	Sphingomonadaceae	Kaistobacter		1	AGCGTTTGACATGGTAGGACGGTTTCCAGAGATGGATTCCTTCCCTTACGGGACCTACACACAGGTGCTGCATGGCTGTCGTCAGCTCGTGTCGTGAGATGTTGGGTTAAGTCCCGCAACGAGCGCAACCCTCGTCTTTAGTTGCTACCATTTAGTTGGGCACTCTAAAGAAACTGCCGGTGATAAGCCGGAGGAAGGTGGGGATGACGTCAAGTCCTCATGGCCCTTACGCGCTGGGCTACACACGTGCTACAATGGCGGTGACAGAGGGCTGCAAACCCGCGAGGGTGAGCTAATCTCCAAAAGCCGTCTCAGTTCGGATTGTTCTCTGCAACTCGAGAGCATGAAGGCGGAATCGCTAGTAATCGCGGATCA
OTU_423	0	2	5	0	0	0	0	0	3	0	1	0	4	2	1	3	4	0	3	12	6	5	0	0	0	0	6	0	0	0	2	0	7	0	6	0	0	0	2	1	1	0	5	0	0	1	0	9	7	0	0	0	2	0	0	2	0	0	0	0	0	0	0	0	1	7	0	2	0	0	Bacteria	Chlorobi	Ignavibacteria	Ignavibacteriales	Ignavibacteriaceae			0.97	TAGGCTTGAAATGCAATAGATCGGGTATGAAAGTACCCTTCCCTTCGGGGCTGTTGTACAGGTGCTGCATGGCTGTCGTCAGCTCGTGCCGTGAGGTGTTGGGTTAAGTCCCGCAACGAGCGCAACCCCTACCATTAGTTGCCATCAGGTAATGCTGAGCACTTTAATGGGACTGCCTACGCAAGTAGTGAGGAAGGTGGGGATGACGTCAAGTCCGCATGGCCCTTACGCCTAGGGCCACACACGTGCTACAATGGATACAACAACGGGCAGCGAAACCGCGAGGTGGAGCCAATCCCTCAAAAGTATCCTCAGTTCGGATTGGAGTCTGCAACTCGACTCCATGAAGTTGGAATTGCTAGTAATCGCGGATCA
OTU_47	2	2	2	2	3	1	8	2	4	4	6	3	2	0	7	0	0	4	2	2	0	2	2	1	8	6	2	2	0	0	0	3	3	3	0	10	7	6	2	7	2	7	0	12	3	8	0	2	2	10	4	1	4	2	4	2	5	11	4	6	1	7	3	2	2	0	2	5	3	4	Bacteria	Acidobacteria	Acidobacteriia	Acidobacteriales	Koribacteraceae			1	TGGGCTCGAAATGCAGTGGATCGGGGTAGAAATATCCTTTCCCGCAAGGGCTGCTGTATAGGTGCTGCATGGCTGTCGTCAGCTCGTGTCGTGAGATGTTGGGTTAAGTCCCGCAACGAGCGCAACCCTTATTGCCAGTTGCCAGCAAGTAAAGTTGGGCACTCTGGCGAAACCGCCCCGGATAACGGGGAGGAAGGTGGGGATGACGTCAAGTCCTCATGGCCTTTATGTCCAGGGCTACACACGTGCTACAATGGGTGGTACAAACCGTCGCAAACCCGTGAGGGGGAGCTAATCGGAAAAAGCCATCCTCAGTTCGGATTGGAGTCTGCAACTCGACTCCATGAAGCTGGAATCGCTAGTAATCGCAGATCA
OTU_128	11	4	2	4	6	5	1	7	12	0	4	4	3	4	3	3	12	0	9	8	7	3	0	0	2	1	7	4	6	1	9	1	4	0	1	3	4	0	7	4	3	1	6	0	3	0	3	8	1	0	4	6	3	1	7	3	1	5	0	5	4	1	0	7	3	3	0	8	2	5	Bacteria	Gemmatimonadetes	Gemmatimonadetes					1	TGGGCTTGACATGCACGGGAACTCGTGGGGAAACCCGCGGGGCTCTTCGGAGCTCGTGCACAGGTGCTGCATGGCTGTCGTCAGCTCGTGTCGTGAGATGTTGGGTTAAGTCCCGCAACGAGCGCAACCCTTGGGACTAGTTGCCAGCGAGTAAAGTCGGGGACTCTAGTCCGACTGCCGGTGCCAAACCGGAGGAAGGTGGGGACGACGTCAAGTCATCATGGTCCTTACGTCCAGGGCTACACACGTGCTACAATGGACCGGACAGAGGGCGGCAAGGCCGTTAGGCGGAGCCAATCCCAGAAACCGGTCCTCAGTTCGGATTGTCGGCTGCAACTCGCCGGCATGAAGCTGGAATCGCTAGTAATCGCGGAT
OTU_96	12	1	4	5	2	7	8	4	1	4	6	9	6	5	3	4	5	4	11	4	2	1	0	5	6	4	2	3	4	1	7	3	4	3	6	8	7	7	4	6	1	2	1	2	7	1	2	1	5	10	6	8	7	1	9	0	3	4	1	12	2	1	4	8	3	2	7	5	2	3	Bacteria	Gemmatimonadetes	Gemm-1					1	TGGGCTTGACATGCACGGGAAAGCCGCTGGAAACAGCGGCCCCTCTTCGGAGTCCGTGCACAGGTGCTGCATGGCTGTCGTCAGCTCGTGTCGTGAGATGTTGGGTTAAGTCCCGCAACGAGCGCAACCCTTGTCCCTAGTTACCAGCGGGTCATGCCGGGCACTCTAGGGAGACTGCCGGTGTCAAACCGGAGGAAGGTGGGGACGACGTCAAGTCATCATGGCCCTTACGTCCAGGGCGACACACGTGCTACAATGGCCGGTACAGAGCGTCGCCAACTCGCAAGAGCGCGCCAATCGCCAAAAGCCGGTCTAAGTTCGGATTGTGGTCTGCAACTCGACCACATGAAGCTGGAATCGCTAGTAATCGTGGAT
OTU_287	1	3	2	2	0	1	0	7	1	0	2	1	2	2	2	9	7	1	8	6	8	2	0	0	5	1	5	3	1	0	1	0	0	0	1	3	3	1	3	2	3	0	1	1	0	6	0	9	6	0	0	0	0	0	2	2	2	0	0	2	3	0	0	0	1	5	0	12	0	0	Bacteria	Nitrospirae	Nitrospira	Nitrospirales	[Thermodesulfovibrionaceae]	GOUTA19		0.94	TGGGCTTGACATGCACGTGGTAGGAAACCGAAAGGGGACCGATTCGTAGCAATACGAAAGCGTGCACAGGTGCTGCATGGCTGTCGTCAGCTCGTGCCGTGAGGTGTTGGGTTAAGTCCCGCAACGAGCGCAACCCTTATCCTCTGTTACTCCGCAAGGAGGTCTCTGAGGAAACTGCCGGCGATGAGCTGGAGGAAGGTGGGGATGACGTCAAGTCATCATGGCCCTTATGTCCAGGGCTACACACGTGCTACAATGGCTGCTACAGAGGGTAGCAAGACCGCAAGGTGGAGCCAATCCCTAAAAGCAGTCGTAGTTGGGATCGGAGTCTGCAACTCGACTCCGTGAACCTGGAATCGCTAGTAATCGCGGATC
OTU_390	0	0	0	1	0	0	0	1	0	1	0	1	0	0	0	0	1	2	1	0	0	0	1	0	12	1	0	1	2	1	0	0	0	0	0	0	2	1	1	0	1	0	0	0	1	1	0	1	0	0	2	0	4	0	1	1	0	0	0	1	0	1	0	0	3	0	0	0	2	0	Bacteria	Proteobacteria	Alphaproteobacteria	Sphingomonadales	Sphingomonadaceae	Novosphingobium		0.98	AGCCTTTGACATCCCGCGCTAACCTGAGAGATCAGGGGTTCCCTTCGGGGACGCGGTGACAGGTGCTGCATGGCTGTCGTCAGCTCGTGTCGTGAGATGTTGGGTTAAGTCCCGCAACGAGCGCAACCCTCGTCCTTAGTTGCCATCATTTAGTTGGGCACTCTAAGGAAACCGCCGGTGATAAGCCGGAGGAAGGTGGGGATGACGTCAAGTCCTCATGGCCCTTACAGGCTGGGCTACACACGTGCTACAATGGCGGTGACAGTGGGCAGCAAACTCGCGAGAGTGAGCTAATCTCCAAAAGCCGTCTCAGTTCGGATTGTTCTCTGCAACTCGAGAGCATGAAGGCGGAATCGCTAGTAATCGCGGATCAGC
OTU_1416	0	0	0	1	1	0	0	1	0	0	0	0	0	0	0	0	0	1	1	2	0	0	0	0	0	0	2	1	1	0	12	0	0	1	1	0	0	0	0	0	0	0	2	0	1	1	1	0	0	0	0	1	0	0	0	2	1	0	0	1	0	0	0	0	0	1	2	0	0	0	Bacteria	Acidobacteria	Acidobacteria-6	iii1-15				1	CAGGCTTGAACAGCGAGTGACCACTCATGAAAGTGAGCTTCCGCAAGGACATTCGTAGAGGTGCTGCATGGCTGTCGTCAGCTCGTGTCGTGAGATGTTGGGTTAAGTCCCGCAACGAGCGCAACCCTTGTCTGCTGTTGCCATCAGGTTATGCTGGGCACTCTGCAGAGACTGCCGGTGATAAACCGGAGGAAGGTGGGGATGACGTCAAGTCAGCATGGCCTTTATGTCTGGGGCTACACACGTGCTACAATGGCCGATACAAACCGTCGCGAGCCCGCGAGGGGGAGCTAATCGGAGAAAGTCGGTCTCAGTTCGGATAGCAGGCTGCAACTCGCCTGCTTGAAGTTGGAATCGCTAGTAATCGCGGATCAG
OTU_48	0	3	3	3	2	3	0	0	1	5	2	9	0	0	1	0	3	3	3	6	1	1	1	3	1	6	10	8	8	0	1	0	8	0	1	0	4	1	0	3	1	0	1	3	3	2	1	0	4	5	2	0	12	6	3	0	2	1	0	5	3	7	1	4	0	2	0	3	0	3	Bacteria	Proteobacteria	Betaproteobacteria	Hydrogenophilales	Hydrogenophilaceae	Thiobacillus		1	TACCCTTGACATGTCCGGAATCCTGCAGAGATGCGGGAGTGCCCGAAAGGGAATCGGAACACAGGTGCTGCATGGCTGTCGTCAGCTCGTGTCGTGAGATGTTGGGTTAAGTCCCGCAACGAGCGCAACCCTTATCATTAGTTGCTACGCAAGGGCACTCTAATGAGACTGCCGGTGACAAACCGGAGGAAGGTGGGGATGACGTCAAGTCCTCATGGCCCTTATGGGTAGGGCTTCACACGTCATACAATGGTCGGTACAGAGGGTTGCCAAGCCGCGAGGTGGAGCCAATCCCAGAAAGCCGATCGTAGTCCGGATTGTTCTCTGCAACTCGAGAGCATGAAGTCGGAATCGCTAGTAATCGCGGATCAGCAT
OTU_53	0	6	2	1	1	0	0	1	4	0	1	3	3	4	0	3	2	0	5	1	0	0	0	0	3	1	1	1	6	1	3	0	3	0	2	2	3	0	12	3	5	0	0	0	1	0	1	2	4	0	0	0	1	0	2	1	0	0	0	2	4	3	0	0	0	1	0	3	0	2	Bacteria	GN04	MSB-5A5					1	TGGGCTTGACATGCTTAGGACCGGAGTGGAAACATTCCTTCCCCGAAAGGGGCCTTTGCACAGGTGCTGCATGGCTGTCGTCAGCTCGTGCCGTGAGGTGTTGGGTTAAGTCCCGCAACGAGCGCAACCCCTGTTCTTAGTTGCCACCGGGTTATGCCGGGCACTCTAAGAAGACTGCCCCGGGTAACGGGGAGGAAGGCGGGGATGACGTCAAGTCCTCATGGCCCTTACGTCCAGGGCTACACACGTACTACAATGCCCGGCACAACGGGAGGCAAGACTGCAAAGTGGAGCCAATCCTACAAAGCCGGGCTCAGTTCAGATCGCCGTCTGCAATTCGACGGCGTGAAGTTGGAATCGCTAGTAATCGCGGAT
OTU_826	0	1	0	0	0	0	0	0	0	0	0	0	0	0	0	0	0	0	0	1	0	0	0	0	0	0	0	0	0	0	0	0	0	0	0	0	0	0	0	0	0	0	0	0	0	0	0	0	0	12	0	0	0	0	0	0	0	0	0	0	0	0	0	0	0	0	0	0	0	0	Bacteria							0.99	TGGGTTTGACATCGCCGGACATCCTGTGAAAGCAGGCTTCCCTTCGGGGACTGGCAGACAGGTGGTGCATGGCTGTCGTCAGCTCGTGTCGTGAGATGTTGGGTTAAGTCCCGCAACGAGCGCGACCCTCATCCCCAGTTGCCAGCGAGTAAAGTCGTGGGACTCTGGGGAAACTGCCTGAGTAATCAGGAGGAAGGTGGGGATGACGTCAAGTCCGCATGCCCCTTACATCCAGGGCTACACACATGCTACAATGGGCAGTACAAAGGGCCTTGCAAGACCGTGAAGTGGAGCGAATCCCCCAAAGCTGTCCTCAGTTGGGATTGGAGTCTGCAACTCGACTCCATGAACGCGGAATCGCTAGTAACCGCAGGT
OTU_154	1	1	1	1	2	3	6	1	1	3	1	11	1	1	0	1	1	5	0	0	1	1	0	0	1	4	2	0	2	2	1	0	2	5	2	5	2	5	4	1	2	3	4	3	1	1	6	0	0	3	3	3	2	5	3	1	3	3	1	0	2	3	4	2	4	0	6	0	2	1	Bacteria	Proteobacteria	Gammaproteobacteria	Methylococcales	Methylococcaceae	Methylomicrobium		0.97	TGGTCTTGACATCCTCGGAACCTCGCAGAGATGCTTGGGTGCCTTCGGGAACCGAGAGACAGGTGCTGCATGGCTGTCGTCAGCTCGTGTCGTGAGATGTTGGGTTAAGTCCCGTAACGAGCGCAACCCTTATCCTTAGTTGCCAACAGGTGATGCTGGGAACTCTAAGGAGACTGCCGGTGATAAACCGGAGGAAGGTGGGGACGACGTCAAGTCATCATGGCCCTTATGACCAGGGCTACACACGTGCTACAATGGCCGGTACAGAGGGCAGCGAAACCGTGAGGTCAAGCAAATCCCAGAAAGCCGGTCCTAGTCCGGATTGCAGTCTGCAACTCGACTGCATGAAGTCGGAATCGCTAGTAATCGCGAATC
OTU_57	5	1	2	0	3	3	3	2	2	8	2	4	3	3	3	3	5	4	3	1	1	3	5	2	4	1	5	6	0	3	5	7	1	3	3	2	1	2	6	3	3	1	3	1	2	2	0	2	3	6	2	1	8	0	7	11	5	2	8	3	8	6	6	4	0	2	3	2	3	2	Bacteria	Actinobacteria	Thermoleophilia	Solirubrobacterales				1	TGGGTTTGAAATGTTGGTGACAGGTGTGGAAACACATCCTTCCTTCGGGACACCATCACAGGTGGTGCATGGCTGTCGTCAGCTCGTGTCGTGAGATGTTGGGTTAAGTCCCGCAACGAGCGCAACCCCTGTCCTATGTTGCCATCATTAAGTTGGGGACTCATGGGATACTGCCGGTGACAAACCGGAGGAAGGTGGGGACGACGTCAAGTCATCATGCCCCTTATGTCCAGGGCTACACACGTGCTACATTGGCGCGCACAGAGGGAAGCAATGCCGTGAGGTGGAGCAAATCCCACAAAGCGCGTCCCGGTTCGGATTGGAGGCTGCAATTCGCCTCCATGAAGTTGGAGTTGCTAGTAATCGCGGATCAGC
OTU_127	1	1	1	2	1	5	2	1	2	0	3	2	0	0	1	0	1	2	1	2	1	1	0	0	1	5	4	2	4	2	4	0	2	0	3	1	1	1	1	2	0	0	1	8	1	1	11	0	1	2	2	3	5	5	1	0	3	3	0	4	0	6	3	3	5	1	4	2	1	2	Bacteria	Proteobacteria	Gammaproteobacteria	Methylococcales	Methylococcaceae			0.97	TGGCCTTGACATGTCGCGAACCCTGCAGAGATGCGGGGGTGCCTTCGGGAGCGCGAACACAGGTGCTGCATGGCTGTCGTCAGCTCGTGTCGTGAGATGTTGGGTTAAGTCCCGTAACGAGCGCAACCCTTGTCCCTAGTTGCCAGCGGGTTAAGCCGGGAACTCTAGGGAGACCGCCGGTGATAAACCGGAGGAAGGTGGGGATGACGTCAAGTCATCATGGCCCTTATGGCCAGGGCTACACACGTGCTACAATGGTCGGTACAGAGGGCAGCCAAGCCGCGAGGCGGAGCAAATCCCAGAAAACCGATCTTAGTCCGGATTGCAGTCTGCAACTCGACTGCATGAAGTCGGAATCGCTAGTAATCGCGAATC
OTU_85	8	11	0	5	2	5	1	2	2	0	3	4	3	4	2	5	3	0	3	2	2	3	6	2	6	6	3	6	0	6	6	10	5	2	2	0	1	4	3	4	5	3	3	0	3	3	1	6	4	2	5	6	4	1	8	4	4	4	7	2	1	7	5	2	5	3	3	6	1	2	Bacteria	Chloroflexi	S085					1	AAGGCTTGACATGCTAGTGGTACCGATCCGAAAGGTGAGGGACCCTTCGGGGAGCTAGCACAGGTGCTGCATGGCTGTCGTCAGCTCGTGCCGTGAGGTGTTGGGTTAAGTCCCGCAACGAGCGCAACCCCTGTTGCCAGTTGTATTCTCTGGCGAGACTGCCCCGTAAAGCGGGGAGGAAGGCGGGGATGACGTCAAGTCAGCACGGCCCTTACGTCTTGGGCCACTCGCACGCTACAATGGCCGGTACAACAGGTCGCGAAGGAGCGATCCGGAGCTAATCCCCAAAGCCGGCCCCAGTTCAGATTGCAGGCTGAAACCCGCCTGCATGAAGGCGGAGTTGCTAGTAACCGCTGGTCAGCACACAGCGGTGAA
OTU_149	9	2	3	2	5	2	4	1	3	0	3	11	3	11	0	5	3	2	7	6	5	3	0	2	3	3	7	4	7	3	1	0	2	4	10	3	4	1	5	1	2	2	2	1	4	1	1	3	7	0	1	0	1	1	4	4	3	4	0	0	3	4	4	1	0	2	0	2	0	2	Bacteria	Proteobacteria	Betaproteobacteria					1	TACCCTTGACATGTACGGAATCCCCCAGAGATGGGGGAGTGCCCGAAAGGGAGCCGTAACACAGGTGCTGCATGGCTGTCGTCAGCTCGTGTCGTGAGATGTTGGGTTAAGTCCCGCAACGAGCGCAACCCTTGCCATTAGTTGCTACATTCAGTTGGGCACTCTAATGGGACTGCCGGTGACAAACCGGAGGAAGGTGGGGATGACGTCAAGTCCTCATGGCCCTTATGGGTAGGGCTTCACACGTAATACAATGGCCGGTACAGAGGGCAGCCAACCCGCGAGGGGGAGCTAATCCCAGAAAGCCGGTCGTAGTCCGGATTGTAGTCTGCAACTCGACTGCATGAAGCCGGAATCGCTAGTAATCGCGGATCA
OTU_196	0	0	1	0	0	0	0	1	2	1	0	0	2	0	1	1	0	0	1	0	8	0	2	0	0	0	3	4	0	1	0	2	1	5	0	0	0	0	0	0	0	11	0	0	0	1	0	0	2	0	1	9	0	0	0	1	2	0	0	2	0	1	8	1	0	0	8	0	3	2	Bacteria	Actinobacteria	Actinobacteria	Actinomycetales	Nocardioidaceae			0.89	TGGGTTTGACATATGCCGGAAAGCGCCAGAGATGGTGCCCCTTTTTGTCGGTATACAGGTGGTGCATGGCTGTCGTCAGCTCGTGTCGTGAGATGTTGGGTTAAGTCCCGCAACGAGCGCAACCCTCGTCCTATGTTGCCAGCACGCCCTTCGGGGTGGTGGGGACTCATAGGAGACTGCCGGGGTCAACTCGGAGGAAGGTGGGGATGACGTCAAGTCATCATGCCCCTTATGTCCAGGGCTTCACGCATGCTACAATGGCCGGTACAAAGGGCTGCGATGCCGTAAGGTGGAGCGAATCCCAAAAAGCCGGTCTCAGTTCGGATTGGGGTCTGCAACTCGACCCCATGAAGTCGGAGTCGCTAGTAATCGCAG
OTU_140	3	5	3	1	2	4	7	2	5	1	3	5	6	9	0	4	2	10	3	2	1	10	6	1	3	2	8	5	1	8	3	2	7	3	7	9	1	4	0	3	1	9	4	7	6	4	3	4	6	5	7	4	3	5	5	4	4	2	1	1	4	2	11	3	0	5	8	6	3	2	Bacteria	Proteobacteria	Gammaproteobacteria	Xanthomonadales	Sinobacteraceae			1	TGGTCTTGACATCCATGGAACCCTGCAGAGATGCGGGGGTGCCGTAAGGAACCATGAGACAGGTGCTGCATGGCTGTCGTCAGCTCGTGTCGTGAGATGTTGGGTTAAGTCCCGCAACGAGCGCAACCCTTGTCCTTAGTTGCCATCATTTAGTTGGGAACTCTAAGGAGACCGCCGGTGACAAACCGGAGGAAGGTGGGGATGACGTCAAGTCATCATGGCCTTTATGACCAGGGCTACACACGTGCTACAATGGTAGATACAGAGGGAAGCCAACGCGCGAGCGGGAGCTAATCCCAGAAAATCTATCGTAGTCCGGATTGGAGTCTGCAACTCGACTCCATGAAGTCGGAATCGCTAGTAATCGCAGATCAG
OTU_444	0	1	0	0	0	1	0	0	2	0	2	1	0	0	0	0	2	1	0	0	0	0	0	0	0	0	1	0	0	0	0	0	0	1	2	0	0	0	1	0	0	0	3	0	0	0	2	0	1	0	1	0	0	0	0	0	0	0	0	2	0	0	0	0	11	0	0	0	0	0	Bacteria	Proteobacteria	Gammaproteobacteria	Legionellales	Coxiellaceae			0.87	TACCCTTGACATCCTAGGAAGACTGCAGAGATGCGGTTGTGCCGAAAGGAACCTAGAGACAGGTGCTGCATGGCTGTCGTCAGCTCGTGTTGTGAGATGTTGGGTTAAGTCCCGTAACGAGCGCAACCCTTATCCTTAGTTACCAACGTGTTATGGCGGGGACTCTAAGGAGACTGCTGGTGAAGAACCGGAGGAAGGCGGGGACGACGTCAAGTCATCATGGCCTTTATGGGTAGGGCAACACACGTGCTACAATGGGGCGTACAGAGGGAAGCCAACTCGCGAGAGGGAGCCGATCCCACAAAACGCCTCGTAGTCCGGATTGGAGTCTGCAACTCGACTCCATGAAGTTGGAATCGCTAGTAATCGCGAATC
OTU_281	2	0	4	0	0	0	0	2	2	0	2	0	5	2	1	3	0	0	3	2	7	5	2	0	0	0	1	1	0	1	1	0	1	1	0	0	0	1	0	1	1	0	0	5	2	0	0	3	7	0	2	4	0	0	2	4	0	2	0	1	2	0	11	0	1	0	5	8	0	1	Bacteria	Actinobacteria	Actinobacteria	Actinomycetales	Microbacteriaceae	Microbacterium		0.94	AAGGCTTGACATATACGAGAACGCTGCAGAAATGTAGAACTCTTTGGACACTCGTAAACAGGTGGTGCATGGTTGTCGTCAGCTCGTGTCGTGAGATGTTGGGTTAAGTCCCGCAACGAGCGCAACCCTCGTTCTATGTTGCCAGCACGTAATGGTGGGAACTCATGGGATACTGCCGGGGTCAACTCGGAGGAAGGTGGGGATGACGTCAAATCATCATGCCCCTTATGTCTTGGGCTTCACGCATGCTACAATGGCCGGTACAAAGGGCTGCAATACCGTAAGGTGGAGCGAATCCCAAAAAGCCGGTCCCAGTTCGGATTGAGGTCTGCAACTCGACCTCATGAAGTCGGAGTCGCTAGTAATCGCAGATCA
OTU_72	2	5	6	5	7	2	1	3	3	10	3	3	3	7	3	3	8	6	5	4	6	0	1	2	3	1	3	5	5	0	7	0	0	4	1	3	5	0	7	5	1	2	2	1	4	6	2	10	6	3	6	3	3	1	11	3	1	0	2	3	3	3	5	2	1	2	5	7	1	1	Bacteria	Acidobacteria	Acidobacteria-6	iii1-15				1	CAGGCTTGAACTGCAGATGACATCCTACGAAAGTAGGCTCCCGAAAGGGCATCTGTAGAGGTGCTGCATGGCTGTCGTCAGCTCGTGTCGTGAGATGTTGGGTTAAGTCCCGCAACGAGCGCAACCCTTGTCTTCTGTTGCCATCGGGTCATGCCGGGCACTCTGAAGAGACTGCCGGTGACAAACCGGAGGAAGGTGGGGATGACGTCAAGTCAGCATGGCCTTTATGTCTGGGGCCACACACGTGCTACAATGGCCGGTACAAACCGTCGCGATCCCGCGAGGGGGAGCTAATCGGAGAAAGCCGGTCTCAGTTCGGATTGCAGGCTGCAACTCGCCTGCATGAAGCTGGAATCGCTAGTAATCGCGGATCAG
OTU_189	0	2	4	6	2	4	6	2	3	3	1	4	3	6	5	3	2	0	9	9	1	4	5	1	4	1	11	8	2	1	3	0	6	1	7	2	4	2	2	0	3	4	6	1	0	3	0	5	5	5	2	4	3	4	1	0	5	2	2	3	2	9	0	2	2	1	4	1	6	2	Bacteria	Proteobacteria	Betaproteobacteria	Burkholderiales	Comamonadaceae			0.98	TACCCTTGACATGCCAGGAATCCCGCAGAGATGTGGGAGTGCTCGAAAGAGAACCTGGGCACAGGTGCTGCATGGCCGTCGTCAGCTCGTGTCGTGAGATGTTGGGTTAAGTCCCGCAACGAGCGCAACCCTTGTCATTAGTTGCTACGAAAGGGCACTCTAATGAGACTGCCGGTGACAAACCGGAGGAAGGTGGGGATGACGTCAGGTCCTCATGGCCCTTATGGGTAGGGCTACACACGTCATACAATGGCCGGTACAGAGGGCTGCCAACCCGCGAGGGGGAGCTAATCCCAGAAAACCGGTCGTAGTCCGGATTGCAGTCTGCAACTCGACTGCATGAAGTCGGAATCGCTAGTAATCGCGGATCAGCTT
OTU_159	2	1	0	3	9	3	3	0	0	0	5	4	0	3	2	1	0	3	0	0	0	0	0	0	3	5	0	1	0	0	0	0	0	0	0	1	3	5	1	5	0	0	0	0	9	3	0	1	1	1	0	0	0	1	3	1	3	1	0	5	0	11	1	2	1	1	0	0	0	0	Bacteria	Proteobacteria	Deltaproteobacteria	Desulfuromonadales	Geobacteraceae	Geobacter		1	TGGGCTTGACATCCGCGGAACCTCTGTGAAAGCAGGGGGTGCCTTCGGGAGCCGCGAGACAGGTGCTGCATGGCTGTCGTCAGCTCGTGTCGTGAGATGTTGGGTTAAGTCCCGCAACGAGCGCAACCCTCATCCTTAGTTGCCACCATTAAGTTGGGCACTCTAAGGAAACTGCCGGTGTCAAACCGGAGGAAGGTGGGGATGACGTCAAGTCCTCATGGCCCTTATGTCCAGGGCTACACACGTGCTACAATGGCCGGTACAAAGAGTTGCGAAGCCGTGAGGTGGAGCTAATCTCAAAAAGCCGGTCTCAGTTCGGATTGGAGTCTGCAACTCGACTCCATGAAGTCGGAATCGCTAGTAATCGCGGATCAG
OTU_73	0	0	2	2	2	4	4	0	2	0	2	1	3	1	2	0	3	8	2	0	2	2	1	3	1	3	1	2	0	1	3	3	1	1	0	1	6	7	2	3	1	0	1	4	1	1	1	0	1	11	3	1	3	1	8	1	1	6	3	2	2	5	1	2	5	0	0	0	1	1	Bacteria	Acidobacteria	S035					0.99	TGGGTTTGAACTGCAACTGAATGCTTCAGAGATGAAGTAGTCTAGCAATAGACAGTTGTAGAGGTGCTGCATGGCTGTCGTCAGCTCGTGTCGTGAGATGTTGGGTTAAGTCCCGCAACGAGCGCAACCCTTGCCTCTAGTTGCTCGCTGTAACAGGCAGCACTCTAGATGGGACTGCCGGTGATAAACCGGAGGAAGGTGGGGATGACGTCAAGTCATCATGGCCTTTATGTCCAGGGCTACACACGTGCTACAATGAGCGGTACAAAGGGTCGCCAACCCGCAAGGGGGAGCCAATCCCGCAAAAACCGTTCTCAGTTCGGATTGCAGTCTGCAACTCGACTGCATGAAGGTGGAATCGCTAGTAATCGCGGA
OTU_259	2	1	1	2	4	0	1	3	0	5	1	4	1	0	0	0	0	1	0	0	0	0	1	0	0	10	0	0	4	0	0	0	1	0	1	2	1	2	3	0	1	0	0	1	4	2	4	0	0	3	0	0	11	3	2	0	5	1	0	1	0	2	0	5	0	0	0	5	1	3	Bacteria	Proteobacteria	Betaproteobacteria	SBla14				1	TACCCTTGACATGCCGAGAATCCTGAAGAGATTTGGGAGTGCCCGAAAGGGAACTTGGACACAGGTGCTGCATGGCTGTCGTCAGCTCGTGTCGTGAGATGTTGGGTTAAGTCCCGCAACGAGCGCAACCCTTGCCATTAATTGCCATCATTCAGTTGGGCACTTTAATGGGACTGCCGGTGATAAACCGGAGGAAGGTGGGGATGACGTCAAGTCCTCATGGCCCTTATGGGTAGGGCTTCACACGTAATACAATGGTCGGTACAGAGGGTTGCCAACCCGCGAGGGGGAGCTAATCTCAGAAAGCCGATCGTAGTCCGGATTGTTCTCTGCAACTCGAGAGCATGAAGTCGGAATCGCTAGTAATCGCGGATC
OTU_176	0	3	3	1	2	1	0	1	1	0	1	1	6	0	3	1	0	0	8	1	2	1	1	1	0	0	1	1	0	0	0	1	2	3	1	1	6	0	0	0	0	1	2	1	1	2	0	1	3	2	11	1	1	0	3	0	0	0	1	2	3	0	0	2	0	0	0	0	1	1	Bacteria	Proteobacteria	Alphaproteobacteria	Rhizobiales	Rhizobiaceae			0.94	AGCCCTTGACATCCCGATCGCGGATTACGGAGACGTTTTCCTTCAGTTCGGCTGGATCGGAGACAGGTGCTGCATGGCTGTCGTCAGCTCGTGTCGTGAGATGTTGGGTTAAGTCCCGCAACGAGCGCAACCCTCGCCCTTAGTTGCCAGCATTTGGTTGGGCACTCTAAGGGGACTGCCGGTGATAAGCCGAGAGGAAGGTGGGGATGACGTCAAGTCCTCATGGCCCTTACGGGCTGGGCTACACACGTGCTACAATGGTGGTGACAGTGGGCAGCGAGACCGCGAGGTCGAGCTAATCTCCAAAAGCCATCTCAGTTCGGATTGCACTCTGCAACTCGAGTGCATGAAGTTGGAATCGCTAGTAATCGCAGA
OTU_1173	0	1	0	0	0	0	0	0	0	0	0	0	0	0	0	0	0	0	0	0	0	0	0	0	0	0	0	0	0	1	0	2	0	5	0	0	0	0	0	0	0	1	0	0	0	0	0	0	0	0	0	1	0	0	0	0	0	0	0	0	1	0	3	0	0	0	11	0	0	0	Bacteria	Proteobacteria	Gammaproteobacteria	Aeromonadales	Aeromonadaceae			1	TGGCCTTGACATGTCTGGAACCTTGTAGAGATACGAGGGTGCCTTCGGGAATCAGAACACAGGTGCTGCATGGCTGTCGTCAGCTCGTGTCGTGAGATGTTGGGTTAAGTCCCGCAACGAGCGCAACCCCTGTCCTTTGTTGCCAGCACGTAATGGTGGGAACTCAAAGGAGACTGCCGGTGATAAACCGGAGGAAGGTGGGGATGACGTCAAGTCATCATGGCCCTTACGGCCAGGGCTACACACGTGCTACAATGGCGCGTACAGAGGGCGGCAAACTCGCGAGAGTAAGCGAATCCCAAAAAGCGCGTCGTAGTCCGGATTGGAGTCTGCAACTCGACTCCATGAAGTCGGAATCGCTAGTAATCGCAAATC
OTU_257	5	4	0	2	4	4	1	8	2	2	5	0	2	0	0	4	2	5	3	2	6	4	8	6	1	2	0	5	2	2	3	3	2	4	1	2	1	4	1	1	3	0	5	5	1	4	3	5	4	3	1	1	2	2	1	10	4	2	2	3	4	0	3	3	0	1	3	1	4	4	Bacteria	Firmicutes	Bacilli	Bacillales	Bacillaceae	Bacillus		1	AGGTCTTGACATCCTCTGACAATCCTAGAGATAGGACGTCCCCTTCGGGGGCAGAGTGACAGGTGGTGCATGGTTGTCGTCAGCTCGTGTCGTGAGATGTTGGGTTAAGTCCCGCAACGAGCGCAACCCTTGATCTTAGTTGCCAGCATTCAGTTGGGCACTCTAAGGTGACTGCCGGTGACAAACCGGAGGAAGGTGGGGATGACGTCAAATCATCATGCCCCTTATGACCTGGGCTACACACGTGCTACAATGGACAGAACAAAGGGCAGCGAAACCGCGAGGTTAAGCCAATCCCACAAATCTGTTCTCAGTTCGGATCGCAGTCTGCAACTCGACTGCGTGAAGCTGGAATCGCTAGTAATCGCGGATCAG
OTU_724	1	7	3	2	1	5	4	2	0	4	1	1	1	3	0	2	3	2	3	1	3	0	3	4	1	2	8	2	3	3	5	2	2	0	4	0	6	2	2	0	2	1	10	5	2	2	2	0	4	1	1	3	1	1	3	4	1	4	1	1	3	3	2	1	1	0	1	3	1	1	Bacteria	Actinobacteria	Thermoleophilia	Gaiellales	Gaiellaceae			1	AAGGCTTGACATGGTCGGGAAAACCGGAGAAATTCGGTCCTCCTTCGGGACTCGATCACAGGTGGTGCATGGCTGTCGTCAGCTCGTGTCGTGAGATGTTGGGTTAAGTCCCGCAACGAGCGCAACCCCTATCCCATGTTGCCAGCGAGTAATGTCGGGGACTCATGGGAAACTGCCGGCGACAAGTCGGAGGAAGGTGGGGATGAGGTCAAGTCATCATGCCCCTTATGTCTTGGGCTACACACGTGCTACATTGGCCGGTACAAAGGGCTGCAAAACCGCGAGGTTGAGCGAATCCCAAAAAGCCGGTCCCGGTTCGGATTGGAGGCTGCAACTCGCCTCCATGAAGGCGGAGTTGCTAGTAATCGCGGATCA
OTU_126	0	1	0	0	1	0	0	2	0	2	1	0	1	2	3	2	2	0	0	3	1	1	1	0	0	1	10	1	1	0	4	0	0	0	5	4	4	0	4	0	6	0	4	0	0	1	0	1	5	0	0	0	0	1	1	2	0	0	0	0	0	1	0	0	0	3	0	3	0	0	Bacteria	Proteobacteria	Deltaproteobacteria	Desulfuromonadales				1	TGGGCTTGACATCCCGGTCGCACCCCATGGAAACATGGGGGTCAGTTCGGCTGGACCGGTGACAGGTGCTGCATGGCTGTCGTCAGCTCGTGTCGTGAGATGTTGGGTTAAGTCCCGCAACGAGCGCAACCCTTGTCCTCAGTTGCCACCATTCAGTTGGGCACTCTGAGGAGACTGCCGGTGTCAAACCGGAGGAAGGTGGGGATGACGTCAAGTCCTCATGGCCCTTATGTCCAGGGCTACACACGTGCTACAATGGCCGGTACAAAGGGAAGCGATACCGCGAGGTGGAGCAAATCCCAAAAAGCCGGTCTCAGTTCGGATTGGAGTCTGCAACTCGACTCCATGAAGTCGGAATCGCTAGTAATCGCGTAT
OTU_406	0	0	3	0	0	1	0	0	0	1	0	0	2	0	0	0	0	0	2	0	0	3	1	4	0	4	0	0	0	1	0	1	0	10	0	3	0	2	0	0	1	2	0	0	1	1	3	0	0	1	0	6	1	6	1	0	0	0	1	1	1	0	3	1	2	1	2	0	1	1	Bacteria	Actinobacteria	Actinobacteria	Actinomycetales	Nocardioidaceae			0.95	TAGGTTTGACATGTGCGAGAAGCCCCTGGAGACAGGGGTCTCTTTGGACACTCGCATACAGGTGGTGCATGGCTGTCGTCAGCTCGTGTCGTGAGATGTTGGGTTAAGTCCCGCAACGAGCGCAACCCTCGTCTTATGTTGCCAGCACGTCATGGTGGGGACTCATAAGAGACTGCCGGGGTCAACTCGGAGGAAGGTGGGGATGACGTCAAGTCATCATGCCCCTTATGCCTAGGGCTTCACGCATGCTACAATGGCCGGTACAAAGGGCTGCGATACCGCAAGGTGGAGCGAATCCCAAAAAGCCGGTCTCAGTTCGGATTGGGGTCTGCAACTCGACCCCATGAAGTCGGAGTCGCTAGTAATCGCAGATCA
OTU_116	1	1	2	0	2	1	0	2	10	0	2	0	5	2	2	9	3	1	2	8	2	0	2	0	4	3	7	2	6	2	4	0	4	0	2	0	0	0	1	3	3	1	1	0	3	0	2	4	4	0	1	1	1	4	0	1	0	2	0	0	0	10	0	1	1	2	0	0	1	0	Bacteria							1	TGGGCTTGACATGCTGGTTACCAACCTGAAAGGGAAGGGACCTTCGCAAGAAGGAGCCAGCACAGGTGCTGCATGGCTGTCGTCAGCTCGTGTCGTGAGATGTTGGGTTAAGTCCCGCAACGAGCGCAACCCTTGTCCTTAGTTGCCATCAGGTGATGCTGGGCACTCTAAGGAGACCGCCGGTGATAAGTCGGAGGAAGGTGGGGACGACGTCAAGTCATCATGGCCCTTACGTCCAGGGCTACACACGTACTACAATGGCCGGTACAACGGGGAGCAAAACCGCGAGGTTGAGCCAATCCCTTAAAACCGGTCTCAGTTCAGATTGCAGTCTGCAACTCGACTGCATGAAGGTGGAATCGCTAGTAATCGCGG
OTU_225	1	1	3	5	1	0	1	1	3	10	3	6	1	1	0	1	2	2	0	2	3	1	0	4	1	1	3	1	0	2	2	2	2	2	1	1	2	2	1	3	5	1	2	4	5	3	1	1	0	2	2	1	4	3	6	0	2	1	3	8	1	1	1	3	4	2	1	4	1	3	Bacteria	Proteobacteria	Deltaproteobacteria	Syntrophobacterales	Syntrophaceae	Desulfobacca		1	TAGGCTTGACATCTGGGGAATCTCTTGGAAACAAGGGAGTGCGGAGCAATCTGAGCCCCAAGACAGGTGCTGCATGGCTGTCGTCAGCTCGTGTCGTGAGATGTTGGGTTAAGTCCCGCAACGAGCGCAACCCTTGTCTCTAGTTGCCATCATTTAGTTGGGCTACTCTAGAGAGACTGCCGGTGATAAACCGGAGGAAGGTGGGGACGACGTCAAGTCCTCATGGCCTTTATGCCTAGGGCTACACACGTGCTACAATGGATCGTACAAAGGGTCGCGAACCCGCGAGGGGGAGCCAATCCCAAAAACCGGTCCTCAGTTCGGATTGGAGTCTGCAACTCGACTCCATGAAGTTGGAATCGCTAGTAATCGTGG
OTU_84	4	4	1	5	7	6	8	2	1	2	1	10	1	4	1	1	3	3	0	0	1	1	3	0	3	9	2	0	1	1	0	2	2	0	1	4	3	6	1	0	2	2	0	7	1	3	1	2	0	9	4	0	8	3	2	0	2	2	0	0	0	6	0	5	1	0	3	0	5	4	Bacteria	Chlorobi	Ignavibacteria	Ignavibacteriales	Ignavibacteriaceae			1	TAGGCTTGAAATGCAGGTGACCGGGTGTGAAAGCACCCTTCCCTTCGGGGCGCCTGTACAGGTGCTGCATGGCTGTCGTCAGCTCGTGCCGTGAGGTGTTGGGTTAAGTCCCGCAACGAGCGCAACCCCTACCATTAGTTGCCATCAGGTAATGCTGAGCACTCTAATGGGACTGCCTACGCAAGTAGTGAGGAAGGTGGGGATGACGTCAAGTCCGCATGGCCCTTACGCCTAGGGCTACACACGTGCTACAATGGATACTACAATGGGTTGCGAAGCCGCAAGGTGAAGCCAATCCCATAAAGGTATCCCCAGTTCGGATTGGAGTCTGCAACTCGACTCCATGAAGTTGGAATTGCTAGTAATCGCGGATCA
OTU_119	3	0	3	4	4	2	2	2	3	2	2	2	2	6	5	4	4	3	2	0	2	0	4	5	2	3	1	7	0	0	7	2	1	1	1	10	1	3	2	3	1	2	7	5	2	7	1	0	0	3	3	5	2	2	0	2	3	5	6	3	2	2	1	2	1	3	2	2	1	4	Bacteria	Firmicutes	Clostridia	Clostridiales	Clostridiaceae	Clostridium		0.93	TAGACTTGACATCTCCTGAATTACCGGTAATGCGGGAAGCCCTTCGGGGCAGGAAGACAGGTGGTGCATGGTTGTCGTCAGCTCGTGTCGTGAGATGTTGGGTTAAGTCCCGCAACGAGCGCAACCCTTGTCGTTAGTTGCTACCATTAAGTTGAGCACTCTAGCGAGACTGCCGCGGTTAACGCGGAGGAAGGTGGGGATGACGTCAAATCATCATGCCCCTTATGTCTAGGGCTACACACGTGCTACAATGGTCGGTACAATGAGACGCAAAACCGCGAGGTGGAGCAAAACTTATAAAACCGATCCCAGTTCGGATTGCAGGCTGCAACTCGCCTGCATGAAGCCGGAGTTGCTAGTAATCGCGAATCAGAA
OTU_304	4	4	1	5	3	3	1	6	3	5	3	4	3	2	4	7	6	2	1	1	0	5	2	6	2	2	2	1	5	3	10	1	4	0	6	2	3	1	3	2	2	1	5	8	8	6	6	3	5	4	0	0	3	6	3	5	4	4	3	4	7	4	1	5	1	8	0	7	3	3	Bacteria	Firmicutes	Bacilli	Bacillales	Alicyclobacillaceae	Alicyclobacillus		1	AAGACTTGACATCCCGCTGACCGCTCTAGAGATAGAGTTTCCCTTCGGGGCAGCGGTGACAGGTGGTGCATGGTTGTCGTCAGCTCGTGTCGTGAGATGTTGGGTTAAGTCCCGCAACGAGCGCAACCCTTACATTGTGTTGCCATCATTAGGTTGGGCACTCACAATGGACTGCCGGTGACAAACCGGAGGAAGGCGGGGATGACGTCAAATCATCATGCCCCTTATGTCTTGGGCTACACACGTGCTACAATGGGCGGTACAAAGGGATGCGAAACCGTGAGGTGGAGCCAATCTCATAAAGCCGTTCGTAGTTCGGATTGCAGGCTGCAACTCGCCTGCATGAAGCCGGAATTGCTAGTAATCGCGGATCAG
OTU_2102	1	0	0	3	0	0	2	0	1	1	1	4	3	2	0	1	2	3	2	0	2	1	4	4	0	3	1	0	0	2	10	0	2	1	0	0	0	0	0	1	3	4	4	0	0	1	2	0	0	1	1	0	1	0	1	2	1	1	0	3	3	3	2	2	5	3	1	2	0	4	Bacteria	Firmicutes	Bacilli	Bacillales	Alicyclobacillaceae	Alicyclobacillus		1	AAGACTTGACATCCCGCTGATCGCTCGAGAGATCGAGCTTCCCTTCGGGGCAGCGGTGACAGGTGGTGCATGGTTGTCGTCAGCTCGTGTCGTGAGATGTTGGGTTAAGTCCCGCAACGAGCGCAACCCTTACGTTGTGTTGCTACCATTCAGTTGAGCACTCACAACGGACTGCCGGTGACAAACCGGAGGAAGGCGGGGATGACGTCAAATCATCATGCCCCTTATGTCTTGGGCTACACACGTGCTACAATGGGCGGTACAAAGAGACGCGAGACCGCGAGGTGGAGCCAATCTCAGAAAGCCGTTCGTAGTTCGGATTGCAGGCTGCAACTCGCCTGCATGAAGCCGGAATTGCTAGTAATCGCGGATCAG
OTU_192	1	0	2	2	5	4	2	1	2	2	3	0	1	1	0	2	3	3	3	1	2	3	4	5	1	5	0	0	3	4	3	0	2	3	3	1	2	2	1	2	0	0	1	1	4	1	4	1	4	0	1	1	1	3	4	3	3	0	5	3	9	1	1	10	1	0	0	1	1	3	Bacteria	Actinobacteria	Thermoleophilia	Solirubrobacterales				1	TGGGCTTGACATGTAACTGACAGCCGTGGAAACACGGTCTTCCTTCGGGACAGTTACACAGGTGGTGCATGGCTGTCGTCAGCTCGTGTCGTGAGATGTTGGGTTAAGTCCCGCAACGAGCGCAACCCCTGTCCTATGTTGCCAGCATTAAGTTGGGGACTCATAGGAGACTGCCGGTGACAAACCGGAGGAAGGTGGGGATGACGTCAAGTCATCATGCCCCTTATGTCCAGGGCTACACACGTGCTACATTGGCCGGTACAGAGGGTTGCGATACCGCGAGGTGGAGCGAATCCCAAAAAGCCGGTCTCGGTTCGGATTGGAGGCTGCAATTCGCCTCCATGAAGGTGGAGTTGCTAGTAATCGCGGATCAGC
OTU_426	2	1	4	2	1	0	1	2	1	0	3	2	2	2	4	3	1	1	2	1	2	0	0	1	0	2	1	2	0	0	2	2	2	1	0	0	0	1	1	3	3	2	1	3	0	2	0	1	3	0	1	3	2	3	2	2	0	1	0	2	2	1	1	10	1	6	1	2	0	1	Bacteria	Proteobacteria	Deltaproteobacteria	Syntrophobacterales	Syntrophobacteraceae			1	CGGGCTAGACAACAGAGGACCGTCTTAGAAATAAGGCCTTCCCTTCGGGGACCTCTGGTTCAGGTGCTGCATGGCTGTCGTCAGCTCGTGTCGTGAGATGTTGGGTTAAGTCCCGCAACGAGCGCAACCCTTGCCTCTAGTTGCCATCATTCAGTTGGGCACTCTAGAGGGACTGCCCGTGTCAAACGGGAGGAAGGCGGGGATGACGTCAAGTCCTCATGGCCCTTATGTCCGGGGCTACACACGTGCTACAATGGACGGTACAAAGGGTCGCAAACCCGCGAGGGGGAGCTAATCCCAAAAAGCCGCTCTCAGTTCGGATTGGAGTCTGCAACTCGACTCCATGAAGGTGGAATCGCTAGTAATCGCGGATCA
OTU_193	4	2	2	0	2	0	1	3	3	1	0	6	0	3	2	5	6	0	1	2	5	1	0	3	1	4	4	1	2	3	0	0	0	1	5	2	2	0	10	2	4	1	0	0	2	4	7	2	1	4	1	3	6	3	2	0	2	2	0	1	1	3	2	2	3	1	1	4	0	0	Bacteria	Chlorobi	BSV26	C20				1	TGGGTTTGAAAGGCTCTGTAAACCGGTGAAAGCCGGCTAGTGTAGCAATACACGCGGAGTACAGGTGCTGCATGGCTGTCGTCAGCTCGTGCCGTGAGGTGTTAGGTTAAGTCCTGCAACGAGCGCAACCCCTGCACTTAGTTGCCATCAGGTCAAGCTGGGCACTCTAAGTGGACTGCCTGCGCAAGCAGCGAGGAAGGTGGGGATGACGTCAAGTCCTCATGGCCCTTACACCCAGGGCCACACACGTGCTACAATGGCCGCTACAACGGGCTGCGAAAGAGCAATCTGGAGCTAATCCCTTAAAAGCGGCCTCAGTTCGGATTGAGGGCTGCAACTCGCCCTCATGAAGCTGGAATTGCTAGTAATCGCGGA
OTU_306	0	0	0	0	2	0	0	3	2	0	2	7	2	1	1	1	2	0	0	0	5	7	0	0	0	0	2	0	2	0	0	0	4	0	2	1	0	0	6	0	1	0	0	0	1	10	0	4	0	0	0	0	4	0	0	0	0	0	0	0	2	2	0	0	1	0	0	1	0	1	Bacteria	Proteobacteria	Deltaproteobacteria	Desulfuromonadales				1	TGGGTTTGACATCCCGATCGTATCTCATGGAAACATGGGAGTCAGTTCGGCTGGATCGGTGACAGGTGCTGCATGGCTGTCGTCAGCTCGTGTCGTGAGATGTTGGGTTAAGTCCCGCAACGAGCGCAACCCTCGTCCTTAGTTGCCAGCATTTAGTTGGGCACTCTAAGGAGACTGCCGGTGTTAAACCGGAGGAAGGCGGGGATGACGTCAAGTCCTCATGGCCCTTATGTCCAGGGCTACACACGTGCTACAATGGCCGGCACAAAGGGCAGCAAGACCGCGAGGTGGAGCTAATCCCAAAAAGCCGGTCTCAGTTCGGATTGGAGTCTGCAACTCGACTCCATGAAGTTGGAATCGCTAGTAATCGTGGAT
OTU_161	0	3	2	5	7	0	0	1	2	6	2	3	1	3	0	1	5	5	2	6	2	5	1	0	3	3	0	0	3	1	2	0	4	0	1	3	2	2	7	1	0	0	0	1	2	3	0	1	2	2	1	0	3	2	3	1	1	1	0	3	1	3	0	2	10	2	2	0	1	2	Bacteria	Proteobacteria	Deltaproteobacteria	Desulfuromonadales	Geobacteraceae	Geobacter		1	TGGGCTTGACATCTGTGGAACCTCTGTGAAAGCAGAGGGTGCCTTCGGGAGCCACAAGACAGGTGCTGCATGGCTGTCGTCAGCTCGTGTCGTGAGATGTTGGGTTAAGTCCCGCAACGAGCGCAACCCCTATCCCTAGTTGCCATCATTAAGTTGGGCACTCTAAGGAGACTGCCGGTGTCAAACCGGAGGAAGGTGGGGATGACGTCAAGTCCTCATGGCCCTTATGTCCAGGGCTACACACGTGCTACAATGGTCGGTACAAAGGGCTGCGATACCGTAAGGTGGAGCCAATCCCATAAAGCCGATCTCAGTTCGGATTGGAGTCTGCAACTCGACTTCATGAAGTTGGAATCGCTAGTAATCGCGGATCAG
OTU_157	3	1	0	5	2	0	2	1	0	1	5	1	2	4	0	2	0	6	1	3	5	0	1	3	9	5	1	6	2	0	1	3	3	5	1	2	3	3	1	2	2	1	2	8	3	0	5	3	0	6	2	4	3	2	4	0	10	3	0	4	3	7	1	4	2	0	2	2	7	0	Bacteria	Acidobacteria	BPC102	MVS-40				1	GGGGCTCGAACGGTAGCTGCTACCCGTGGAAACATGGGATTCTCTTCGGAGACGGTTATCGAGGTGCTGCATGGCTGTCGTCAGCTCGTGTCGTGAGATGTTGGGTTAAGTCCCGCAACGAGCGCAACCCTTGCCCTTAGTTGCTAACAGGTCAAGCTGAGCACCCTAAGGGAACTGTCGGCGAAAAGCCGGAGGAAGGTGGGGATGACGTCAAGTCCTCATGGCCCTTACGTCCCGGGCTACACACGTGCTACAATGGTCGGTACAAAGGGTTGCCAACCCGCGAGGGGGAGCTAATCCCAAAAAGCCGATCTCAGTTCGGATTGCAGTCTGCAACTCGACTGCATGAAGGCGGAATCGCTAGTAATCGCAGAT
OTU_368	0	1	0	6	0	0	1	1	0	0	0	1	8	0	1	0	3	1	0	5	3	1	9	0	5	1	6	0	0	7	5	5	2	3	6	1	2	7	1	0	2	3	3	0	1	0	2	2	1	2	0	2	1	0	0	1	0	0	3	1	4	1	2	0	0	4	4	10	0	0	Bacteria	Cyanobacteria	Synechococcophycideae	Synechococcales	Synechococcaceae	Synechococcus		1	AGGGTTTGACATCCTGCGAATCCCTTGGAAACGAGGGAGTGCCTTCGGGAGCGCAGAGACAGGTGGTGCATGGCTGTCGTCAGCTCGTGTCGTGAGATGTTGGGTTAAGTCCCGCAACGAGCGCAACCCACGTCGTTAGTTGCCAGCATTCAGTTGGGCACTCTAGCGAGACCGCCGGTGATAAACCGGAGGAAGGTGTGGATGACGTCAAGTCATCATGCCCCTTACATCCTGGGCTACACACGTACTACAATGCTACGGACAAAGGGCAGCAAGCTCGCGAGAGTTAGCAAATCCCATAAACCGTGGCTCAGTTCAGATCGTAGGCTGCAACTCGCCTACGTGAAGGAGGAATCGCTAGTAATCGCAGGTCAG
OTU_62	2	1	2	2	2	4	0	7	3	2	3	0	0	3	2	2	2	5	1	1	2	3	3	0	3	0	3	2	1	3	2	0	0	0	0	1	0	2	0	4	1	1	1	2	2	2	5	1	2	2	1	0	2	1	1	4	4	1	1	2	0	2	2	1	2	0	10	2	0	3	Bacteria	Acidobacteria	iii1-8	32-20				1	TGGGTTTGAAGATCAGGTGATCGAGGGCGAAATCTCTCTTTCCCGCAAGGGACACCTGGTTAGGTGCTGCATGGCTGTCGTCAGCTCGTGTCGTGAGATGTTGGGTTAAGTCCCGCAACGAGCGCAACCCCTGCTGCTAGTTGCCATCGGTTCGGCCGGGCACTCTAGTGGGACTGCCGGTGATAAACCGGAGGAAGGTGGGGATGACGTCAAGTCCTCATGGCCTTTATGTCCAGGGCTACACACGTGCTACAATGGCCGGTACAAAGCGTCACGAAAGCGCAAGCTCGAGTCAATCGCAAAAAGCCGGTCTTAGTTCGGATTGGGGTCTGCAACTCGACCCCATGAAGCTGGAATCGCTAGTAATCGCGGATC
OTU_717	0	0	0	0	1	0	0	0	0	0	0	0	0	0	0	1	0	0	0	0	0	0	0	0	0	0	0	0	0	0	0	0	10	0	0	0	0	0	0	0	0	0	0	0	1	0	0	0	0	0	0	2	0	0	0	3	0	0	0	0	0	0	0	0	0	0	0	0	0	0	Bacteria	Firmicutes	Clostridia	Clostridiales	Ruminococcaceae	Ruminococcus		1	AGGTCTTGACATCCTAGGAACGGTCTAGAGATAGACTGGTGCCTTTCGGGGAATCTAGAGACAGGTGGTGCATGGTTGTCGTCAGCTCGTGTCGTGAGATGTTGGGTTAAGTCCCGCAACGAGCGCAACCCTTGTGATTAGTTGCTACGCAAGAGCACTCTAATCAGACTGCCGTTGACAAAACGGAGGAAGGTGGGGACGACGTCAAATCATCATGCCCTTTATGACCTGGGCTACACACGTACTACAATGGTCGTTAACAGAGGGAAGCAATACCGCGAGGTGGAGCAAAACCCTAAAAGCGATCTCAGTTCGGATTGTAGGCTGCAACCCGCCTACATGAAGTTGGAATTGCTAGTAATCGCGGATCAGAAT
OTU_108	2	4	1	2	2	3	7	2	4	7	0	4	6	3	3	2	4	5	1	0	7	0	2	6	1	4	3	2	5	7	5	2	1	3	2	3	5	5	10	3	2	5	4	5	6	4	5	2	2	2	4	8	3	6	6	3	2	4	4	3	1	0	1	5	2	5	1	1	3	4	Bacteria	Firmicutes	Bacilli	Bacillales	Bacillaceae	Bacillus		0.82	AGGTCTTGACATCCTTTGCCACTCCTAGAGATAGGATTTTCCCCTTCGGGGGACAAAGTGACAGGTGGTGCATGGTTGTCGTCAGCTCGTGTCGTGAGATGTTGGGTTAAGTCCCGCAACGAGCGCAACCCTTGTTCTTAGTTGCCAGCATTTAGTTGGGCACTCTAAGGAGACTGCCGGTGACAAACCGGAGGAAGGTGGGGATGACGTCAAATCATCATGCCCCTTATGACCTGGGCTACACACGTGCTACAATGGATGGTACAAAGGGTCGCGAAACCGCGAGGTCGAGCCAATCCCATAAAACCATTCTCAGTTCGGATTGTAGGCTGCAACTCGCCTACATGAAGCTGGAATCGCTAGTAATCGCGGATC
OTU_214	0	1	3	4	2	10	3	0	1	0	4	3	0	1	3	0	2	1	5	2	2	1	1	1	1	1	2	0	0	0	2	3	0	2	0	1	2	0	3	2	1	1	0	0	0	0	0	1	1	1	3	1	3	2	1	0	2	2	0	1	0	8	8	1	1	2	2	1	4	2	Bacteria	Chloroflexi	S085					1	AAGGCTTGACATGCTAGTGGTACGGATCAGAAACGTGAAGGACCCTTCGGGGAGCTAGCACAGGTGCTGCATGGCTGTCGTCAGCTCGTGCCGTGAGGTGTTGGGTTAAGTCCCGCAACGAGCGCAACCCTCGCCGTTAGTTATACTTTTCTAACGGGACCGCTGGGATAAACCCAGAGGAAGGTGGGGATGACGTCAAGTCAGCATGGCCCTTACGTCTTGGGCTACACACACGCTACAATGGCCGGTACAATGGGCTGCCAAGGCGCGAGCCGGAGCTAATCCCTCAAAACCGGCCCCAGTTCAGATTGCAGGCTGCAACTCGCCTGCATGAAGGCGGAGTCGCTAGTAACCGCAGGTCAGCTACACTGCGGT
OTU_591	0	1	0	0	0	0	0	1	1	0	0	0	0	0	0	0	0	2	0	0	0	0	0	0	1	2	1	0	0	0	0	10	0	2	0	0	0	0	0	0	0	0	0	0	0	0	0	0	0	1	1	3	0	0	1	0	0	0	2	0	1	0	1	1	0	0	0	0	0	0	Bacteria	Proteobacteria	Gammaproteobacteria	Xanthomonadales	Xanthomonadaceae	Dokdonella		0.9	TGGTCTTGACATGTCCGGAACCCTGCAGAGATGCGGGGGTGCCTTCGGGAATCGGAACACAGGTGCTGCATGGCTGTCGTCAGCTCGTGTCGTGAGATGTTGGGTTAAGTCCCGCAACGAGCGCAACCCTTGTCCCTAGTTGCCAGCACGTAATGGTGGGAACTCTAGGGAGACTGCCGGTGACAAACCGGAGGAAGGTGGGGATGACGTCAAGTCATCATGGCCCTTACGACCAGGGCTACACACGTACTACAATGGGAGATACAGAGGGTTGCGAAGCCGCGAGGTGAAGCCAATCCCAGAAAATCTCTCTCAGTCCGGATCGGAGTCTGCAACTCGACTCCGTGAAGTCGGAATCGCTAGTAATCGCGAATC
OTU_2435	0	0	0	0	0	0	0	0	0	0	1	1	0	0	1	0	0	0	0	0	0	0	0	0	0	0	0	1	0	0	0	0	0	0	0	0	0	1	0	0	0	0	1	0	0	0	0	0	0	1	0	0	10	0	0	0	5	1	0	0	0	0	0	0	1	1	0	0	0	0	Bacteria	Acidobacteria	[Chloracidobacteria]	RB41				1	TGGGCTAGAATGCCTCTGACCGCCATAGAGATATGGCTTCCTGGGTAAAACCAGGCAGAGTGCAAGGTGCTGCATGGCTGTCGTCAGCTCGTGTCGTGAGATGTTGGGTTAAGTCCCGCAACGAGCGCAACCCTTATCAATAGTTGCCAGCGGTTCGGCCGGGCACTCTATTGAGACTGCCGTTGACAAAACGGAGGAAGGTGGGGATGACGTCAAGTCCTCATGGCCTTTATGTCCAGGGCTACACACGTGCTACAATGGCAGGTACAAACCGCTGCAAACCAGCAATGGGGAGCCAATCGGAAAAAGCCTGTCTCAGTTCGGATTGGAGTCTGCAACTCGACTCCATGAAGCTGGAATCGCTAGTAATCGCAG
OTU_734	0	0	0	0	0	0	0	0	0	0	1	0	0	0	0	0	0	0	0	0	0	0	0	0	0	0	0	0	0	0	0	0	0	0	0	0	0	0	0	0	0	0	0	0	0	0	0	0	0	0	0	0	0	0	0	0	0	0	0	0	0	0	0	0	0	0	10	0	0	0	Bacteria	Proteobacteria	Deltaproteobacteria	Myxococcales				0.92	TGGGTTAAATCCGCTCGAATCCTGCAGAGATGTGGGAGTGCTCGCAAGAGAGCGAGTGAGAAGGTGCTGCATGGCTGTCGTCAGCTCGTGTCGTGAGATGTTGGGTTAAGTCCCGCAACGAGCGCAACCCCTGTCTTCAGTTGCCAACGGGAAAGCCGGGCACTCTGGAGAGACTGCCGACGTTAAGTCGGAGGAAGGTGGGGATGACGTCAAGTCCTCATGGCCCTTATGCCCAGGGCTACACACGTGCTACAATGGCCGGTACAAAGGGTCGCAAGCTCGCGAGAGTAAGCCAATCCCAAAAAACCGGTCTCAGTTCGGATAGAAGTCTGCAACTCGACTTCTTGAAGTCGGAATCGCTAGTAATCACCGATC
