# Supplementary material for: Bt-Modified Transgenic Rice May Shift the Composition and Diversity of Rhizosphere Microbiota
Source: Plants (Basel). 2024 May 8;13(10):1300. doi: 10.3390/plants13101300 (PMC11125220; doi:10.3390/plants13101300)
Supplement: Supplementary file 1 [file plants-13-01300-s001.zip › R-scripts/my_inputfiles/ACM_supplementary_data.txt.bak]

OTU_ID	CologneSoil4	CologneSoil2	CologneSoil3	CologneSoil1	CologneAtRoot4	CologneAtRoot2	CologneAtRoot3	CologneAtRoot1	CologneChRoot4	CologneChRoot1	CologneChRoot2	CologneChRoot3	CologneAtRhizo4	CologneAtRhizo1	CologneAtRhizo3	CologneAtRhizo2	CologneChRhizo4	CologneChRhizo3	CologneChRhizo2	CologneChRhizo1	EifelSoil1	EifelSoil2	EifelSoil3	EifelSoil4	EifelAtRoot4	EifelAtRoot2	EifelAtRoot3	EifelAtRoot1	EifelChRoot2	EifelChRoot3	EifelChRoot1	EifelAtRhizo4	EifelAtRhizo3	EifelAtRhizo2	EifelAtRhizo1	EifelChRhizo1	EifelChRhizo3	EifelChRhizo2	GHrep1Soil1	GHrep1Soil3	GHrep1Soil2	GHrep1AhAuby2	GHrep1AhAuby3	GHrep1AhAuby1	GHrep1AlMn2	GHrep1AlMn3	GHrep1AtCol2	GHrep1AtCol3	GHrep1AtCol1	GHrep1AtLer3	GHrep1AtLer2	GHrep1AtLer1	GHrep1AtSha2	GHrep1AtSha1	GHrep1ChOx2	GHrep1ChOx3	GHrep1ChOx1	GHrep2Soil1	GHrep2Soil2	GHrep2Soil3	GHrep2AhAuby3	GHrep2AhAuby2	GHrep2AlMn1	GHrep2AlMn3	GHrep2AlMn2	GHrep2AtLer1	GHrep2AtLer2	GHrep2AtLer3	GHrep2AtCol1	GHrep2AtCol3	GHrep2AtCol2	GHrep2AtSha1	GHrep2AtSha3	GHrep2AtSha2	GHrep2ChOx3	GHrep2ChOx2	GHrep2ChOx1	Kingdom	Phylum	Class	Order	Family	Genus	Species	Confidence	rep_set
OTU509	24	47	50	71	306	352	235	296	201	129	508	201	56	94	132	99	52	70	156	113	43	68	8	12	98	74	75	123	65	69	107	40	33	16	32	11	31	14	16	11	7	70	102	73	132	59	200	61	101	116	134	88	59	42	214	184	188	8	6	12	11	34	17	18	25	19	129	43	37	15	34	23	74	37	101	238	72	Bacteria	Proteobacteria	Betaproteobacteria	Burkholderiales	Oxalobacteraceae	Janthinobacterium		1	gtagtccacgccctaaacgatgtctactagttgtcgggttttaattaacttggtaacgcagctaacgcgtgaagtagaccgcctggggagtacggtcgcaagattaaaactcaaaggaattgacggggacccgcacaagcggtggatgatgtggattaattcgatgcaacgcgaaaaaccttacctacccttgacatgtacggaagccacgagagatcgaggtgtgctcgaaagagagccgtaacacaggtgctgcatggctgtcgtcagctcgtgtcgtgagatgttgggttaagtcccgcaacgagcgcaacccttgtcattagttgctacgaaagagcactctaatgagactgccggtgacaaaccggaggaaggtggggatgac
OTU857	1	1	0	2	6	6	5	3	6	3	10	3	4	3	3	1	1	5	4	2	0	1	0	1	2	0	2	0	0	2	0	0	1	1	2	2	1	0	0	0	0	9	4	15	55	11	74	15	25	18	23	28	10	7	41	58	82	0	0	0	5	15	8	8	19	11	86	30	30	5	27	8	7	18	51	168	37	Bacteria	Proteobacteria	Betaproteobacteria	Burkholderiales	Oxalobacteraceae			0.99	gtagtccacgccctaaacgatgtctactagttgtcgggttttaattaacttggtaacgcagctaacgcgtgaagtagaccgcctggggagtacggtcgcaagattaaaactcaaaggaattgacggggacccgcacaagcggtggatgatgtggattaattcgatgcaacgcgaaaaaccttacctacccttgacatgtacggaatcctggagagatctgggagtgctcgaaagagagccgtaacacaggtgctgcatggctgtcgtcagctcgtgtcgtgagatgttgggttaagtcccgcaacgagcgcaacccttgtcattagttgctacgaaagggcactctaatgagactgccggtgacaaaccggaggaaggtaggggagtgac
OTU1077	0	1	0	0	1	3	1	2	0	0	0	1	0	0	8	0	1	0	0	0	0	2	0	0	1	1	2	1	0	2	0	0	0	0	0	1	0	1	0	0	0	0	0	0	0	0	1	1	2	2	1	1	2	1	0	1	1	0	0	0	21	16	0	0	2	14	16	5	25	10	18	6	15	13	7	1	6	Bacteria	Proteobacteria	Betaproteobacteria	Burkholderiales				0.97	gtagtccacgccctaaacgatgtcaactggttgttgggaaggttccttctcagtaacgtagctaacgcgtgaagtagaccgcctggggagtacggtcgcaagattaaaactcaaaggaattgacggggacccgcacaagcggtggatgatgtggattaattcgatgcaacgcgaaaaaccttacctacccttgacatggatggaatcccgaagagatttgggagtgctcgaaagagaaccatcacacaggtgctgcatggctgtcgtcagctcgtgtcgtgagatgttgggttaagtcccgcaacgagcgcaacccttgtcattagttgctacgaaagggcactctaatgagactgccggtgacaaaccggaggaaggtggggatgac
OTU1299	48	39	35	32	0	2	4	0	0	0	1	1	13	10	19	8	8	13	3	6	32	56	63	47	11	3	13	8	12	4	9	30	47	41	40	47	53	28	179	152	187	5	3	0	1	0	5	4	6	6	5	2	4	0	15	6	2	137	172	186	0	2	1	0	1	2	4	5	4	0	0	2	4	5	7	5	3	Bacteria	Proteobacteria	Alphaproteobacteria	Rhizobiales	Hyphomicrobiaceae			1	gtagtccacgccgtaaactatgggtgctagccgtcggggagcatgctcttcggtggcgcagcaaacgcattaagcaccccgcctggggagtacggtcgcaagattaaaactcaaaggaattgacgggggcccgcacaagcggtggagcatgtggtttaattcgaggcaacgcgaagaaccttaccagcccttgacttcccgatcgggggaccagagatggacctcttcaattggtcggtgacaggtgctgcatggctgtcgtcagctcgtgtcgtgagatgttgggttaagtcccgcaacgagcgcaacccctgccattagttgccatcattaagttgggcactctagtgggactgccggtgataagccggaggaaggtggggatgac
OTU2567	0	0	0	0	0	0	0	0	0	0	0	0	0	0	0	0	0	0	0	0	4	8	0	4	19	13	13	18	38	11	25	8	10	14	5	4	6	13	0	0	0	0	0	0	0	0	0	0	0	0	0	0	0	0	0	0	0	0	0	0	0	0	0	0	0	0	0	0	0	0	0	0	0	0	0	0	0	Bacteria	AD3	ABS-6					1	gtagtccacgccctaaacgttgcgaactaggtgttggtcggattgacccgatcagtgccgcagctaacgcattaagttcgccgcctggggactacggccgcaaggttaaaactcaaaggaataggcgggggcccgcacaagcagcggagcgtgtggtttaattcgaggcaacgcgaagaaccttacctgggcttgacatgtagaggaaacgctggtgaaagccagcgctcctcgcaagaggcctctacacaggtggtgcatggctgtcgtcagctcgtgccgtgaggtgttgggttaagtcccgcaacgagcgcaacccctgtccttagttgaattttctagggagactgccgggcgaaacccggaggaaggtggggatgac
OTU2717	0	0	0	0	0	3	0	1	2	1	2	1	0	0	0	0	0	0	0	0	0	0	1	0	5	4	7	3	3	1	0	0	0	0	0	0	1	0	0	0	0	9	7	19	2	8	10	20	10	15	10	13	19	34	5	2	9	2	1	0	4	1	19	18	6	9	7	23	5	25	18	11	10	9	4	7	4	Bacteria	Actinobacteria	Actinobacteria	Actinomycetales	Streptomycetaceae	Streptomyces	mirabilis	0.53	tagtccacgccgtaaacggtgggaactaggtgttggcgacattccacgtcgtcggtgccgcagctaacgcattaagttccccgcctggggagtacggccgcgaggctaaaactcaaaggaattgacgggggcccgcacaagcagcggagcatgtggcttaattcgacgcaacgcgaagaaccttaccaaggcttgacatacaccggaaagcatcagagatggtgccccccttgtggtcggtgtacaggtggtgcatggctgtcgtcagctcgtgtcgtgagatgttgggttaagtcccgcaacgagcgcaacccttgttctgtgttgccagcatgcccttcggggtgatggggactcacaggagactgccggggtcagcgtcggaggaaggtggggagtggac
OTU3548	0	1	1	2	3	4	7	7	3	4	1	4	2	2	8	1	4	6	2	0	3	1	11	9	49	28	46	41	11	40	44	25	23	13	8	13	9	3	4	0	2	132	80	95	42	18	94	79	177	50	96	26	45	40	183	164	43	7	7	6	80	23	42	61	117	129	136	63	106	90	112	156	130	108	66	99	96	Bacteria	Proteobacteria	Gammaproteobacteria	Xanthomonadales	Xanthomonadaceae	Dokdonella		0.98	gtagtccacgccctaaacgatgcgaactggacgttggttgcaacttggcaatcagtgtcgaagctaacgcgttaagttcgccgcctggggagtacggtcgcaagactgaaactcaaaggaattgacgggggcccgcacaagcggtggagtatgtggtttaattcgatgcaacgcgaagaaccttacctggccttgacatgtccggaatcctgcagagatgcgggagtgccttcgggaatcggaacacaggtgctgcatggctgtcgtcagctcgtgtcgtgagatgttgggttaagtcccgcaacgagcgcaacccttgtccttagttgccagcacgtaatggtgggaactctaaggagactgccggtgacaaaccggaggaaggtggggatgac
OTU5511	0	0	6	2	0	2	0	0	0	1	0	0	2	2	3	2	4	10	5	8	16	9	10	15	6	4	12	3	1	8	1	16	16	21	11	16	20	7	13	19	17	0	0	0	0	0	0	0	0	8	0	1	1	3	1	3	0	9	5	10	0	0	1	0	0	0	0	0	0	0	0	0	0	6	5	1	0	Bacteria	Proteobacteria	Alphaproteobacteria	Ellin329				1	gtagtccacgccgtaaacgatgaatgctagccgttgggcagcttgctgttcagtggcgcagctaacgcattaagcattccgcctggggagtacggccgcaaggttgaaactcaaaggaattgacgggggcccgcacaagcggtggagcatgtggtttaattcgacgcaacgcgcagaaccttaccagggtttgacatcctgcgaccgctccctaataggagttttcccgcaagggacgcagagacaggtgctgcatggctgtcgtcagctcgtgtcgtgagatgttgggttaagtcccgcaacgagcgcaaccctcgcctttagttgccatcattcagttgggcactctagagggaccgccggcgacaagccggaggaaggtggggatgac
OTU7053	0	0	0	0	60	2	6	5	3	12	4	4	0	0	0	0	0	0	0	0	0	0	0	0	1	12	1	10	12	10	4	0	0	0	0	0	0	1	0	0	0	34	14	41	10	37	20	97	18	15	16	68	37	49	6	14	12	0	0	0	2	1	32	1	10	1	3	4	3	26	6	4	1	62	0	1	2	Bacteria	Bacteroidetes	Flavobacteriia	Flavobacteriales	Flavobacteriaceae	Flavobacterium	frigidarium	0.76	gtagtccatgccgtaaacgatgagtgttcgcccttggtctacgcagatcaggggctcagctaacgcgtgaaacactccgcctggggagtacggtcgcaagaccgaaactcaaaggaattgacgggggcccgcacaagcggtggagcatgtggtttaattcgatgatacgcgaggaaccttaccaaggcttaaatgtagattgaccggtttggaaacagacttttcgcaagacaatttacaaggtgctgcatggttgtcgtcagctcgtgccgtgaggtgtcaggttaagtcctataacgagcgcaacccctgttgttagttgccagcgagtcaagtcgggaactctaacaagactgccagtgcaaactgtgaggaaggtggggatgac
OTU8079	0	0	0	0	10	4	11	0	2	3	4	1	3	2	0	11	4	2	10	1	1	0	0	0	0	0	0	0	1	0	0	0	0	1	0	0	0	0	0	0	0	1	19	0	2	0	8	0	1	1	0	1	1	0	11	3	11	0	0	0	0	0	0	0	0	2	0	0	1	0	2	2	0	2	5	0	29	Bacteria	Bacteroidetes	Flavobacteriia	Flavobacteriales	Flavobacteriaceae	Flavobacterium	succinicans	1	gtagtccacgccgtaaacgatggatactagctgttgggagcaatctcagtggctaagcgaaagtgataagtatcccacctggggagtacgaacgcaagtttgaaactcaaaggaattgacgggggcccgcacaagcggtggagcatgtggtttaattcgatgatacgcgaggaaccttaccaaggcttaaatgcagactgaccgatttggaaacagatctttcgcaagacagtttacaaggtgctgcatggttgtcgtcagctcgtgccgtgaggtgtcaggttaagtcctataacgagcgcaacccctgttgttagttgccagcgagtcaagtcgggaactctaacaagactgccagtgcaaactgtgaggaaggtggggatgac
OTU8654	1	2	9	6	3	2	3	9	2	2	0	2	7	2	5	1	7	11	0	1	5	2	1	0	14	7	14	5	7	5	11	1	6	5	3	1	0	3	3	2	5	27	14	42	8	2	6	6	24	10	23	13	6	5	21	13	2	4	4	0	1	1	25	12	6	0	0	5	6	8	5	4	7	3	3	8	9	Bacteria	Chloroflexi	Chloroflexi	Roseiflexales	Kouleothrixaceae			1	gtagtccacgccgtaaacgatggccactcggcctttggtggcggaatctccgtcgctgggggccttagctaacgcgggaagtggcccgcctgggaactacgagcgcaagcttaaaactcaaaggaattgacgggggcccgcacaagcagcggagcgtgtggtttaattcgacgcaacgcgcagaaccttacccaggtttgacatggccctgcaagccggtgaaagccggtcgccttcgagggtgggccacagatgctgcatggctgtcgtcagctcgtgtcgtgagatgttgggttaagtcccgcaacgagcgcaacccctacggtcagttacttgtgtctggccggactgcccctttggggaggaaggtggggatgac
OTU16874	3	0	0	1	1	1	0	2	2	0	1	0	0	1	0	2	0	1	1	0	0	0	0	0	0	0	0	1	2	0	0	0	1	0	0	0	0	0	0	0	0	0	1	1	6	3	13	4	0	7	4	4	3	1	15	16	18	0	0	0	5	12	1	2	6	7	26	8	5	2	10	8	11	5	26	47	15	Bacteria	Proteobacteria	Betaproteobacteria	Burkholderiales	Oxalobacteraceae			0.57	gtagtccacgccctaaacgatgtctactagttgttgggtcttaattgacttagtaacgcagctaacgcgtgaagtagaccgcctggggagtacggtcgcaagattaaaactcaaaggaattgacggggacccgcacaagcggtggatgatgtggaataattcgatgcaacgcgaaaaaccttacctacccttgacatgtacggaatcctggagagatctgggagtgctcgaaagagagccgtaacacaggtgctgcatggccgtcgtcagctcgtgtcgtgagatgttgggttaagtcccgcaacgagcgcaacccttatcattagttgctacgcaagggcactctaatgagactgccggtgacaaaccggaggaaggtggggatgac
OTU17063	9	10	8	15	0	1	3	4	5	2	0	3	9	6	9	7	6	3	6	15	15	7	17	21	3	6	5	6	5	6	5	13	7	20	23	33	32	13	23	35	23	1	5	0	3	0	3	4	4	2	0	0	3	2	5	5	2	22	20	23	0	0	0	1	2	0	2	0	0	1	1	3	0	5	2	1	4	Bacteria	Proteobacteria	Betaproteobacteria	SC-I-84				1	gtagtccacgccctaaacgatgctcactaggtgttggggaagcgattccttggtaccgtagctaacgcgtgaagtgagccgcctggggagtacggccgcaaggttaaaactcaaaggaattgacggggacccgcacaagcggtggatgatgtggattaattcgatgcaacgcgaacaaccttacctacccttgacatgtctggaaggctgctgaaaggtggctgtgcccgaaagggaaccggaacacaggtgctgcatggctgtcgtcagctcgtgtcgtgagatgttgggttaagtcccgcaacgagcgcaacccttgtccctagttgctacgcaagggcactctagggagactgccggtgacaaaccggaggaaggtggggatgac
OTU18162	1	0	3	1	1	0	2	0	0	0	0	0	0	0	1	1	2	1	0	0	2	0	0	0	0	0	0	0	0	0	0	0	0	0	1	0	0	4	0	1	0	1	2	0	0	0	0	0	7	0	0	10	0	0	0	0	1	0	0	0	1	0	0	22	0	0	0	0	0	0	0	0	0	0	2	0	2	Bacteria	Actinobacteria	Actinobacteria	Actinomycetales	Nocardioidaceae	Nocardioides	plantarum	0.8	gtagtccacaccgtaaacgttgggcgctaggtgtggggcctattccatgggttccgtgccgcagctaacgcattaagcgccccgcctggggagtacggccgcaaggctaaaactcaaaggaattgacgggggcccgcacaagcggcggagcatgcggattaattcgatgcaacgcgaagaaccttacctgggtttgacatataccctgccgcttcagagatgaggcttcttttgggggtatacaggtggtgcatggctgtcgtcagctcgtgtcgtgagatgttgggttaagtcccgcaacgagcgcaaccctcgtcctatgttgccagcatgccttcgggtgatggggactcataggagactgccggggtcaactcggaggaaggtggggatgac
OTU18738	8	8	13	5	5	3	3	1	1	4	1	2	7	12	10	6	8	9	5	9	10	8	2	4	5	4	9	6	1	1	2	1	2	3	5	4	4	11	6	10	5	0	1	1	1	0	2	2	8	1	0	22	2	3	2	1	0	7	3	5	0	0	0	0	1	0	2	1	2	2	3	2	2	3	1	3	0	Bacteria	Actinobacteria	Actinobacteria	Actinomycetales	Intrasporangiaceae			0.78	gtagtccacgccgtaaacgttgggaactaggtgtgggcctcattccacgaggtctgtgccgcagctaacgcattaagttccccgcctggggagtacggccgcaaggctaaaactcaaaggaattgacgggggcccgcacaagcggcggagcatgtggattaattcgatgcaacgcgaagaaccttaccaaggcttgacatacaccggaaacacccagagatgggtgccccgcaaggtcggtgtacaggtggtgcatggttgtcgtcagctcgtgtcgtgagatgttgggttaagtcccgcaacgagcgcaaccctcgttctatgttgccagcgcgtaaaggcggggactcataggagactgccggggtcaactcggaggaaggtggggatgac
OTU19720	7	23	29	6	1	0	0	0	2	1	0	0	3	6	7	3	8	2	3	4	27	13	11	15	2	1	1	7	1	2	2	8	8	8	7	8	3	13	13	35	36	0	0	2	0	0	1	0	2	1	3	0	0	2	1	0	1	25	27	10	0	0	0	0	0	1	1	2	0	0	2	1	1	0	1	1	1	Bacteria	Actinobacteria	Thermoleophilia	Gaiellales	Gaiellaceae			1	gtagtccacgccgtaaacgatgggcgctaggtgtgggaggtgtcgactccttccgtgccgcagctaacgcattaagcgccccgcctggggagtacggccgcaaggctaaaactcaaaggaattgacgggggcccgcacaagcagcggagcatgtggtttaattggatgcaacgccaagaaccttaccaaggcttgacatggtcgagaaagccggagaaattcggtcctccttcgggactcgatcacaggtggtgcatggctgtcgtcagctcgtgtcgtgagatgttgggttaagtcccgcaacgagcgcaacccctgtcccatgttgccagcgagttatgtcggggactcatgggagactgccggtgacaaatcggaggaaggtggggatgac
OTU22462	1	0	0	0	11	12	3	9	4	4	17	4	0	2	12	3	1	3	1	7	0	0	0	1	2	1	0	1	1	1	13	2	1	2	0	0	0	0	0	0	0	9	16	5	16	5	12	6	4	6	6	4	12	5	9	8	13	0	1	0	7	7	4	4	9	22	10	12	19	4	6	11	7	4	7	9	13	Bacteria	Proteobacteria	Betaproteobacteria	Burkholderiales				0.59	gtagtccacgccctaaacgatgtctactagttgtcgggtcttaattgacttggtaacgcagctaacgcgtgaagtagaccgcctggggagtacggtcgcaagattaaaactcaaaggaattgacggggacccgcacaagcggtggatgatgtggattaattcgatgcaacgcgaaaaaccttacctacccttgacatgtccagaagttaccagagatggtttcgtgctcgaaagagaactggaacacaggtgctgcatggccgtcgtcagctcgtgtcgtgagatgttgggttaagtcccgcaacgagcgcaacccttatcattagttgctacgcaagggcactctaatgagactgccggtgacaaaccggaggaaggtggggatgac
OTU24891	8	6	7	6	51	40	37	41	112	177	49	239	8	4	4	0	12	6	7	12	32	18	7	9	48	69	62	95	90	90	70	15	25	16	11	16	13	26	3	4	3	0	5	4	0	0	2	1	0	2	2	14	0	0	3	0	0	6	4	0	2	3	7	4	2	3	2	3	3	5	6	4	3	8	0	1	0	Bacteria	Actinobacteria	Actinobacteria	Actinomycetales	Micromonosporaceae			0.79	gtagtccacgctgtaaacgttgggcgctaggtgtgggggacctctccggttctctgtgccgcagctaacgcattaagcgccccgcctggggagtacggccgcaaggctaaaactcaaaggaattgacgggggcccgcacaagcggcggagcatgcggattaattcgatgcaacgcgaagaaccttacctgggtttgacatcgccggaaaactcgtagagatacggggtccttcggggccggtgacaggtggtgcatggctgtcgtcagctcgtgtcgtgagatgttgggttaagtcccgcaacgagcgcaaccctcgttcgatgttgccagcgcgttatggcggggactcatcgaagactgccggggtcaactcggaggaaggtggggatgac
OTU26508	3	7	4	5	0	0	0	0	1	0	0	0	4	7	5	1	0	0	2	2	5	3	12	4	2	1	3	0	0	3	3	6	7	12	11	21	9	6	22	24	26	0	0	0	0	0	0	0	0	0	0	0	0	0	1	0	1	13	18	30	0	0	0	0	3	0	0	0	0	0	0	0	0	0	0	0	0	Bacteria	Proteobacteria	Betaproteobacteria					0.99	gtagtccacgccctaaacgatgtcaactggttgttggtggggttaaacccattagtaacgaagctaacgcgtgaagttgaccgcctggggagtacggccgcaaggttaaaactcaaaggaattgacggggacccgcacaagcggtggatgatgtggatcaattcgatgcaacgcgaagaaccttacctacccttgacatgccaggaagcccgatgagagttgggtgtgcccgaaagggagcctggacacaggtgctgcatggctgtcgtcagctcgtgtcgtgagatgttgggttaagtcccgcaacgagcgcaacccttgtcactagttgctacgcaagggcactctagtgagactgccggtgacaaaccggaggaaggtggggatgac
OTU26739	1	2	1	2	5	3	9	15	4	1	1	3	10	29	10	4	7	8	6	3	1	0	0	0	0	0	0	0	0	0	0	0	0	1	0	0	0	0	1	0	0	0	0	0	0	0	0	0	0	1	2	0	0	1	1	0	1	0	1	1	0	1	0	2	1	0	2	2	0	3	1	1	0	1	0	2	1	Bacteria	Proteobacteria	Alphaproteobacteria	Sphingomonadales	Erythrobacteraceae			0.99	gtagtccacgccgtaaacgatgataactagctgtccgggcacatggtgcctgggtggcgcagctaacgcattaagttatccgcctggggagtacggtcgcaagattaaaactcaaaggaattgacgggggcctgcacaagcggtggagcatgtggtttaattcgaagcaacgcgcagaaccttaccagcctttgacatcctggtcgcggggagaggagactcaccccttcagttcggctggaccagtgacaggtgctgcatggctgtcgtcagctcgtgtcgtgagatgttgggttaagtcccgcaacgagcgcaaccctcgtccttagttgccatcatttagttgggaactctaaggaaaccgccggtgataagccggaggaaggtggggatgac
OTU29910	2	3	4	0	8	7	9	4	3	4	6	3	5	5	3	2	6	1	2	4	1	0	1	5	14	26	15	22	22	27	21	5	3	12	4	6	8	6	1	0	0	10	4	5	2	3	5	5	3	4	2	2	3	9	4	7	3	1	0	1	5	1	1	13	11	3	2	3	4	4	4	4	0	8	3	4	7	Bacteria	Actinobacteria	Actinobacteria	Actinomycetales	Microbacteriaceae			0.83	gtagtccacgccgtaaacgttgggaactagatgtgggggccattccacggcttccgtgtcgcagctaacgcattaagttccccgcctggggagtacggccgcaaggctaaaactcaaaggaattgacgggggcccgcacaagcggcggagcatgcggattaattcgatgcaacgcgaagaaccttaccaaggcttgacatatacgagaacgcttcagaaatgaagaactctttggacactcgtatacaggtggtgcatggttgtcgtcagctcgtgtcgtgagatgttgggttaagtcccgcaacgagcgcaaccctcgttctatgttgccagcacgtaatggtgggaactcataggagactgccggggtcaactcggaggaaggtggggatgac
OTU32175	4	2	6	4	8	7	12	11	9	4	4	7	5	6	8	2	8	5	0	5	30	39	15	29	28	34	24	47	19	28	19	17	17	14	19	14	13	30	4	11	6	7	3	4	3	1	4	2	2	2	4	2	1	1	8	1	1	5	14	6	1	0	1	3	2	1	0	1	1	4	4	4	2	4	3	6	1	Bacteria	Actinobacteria	Actinobacteria	Actinomycetales	Nocardioidaceae			0.98	gtagtccacaccgtaaacgttgggcgctaggtgtggggtccattccacggattccgtgccgcagctaacgcattaagcgccccgcctggggagtacggccgcaaggctaaaactcaaaggaattgacgggggcccgcacaagcggcggagcatgcggattaattcgatgcaacgcgaagaaccttacctgggtttgacatatgccggaaagctctagagatagagccccttttgtcggtatacaggtggtgcatggctgtcgtcagctcgtgtcgtgagatgttgggttaagtcccgcaacgagcgcaaccctcgtcctatgttgccagcacgtaatggtggggactcataggagactgccggggtcaactcggaggaaggtggggatgac
OTU35599	0	0	0	0	22	1	2	0	0	6	0	2	0	0	0	0	0	0	0	0	0	0	0	0	0	3	0	2	1	1	0	0	0	0	0	0	0	0	0	0	0	7	1	18	5	2	4	9	1	1	0	3	4	2	3	2	1	0	0	0	1	0	7	0	0	0	0	0	0	1	0	0	0	3	0	0	0	Bacteria	Bacteroidetes	Flavobacteriia	Flavobacteriales	Flavobacteriaceae	Formosa		0.66	gtagtccatgccgtaaacgatgagtgttcgcccttggtctacgcagatcaggggctcagctaacgcgtgaaacactccgcctggggagtacggtcgcaagaccgaaactcaaaggaattgacgggggcctgcacaagcggtggagcatgtggtttaattcgatgatacgcgaggaaccttaccaaggcttaaatgtagattgacaggactggaaacagttttttcttcggacaatttacaaggtgctgcatggttgtcgtcagctcgtgccgtgaggtgtcaggttaagtcctataacgagcgcaacccctgttgttagttgccagcgagtcatgtcgggaactctagcaagactgccagtgcaaactgtgaggaaggtggggatgac
OTU36002	0	0	0	0	1	1	1	0	3	0	2	0	1	0	4	0	1	1	0	0	1	0	1	0	5	1	10	6	3	6	4	1	3	0	0	1	0	0	0	0	0	12	24	2	17	2	19	2	4	13	4	0	0	2	8	5	3	0	0	0	1	2	18	13	8	7	4	9	6	5	3	10	5	5	13	40	30	Bacteria	Proteobacteria	Alphaproteobacteria	Caulobacterales	Caulobacteraceae	Caulobacter		0.96	gtagtccacgctgtaaacgatgagtgctagttgtcggcaggcatgcctgtcggtgacgcagctaacgcattaagcactccgcctggggagtacggtcgcaagattaaaactcaaaggaattgacgggggcccgcacaagcggtggagcatgtggtttaattcgaagcaacgcgcagaaccttaccaccttttgacatgcccggaccgccgcagagatgcggctttcccttcggggactgggacacaggtgctgcatggctgtcgtcagctcgtgtcgtgagatgttgggttaagtcccgcaacgagcgcaaccctcgctattagttgccatcaggtttggctgggcactctaatagtactgccgaagttaattcggaggaaggtggggatgac
OTU36241	0	0	0	1	0	0	0	0	0	0	0	0	0	0	0	0	0	0	0	0	1	5	23	5	3	1	0	3	1	0	0	8	4	4	6	2	1	1	3	8	4	0	0	0	0	0	0	0	0	0	0	0	0	0	0	0	0	1	1	1	0	0	0	0	0	0	0	0	0	0	0	0	0	0	0	0	0	Bacteria	Acidobacteria	Acidobacteriia	Acidobacteriales	Koribacteraceae	Candidatus_Koribacter		1	gtagtcctagccctaaacgatgattgcttggtgtgtcgggtacccaatcccgccgtgccgaagctaacgcgataagcaatccgcctggggagtacggtcgcaagactgaaactcaaaggaattgacgggggcccgcacaagcggtggagcatgtggttcaattcgacgcaacgcgaagaaccttacctgggctcgaaatgtagtggaccggggtggaaacatcccttcccgcaagggtcgctatataggtgctgcatggctgtcgtcagctcgtgtcgtgagatgttgggttaagtcccgcaacgagcgcaacccttattgtcagttgccatcattcagttgggcactctggcgaaaccgcctcggataacggggaggaaggtggggatgac
OTU37278	1	3	5	5	3	6	9	2	8	6	5	5	7	7	7	12	8	14	4	8	9	1	7	6	9	4	6	10	6	8	8	13	4	10	8	11	10	7	17	11	9	9	11	10	3	0	14	2	19	10	7	0	10	4	17	19	6	19	18	16	7	2	5	7	6	10	11	12	5	14	16	21	15	14	15	7	6	Bacteria	Proteobacteria	Gammaproteobacteria	Xanthomonadales	Xanthomonadaceae			0.51	gtagtccacgccctaaacgatgcgaactggacgttgggagcaactaggctctcagtgtcgaagctaacgcgttaagttcgccgcctggggagtacggtcgcaagactgaaactcaaaggaattgacgggggcccgcacaagcggtggagtatgtggtttaattcgatgcaacgcgaagaaccttacctggtcttgacatccacggaagtctgcagagatgcggatgtgccttcgggaaccgtgagacaggtgctgcatggctgtcgtcagctcgtgtcgtgagatgttgggttaagtcccgcaacgagcgcaacccttgtccttagttgccagcacgtaatggtgggaactctaaggagactgccggtgacaaaccggaggaaggtggggatgac
OTU38000	28	5	7	3	33	23	13	24	24	28	34	21	8	24	4	59	16	13	49	6	0	0	1	0	9	26	4	4	25	37	16	1	0	2	0	2	1	5	0	0	0	1	6	5	1	9	1	8	1	4	8	5	7	1	0	8	17	0	0	0	0	0	1	3	0	1	0	0	0	1	0	2	0	0	2	1	4	Bacteria	Bacteroidetes	Flavobacteriia	Flavobacteriales	Flavobacteriaceae	Flavobacterium		1	tagtccacgccgtaaacgatggatactagctgttgggagcaatctcagtggctaagcgaaagtgataagtatcccacctggggagtacgttcgcaagaatgaaactcaaaggaattgacggggccgcacaagcggtggagcatgtggtttaattcgatgatacgcgaggaaccttaccaaggcttaaatgtagattgaccggtttggaaacagacttttcgcaagacaatttacaaggtgctgcatggttgtcgtcagctcgtgccgtgaggtgtcaggttaagtcctataacgagcgcaacccctgttgttagttgccagcgagtcatgtcgggaactctaacgagactgccagtgtaaactgtgaggaaggtgggaccgtagtcgactgccaaggcacacaggggatagg
OTU38231	19	23	14	17	2	0	1	1	0	0	0	0	12	10	11	5	17	22	8	19	4	2	0	2	0	0	0	0	0	0	0	3	2	2	1	4	6	3	5	7	9	0	1	0	0	0	0	0	0	0	0	0	0	0	0	0	1	8	11	5	0	0	1	0	0	0	1	0	0	0	0	2	2	0	2	0	1	Bacteria	Proteobacteria	Alphaproteobacteria	Rhizobiales	Bradyrhizobiaceae	Balneimonas		1	gtagtccacgccgtaaacgatgaatgccagccgttggcgagcttgctcgtcagtggcgcagctaacgctttaagcattccgcctggggagtacggtcgcaagattaaaactcaaaggaattgacgggggcccgcacaagcggtggagcatgtggtttaattcgaagcaacgcgcagaaccttaccagcctttgacatgtcccgtatgggtgccggagacggcatccttcagttcggctggcgggaacacaggtgctgcatggctgtcgtcagctcgtgtcgtgagatgttgggttaagtcccgcaacgagcgcaaccctcgcccctagttgccatcattaggttgggcactctagggggactgccggtgataagccgagaggaaggtggggatgac
OTU39525	1	2	2	1	21	28	26	27	37	20	12	29	12	5	8	3	3	4	2	6	0	0	1	2	5	12	7	5	6	10	14	5	2	4	1	4	2	3	11	5	4	124	95	97	101	25	60	44	123	21	24	9	42	35	51	43	22	3	0	1	22	11	25	14	55	11	14	9	28	18	25	31	28	25	1	5	17	Bacteria	Proteobacteria	Deltaproteobacteria	Myxococcales				1	gtagtccacgccgtaaacgatgagtgctaggtgtcacgggctttgaccctcgtggtgccgaagctaacgcgttaagcactccgcctggggagtacggtcgcaagactaaaactcaaaggaattgacgggggcccgcacaagcggtggagcatgttgtttaattcgacgcaacgcgaagaaccttacctgggctagaaagtacaggaagtcggtcgaaaggtcgatgtgcccttcggggaacctgtggttaggtgctgcatggctgtcgtcagctcgtgtcgtgagatgttgggttaagtcccgcaacgagcgcaacccctgttgttagttgccagcattaagttgggcactctaacaagactgccgacctttaagtcggaggaaggtggggatgac
OTU40321	0	0	1	1	4	1	2	1	5	2	8	7	2	6	12	3	1	8	3	7	0	0	0	0	0	2	2	2	0	0	2	0	1	0	0	0	0	0	0	0	0	3	6	3	3	0	0	0	1	5	5	3	4	3	5	4	8	1	0	0	21	14	2	1	5	2	3	4	3	2	6	4	9	2	2	7	11	Bacteria	Proteobacteria	Betaproteobacteria	Burkholderiales	Comamonadaceae			0.5	gtagtccacgccctaaacgatgtcaactggttgttgggtcttcactgactcagtaacgaagctaacgcgtgaagttgaccgcctggggagtacggccgcaaggttgaaactcaaaggaattgacggggacccgcacaagcggtggatgatgtggattaattcgatgcaacgcgaaaaaccttacctacccttgacatggatggaatcccggagagatttgggagtgctcgaaagagaaccatcacacaggtgctgcatggctgtcgtcagctcgtgtcgtgagatgttgggttaagtcccgcaacgagcgcaacccttgtcattagttgctacgcaagagcactctaatgagactgccggtgacaaaccggaggaaggtggggatgac
OTU44250	1	3	3	5	0	3	0	0	1	0	0	2	2	0	1	3	1	0	1	1	7	4	2	0	3	5	3	6	4	1	6	3	3	5	2	1	6	2	5	5	4	26	8	5	4	2	7	8	6	2	7	3	2	3	4	3	3	0	2	1	6	2	0	7	2	6	4	2	0	3	2	0	2	2	4	1	1	Bacteria	Proteobacteria	Deltaproteobacteria	Myxococcales				0.83	gtagtccacgccgtaaacgatgggtgctaggtgtcacgggctttgactcctgtggtgccgtagcaaacgcattaagcaccccgcctgggaagtacggccgcaaggctaaaactcaaaggaattgacgggggcccgcacaagcggtggagcatgtggtttaattcgacgcaacgcgaagaaccttacctgggctagaaaatgcaggaacctgggagaagtctcggggtgctcttcggagaacctgtagttaggtgctgcatggctgtcgtcagctcgtgtcgtgagatgttgggttaagtcccgcaacgagcgcaacccctatcattagttaccagcgggtcatgccgggaactctaatgagaccgccgatattcaaatcggaggaaggtggggatgac
OTU44268	1	0	2	1	0	0	0	0	0	1	0	0	0	1	1	1	0	0	0	0	0	0	2	0	8	8	7	10	1	5	3	1	2	2	1	1	3	2	0	0	1	30	32	21	10	5	26	9	35	11	6	5	12	18	7	14	2	0	0	0	3	2	3	1	0	4	8	2	1	1	0	0	5	2	4	1	1	Bacteria	Proteobacteria	Deltaproteobacteria	Myxococcales				0.53	gtagtccacgccgtaaacgatgggtgctaggtgtcacgggctttgactctcgtggtgccgtagctaacgcattaagcaccccgcctgggaagtacggccgcaaggctaaaactcaaaggaattgacgggggcccgcacaagcggtggagcatgtggtttaattcgacgcaacgcgaagaaccttacctgggctagaaaatgcaggaacctggtagaaatatcggggtgctcttcggagagcctgtagttaggtgctgcatggctgtcgtcagctcgtgtcgtgagatgttgggttaagtcccgcaacgagcgcaacccctatcgttagttaccagcgggttatgccgggaactctaacgagaccgccgatctataaatcggaggaaggtggggatgac
OTU44850	0	1	0	0	0	0	0	0	0	0	0	0	1	0	0	0	1	0	0	0	19	14	19	20	4	3	0	0	3	1	1	9	10	13	11	11	11	21	1	3	3	1	0	0	0	0	0	0	0	0	0	0	0	0	0	0	0	3	4	1	0	0	0	0	0	0	0	0	0	0	0	0	0	0	0	1	0	Bacteria	Actinobacteria	Thermoleophilia	Gaiellales	Gaiellaceae			1	gtagtccacgctgtaaacgatgggtgctaggtgtgggcggtgtcgactccgtccgtgccgaagctaacgcattaagcaccccgcctggggagtacggccgcaaggctaaaactcaaaggaattgacgggggcccgcacaagcagcggagcatgtggttcaattcgacgcaacgcgaagaaccttaccgaggcttgacatgcacaggaatgtcgtagaaatacggcagcccttcggggcctgtgcacaggtggtgcatggctgtcgtcagctcgtgtcgtgagatgttgggttaagtcccgcaacgagcgcaacccctgtcctatgttgccatcacttcgggtggggactcataggagactgccggtgacaaatcggaggaaggtggggatgac
OTU46598	16	17	27	22	0	2	3	0	0	0	1	0	5	2	8	1	7	2	3	21	6	5	1	2	0	0	0	0	0	0	2	2	2	2	1	2	2	1	34	24	19	5	1	2	2	1	0	1	4	1	0	4	3	1	1	3	0	20	15	27	1	5	10	12	13	9	8	10	5	16	9	17	13	9	6	5	7	Bacteria	Proteobacteria	Gammaproteobacteria	Xanthomonadales	Sinobacteraceae	Steroidobacter		0.98	gtagtccacgccataaacgatgagaactggatgtcgggagggtctgcctctcggtgtcgtagctaacgcgttaagttctccgcctggggagtacggccgcaaggttgaaactcaaaggaattgacggggacccgcacaagcggtggagcatgtggtttaattcgatgcaacgcgaagaaccttacctggtcttgacatcccaggaatccttcagagatgagggagtgccttcgggaacctggagacaggtgctgcatggctgtcgtcagctcgtgtcgtgagatgttgggttaagtcccgcaacgagcgcaacccttgcccttagttgccagcattcagttgggaactctaaggggaccgccggtgacaaaccggaggaaggtggggatgac
OTU46605	0	0	0	0	0	0	3	0	0	0	0	0	0	0	0	0	0	0	0	0	0	0	0	0	0	0	0	0	0	0	0	0	0	0	0	0	0	0	0	0	0	28	2	33	3	10	4	24	3	2	4	4	11	25	1	0	1	0	0	0	25	2	39	0	11	7	2	1	4	5	5	2	4	13	1	0	2	Bacteria	Actinobacteria	Actinobacteria	Actinomycetales	Streptomycetaceae	Streptomyces	mirabilis	0.68	gtagtccatgccgtaaacgatgagtgttcgcccttggtctacgcagatcaggggctcagctaacgcgtgaaacactccgcctggggagtacggtcgcaagaccgaaactcaaaggaattgacgggggcccgcacaagcagcggagcatgtggcttaattcgacgcaacgcgaagaaccttaccaaggcttgacatacaccggaaacggccagagatggtcgcccccttgtggtcggtgtacaggtggtgcatggctgtcgtcagctcgtgtcgtgagatgttgggttaagtcccgcaacgagcgcaacccttgttctgtgttgccagcatgcccttcggggtgatggggactcacaggagactgccggggtcaactcggaggaaggtggggatgac
OTU46720	0	0	0	0	0	0	0	0	2	5	1	1	0	0	0	0	0	0	0	0	0	0	0	0	0	0	0	0	0	0	0	0	0	0	0	0	0	0	0	0	0	4	1	7	0	1	1	0	1	1	0	0	1	0	1	1	3	0	0	0	0	0	25	2	0	1	1	3	1	0	0	1	1	0	0	0	0	Bacteria	Bacteroidetes	Flavobacteriia	Flavobacteriales	Flavobacteriaceae	Flavobacterium	columnare	0.97	tagtccacgccgtaaacgatggatactagctgttcggagcaatctgagtggctaagcgaaagtgataagtatcccacctggggagtacgaacgcaagtttgaaactcaaaggaattgacgggggcccgcacaagcggaggagcatgtggtttaattcgatgatacgcgaggaaccttaccaaggcttaaatgggaaacgacaggtttggaaacagacttttcttcggacgtttttcaaggtgctgcatggttgtcgtcagctcgtgccgtgaggtgtcaggttaagtcctataacgagcgcaacccctgttgttagttgccagcgagtcatgtcgggaactctagcaagactgccagtgcaaactgtgaggaaggtggggatggacgtagtcgactgccaaggcacacaggggataggg
OTU48122	3	2	4	5	0	0	1	0	0	0	0	0	6	3	1	1	0	0	0	0	0	0	1	0	0	0	0	2	0	0	0	0	0	0	0	0	0	0	10	15	13	0	0	1	0	1	1	2	0	2	1	0	0	5	4	2	0	22	19	24	1	2	2	2	0	1	0	1	0	2	1	4	2	1	1	0	1	Bacteria	Proteobacteria	Betaproteobacteria	SC-I-84				1	gtagtccacgccctaaacgatgtcgactgggtgttggggaagcgatttcccagtaccgtagctaacgcgtgaagtcgaccgcctggggagtacggccgcaaggttaaaactcaaaggaattgacggggacccgcacaagcggtggatgatgtggattaattcgatgcaacgcgaacaaccttacctacccttgacatgtcccggaggctcctgagagggggctgtgcccgaaagggaacgggaacacaggtgctgcatggctgtcgtcagctcgtgtcgtgagatgttgggttaagtcccgcaacgagcgcaacccttgtccctagttgctacgcaagggcactctagggagactgccggtgacaaaccggaggaaggtggggatgac
OTU48569	0	1	0	3	3	8	6	14	5	6	14	18	2	4	10	1	4	2	3	4	0	2	0	0	1	3	4	1	2	3	3	1	0	0	0	0	0	0	0	0	0	1	5	0	10	6	11	5	3	5	2	6	7	2	10	12	8	0	0	2	7	7	4	1	17	9	26	4	11	2	2	9	13	1	6	14	9	Bacteria	Proteobacteria	Betaproteobacteria	Burkholderiales	Comamonadaceae			0.94	gtagtccacgccctaaacgatgtcaactggttgttggacggcttgctgttcagtaacgaagctaacgcgtgaagttgaccgcctggggagtacggccgcaaggttgaaactcaaaggaattgacggggacccgcacaagcggtggatgatgtggattaattcgatgcaacgcgaaaaaccttacctacccttgacatgtacggaatcctggagagatctgggagtgctcgaaagagagccgtaacacaggtgctgcatggctgtcgtcagctcgtgtcgtgagatgttgggttaagtcccgcaacgagcgcaacccttgtcattagttgctacgaaagggcactctaatgagactgccggtgacaaaccggaggaaggtggggatgac
OTU50667	0	0	0	0	0	0	0	0	0	0	0	0	0	1	0	0	1	0	0	0	10	7	13	11	1	1	4	1	1	2	0	9	11	7	17	11	8	3	25	10	12	1	2	0	0	0	0	4	0	0	1	0	1	0	1	0	0	19	11	17	0	0	0	0	1	0	3	2	0	0	1	1	0	3	0	1	0	Bacteria	Proteobacteria	Betaproteobacteria	A21b	EB1003			1	gtagtccacgccctaaacgatggcaactaggtgttggggaagcgatttcctggtaccgcagctaacgcgtgaagttgcccgcctggggagtacggtcgcaagattaaaactcaaaggaattgacggggacccgcacaagcggtggatgatgtggattaattcgatgcaacgcgaataaccttacctacccttgacatgtacggaaccctgcagagatgtgggggtgcttgaaagagagccgtaacacaggtgctgcatggctgtcgtcagctcgtgtcgtgagatgttgggttaagtcccgcaacgagcgcaacccttgtccctagttgctacgcaagggcactctagggagactgccggtgacaaaccggaggaaggtggggatgac
OTU50942	2	4	3	0	7	101	39	46	15	61	12	77	3	11	18	2	13	18	7	6	2	8	0	1	8	3	4	4	21	3	9	14	4	4	2	2	1	7	1	1	0	133	55	100	52	42	53	26	189	186	365	64	68	101	189	268	25	0	1	1	3	23	448	570	42	19	37	54	39	68	24	28	31	45	42	49	10	Bacteria	Chloroflexi	Chloroflexi	Herpetosiphonales				0.89	gtagtccacgcagtaaacgatgcacacccggtgtcggaccgactgttaaggtcggtgcggtgcccaagcttacgcgatgagtgtgccgcctggggactacgagcgcaagcttaaaactcaaaggaattgacgggggcccgcacaagcagcggagcgtgtggtttaattcgacgcaacgcgcagaaccttaccttgccttgacatgctactgcacactccggaaacggaggagccttcgagggtgtagcaccggtgctgcatggctgtcgtcagctcgtgtcgtgagatgttgggttaagtcccgcaacgagcgcaacccttgtcccgtgttacctgtgtcacgggagactgccctggtcaaccagggaggaaggtggggatgac
OTU51708	4	5	2	2	0	0	0	0	0	0	0	0	3	6	0	1	0	1	1	0	0	2	1	0	0	0	0	2	0	0	0	1	0	0	0	1	2	5	5	6	11	0	0	0	0	0	1	0	1	0	0	0	0	0	3	0	0	30	22	17	0	1	1	3	0	1	0	0	0	1	2	5	6	9	4	3	6	Bacteria	Firmicutes	Bacilli	Bacillales	Paenibacillaceae	Paenibacillus		0.99	gtagtccacgccgtaaacgatgaatgctaggtgttaggggtttcaatacccttggtgccgaagttaacacattaagcattccgcctggggagtacggtcgcaagactgaaactcaaaggaattgacggggacccgcacaagcagtggagtatgtggtttaattcgaagcaacgcgaagaaccttaccaggtcttgacatccctctgaccgtcctagagatagggctttccttcgggacagaggagacaggtggtgcatggttgtcgtcagctcgtgtcgtgagatgttgggttaagtcccgcaacgagcgcaacccttgatcttagttgccagcactttgggtgggcactctaggatgactgccggtgacaaaccggaggaaggtggggatgac
OTU52686	0	0	0	0	0	0	0	0	0	0	0	0	0	0	0	0	0	0	0	0	12	21	11	11	90	53	80	59	100	42	57	32	29	43	32	8	20	43	0	0	0	0	0	0	0	0	0	0	0	0	0	0	0	0	0	0	0	0	0	0	0	0	0	0	0	0	0	0	0	0	0	0	0	0	0	0	0	Bacteria	AD3	ABS-6					1	gtagtccacgccctaaacgttgcgaactaggtgttggtcggattgacccgatcagtgccgcagctaacgcattaagttcgccgcctggggactacggccgcaaggttaaaactcaaaggaataggcgggggcccgcacaagcagcggagcgtgtggtttaattcgaggcgacgcgaagaaccttacctgggtttgacatgctcaggaaacgccggtgaaagccggcgcctcccgcaagggatctgtgcacaggtggtgcatggctgtcgtcagctcgtgccgtgaggtgttgggttaagtcccgcaacgagcgcaacccctgtccttagttgaataatctagggagactgccgggcgaaacccggaggaaggtggggatgac
OTU52972	461	16	31	35	72	20	85	21	48	19	22	14	93	76	46	208	53	64	87	141	9	7	7	7	14	18	17	43	19	9	11	8	15	16	21	20	16	17	13	12	4	43	71	87	220	29	41	20	55	35	37	43	34	779	36	39	81	22	12	28	128	150	44	16	31	99	44	90	195	54	80	89	88	50	42	36	100	Bacteria	Proteobacteria	Gammaproteobacteria	Pseudomonadales	Pseudomonadaceae	Pseudomonas	veronii	0.67	gtagtccacgccgtaaacgatgtcaactagccgttgggagccttgagctcttagtggcgcagctaacgcattaagttgaccgcctggggagtacggccgcaaggttaaaactcaaatgaattgacgggggcccgcacaagcggtggagcatgtggtttaattcgaagcaacgcgaagaaccttaccaggccttgacatccaatgaactttccagagatggattggtgccttcgggaacattgagacaggtgctgcatggctgtcgtcagctcgtgtcgtgagatgttgggttaagtcccgtaacgagcgcaacccttgtccttagttaccagcacgtaatggtgggcactctaaggagactgccggtgacaaaccggaggaaggtggggatgac
OTU57502	1	1	0	0	1	0	0	0	0	0	0	0	0	0	0	0	0	0	0	1	1	0	0	1	3	1	1	4	0	3	4	0	4	1	1	0	3	1	0	1	0	26	18	11	1	2	5	6	6	0	5	1	1	3	4	1	1	0	0	0	2	2	0	4	2	3	2	4	3	0	0	1	2	1	1	1	0	Bacteria	Proteobacteria	Deltaproteobacteria	Myxococcales	Haliangiaceae			0.57	gtagtccacgccgtaaacgatgagtgctaggtgtcgggggtattgacccctccggcgccgaagttaacgcattaagcactccgcctggggagtacggccgcaaggctaaaactcaaaggaattgacgggggcccgcacaagcggtggagcatgtggttcaattcgacgcaacgcgcagaaccttacctgggttaaatccaccggaactccgcagagatgtagaggtgcccgcaagggagccggtgagaaggtgctgcatggctgtcgtcagctcgtgtcgtgagatgttgggttaagtcccgcaacgagcgcaacccctgtcgtcagttgctaacaggaaagctgagcactctggcgagactgccgacgttaagtcggaggaaggtggggatgac
OTU59929	10	6	10	2	0	0	4	0	2	2	3	10	143	15	16	3	206	17	4	27	3	4	3	3	1	0	4	5	1	4	4	6	6	10	8	8	10	9	30	25	25	0	2	0	0	0	3	2	0	0	0	0	0	2	5	1	0	81	69	48	0	0	0	0	1	0	1	0	1	0	0	0	1	2	2	2	2	Bacteria	Firmicutes	Bacilli	Lactobacillales	Enterococcaceae			0.76	gtagtccacgccgtaaacgatgagtgctaagtgttagagggtttccgccctttagtgctgaagttaacgcattaagcactccgcctggggagtacggccgcaaggctgaaactcaaaggaattgacgggggcccgcacaagcggtggagcatgtggtttaattcgaagcaacgcgaagaaccttaccaggtcttgacatcctctgaaaactctagagatagagcttctccttcgggagcagagtgacaggtggtgcatggttgtcgtcagctcgtgtcgtgagatgttgggttaagtcccgcaacgagcgcaacccttgatcttagttgccatcattaagttgggcactctaaggtgactgccggtgacaaaccggaggaaggtggggatgac
OTU60363	0	1	1	0	1	0	0	1	0	0	1	0	0	1	0	3	0	0	4	0	0	22	0	4	0	0	5	0	0	0	0	1	3	0	1	0	3	0	0	0	1	0	0	0	0	0	0	0	0	4	0	0	0	0	1	0	0	0	0	0	0	0	0	0	0	0	0	0	0	0	0	0	0	0	0	0	0	Bacteria	Proteobacteria	Betaproteobacteria	Burkholderiales	Oxalobacteraceae			0.85	gtagtccacgccctaaacgatgtctactagttgtcgggtctttattgacttggtaacgcagctaacgcgtgaagtagaccgcctggggagtacggtcgcaagattaaaactcaaaggaattgacggggacccgcacaagcggtggatgatgtggattaattcgatgcaacgcgaaaaaccttacctacccttgacatggtcggaagcctcgagagattgaggcgtgctcgaaagagagccgatacacaggtgctgcatggctgtcgtcagctcgtgtcgtgagatgttgggttaagtcccgcaacgagcgcaacccttgtcattagttgctacattcagttgagcactctaatgagactgccggtgacaaaccggaggaaggtggggatgac
OTU60459	0	0	0	0	0	0	0	0	0	1	0	0	0	1	0	0	0	0	0	1	17	19	8	14	5	2	3	3	5	2	2	11	5	9	8	0	5	26	8	4	24	0	1	3	2	2	0	0	1	0	0	0	0	1	1	2	0	6	13	4	0	0	1	0	1	0	1	0	0	0	0	1	0	0	0	0	0	Bacteria	Chloroflexi	TK10	B07_WMSP1				0.96	gtagtccacgccgtaaacgatgcggactaggtgtcgggggtatcgaccccctcggcgccgcagctaacgcattaagtccgccgcctggggactacggccgcaaggctaaaactcaaaggaattgacgggggcccgcacaagcagcggagcgtgtggtttaattcgatgcaacgcgcagaaccttacctcgacttgacatgcatgtggtaccaagctgaaaggcgagggacccgcaagggagcatgcacagatgctgcatggctgtcgtcagctcgtgccgtgaggtgttgggttaagtcccgcaacgagcgcaacccctgtccttagttgccttctctaaggagaccgccggtctaaaccggaggaaggtggggatgac
OTU60868	2	3	6	3	1	0	0	0	0	0	0	0	0	2	0	0	0	0	1	2	12	3	16	17	4	2	5	9	0	0	1	8	8	10	7	11	9	7	18	21	17	0	0	1	0	0	0	0	3	0	0	3	1	0	3	3	0	14	14	17	0	0	0	0	0	0	1	0	1	0	0	0	0	0	0	1	0	Bacteria	Proteobacteria	Deltaproteobacteria	Myxococcales				1	gtagtccacgccgtaaacgatgagtgctagatgtttctggtattgaccccggaggcgtcgtagctaacgcgttaagcactccgcctggggagtacggccgcaaggctaaaactcaaaggaattgacgggggcccgcacaagcggtggagcatgtggttcaattcgacgcaacgcgaagaaccttacctgggttggaaccctccagaagtccgcagagatgtggatgtgcccgcaagggaattggatgtccaggtgctgcatggctgtcgtcagctcgtgtcgtgagatgttgggttaagtcccgcaacgagcgcaacccttgtcgttagttgccagcggttcggccgggcactctaacgagactgccggtgttaaaccggaggaaggtggggatgac
OTU63361	0	1	0	1	1	0	0	0	0	1	1	1	0	1	0	1	0	0	0	0	2	0	0	2	1	1	0	0	0	1	0	0	0	0	0	0	1	1	28	12	4	1	6	2	0	0	2	1	1	0	1	0	3	0	0	1	2	6	3	3	0	0	0	2	2	0	0	0	0	1	0	0	1	4	3	0	0	Bacteria	Proteobacteria	Deltaproteobacteria	Myxococcales				1	gtagtccacgccgtaaacgatgagtgctaggtgtcacgggctttgaccctcgtggtgccgaagctaacgcgttaagcactccgcctggggagtacggccgcaaggctaaaactcaaaggaattgacgggggcccgcacaagcggtggagcatgttgtttaattcgacgcaacgcgaagaaccttacctgggctagaaaacacgagaatccgggcgaaagttcggagtgcctttcggggaactcgtggttaggtgctgcatggctgtcgtcagctcgtgtcgtgagatgttgggttaagtcccgcaacgagcgcaacccctgttgttagttgccatcattcagttgggcactctaacaagactgccgaccttcaagtcggaggaaggtggggatgac
OTU64843	0	0	1	0	0	0	0	0	0	0	0	0	0	0	0	0	0	1	0	0	1	1	1	4	32	10	6	21	25	11	6	4	2	4	2	1	3	1	0	1	0	11	0	0	0	0	0	0	1	0	0	0	0	1	0	4	0	1	0	0	0	0	3	0	0	1	1	0	0	0	1	0	1	1	5	0	0	Bacteria	Actinobacteria	Actinobacteria	Actinomycetales	Pseudonocardiaceae	Amycolatopsis		1	gtagtccacgctgtaaacggtgggtgctaggtgtgggcgacatccacgttgtccgtgccgtagctaacgcattaagcaccccgcctggggagtacggccgcaaggctaaaactcaaaggaattgacgggggcccgcacaagcggcggagcatgtggattaattcgatgcaacgcgaagaaccttacctgggcttgacatgcgccagacatcctcagagatggggcttcccttgtggttggtgtacaggtggtgcatggctgtcgtcagctcgtgtcgtgagatgttgggttaagtcccgcaacgagcgcaacccttatcctacgttgccagcgcgttatggcggggactcgtgggagactgccggggtcaactcggaggaaggtggggatgac
OTU67505	0	0	0	0	0	0	0	0	0	0	0	0	0	0	0	0	0	0	0	0	1	11	6	1	20	9	12	14	27	11	16	5	4	18	8	2	7	10	0	0	0	0	0	0	0	0	0	0	0	0	0	0	0	0	0	0	0	0	0	1	0	0	0	0	0	0	0	0	0	0	0	0	0	0	0	0	0	Bacteria	AD3	ABS-6					1	gtagtccacgccctaaacgttgcgaactaggtgttggtcggattgacccgatcagtgccgcagctaacgcattaagttcgccgcctggggactacggccgcaaggttaaaactcaaaggaataggcgggggcccgcacaagcagcggagcgtgtggtttaattcgaggcgacgcgaagaaccttacctgggcttgacatgcagaagaaacgctcatgaaagtgagcgcccctcgcaagaggtttctgcacaggtggtgcatggctgtcgtcagctcgtgccgtgaggtgttgggttaagtcccgcaacgagcgcaacccctgtccttagttgaatcttctagggagactgccgggcgaaacccggaggaaggtggggatgac
OTU67834	0	1	3	2	9	13	8	8	43	22	18	20	1	11	3	4	16	13	5	11	0	0	0	0	0	1	0	0	2	0	0	0	0	0	0	0	0	0	0	0	0	0	0	0	0	0	0	0	0	0	0	0	0	0	0	0	0	0	0	0	0	0	0	0	0	0	0	0	0	0	0	2	2	0	0	1	1	Bacteria	Proteobacteria	Betaproteobacteria	Methylophilales	Methylophilaceae			0.76	gtagtccacgccctaaacgatgtcaactagttgttggtagagtaaaatctatgagtaacgcagctaacgcgtgaagttgaccgcctggggagtacgatcgcaagattaaaactcaaatgaattgacgggggcccgcacaagcggtggattatgtggattaattcgatgcaacgcgaaaaaccttacctggccttgacatgtacggaactttccagagatggattggtgctcgaaagagaaccgtaacacaggtgctgcatggctgtcgtcagctcgtgtcgtgagatgttgggttaagtcccgcaacgagcgcaacccttgtcattagttgctacgaaagggcactctaatgagactgccggtgacaaaccggaggaaggtggggatgac
OTU67992	8	21	15	6	0	0	1	1	1	0	0	1	3	3	7	2	3	2	1	10	12	2	7	9	1	3	4	1	1	0	3	12	1	2	3	6	3	5	26	23	23	1	0	0	0	0	0	0	2	2	0	1	0	0	5	0	0	10	35	23	0	0	1	1	0	1	0	0	0	0	0	4	0	1	0	1	0	Bacteria	Actinobacteria	Thermoleophilia	Solirubrobacterales				0.78	gtagtccacgccgtaaacgatgggcactaggtgtgggaggtgtcgactcctcccgtgccggagctaacgcattaagtgccccgcctggggagtacggccgcaaggctaaaactcaaaggaattgacggggacccgcacaagcagcggagcatgtggtttaattcgacgcaacgcgaagaaccttacctgggtttgacatgttcctgaccgccgtggaaacacggtttccccttgtgggcaggatcacaggtggtgcatggctgtcgtcagctcgtgtcgtgagatgttgggttaagtcccgcaacgagcgcaacccctgtcgcatgttgccagcatttagttggggactcatgcgagactgccggtgacaaaccggaggaaggtggggatgac
OTU69575	83	59	62	87	4	4	3	1	1	2	1	1	64	50	38	16	43	27	15	18	30	123	51	48	26	8	17	20	6	8	7	246	75	54	124	68	89	90	134	123	139	0	2	0	1	0	0	1	1	5	5	1	0	1	5	5	1	296	237	227	1	0	3	0	1	2	2	5	4	1	1	8	2	6	5	4	4	Bacteria	Firmicutes	Bacilli	Bacillales	Bacillaceae	Bacillus		0.73	gtagtccacgctgtaaacgatgagtgctaagtgttagagggtttccgccctttagtgctgcagctaacgcattaagcactccgcctggggagtacggccgcaaggctgaaactcaaaggaattgacggggacccgcacaagcggtggagcatgtggtttaattcgaagcaacgcgaagaaccttaccaggtcttgacatcctctgacactcctagagataggacgttccccttcgggggacagagtgacaggtggtgcatggttgtcgtcagctcgtgtcgtgagatgttgggttaagtcccgcaacgagcgcaacccttgatcttagttgccagcattcagttgggcactctaaggtgactgccggtgacaaaccggaggaaggtggggatgac
OTU70080	0	0	0	0	3	7	21	13	4	2	1	5	4	3	0	10	1	1	3	0	0	0	0	0	0	1	0	0	1	0	0	0	0	0	0	0	0	0	0	0	0	0	0	0	0	0	0	0	0	0	0	1	0	0	0	0	2	0	0	0	0	0	0	0	0	0	0	0	0	0	0	0	0	0	0	0	0	Bacteria	Bacteroidetes	Flavobacteriia	Flavobacteriales	Flavobacteriaceae	Flavobacterium	succinicans	0.69	tagtccacgccgtaaacgatggatactagctgttgggggcgaacttcagtggctaagcgaaagtgataagtatcccacctggggagtacgttcgcaagaatgaaactcaaaggaattgacgggggcccgcacaagcggtggagcatgtggtttaattcgatgatacgcgaggaaccttaccaaggcttaaatgtagattgaccgttttggaaacagaactttcgcaagacaatttgcaaggtgctgcatggttgtcgtcagctcgtgccgtgaggtgtcaggttaagtcctataacgagcgcaacccctgttgttagttgccagcgagtcaagtcgggaactctaacaagactgccagtgcaaactgtgaggaacggtggggagac
OTU70224	7	8	4	6	94	144	83	103	103	174	69	166	3	10	7	4	15	8	12	14	12	7	7	6	84	151	104	129	115	163	148	9	6	8	14	14	9	17	0	0	2	1	3	4	1	7	0	6	9	0	3	0	6	13	6	6	3	3	1	1	0	0	1	0	0	0	0	0	1	1	1	0	0	0	2	0	0	Bacteria	Actinobacteria	Actinobacteria	Actinomycetales	Kineosporiaceae			0.97	gtagtccatgccgtaaacgttgggcgctaggtgtggggctcattccacgagttccgtgccgcagctaacgcattaagcgccccgcctggggagtacggccgcaaggctaaaactcaaaggaattgacgggggcccgcacaagcggcggagcatgcggattaattcgatgcaacgcgaagaaccttaccaaggcttgacatggggtgaaaactcgcagagatgcggggtccgcaagggcgcctcacaggtggtgcatggttgtcgtcagctcgtgtcgtgagatgttgggttaagtcccgcaacgagcgcaaccctcgttctatgttgccagcacgtgatggtggggactcataggagactgccggggtcaactcggaggaaggtggggatgac
OTU70899	0	2	2	1	3	4	2	1	3	3	1	4	0	1	3	3	4	1	2	1	1	0	0	2	4	2	1	0	2	21	51	0	4	1	0	15	10	1	1	0	1	0	2	2	3	4	7	2	4	3	3	3	9	1	4	5	5	0	0	0	0	4	0	0	9	9	3	3	1	0	0	1	3	1	7	10	11	Bacteria	Proteobacteria	Betaproteobacteria	Burkholderiales	Oxalobacteraceae			0.61	gtagtccacgccctaaacgatgtctactagttgtcgggtcttaattgacttggtaacgcagctaacgcgtgaagtagaccgcctggggagtacggtcgcaagattaaaactcaaaggaattgacggggacccgcacaagcggtggatgatgtggattaattcgatgcaacgcgaaaaaccttacctacccttgacatggtcggaattctgccgagaggcggaagtgctcgaaagagagccgatacacaggtgctgcatggctgtcgtcagctcgtgtcgtgagatgttgggttaagtcccgcaacgagcgcaacccttgtcattagttgctacgaaagggcactctaatgagactgccggtgacaaaccggaggaaggtggggatgac
OTU70960	2	6	2	0	0	1	1	0	8	2	0	0	1	2	2	0	1	0	0	2	8	4	6	3	6	7	28	7	7	7	5	4	12	3	12	1	4	9	4	7	5	4	3	6	0	1	1	2	2	0	3	2	0	1	2	0	0	3	3	4	4	0	1	10	2	7	2	7	4	10	1	5	7	2	6	2	24	Bacteria	Actinobacteria	Actinobacteria	Actinomycetales	Nocardioidaceae	Kribbella		0.97	gtagtccacgccgtaaacgttgggcgctaggtgtgggggacattccacgtcctccgtgccgcagctaacgcattaagcgccccgcctggggagtacggccgcaaggctaaaactcaaaggaattgacgggggcccgcacaagcggcggagcatgcggattaattcgatgcaacgcgaagaaccttacctgggtttgacatatagggaaatctcgcagagatgcggggtccgtaagggtcctatacaggtggtgcatggctgtcgtcagctcgtgtcgtgagatgttgggttaagtcccgcaacgagcgcaaccctcgtcctatgttgccagcacgttatggtggggactcataggagactgccggggtcaactcggaggaaggtggggatgac
OTU71302	1	2	4	1	6	3	4	19	4	3	4	4	5	4	6	1	2	1	6	4	3	3	1	3	27	24	30	48	9	10	22	5	1	1	6	3	5	3	1	0	3	72	173	55	187	49	161	87	88	92	153	99	119	167	257	94	131	1	0	1	51	19	55	21	36	47	156	19	58	8	33	21	9	51	38	83	131	Bacteria	Proteobacteria	Betaproteobacteria	Burkholderiales	Oxalobacteraceae	Janthinobacterium		0.63	gtagtccacgccctaaacgatgtctactagttgtcgggttttaattaacttggtaacgcagctaacgcgtgaagtagaccgcctggggagtacggtcgcaagattaaaactcaaaggaattgacggggacccgcacaagcggtggatgatgtggattaattcgatgcaacgcgaaaaaccttacctacccttgacatggaaggaatccttgagagattgaggagtgcccgaaagggaacctttacacaggtgctgcatggctgtcgtcagctcgtgtcgtgagatgttgggttaagtcccgcaacgagcgcaacccttgtcattagttgctacgaaagggcactctaatgagactgccggtgacaaaccggaggaaggtggggatgac
OTU76093	52	43	55	13	14	17	4	4	7	6	5	8	44	24	72	62	78	78	57	36	0	2	1	2	4	2	4	10	5	2	2	7	2	3	6	9	5	30	2	1	4	3	0	0	0	1	0	0	2	3	2	29	0	1	0	0	0	8	10	3	0	1	0	6	0	0	0	2	0	0	1	0	0	1	5	4	1	Bacteria	Actinobacteria	Actinobacteria	Actinomycetales	Micrococcaceae			1	gtagtccatgccgtaaacgttgggcactaggtgtgggggacattccacgttttccgcgccgtagctaacgcattaagtgccccgcctggggagtacggccgcaaggctaaaactcaaaggaattgacgggggcccgcacaagcggcggagcatgcggattaattcgatgcaacgcgaagaaccttaccaaggcttgacatgaaccggaaacacctggaaacaggtgccccgcttgcggtcggtttacaggtggtgcatggttgtcgtcagctcgtgtcgtgagatgttgggttaagtcccgcaacgagcgcaaccctcgttctatgttgccagcgcgttatggcggggactcataggagactgccggggtcaactcggaggaaggtggggatgac
OTU77318	0	0	2	0	12	3	1	10	3	10	10	6	3	5	1	32	1	1	12	0	0	0	0	0	1	0	1	0	4	1	3	0	0	0	1	0	0	1	0	0	0	0	6	0	0	2	0	0	0	4	0	0	1	1	1	2	4	0	0	0	0	0	1	0	0	0	0	0	0	0	0	0	1	0	0	0	2	Bacteria	Bacteroidetes	Flavobacteriia	Flavobacteriales	Flavobacteriaceae	Flavobacterium	succinicans	0.98	tcagtccacgccgtaaacgatggatactagctgttggaagcaatttcagtggctaagcgaaagtgataagtatcccacctggggagtacgttcgcaagaatgaaactcaaaggaattgacgggggcccgcacaagcggtggagcatgtggtttaattcgatgatacgcgaggaaccttaccaaggcttaaatgtagattgaccggtttggaaacagatctttcgcaagacaatttacaaggtgctgcatggttgtcgtcagctcgtgccgtgagatgttgggttaagtcctataacgagcgcaacccctgttgttagttgccagcgagtcatgtcgggaactctaacgagactgccagtgcaaactgtgaggaaggtggggatgac
OTU79012	1	0	1	3	0	0	0	0	4	1	4	0	0	1	0	1	1	0	2	2	2	1	2	9	8	13	22	18	7	20	9	3	2	5	4	1	4	1	1	6	1	0	0	1	0	0	1	1	0	0	0	2	0	1	0	1	0	0	0	0	0	0	0	0	0	0	0	0	1	0	0	1	0	0	1	0	0	Bacteria	Actinobacteria	Actinobacteria	Actinomycetales	Microbacteriaceae			0.96	gtagtccatgccgtaaacgttgggaactagatgtgggggccattccacggcttccgtgtcgcagctaacgcattaagttccccgcctggggagtacggccgcaaggctaaaactcaaaggaattgacgggggcccgcacaagcggcggagcatgcggattaattcgatgcaacgcgaagaaccttaccaaggcttgacatatacctgaaaaggctggaaacagtctccccgcaaggcaggtatacaggtggtgcatggttgtcgtcagctcgtgtcgtgagatgttgggttaagtcccgcaacgagcgcaaccctcgttctatgttgccagcacgtaatggtgggaactcataggagactgccggggtcaactcggaggaaggtggggatgac
OTU81401	0	0	0	1	20	8	7	24	18	31	5	17	0	0	1	0	2	0	2	3	0	1	0	0	9	12	7	5	5	6	3	2	1	1	0	1	2	0	0	0	0	32	1	32	20	12	8	9	15	16	10	11	20	12	5	5	5	0	0	0	10	7	13	22	38	17	5	12	15	21	17	20	12	11	5	8	4	Bacteria	Actinobacteria	Actinobacteria	Actinomycetales	Thermomonosporaceae	Actinocorallia		0.8	gtagtccacgccgtaaacggtgggcgctagatgtggggaccttccacggtttctgcgtcgcagctaacgcattaagcgccccgcctggggagtacggtcgcaagactaaaactcaaaggaattgacgggggcccgcacaagcggcggagcatgttgcttaattcgacgcaacgcgaagaaccttaccaaggcttgacatcgccggaaaactcgcagagatgcggggtccttttgggccggtgacaggtggtgcatggctgtcgtcagctcgtgtcgtgagatgttgggttaagtcccgcaacgagcgcaaccctcgttctatgttgccagcacgtaatggtggggactcataggagactgccggggtcaactcggaggaaggtggggatgacgtagtcgactgccaaggcacacaggggatagg
OTU82867	0	0	0	0	0	0	0	0	0	0	0	0	1	0	0	0	0	0	0	0	16	27	7	19	6	5	3	8	7	6	1	14	12	20	19	4	7	26	5	4	6	1	3	3	1	1	2	2	3	4	1	6	2	1	2	1	1	1	5	4	0	0	2	1	0	2	0	1	1	1	1	1	0	1	0	0	2	Bacteria	Actinobacteria	Actinobacteria	Actinomycetales	Nocardioidaceae	Nocardioides		0.91	gtagtccacaccgtaaacgttgggcgctaggtgtgggatccattccacgggttccgtgccgcagctaacgcattaagcgccccgcctggggagtacggccgcaaggctaaaactcaaaggaattgacgggggcccgcacaagcggcggagcatgcggattaattcgatgcaacgcgaagaaccttacctgggtttgacatgcgccggaaagctctagagatagagccccttttagtcggtgtacaggtggtgcatggctgtcgtcagctcgtgtcgtgagatgttgggttaagtcccgcaacgagcgcaaccctcgtcccatgttgccagcagcgccttcgggcggctggggactcatgggagactgccggggtcaactcggaggaaggtggggatgac
OTU83568	0	0	0	0	0	1	0	0	0	0	1	1	0	0	2	1	0	0	0	0	0	0	0	0	5	1	3	0	0	0	0	1	0	1	0	0	0	0	1	0	0	5	26	4	4	2	1	0	4	1	0	0	2	3	1	1	1	0	0	1	1	1	1	1	0	1	2	0	1	0	2	2	3	7	4	2	0	Bacteria	Proteobacteria	Gammaproteobacteria	Legionellales				0.99	gtagtccatgctgtaaacgatgaagactggctgttgggtgccttagggcacttagtagcgaagctaacgcgttaagtcttccgcctggggagtacggccgcaaggttaaaactcaaaggaattgacgggggcccgcacaagcggtggagcatgtggtttaattcgacgcaacgcgaagaaccttacctacccttgacatcctcgggatctgctagagatagtggagtgccttcgggaaccgagagacaggtgctgcatggctgtcgtcagctcgtgtcgtgagatgttgggttaagtcccgtaacgagcgcaacccttgtccttagttgccatcaggtaaagctgggaactctaaggagactgccggtgacaagccggaggaaggtggggatgac
OTU84503	1	6	8	0	1	0	0	0	0	1	0	1	8	1	8	6	3	4	2	3	0	3	0	2	0	1	0	0	0	1	0	1	1	3	0	2	2	0	3	2	1	9	1	2	0	1	0	2	17	10	0	0	0	1	2	4	0	1	2	2	0	0	0	0	25	12	4	3	4	4	1	6	3	2	0	0	2	Bacteria	Proteobacteria	Deltaproteobacteria	Myxococcales	Polyangiaceae			0.77	gtagtccacgccgtaaacgatgggtgctaggtgtcgcgggctttgactcctgcggtgccgtagctaacgcattaagcaccccgcctggggagtacggccgcaaggctaaaactcaaaggaattgacgggggcccgcacaagcggtggagcatgtggttcaattcgacgcaacgcgcagaaccttacctgggctagaaaatgcagggacctggttgaaagatcggggtgctcttcggagaacctgtagttaggtgctgcatggctgtcgtcagctcgtgtcgtgagatgttgggttaagtcccgcaacgagcgcaacccctatcgttagttgccagcggttcggccgggcactctagcgagactgccgatatttaaatcggaggaaggtggggatgac
OTU85149	0	1	1	0	4	9	5	1	7	1	6	5	1	6	6	3	0	10	3	7	1	2	8	3	26	27	28	10	10	19	33	5	4	8	3	5	6	3	0	0	0	0	0	1	0	0	0	0	0	0	0	0	0	0	0	0	0	0	0	0	0	0	0	0	0	0	0	0	1	0	0	0	0	1	0	0	0	Bacteria	Proteobacteria	Betaproteobacteria	Ellin6067				0.92	gtagtccacgccctaaacgatgtcaactggttgttgggggatttattctcttagtaacgaagctaacgcgtgaagttgaccgcctggggagtacggtcgcaagattaaaactcaaaggaattgacgggggcccgcacaagcggtggatgatgtggattaattcgatgcaacgcgaaaaaccttacctacgcttgacatgtccgagatcccgaagagatttgggagtgctcgaaagagaatcggaacacaggtgctgcatggctgtcgtcagctcgtgtcgtgagatgttgggttaagtcccgcaacgagcgcaacccttgtcattagttgctacatttagttgggcactctaatgagactgccggtgacaaaccggaggaaggtggggatgac
OTU85482	1	2	4	4	0	0	0	0	0	0	0	0	0	0	0	1	2	0	0	0	38	22	27	35	0	2	5	0	1	1	2	13	20	26	19	21	23	30	1	3	4	0	0	0	0	0	0	0	0	0	0	0	0	1	0	0	0	8	6	6	0	0	1	0	0	0	0	0	0	0	0	0	1	0	0	0	1	Bacteria	Actinobacteria	Thermoleophilia	Gaiellales	Gaiellaceae			0.98	gtagtccacgccgtaaacgatgggtgctaggtgtggggggtgtcgactccctccgtgccgaagctaacgcattaagcaccccgcctggggagtacggccgcaaggctaaaactcaaaggaattgacgggggcccgcacaagcagcggagcatgtggttcaattcgacgcaacgcgaagaaccttacctaggcttgacatgcactggaattgcatagaaatatgtaagcccttcggggctagtgcacaggtggtgcatggctgtcgtcagctcgtgtcgtgagatgttgggttaagtcccgcaacgagcgcaacccctgtcctatgttgccagcgagtaatgtcggggactcataggagactgccggtgacaaatcggaggaaggtggggatgac
OTU85567	7	0	0	0	11	2	1	0	6	1	4	3	1	1	0	22	5	5	2	0	1	0	0	0	0	0	0	0	0	0	0	0	0	0	0	0	0	0	0	0	0	0	0	0	0	0	0	0	0	0	0	0	0	0	0	0	0	0	0	0	0	0	1	0	8	0	1	0	0	0	0	0	0	0	0	1	2	Bacteria	Proteobacteria	Gammaproteobacteria	Alteromonadales	Alteromonadaceae	Cellvibrio		0.87	gtagtccacgccgtaaacgatgtctactagctgttgggagccttgagctcttagtggcgcagctaacgcactaagtagaccgcctggggagtacggtcgcaagattaaaactcaaatgaattgacgggggcccgcacaagcggtggagcatgtggtttaattcgacgcaacgcgaagaaccttaccaggtcttgacatccagagaactttccagagatggattggtgccttcgggagctctgagacaggtgctgcatggctgtcgtcagctcgtgtcgtgagatgttgggttaagtcccgtaacgagcgcaacccttgtccttagttaccagcacgtaatggtgggcactctaaggagactgccggtgacaaaccggaggaaggtggggatgac
OTU86605	1	0	0	0	0	0	0	0	1	0	1	0	2	2	4	2	0	0	1	0	0	0	0	0	1	0	0	0	0	1	0	0	0	0	0	0	0	0	0	0	0	1	0	0	0	0	0	0	0	0	0	1	0	0	0	1	0	0	0	0	23	53	1	0	1	10	5	0	10	2	6	8	12	6	4	5	3	Bacteria	Proteobacteria	Betaproteobacteria	Burkholderiales	Oxalobacteraceae	Herbaspirillum		0.89	gtagtccacgccgtaaacgatgaatgttagccgttggggagtttactcttcggtggcgcagctaacgcattaaacattccgcctggggagtacggtcgcaagattaaaactcaaaggaattgacggggacccgcacaagcggtggatgatgtggattaattcgatgcaacgcgaaaaaccttacctacccttgacatggatggaatcccgaagagatttgggagtgctcgaaagagaaccatcacacaggtgctgcatggctgtcgtcagctcgtgtcgtgagatgttgggttaagtcccgcaacgagcgcaacccttgtcattagttgctacgaaagggcactctaatgagactgccggtgacaaaccggaggaaggtggggatgac
OTU88984	9	21	19	8	16	12	17	19	4	23	10	18	14	30	25	15	45	17	24	18	14	18	3	7	13	15	4	12	10	6	5	12	7	20	12	10	11	26	2	3	6	29	18	9	40	4	20	5	42	45	9	61	11	8	11	6	28	3	8	7	13	13	7	41	4	14	7	16	7	28	24	15	13	60	55	27	22	Bacteria	Actinobacteria	Actinobacteria	Actinomycetales	Nocardioidaceae			0.94	gtagtccacaccgtaaacgttgggcgctaggtgtggggtccattccacggattccgtgccgcagctaacgcattaagcgccccgcctggggagtacggccgcaaggctaaaactcaaaggaattgacgggggcccgcacaagcggcggagcatgcggattaattcgatgcaacgcgaagaaccttacctgggtttgacatacaccctgccgctccagagatggggcttcttttgggggtgtacaggtggtgcatggctgtcgtcagctcgtgtcgtgagatgttgggttaagtcccgcaacgagcgcaaccctcgttctatgttgccagcacgtaatggtggggactcataggagactgccggggtcaactcggaggaaggtggggatgac
OTU91279	56	54	57	75	131	106	80	93	122	72	168	74	78	115	415	65	51	50	61	106	10	22	15	12	72	86	116	117	39	76	86	35	20	17	24	18	13	14	9	11	8	241	304	238	285	105	349	170	127	330	245	223	205	212	454	403	426	74	23	43	2532	3216	251	191	225	1047	1556	948	2015	622	1361	801	1481	731	885	1378	951	Bacteria	Proteobacteria	Betaproteobacteria	Burkholderiales	Oxalobacteraceae	Herbaspirillum		0.69	gtagtccacgccctaaacgatgtctactagttgtcgggtcttaattgacttggtaacgcagctaacgcgtgaagtagaccgcctggggagtacggtcgcaagattaaaactcaaaggaattgacggggacccgcacaagcggtggatgatgtggattaattcgatgcaacgcgaaaaaccttacctacccttgacatggatggaatcccgaagagatttgggagtgctcgaaagagaaccatcacacaggtgctgcatggctgtcgtcagctcgtgtcgtgagatgttgggttaagtcccgcaacgagcgcaacccttgtcattagttgctacgaaagggcactctaatgagactgccggtgacaaaccggaggaaggtggggatgac
OTU91749	0	0	0	0	4	0	1	0	0	1	0	0	0	0	0	0	0	0	1	0	0	0	0	0	1	2	0	4	1	0	0	1	0	1	0	0	0	1	0	0	0	6	2	11	9	2	1	1	1	1	0	1	2	45	0	0	3	0	0	0	14	1	3	0	1	3	0	0	4	1	1	0	0	5	0	0	0	Bacteria	Proteobacteria	Gammaproteobacteria	Pseudomonadales	Pseudomonadaceae	Pseudomonas	umsongensis	0.85	gtagtccatgccgtaaacgatgagtgttcgcccttggtctacgcagatcaggggctcagctaacgcgtgaaacactccgcctggggagtacggtcgcaagaccgaaactcaaaggaattgacgggggcctgcacaagcggtggagcatgtggtttaattcgaagcaacgcgaagaaccttaccaggccttgacatccaatgaactttccagagatggattggtgccttcgggaacattgagacaggtgctgcatggctgtcgtcagctcgtgtcgtgagatgttgggttaagtcccgtaacgagcgcaacccttgtccttagttaccagcacgtaatggtgggcactctaaggagactgccggtgacaaaccggaggaaggtggggatgac
OTU94131	1	3	2	3	0	0	0	0	1	1	0	0	0	0	3	1	1	3	0	1	3	1	0	2	0	0	0	0	2	0	1	1	1	4	0	1	1	0	6	3	1	0	46	0	0	0	0	0	0	0	0	0	0	0	0	0	6	2	4	3	0	0	0	0	0	0	0	0	0	0	0	0	0	0	0	1	0	Bacteria	Proteobacteria	Deltaproteobacteria	Myxococcales	Myxococcaceae	Myxococcus		1	gtagtccacgccgtaaacgatgagaactaggtgtcgtgggagttgacccccgcggtgccgaagctaacgcattaagttctccgcctgggaagtacggtcgcaagactaaaactcaaaggaattgacgggggcccgcacaagcggtggagcatgtggtttaattcgacgcaacgcgcagaaccttacctggtcttgacatccttggaatccttcagagatgagggagtgcccgcaagggaaccaagagacaggtgctgcatggctgtcgtcagctcgtgtcgtgagatgttgggttaagtcccgcaacgagcgcaaccctcgcctttagttgccacgcaagtggatctctagagggactgccggtgttaaaccggaggaaggtggggatgac
OTU94752	1	0	0	1	0	0	0	0	1	0	0	0	1	0	0	0	0	0	1	0	0	0	0	1	0	1	0	2	1	1	0	1	1	2	1	2	0	2	1	0	0	0	0	0	0	0	0	0	1	0	0	0	0	0	0	1	2	0	1	1	0	0	28	0	0	0	0	0	0	0	0	0	0	0	0	1	0	Bacteria	Proteobacteria	Gammaproteobacteria	Pseudomonadales	Pseudomonadaceae	Pseudomonas		0.82	gtagtccacgccgtaaacgatgtcaactagccgttgggagccttgatctcttagtggcgcagctaacgcattaagttgaccgcctggggagtacggccgcaaggttaaaactcaaatgaattgacggggggcccgcacaagcggtggagcatgtggtttaattcgaagcaacgctaagaaccttaccaggccttgacatccaatgaatctgctagagatagcggagtgccttcgggaacactgagacaggtgctgcatggctgtcgtcagctcgtgtcgtgagatgttgggttaagtcccgtaacgagcgcaacccttgtccttagttaccagcacgttaaggtgggcactctaaggagactgccggtgacaaaccggaggaaggtggggatgac
OTU95378	17	23	23	31	0	0	0	0	0	0	0	1	5	4	6	0	2	5	2	4	14	3	13	5	0	1	0	0	0	4	2	4	5	3	2	15	2	5	24	14	12	0	1	0	0	0	2	0	0	0	0	0	0	0	1	0	0	10	3	6	0	0	0	0	0	0	0	0	1	0	0	0	0	2	0	0	0	Bacteria	Proteobacteria	Betaproteobacteria	MND1				1	gtagtccacgccctaaacgatgatgactagttgttggaggagttaaatcctttagtaacgcagctaacgcgtgaagtcatccgcctggggagtacggtcgcaagattaaaactcaaaggaattgacgggggcccgcacaagcggtggatgatgtggtttaattcgatgcaacgcgaaaaaccttacctacctttgacatgctaggaacgctgcagaaatgcagcggtgcccgaaagggaacctagacacaggtgctgcatggctgtcgtcagctcgtgtcgtgagatgttgggttaagtcccgcaacgagcgcaacccttgccattagttgctacattcagttgagcactctaatgggactgccggtgacaaaccggaggaaggtggggatgac
OTU96166	0	0	0	0	0	0	0	0	0	0	0	0	0	0	0	0	0	0	0	0	1	1	0	1	0	0	3	72	0	2	0	0	0	0	16	1	2	1	0	0	0	1	0	2	0	0	0	0	0	0	0	0	0	0	1	0	1	0	0	0	0	0	0	1	0	0	0	0	0	0	0	0	0	0	0	0	0	Bacteria	Actinobacteria	Actinobacteria	Actinomycetales	Pseudonocardiaceae	Amycolatopsis		0.94	gtagtccacgctgtaaacggtgggtgctaggtgtgggcgacattccacgttgtccgtgccgaagctaacgcattaagcaccccgcctggggagtacggccgcaaggctaaaactcaaaggaattgacgggggcccgcacaagcggcggagcatgtggattaattcgatgcaacgcgaagaaccttacctgggcttgacatggacaggaaacatccagagatgggtgcccccttgtggtctgttcacaggtggtgcatggctgtcgtcagctcgtgtcgtgagatgttgggttaagtcccgcaacgagcgcaacccctatcctacgttgccagcgcgttatggcggggactcgtgggagactgccggggtcaactcggaggaaggtggggatgac
OTU97580	2	1	2	0	18	11	27	23	38	52	9	20	1	2	2	1	1	0	0	1	3	0	1	0	30	20	29	23	19	15	25	1	1	3	1	3	4	2	0	0	2	270	77	398	244	237	187	173	413	164	76	103	602	348	23	57	31	0	2	0	144	39	173	187	241	206	81	102	110	211	129	188	129	110	32	49	50	Bacteria	Actinobacteria	Actinobacteria	Actinomycetales	Thermomonosporaceae	Actinocorallia		0.96	gtagtccacgccgtaaacggtgggcgctagatgtggggaccttccacggtttctgcgtcgcagctaacgcattaagcgccccgcctggggagtacggtcgcaagactaaaactcaaaggaattgacgggggcccgcacaagcggcggagcatgttgcttaattcgacgcaacgcgaagaaccttaccaaggcttgacatcgccggaaaactcgcagagatgcggggtccttttgggccggtgacaggtggtgcatggctgtcgtcagctcgtgtcgtgagatgttgggttaagtcccgcaacgagcgcaaccctcgttccatgttgccagcaacaccctcgggtggttggggactcatgggagactgccggggtcaactcggaggaaggtggggatgac
OTU100520	3	5	5	3	0	0	1	0	0	0	1	0	0	3	2	1	2	2	2	3	0	6	2	5	2	3	1	0	1	0	0	3	3	5	5	2	4	1	14	7	11	0	0	0	0	0	2	0	0	4	3	0	0	0	11	2	7	23	28	33	1	0	0	4	0	5	4	1	3	2	3	5	0	6	13	9	15	Bacteria	Firmicutes	Bacilli	Bacillales	Paenibacillaceae	Paenibacillus	chondroitinus	1	gtagtccacgccgtaaacgatgcatactaggtgtcggggattcgattcctcggtgccgaagttaacacagtaagtatgccgcctggggagtacgctcgcaagagtgaaactcaaaggaattgacggggacccgcacaagcagtggagtatgtggtttaattcgaagcaacgcgaagaaccttaccaggtcttgacatcccaatgtaacacctagagataggtgccctcttcggagcattggagacaggtggtgcatggttgtcgtcagctcgtgtcgtgagatgttgggttaagtcccgcaacgagcgcaacccttgatcttagttgccagcatgttatggtgggcactctaagatgactgccggtgacaaaccggaggaaggtggggatgac
OTU100786	22	22	27	31	1	1	0	3	0	1	0	4	16	4	11	5	10	11	6	11	13	8	24	22	6	0	4	1	3	2	0	3	11	4	5	6	15	4	12	14	11	1	0	0	0	0	2	1	2	0	1	0	2	0	0	1	2	35	21	30	0	0	0	1	0	0	2	1	0	1	1	3	0	1	3	1	3	Bacteria	Proteobacteria	Betaproteobacteria	Ellin6067				1	gtagtccacgccctaaacgatgtcgactggttgttgggggtttgacactctcagtaacgaagctaacgcgtgaagtcgaccgcctggggagtacggccgcaaggttaaaactcaaaggaattgacggggacccgcacaagcggtggattatgtggattaattcgatgcaacgcgaaaaaccttacctacccttgacatgtccgagaggccgaagagattcggctgtgcccgaaagggaatcggaacacaggtgctgcatggctgtcgtcagctcgtgtcgtgagatgttgggttaagtcccgcaacgagcgcaacccttgtcattagttgctacattcagttgggcactctaatgagactgccggtgacaaaccggaggaaggtggggatgac
OTU102740	2	4	6	3	1	1	2	2	2	3	0	3	4	11	8	7	19	9	6	8	13	19	6	29	11	13	13	21	15	10	6	16	18	35	20	16	17	45	7	14	12	22	19	13	3	6	4	5	5	2	9	8	4	6	23	14	5	11	9	8	0	1	3	8	7	3	2	4	4	5	4	4	2	15	6	5	2	Bacteria	Actinobacteria	Actinobacteria	Actinomycetales	Nocardioidaceae			1	gtagtccacaccgtaaacgttgggcgctaggtgtgggactcattccacgagttccgtgccgcagctaacgcattaagcgccccgcctggggagtacggccgcaaggctaaaactcaaaggaattgacgggggcccgcacaagcggcggagcatgcggattaattcgatgcaacgcgaagaaccttacctaggtttgacatatacgagaagcctctggagacagaggtctctttggacacttgtatacaggtggtgcatggctgtcgtcagctcgtgtcgtgagatgttgggttaagtcccgcaacgagcgcaaccctcgtcttatgttgccagcacgtaatggtggggactcataagagactgccggggtcaactcggaggaaggtggggatgac
OTU102856	8	7	14	13	31	56	64	38	47	24	44	63	33	25	45	21	38	37	35	47	12	11	6	14	17	30	30	24	11	22	58	13	15	10	9	12	18	8	8	9	3	65	60	53	46	41	72	77	79	58	56	35	58	39	74	59	40	8	10	8	65	22	74	91	282	114	176	129	66	46	60	108	140	69	39	130	89	Bacteria	Proteobacteria	Betaproteobacteria	Burkholderiales	Comamonadaceae	Methylibium		1	gtagtccacgccctaaacgatgtcaactggttgttggacggcttgctgttcagtaacgaagctaacgcgtgaagttgaccgcctggggagtacggccgcaaggttgaaactcaaaggaattgacggggacccgcacaagcggtggatgatgtggtttaattcgatgcaacgcgaaaaaccttacctacccttgacatgtctagaatcccgaagagatttgggggtgctcgaaagagaactagaacacaggtgctgcatggccgtcgtcagctcgtgtcgtgagatgttgggttaagtcccgcaacgagcgcaacccttatcattagttgctacgcaagggcactctaatgagactgccggtgacaaaccggaggaaggtggggatgac
OTU104732	0	0	0	0	0	0	0	0	2	0	0	0	0	0	0	1	0	0	0	0	0	0	0	0	0	0	0	0	0	4	0	1	0	0	1	0	0	0	0	0	0	0	0	0	0	0	0	0	0	0	0	0	0	0	0	0	0	0	0	0	0	0	34	0	0	0	0	0	0	0	0	0	0	0	2	0	0	Bacteria	Proteobacteria	Gammaproteobacteria	Pseudomonadales	Pseudomonadaceae	Pseudomonas	umsongensis	0.63	tagtccacgccgtaaacgatgtcaactagccgttgggagccttgagctcttagtggcgcagctaacgcattaagttgaccgcctggggagtacggccgcaaggttaaaactcaaatgaattgacgggggcccgcacaagcggtggagcatgtggtttaattcgaagcaacgcgaagaaccttaccaggccttgacatccaatgaatctgctagagatagcggagtgccttcgggagcattgagacaggtgctgcatggctgtcgtcagctcgtgtcgtgagatgttgggttaagtcccgtaacgagcgcaacccttgtccttagttaccagcacgtcatggtgggcactctaaggagactgccggtgacaaaccggaggaaggtggggagtcgacggtagtcgactgccaaggcacacaggggatagg
OTU105082	12	12	20	13	0	0	2	0	1	1	1	0	1	2	5	4	6	8	1	6	27	13	21	24	4	3	7	8	4	3	0	22	14	22	17	18	23	8	21	28	31	1	0	0	0	1	1	0	1	1	1	0	4	0	4	2	0	22	43	21	0	0	0	1	0	1	0	1	2	1	1	2	1	3	1	1	1	Bacteria	Proteobacteria	Alphaproteobacteria	Rhizobiales	Hyphomicrobiaceae	Rhodoplanes		1	gtagtccacgccgtaaacgatggatgctagccgttggcaggcttgcctgtcagtggcgcagctaacgcattaagcatcccgcctggggagtacggtcgcaagattaaaactcaaaggaattgacgggggcccgcacaagcggtggagcatgtggttcaattcgaagcaacgcgcagaaccttaccaacctttgacatgtcccgtatgagcaacagagatgtagctcttcagttcggctggcgggaacacaggtgctgcatggctgtcgtcagctcgtgtcgtgagatgttgggttaagtcccgcaacgagcgcaaccctcgcccttagttgccatcattcagttgggcactctaaggggactgccggtgataagccgcgaggaaggtggggatgac
OTU106874	6	7	9	6	0	0	1	0	0	0	0	0	5	3	4	1	2	1	1	3	0	2	4	3	1	2	2	1	2	1	1	6	1	2	2	2	4	1	24	22	19	1	0	1	0	0	0	0	0	0	2	0	0	0	3	1	0	13	25	21	0	0	0	0	1	1	2	0	1	0	0	2	0	1	1	0	0	Bacteria	Proteobacteria	Alphaproteobacteria	Rhizobiales	Hyphomicrobiaceae			1	gtagtccacgccgtaaactatgggtgctagccgtcggtcggcatgccggtcggtggcgcagcaaacgcattaagcaccccgcctggggagtacggtcgcaagattaaaactcaaaggaattgacgggggcccgcacaagcggtggagcatgtggtttaattcgaggcaacgcgaagaaccttaccagcccttgacttcccgatcggggctccggagacggagctcttcaattggtcggtgacaggtgctgcatggctgtcgtcagctcgtgtcgtgagatgttgggttaagtcccgcaacgagcgcaacccctgccattagttgccatcatttagttgggcactctagtgggactgccggtgataagccggaggaaggtggggatgac
OTU107128	4	3	0	2	1	1	0	1	0	1	3	3	1	2	0	1	0	2	2	2	1	0	0	0	2	0	1	2	2	0	1	1	1	2	0	0	0	2	1	2	0	0	0	3	15	0	8	0	0	3	0	1	0	2	2	2	1	2	0	0	0	2	0	3	1	2	32	6	1	0	13	2	3	3	11	8	5	Bacteria	Proteobacteria	Betaproteobacteria	Burkholderiales	Oxalobacteraceae			0.66	gtagtccacgccctaaacgatgtctactagttgtcgggtcttaattgacttggtaacgcagctaacgcgtgaagtagaccgcctggggagtacggtcgcaagattaaaactcaaaggaattgacggggacccgcacaagcggtggatgatgtggattaattcgatgcaacgcgaaaaaccttacctacccttgacatgtcaggaacctcggagagatctgagggtgcccgaaagggagcctgaacacaggtgctgcatggctgtcgtcagctcgtgtcgtgagatgttgggttaagtcccgcaacgagcgcaacccttgtcattagttgctacgaaagggcactctaatgagactgccggtgacaaaccggaggaaggtggggatgac
OTU107653	3	0	2	3	22	22	32	12	22	17	10	7	25	31	15	26	26	18	28	16	0	1	1	0	2	5	3	1	4	2	1	3	0	4	1	4	3	2	0	0	0	0	0	0	0	0	0	0	0	0	0	0	0	0	0	0	1	0	0	0	0	0	0	0	0	0	0	0	0	0	0	0	0	0	0	0	0	Bacteria	Bacteroidetes	Flavobacteriia	Flavobacteriales	Flavobacteriaceae	Flavobacterium		0.99	gtagtccacgccgtaaacgatggatactagctgttggggtttacctcagtggctaagcgaaagtgataagtatcccacctggggagtacgttcgcaagaatgaaactcaaaggaattgacgggggcccgcacaagcggtggagcatgtggtttaattcgatgatacgcgaggaaccttaccaaggcttaaatgtagattgacaggtttggaaacagacttttcttcggacaatttacaaggtgctgcatggttgtcgtcagctcgtgccgtgaggtgtcaggttaagtcctataacgagcgcaacccctgttgttagttgccagcgagtcatgtcgggaactctaacaagactgccagtgtaaactgtgaggaaggtggggatgac
OTU108115	0	0	3	0	3	9	7	5	12	2	10	16	2	4	1	4	1	4	3	5	0	0	0	0	0	0	0	0	0	0	0	0	0	0	0	1	0	0	0	0	0	23	0	0	0	2	0	0	0	0	0	0	0	0	0	0	0	1	0	0	5	0	0	0	1	0	0	1	0	0	0	0	1	1	0	1	1	Bacteria	Proteobacteria	Gammaproteobacteria	Xanthomonadales	Xanthomonadaceae			1	gtagtccacgccctaaacgatgcgaactggatgttgggttcaactaggaactcagtatcgaagctaacgcgttaagttcgccgcctggggagtacggtcgcaagactgaaactcaaaggaattgacgggggcccgcacaagcggtggagtatgtggtttaattcgatgcaacgcgaagaaccttacctggtcttgacatctagcgaactttccagagatggattggtgccttcgggaacgctaagacaggtgctgcatggctgtcgtcagctcgtgtcgtgagatgttgggttaagtcccgcaacgagcgcaacccttgtccttagttgccagcacgtaatggtgggaactctaaggagaccgccggcgacaagccggaggaaggtggggatgac
OTU108719	1	0	2	0	4	9	24	4	19	11	14	9	8	11	3	14	11	5	27	6	0	1	0	1	2	3	2	0	1	0	0	0	2	1	0	1	0	4	0	0	0	0	0	0	0	0	0	0	2	0	0	0	0	0	0	0	0	0	0	0	0	0	0	0	0	0	0	0	0	0	0	0	0	0	0	0	0	Bacteria	Bacteroidetes	Flavobacteriia	Flavobacteriales	Flavobacteriaceae	Flavobacterium		0.99	gtagtccacgccgtaaacgatggatactagctgttgggcgcaagctcagtggctaagcgaaagtgataagtatcccacctggggagtacgaacgcaagtttgaaactcaaaggaattgacgggggcccgcacaagcggtggagcatgtggtttaattcgatgatacgcgaggaaccttaccaaggcttaaatgtagattgacaggtttggaaacagacttttcttcggacaatttacaaggtgctgcatggttgtcgtcagctcgtgccgtgaggtgtcaggttaagtcctataacgagcgcaacccctgtcgttagttgccagcgagtcatgtcgggaactctaacgagactgccagtgcaaactgtgaggaaggtggggatgac
OTU108737	4	6	2	3	0	2	3	0	3	2	0	1	4	5	7	1	3	7	3	1	1	2	2	4	1	0	1	0	1	0	1	0	1	3	0	1	0	2	0	1	1	0	3	1	4	0	0	1	1	1	0	2	0	0	0	1	3	1	3	1	17	28	11	1	1	13	5	4	18	9	12	13	12	11	5	7	6	Bacteria	Proteobacteria	Alphaproteobacteria	Rhizobiales	Phyllobacteriaceae	Phyllobacterium		1	gtagtccacgccgtaaactatgagagctagccgtcgggcagtatactgttcggtggcgcagcaaacgcattaagctctccgcctggggagtacggtcgcaagattaaaactcaaaggaattgacgggggcccgcacaagcggtggagcatgtggtttaattcgaagcaacgcgcagaaccttaccagcccttgacatcccgatcgcggttaccagagatggtttccttcagttaggctggatcggtgacaggtgctgcatggctgtcgtcagctcgtgtcgtgagatgttgggttaagtcccgcaacgagcgcaaccctcgcccttagttgccatcattcagttgggcactctaaggggactgccggtgataagccgagaggaaggtggggatgac
OTU109161	0	0	0	0	0	0	0	0	0	0	0	0	0	0	0	0	0	0	0	0	2	5	4	1	22	13	6	12	22	3	10	4	9	19	11	2	12	10	0	0	0	0	0	0	0	0	0	0	0	0	0	0	0	0	0	0	0	0	0	0	0	0	0	0	0	0	0	0	0	0	0	0	0	0	0	0	0	Bacteria	AD3	ABS-6					1	gtagtccatgccgtaaacgttgggaactaggtgttggtcggattgacccgatcagtgccgcagctaacgcattaagttcaccgcctggggactacggccgcaaggttaaaactcaaaggaacaggcggggcccgcacaagcagcggagcgtgtggtttaattcgaggcaacgcgaagaaccttacctgggcttgacatgcagaggaaattttcgtgaaagcgagaacctcccgcaagggacttctgcgcaggtggtgcatggctgtcgtcagctcgtgccgtgaggtgttgggttaagtcccgcaacgagcgcaacccctgttcttagttgaataatctagggagactgccgggcgaaacccggaggaaggtggggatgac
OTU112949	6	0	2	0	14	16	5	10	16	14	4	6	3	9	1	12	6	5	12	6	2	0	0	1	4	7	3	0	19	8	5	0	0	1	0	0	0	2	0	0	1	1	13	9	6	21	2	21	7	11	8	11	16	4	6	12	17	0	0	0	0	1	0	1	3	0	1	0	0	0	2	2	0	3	0	1	3	Bacteria	Bacteroidetes	Flavobacteriia	Flavobacteriales	Flavobacteriaceae	Flavobacterium	succinicans	0.86	ttagtccacgccgtaaacgatggatactagctgttgggagcaatctcagtggctaagcgaaagtgataagtatcccacctggggagtacgttcgcaagaatgaaactcaaaggaattgacgggggcccgcacaagcggtggagcatgtggtttaattcgatgatacgcgaggaaccttaccaaggcttaaatgtagattgaccggtttggaaacagatctttcgcaagcaatttacaaggtgctgcatggttgtcgtcagctcgtgccgttgaggtgtcaggttaagtcctataacgagcgcaacccctgttgttagttgccagcgagtcaagtcgggaactctaacaagactgccagtgcaaactgtgaggaagtggggatggac
OTU115764	0	0	0	0	5	0	0	0	2	1	4	0	0	1	0	1	1	0	1	0	0	0	0	0	0	0	0	0	0	0	0	0	0	0	0	0	0	0	0	0	0	3	1	2	0	0	0	3	0	2	1	0	0	5	0	0	0	0	0	0	36	5	0	0	0	0	0	1	2	0	0	0	0	1	1	1	4	Bacteria	Proteobacteria	Betaproteobacteria	Burkholderiales	Comamonadaceae	Acidovorax		0.7	tagtccacgccctgaacgatgtcgactggttgttgggtcttcactgactcagtaacgaagctaacgcgtgaagttgaccgcctggggagtacggccgcaaggttgaaactcaaaggaattgacggggacccgcacaagcggtggatgatgtggtttaattcgatgcaacgcgaaaaaccttacccaccttcgacatgtacggaatcctttagtagatagaggagtgctcgaaagagaaccgtaacacaggtgctgcatggctgtcgtcagctcgtgtcgtgagatgttggttaagtcccgcaacgagcgcaacccttgccattagttgctacgaaagggcactctaatgggactgccggggacaaaccggaggaaggtggggagtgac
OTU116283	45	21	20	16	170	130	83	113	101	173	148	107	59	93	31	151	116	53	116	26	2	5	4	7	13	52	5	8	46	77	22	9	6	9	2	13	11	17	1	6	3	22	87	36	67	40	13	25	13	45	22	33	8	10	14	46	73	12	5	9	3	0	1	0	1	2	1	3	4	0	1	2	0	4	0	6	64	Bacteria	Bacteroidetes	Flavobacteriia	Flavobacteriales	Flavobacteriaceae	Flavobacterium		0.98	gtagtccacgccgtaaacgatggatactagctgttcggagcaatctgagtggctaagcgaaagtgataagtatcccacctggggagtacgttcgcaagaatgaaactcaaaggaattgacgggggcccgcacaagcggtggagcatgtggtttaattcgatgatacgcgaggaaccttaccaaggcttaaatgtagattgaccgttttggaaacagaactttcgcaagacaatttacaaggtgctgcatggttgtcgtcagctcgtgccgtgaggtgtcaggttaagtcctataacgagcgcaacccctgtcgttagttgccagcgagtcatgtcgggaactctaacgagactgccagtgtaaactgtgaggaaggtggggatgac
OTU118385	0	1	0	1	0	0	0	0	0	1	1	0	2	0	2	0	0	0	1	2	0	0	0	0	1	1	0	0	0	0	0	0	0	1	4	1	4	0	0	0	1	1	3	1	0	1	1	1	0	1	1	3	0	4	1	16	7	0	5	0	15	16	11	3	3	12	9	17	10	5	10	17	7	16	23	16	41	Bacteria	Proteobacteria	Gammaproteobacteria	Xanthomonadales	Xanthomonadaceae	Stenotrophomonas		0.89	gtagtccacgccctaaacgatgcgaactggatgttgggtgcaatttggcacgcagtatcgaagctaacgcgttaagttcgccgcctggggagtacggtcgcaagactgaaactcaaaggaattgacgggggcccgcacaagcggtggagtatgtggtttaattcgatgcaacgcgaagaaccttacctggccttgacatgtcgagaactttccagagatggattggtgccttcgggaactcgaacacaggtgctgcatggctgtcgtcagctcgtgtcgtgagatgttgggttaagtcccgcaacgagcgcaacccttgtccttagttgccagcacgtaatggtgggaactctaaggagaccgccggtgacaaaccggaggaaggtggggatgac
OTU122767	10	4	10	8	8	11	21	9	22	9	6	12	4	2	15	1	16	1	8	10	3	0	6	7	23	18	42	37	28	14	16	5	7	4	13	1	7	19	3	6	5	542	316	713	181	341	422	503	174	251	243	250	410	634	99	147	163	11	10	5	576	542	1297	1732	1013	1093	388	1401	622	1315	1050	690	595	525	707	504	600	Bacteria	Actinobacteria	Actinobacteria	Actinomycetales	Streptomycetaceae	Streptomyces	mirabilis	1	gtagtccacgccgtaaacggtgggaactaggtgttggcgacattccacgtcgtcggtgccgcagctaacgcattaagttccccgcctggggagtacggccgcaaggctaaaactcaaaggaattgacgggggcccgcacaagcagcggagcatgtggcttaattcgacgcaacgcgaagaaccttaccaaggcttgacatacaccggaaacggccagagatggtcgcccccttgtggtcggtgtacaggtggtgcatggctgtcgtcagctcgtgtcgtgagatgttgggttaagtcccgcaacgagcgcaacccttgttctgtgttgccagcatgcccttcggggtgatggggactcacaggagactgccggggtcaactcggaggaaggtggggatgac
OTU124391	1	4	8	5	2	1	2	1	4	4	3	4	2	3	4	4	2	5	0	3	0	0	0	2	1	4	5	3	3	3	3	2	0	1	0	2	2	0	4	3	3	3	13	3	5	1	6	2	4	5	3	5	5	0	9	5	5	3	4	6	3	4	8	4	37	4	13	9	5	2	9	9	10	6	2	10	11	Bacteria	Proteobacteria	Betaproteobacteria	Burkholderiales	Comamonadaceae	Methylibium		0.72	gtagtccacgccctaaacgatgtcaactggttgttggacggcttgctgttcagtaacgaagctaacgcgtgaagttgaccgcctggggagtacggccgcaaggttgaaactcaaaggaattgacggggacccgcacaagcggtggatgatgtggtttaattcgatgcaacgcgaaaaaccttacctacccttgacatgctaggaatcctgcagagatgcgggagtgctcgaaagagaacctagacacaggtgctgcatggccgtcgtcagctcgtgtcgtgagatgttgggttaagtcccgcaacgagcgcaacccttatcattagttgctacgcaagggcactctaatgagactgccggtgacaaaccggaggaaggtggggatgac
OTU125805	1	2	1	1	3	2	0	3	1	4	33	4	3	2	2	2	1	0	18	2	0	1	0	0	0	1	2	1	0	0	0	0	1	0	0	0	0	0	0	0	0	2	1	0	3	0	0	0	2	0	0	3	1	0	0	1	1	0	0	0	0	1	0	0	0	0	2	0	0	0	0	0	0	0	0	1	0	Bacteria	Proteobacteria	Betaproteobacteria	Burkholderiales	Oxalobacteraceae			0.56	gtagtccacgccctaaacgatgtctactagttgtcgggttttaattaacttggtaacgcagctaacgcgtgaagtagaccgcctggggagtacggtcgcaagattaaaactcaaaggaattgacggggacccgcacaagcggtggatgatgtggattaattcgatgcaacgcgaaaaaccttacctacccttgacatgtacggaacctttgagagatcagagggtgctcgaaagagagccgtaacacaggtgctgcatggctgttgtcagctcgtgtcgtgagatgttgggttaagtcccgcaacgagcgcaacccttgtcattagttgctacgtttagttgggcactctaatgggactgccggtgacaaaccggaggaaggtggggatgac
OTU131349	27	36	12	5	7	6	1	1	2	3	3	3	11	19	14	12	17	15	12	19	11	20	5	6	1	6	5	2	2	3	4	11	8	7	6	8	7	23	5	6	13	7	0	3	4	0	1	1	2	3	4	11	0	2	3	3	2	12	11	4	0	2	2	7	2	2	0	4	4	5	1	3	3	9	4	3	1	Bacteria	Actinobacteria	Actinobacteria	Actinomycetales	Nocardioidaceae			0.94	gtagtccacaccgtaaacgttgggcgctaggtgtggggctcattccacgagttccgtgccgcagctaacgcattaagcgccccgcctggggagtacggccgcaaggctaaaactcaaaggaattgacgggggcccgcacaagcggcggagcatgcggattaattcgatgcaacgcgaagaaccttacctgggtttgacatacgccggaaagccgtagagatacggccccttttagtcggtgtacaggtggtgcatggctgtcgtcagctcgtgtcgtgagatgttgggttaagtcccgcaacgagcgcaaccctcgtcttatgttgccagcacgtaatggtggggactcataagagactgccggggtcaactcggaggaaggtggggatgac
OTU132365	15	10	17	10	10	8	13	30	7	17	8	29	9	17	12	20	11	17	15	22	2	2	2	1	8	31	18	12	6	23	38	4	5	6	3	17	5	2	12	4	13	22	28	13	5	3	31	16	26	25	17	8	24	15	63	37	7	15	12	9	2	2	5	13	15	7	20	11	7	14	13	10	20	11	18	23	6	Bacteria	Proteobacteria	Gammaproteobacteria	Xanthomonadales	Xanthomonadaceae	Arenimonas		1	gtagtccacgccctaaacgatgcgaactggacgttgggagcaactaggctctcagtgtcgaagctaacgcgttaagttcgccgcctggggagtacggtcgcaagactgaaactcaaaggaattgacgggggcccgcacaagcggtggagtatgtggtttaattcgatgcaacgcgaagaaccttacctggccttgacatccacggaacccttgagagatcgaggggtgccttcgggaaccgtgagacaggtgctgcatggctgtcgtcagctcgtgtcgtgagatgttgggttaagtcccgcaacgagcgcaacccttgtccttagttgccagcgagtaatgtcgggaactctaaggagactgccggtgacaaaccggaggaaggtggggatgac
OTU134094	1	2	6	4	36	31	19	36	225	113	50	72	29	37	24	30	32	65	27	38	0	0	0	1	0	1	0	1	2	3	5	0	0	1	0	0	1	0	0	0	0	0	0	0	0	0	0	0	0	0	0	0	0	0	0	1	2	0	0	0	0	2	1	0	0	0	2	1	0	0	0	5	8	0	0	0	1	Bacteria	Proteobacteria	Betaproteobacteria	Methylophilales	Methylophilaceae	Methylotenera	mobilis	1	gtagtccacgccctaaacgatgtcaactagttgttggtagagtaaaatctatgagtaacgcagctaacgcgtgaagttgaccgcctggggagtacgatcgcaagattaaaactcaaatgaattgacgggggcccgcacaagcggtggattatgtggattaattcgatgcaacgcgaaaaaccttacctggccttgacatgtacggaactttccagagatggattggtgctcgaaagagaaccgtaacacaggtgctgcatggctgtcgtcagctcgtgtcgtgagatgttgggttaagtcccgcaacgagcgcaacccttgccaataattgccatcatttagttgggcactttattgggactgccgatgacaaatcggaggaaggtggggatgac
OTU135689	2	3	3	0	2	1	4	0	1	2	4	2	5	2	3	0	2	3	5	0	2	3	3	8	27	16	25	23	6	9	5	5	13	11	13	9	9	13	3	10	5	47	39	104	14	42	68	86	41	70	31	59	70	129	32	22	48	9	7	5	20	17	100	98	18	82	34	90	43	100	65	36	55	36	55	25	111	Bacteria	Actinobacteria	Actinobacteria	Actinomycetales	Streptomycetaceae			0.96	gtagtccacgccgtaaacgttgggaactaggtgttggcgacattccacgtcgtcggtgccgcagctaacgcattaagttccccgcctggggagtacggccgcaaggctaaaactcaaaggaattgacgggggcccgcacaagcagcggagcatgtggcttaattcgacgcaacgcgaagaaccttaccaaggcttgacatataccggaaagcattagagatagtgccccccttgtggtcggtatacaggtggtgcatggctgtcgtcagctcgtgtcgtgagatgttgggttaagtcccgcaacgagcgcaacccttgtcctgtgttgccagcatgcccttcggggtgatggggactcacaggagaccgccggggtcaactcggaggaaggtggggatgac
OTU137865	2	3	5	5	1	1	0	0	0	0	1	1	1	7	4	0	6	1	1	2	10	7	8	6	1	1	4	3	3	2	0	13	8	5	7	11	12	3	37	30	28	3	5	1	0	0	2	3	7	2	2	1	1	2	9	3	0	31	35	45	0	2	0	1	2	0	2	2	3	1	0	5	3	3	4	1	2	Bacteria	Proteobacteria	Betaproteobacteria	SC-I-84				1	gtagtccacgccctaaaccatgtcaactgggtgttcgggaagcgatttctgagtaccgtagctaacgcgtgaagttgaccgcctggggagtacggccgcaaggttaaaactcaaaggaattgacggggacccgcacaagcggtggatgatgtggattaattcgatgcaacgcgaacaaccttacctacccttgacatgtccgagagcctgctgagaggcgggtgtgctcgaaagagaatcggaacacaggtgctgcatggctgtcgtcagctcgtgtcgtgagatgttgggttaagtcccgcaacgagcgcaacccttgtccctagttgctacgcaagggcactctagggagactgccggtgacaaaccggaggaaggtggggatgac
OTU139310	6	6	10	1	4	0	1	1	0	4	1	0	3	10	15	14	10	18	18	30	29	51	22	40	13	11	16	10	7	10	4	39	40	35	52	61	45	51	8	5	9	0	0	0	0	0	1	0	0	0	0	2	0	0	2	0	0	2	7	4	0	0	0	1	0	0	0	0	0	0	1	0	0	0	1	0	1	Bacteria	Actinobacteria	Actinobacteria	Actinomycetales	Nakamurellaceae			1	gtagtccacgccgtaaacgttgggcgctaggtgtggggttccttccacgaactccgtgccgcagctaacgcattaagcgccccgcctggggagtacggccgcaaggctaaaactcaaaggaattgacgggggcccgcacaagcggcggagcatgcggattaattcgatgcaacgcgaagaaccttaccaaggcttgacatgcacgggaaagttccagagatggttcccccgcaaggtccgtgcacaggtggtgcatggttgtcgtcagctcgtgtcgtgagatgttgggttaagtcccgcaacgagcgcaacccttgtcttatgttgccagcgggttatgccggggactcataagagactgccggggtcaactcggaggaaggtggggatgac
OTU139491	1	0	0	2	0	0	0	1	1	0	1	0	2	0	1	1	0	1	0	1	0	1	0	1	1	0	0	0	0	0	0	0	0	2	1	0	0	0	0	0	1	2	10	1	4	0	0	0	0	0	2	2	0	0	0	0	2	2	0	0	10	1	0	2	2	1	1	4	1	0	0	4	1	1	11	3	21	Bacteria	Proteobacteria	Alphaproteobacteria	Sphingomonadales	Sphingomonadaceae	Sphingopyxis	alaskensis	0.7	gtagtccacgccgtaaacgatgataactagctgtccgggctcatagagcttgggtggcgcagctaacgcattaagttatccgcctggggagtacggtcgcaagattaaaactcaaaggaattgacgggggcctgcacaagcggtggagcatgtggtttaattcgaagcaacgcgcagaaccttaccagcgtttgacatcctgatcgcggattagagagatcttttccttcagttcggctggatcagtgacaggtgctgcatggctgtcgtcagctcgtgtcgtgagatgttgggttaagtcccgcaacgagcgcaaccctcatccctagttgccatcattcagttgggcactctaaggaaactgccggtgataagccggaggaaggtggggatgac
OTU143672	0	0	0	0	0	0	1	1	0	0	1	0	0	1	1	0	0	0	1	0	0	0	0	0	0	1	1	0	0	0	0	0	0	0	0	0	0	0	0	0	0	8	18	8	24	7	10	7	3	14	21	17	6	18	15	8	13	0	0	0	8	1	8	2	2	4	5	0	6	2	8	1	2	3	5	14	11	Bacteria	Proteobacteria	Betaproteobacteria	Burkholderiales	Oxalobacteraceae			0.81	tagtccacgccctaaacgatgtctactagttgttgggtcttaattgacttagtaacgcagctaacgcgtgaagtagaccgcctggggagtacggtcgcaagattaaaactcaaaggaattgacggggacccgcacaagcggtggatgatgtggattaattcgatgcaacgcgaaaaaccttacctacccttgacatggaaggaatccccgagagatcggggagtgcccgaaagggaaccttcacacaggcgctgcatggctgtcgtcagctcgtgtcgtgagatgttgggttaagtcccgcaacgagcgcaacccttgtcattagttgctacgaaaggggcactctaatgagactgccggtgacaaaccggaggaaggcggggatgac
OTU144925	0	0	0	0	1	0	0	0	0	1	1	0	0	0	0	3	0	0	0	0	0	0	0	0	0	0	0	0	0	0	0	0	0	0	0	0	0	0	0	0	0	2	25	3	9	3	3	0	2	2	5	9	1	4	4	2	14	0	0	2	9	0	1	3	0	0	2	2	1	2	1	27	1	0	12	11	19	Bacteria	Proteobacteria	Alphaproteobacteria	Rhizobiales	Rhizobiaceae	Agrobacterium		0.97	gtagtccacgccgtaaacgatgaatgttagccgtcgggcagtatactgttcggtggcgcagctaacgcattaaacattccgcctggggagtacggtcgcaagattaaaactcaaaggaattgacgggggcccgcacaagcggtggagcatgtggtttaattcgaagcaacgcgcagaaccttaccagctcttgacatctgggtcgcggttaccggagacggtatccttcagttcggctggacccaagacaggtgctgcatggctgtcgtcagctcgtgtcgtgagatgttgggttaagtcccgcaacgagcgcaaccctcgcccttagttgccagcatttagttgggcactctaaggggactgccggtgataagccgagaggaaggtggggatgac
OTU145996	1	4	6	1	10	7	4	2	9	18	9	34	2	2	1	1	7	5	5	4	1	3	1	0	5	4	7	10	7	15	3	3	2	4	2	2	2	2	0	0	0	0	0	0	0	0	0	0	0	0	0	0	0	0	0	0	0	0	0	0	0	0	0	0	0	0	0	0	0	0	0	0	0	0	0	0	0	Bacteria	Actinobacteria	Actinobacteria	Actinomycetales	Micromonosporaceae			0.8	gtagtccatgccgtaaacgttgggcgctaggtgtggggctcattccacgagttccgtgccgcagctaacgcattaagcgccccgcctggggagtacggccgcaaggctaaaactcaaaggaattgacgggggcccgcacaagcggcggagcatgcggattaattcgatgcaacgcgaagaaccttacctgggtttgacatcgccggaaaactcgtagagatacggggtccttcggggccggtgacaggtggtgcatggctgtcgtcagctcgtgtcgtgagatgttgggttaagtcccgcaacgagcgcaaccctcgttcgatgttgccagcgcgttatggcggggactcatcgaagactgccggggtcaactcggaggaaggtggggatgac
OTU147973	0	0	0	0	2	1	0	0	0	2	0	0	0	0	0	0	0	0	0	0	0	0	0	0	0	0	0	0	0	0	0	0	0	0	0	0	0	0	0	0	0	8	0	6	4	1	1	5	1	9	2	6	6	12	1	2	1	0	0	0	1	0	21	2	1	0	0	1	1	3	0	1	1	0	0	1	0	Bacteria							1	gtagtccatgccgtaaacgatgagtgttcgcccttggtctacgcagatcaggggctcagctaacgcgtgaaacactccgcctggggagtacggtcgcaagaccgaaactcaaaggaattgacgggggcccgcacaagcagcggagcgtgtggtttaattcgacgcaacgcgcagaaccttaccttgccttgacatgctactgcacactccggaaacggaggagccttcgagggtgtagcaccggtgctgcatggctgtcgtcagctcgtgtcgtgagatgttgggttaagtcccgcaacgagcgcaacccttgtcccgtgttacctgtgtcacgggagactgccctggtcaaccagggaggaaggtggggatgac
OTU148691	3	5	15	4	12	1	11	18	25	8	10	14	22	47	17	23	13	27	16	13	1	1	0	1	9	11	3	19	10	20	16	3	2	1	0	1	2	0	0	0	0	4	14	3	7	3	3	0	4	9	4	4	9	10	5	9	6	0	0	0	14	5	0	7	1	4	5	11	4	2	5	30	14	2	3	3	5	Bacteria	Proteobacteria	Betaproteobacteria	Methylophilales	Methylophilaceae			0.65	gtagtccacgccctaaacgatgtctactagttgttggtggagtaaaatccatgagtaacgcagctaacgcgtgaagtagaccgcctggggagtacggtcgcaagattaaaactcaaatgaattgacgggggcccgcacaagcggtggattatgtggattaattcgatgcaacgcgaaaaaccttacctggccttgacatgtaacgaactttccagagatggattggtgctcgaaagagaacgttaacacaggtgctgcatggctgtcgtcagctcgtgtcgtgagatgttgggttaagtcccgcaacgagcgcaacccttgccattaattgccatcatttagttgggcactttaatgggactgccggtgacaaaccggaggaaggtggggatgac
OTU149006	2	4	1	0	0	0	0	0	0	0	0	0	2	2	2	1	1	0	0	0	8	8	3	7	0	2	0	0	0	1	0	3	6	2	9	5	3	5	18	23	28	1	1	0	0	0	0	0	0	1	0	0	0	1	1	0	0	14	17	20	0	0	0	0	0	1	0	0	0	0	0	0	0	1	2	3	0	Bacteria	Actinobacteria	Thermoleophilia	Gaiellales	Gaiellaceae			1	gtagtccacgccgtaaacgatgggtgctaggtgtgggcggtgtcgactccgtccgtgccgaagctaacgcattaagcaccccgcctggggagtacggccgcaaggctaaaactcaaaggaattgacgggggcccgcacaagcagcggagcatgtggtttaattcgacgcgacgcgaagaaccttaccaaggcttgacatgaccaggaatgtcgtagaaatacggcagcccttcggggcctggccacaggtggtgcatggctgtcgtcagctcgtgtcgtgagatgttgggttaagtcccgcaacgagcgcaacccctgtcccatgttgccagcgagttatgtcggggactcatgggagactgccggtgacaaatcggaggaaggtggggatgac
OTU149414	3	0	0	1	6	0	1	0	1	0	8	0	2	3	1	19	7	4	2	2	0	0	0	0	2	3	0	1	0	6	0	0	2	7	2	6	1	2	1	0	0	0	1	0	0	0	0	0	0	0	0	0	1	0	0	2	0	0	0	0	0	0	47	0	0	0	1	0	0	0	0	0	0	0	0	1	0	Bacteria	Proteobacteria	Gammaproteobacteria	Pseudomonadales	Pseudomonadaceae	Pseudomonas	viridiflava	0.99	gtagtccacgccgtaaacgatgtcaactagccgttggaatccttgagattttagtggcgcagctaacgcattaagttgaccgcctggggagtacggccgcaaggttaaaactcaaatgaattgacgggggcccgcacaagcggtggagcatgtggtttaattcgaagcaacgcgaagaaccttaccaggccttgacatccaatgaatcctttagagatagaggagtgccttcgggagcattgagacaggtgctgcatggctgtcgtcagctcgtgtcgtgagatgttgggttaagtcccgtaacgagcgcaacccttgtccttagttaccagcacgtaatggtgggcactctaaggagactgccggtgacaaaccggaggaaggtggggatgac
OTU149717	0	5	1	3	1	2	6	2	10	0	8	1	0	2	0	4	0	2	5	9	1	0	0	0	8	3	5	0	0	1	0	0	0	0	0	0	0	2	0	1	0	1	11	4	39	0	9	1	1	3	2	3	5	5	6	7	3	1	1	2	2	4	0	33	0	1	7	0	0	2	0	4	3	3	22	16	30	Bacteria	Proteobacteria	Betaproteobacteria	Burkholderiales	Oxalobacteraceae			0.89	gtagtccacgccctaaacgatgtctactagttgtcgggttttaattaacttggtaacgcagctaacgcgtgaagtagaccgcctggggagtacggtcgcaagattaaaactcaaaggaattgacggggacccgcacaagcggtggatgatgtggattaattcgatgcaacgcgaaaaaccttacctacccttgacatggaaggaatcccggagagatctgggagtgcccgaaagggagccttcacacaggtgctgcatggctgtcgtcagctcgtgtcgtgagatgttgggttaagtcccgcaacgagcgcaacccttgtcattagttgctacatttagttgagcactctaatgagactgccggtgacaaaccggaggaaggtggggatgac
OTU151714	0	0	0	0	0	4	2	4	0	1	0	0	1	1	0	0	1	2	0	0	0	1	1	1	15	9	15	24	2	5	8	0	3	2	1	0	2	2	0	0	0	0	0	0	0	0	0	0	0	0	0	0	0	0	2	0	0	0	0	0	0	0	0	0	2	0	1	0	0	0	0	0	0	0	0	0	0	Bacteria	Proteobacteria	Betaproteobacteria	Burkholderiales	Comamonadaceae	Limnohabitans		0.64	gtagtccacgccctaaacgatgtccactggttgttgggccttcactggctcagtaacgaagctaacgcgtgaagttgaccgcctggggagtacggccgcaaggttgaaactcaaaggaattgacggggacccgcacaagcggtggatgatgtggtttaattcgatgcaacgcgaaaaaccttacccacctttgacatgtacggaatttgccagagatggcttagtgcccgaaagagagccgtaacacaggtgctgcatggctgtcgtcagctcgtgtcgtgagatgttgggttaagtcccgcaacgagcgcaacccttgtcattagttgctacatttagtcgggcactctaatgagactgccggtgataaaccggaggaaggtggggatgat
OTU152796	2	0	0	0	0	0	2	0	0	1	0	0	0	0	1	0	0	0	0	0	1	0	0	0	1	0	0	1	1	0	0	0	0	0	0	0	0	0	0	0	0	7	4	11	12	13	14	6	13	4	3	2	19	21	0	4	1	0	0	0	16	3	27	14	31	19	6	13	7	36	18	15	20	12	5	13	6	Bacteria	Actinobacteria	Actinobacteria	Actinomycetales	Streptomycetaceae	Streptomyces		0.66	gtagtccacgccgtaaacggtgggcgctagatgtggggaccttccacggtttctgcgtcgcagctaacgcattaagcgccccgcctggggagtacggtcgcaagactaaaactcaaaggaattgacgggggcccgcacaagcggcggagcatgttgcttaattcgacgcaacgcgaagaaccttaccaaggcttgacatacaccggaaacggccagagatggtcgcccccttgtggtcggtgtacaggtggtgcatggctgtcgtcagctcgtgtcgtgagatgttgggttaagtcccgcaacgagcgcaacccttgttctgtgttgccagcatgcccttcggggtgatggggactcacaggagactgccggggtcaactcggaggaaggtggggatgac
OTU153130	1	0	0	2	0	0	0	0	0	0	0	0	1	1	1	1	0	0	0	2	2	2	15	8	0	0	1	0	3	0	5	13	31	8	15	17	5	3	18	18	9	0	1	0	0	0	0	0	0	0	0	0	0	0	1	0	0	5	3	13	0	0	0	0	0	0	0	0	0	0	1	1	0	0	0	0	0	Bacteria	Proteobacteria	Deltaproteobacteria	Desulfuromonadales	Geobacteraceae	Geobacter	lovleyi	1	gtagtccacgccgtaaacgatgagtactaggtgttgcgggtattgacccctgcagtgccgcagctaacgcattaagtactccgcctgggaagtacggtcgcaagactaaaactcaaaggaattgacgggggcccgcacaagcggtggagcatgtggtttaattcgacgcaacgcgcagaaccttacctggtcttgacatctacggaaccttcgtgaaagcgaggggtgcctttcggggagccgtaagacaggtgctgcatggctgtcgtcagctcgtgtcgtgagatgttgggttaagtcccgcaacgagcgcaacccctatcctcagttgccatcattaagttgggcactctgtggagactgccggtgttaaaccggaggaaggtggggatgac
OTU154115	3	3	2	0	0	0	0	0	0	0	0	0	0	4	1	1	17	1	7	3	6	23	1	3	2	0	1	1	0	0	0	6	5	4	10	5	4	13	7	4	3	0	0	0	0	0	0	0	0	0	0	0	0	0	0	0	0	3	4	5	0	0	0	0	0	0	0	0	0	0	0	1	1	0	0	0	0	Bacteria	Firmicutes	Bacilli	Bacillales	Planococcaceae	Sporosarcina		0.63	gtagtccacgccgtaaacgatgagtgctaagtgttagggggtttccgccccttagtgctgcagctaacgcattaagcactccgcctggggagtacggccgcaaggctgaaactcaaaggaattgacggggacccgcacaagcggtggagcatgtggtttaattcgaagcaacgcgaagaaccttaccaggtcttgacatcccactgaccggtgtagagatacatctttcccttcggggacagtggtgacaggtggtgcatggttgtcgtcagctcgtgtcgtgagatgttgggttaagtcccgcaacgagcgtaacccttgatcttagttgccagcatttagttgggcactctaaggtgactgccggtgataaactggaggaaggtggggatgac
OTU154340	1	0	1	1	1	1	1	0	0	0	0	0	0	5	0	0	2	1	2	0	0	0	1	0	2	1	0	0	0	1	1	0	1	1	0	0	1	0	0	1	0	8	8	5	0	0	0	0	3	8	0	11	1	2	1	2	5	1	3	1	1	0	0	22	0	1	0	0	0	0	0	1	1	9	6	2	7	Bacteria	Actinobacteria	Actinobacteria	Actinomycetales	Microbacteriaceae	Yonghaparkia		0.98	gtagtccacgccgtaaacgttgggaactagatgtagggaccattccacggtttctgtgtcgcagctaacgcattaagttccccgcctggggagtacggtcgcaagactaaaactcaaaggaattgacgggggcccgcacaagcggcggagcatgcggattaattcgatgcaacgcgaagaaccttaccaaggcttgacatatagaggaaacgtgcagaaatgtacgccccgcaaggtctctatacaggtggtgcatggttgtcgtcagctcgtgtcgtgagatgttgggttaagtcccgcaacgagcgcaaccctcgtcctatgttgccagcacgttatggtgggaactcatgggagactgccggggtcaactcggaggaaggtggggatgac
OTU154704	17	39	25	24	0	0	2	1	0	1	3	0	14	10	22	6	8	10	18	18	3	2	1	0	0	1	0	0	0	0	0	0	0	0	0	1	0	1	0	0	0	0	0	0	0	0	0	0	0	0	0	0	0	0	0	0	0	0	1	0	0	0	0	0	0	1	0	0	0	0	0	0	0	0	0	0	0	Bacteria	Proteobacteria	Betaproteobacteria	Burkholderiales	Alcaligenaceae			0.64	gtagtccacgccctaaacgatgtcgactagttgtcggagggtaactccttcggtaacgcagctaacgcgtgaagtcgaccgcctggggagtacggtcgcaagattaaaactcaaaggaattgacggggacccgcacaagcggtggatgatgtggattaattcgatgcaacgcgaaaaaccttacctacccttgacatgtcaggaagtcgccagagatggcttcgtgctcgaaagagaacctgaacacaggtgctgcatggctgtcgtcagctcgtgtcgtgagatgttgggttaagtcccgcaacgagcgcaacccttatcattagttgctacgcaagggcactctaatgagactgccggtgacaaaccggaggaaggtggggatgac
OTU157206	3	1	0	1	1	0	0	0	1	1	0	0	2	1	5	1	0	5	2	2	1	3	2	3	7	6	8	11	5	2	4	3	5	5	1	4	10	4	3	1	4	15	40	12	6	6	15	7	14	10	13	3	7	12	20	16	10	3	3	1	6	2	3	5	13	16	6	9	11	9	8	21	18	9	14	6	22	Bacteria	Proteobacteria	Alphaproteobacteria	Rhizobiales	Phyllobacteriaceae	Aminobacter		0.67	gtagtccacgccgtaaactatgagagctagccgtcggcaagtttacttgtcggtggcgcagctaacgcattaagctctccgcctggggagtacggtcgcaagattaaaactcaaaggaattgacgggggcccgcacaagcggtggagcatgtggtttaattcgaagcaacgcgcagaaccttaccagcccttgacatcccggtcgcggtttccagagatggatcccttcagttcggctggaccggtgacaggtgctgcatggctgtcgtcagctcgtgtcgtgagatgttgggttaagtcccgcaacgagcgcaaccctcgcccttagttgccagcattcagttgggcactctaaggggactgccggtgataagccgagaggaaggtggggatgac
OTU157464	7	6	4	14	17	15	18	22	13	10	6	11	13	15	16	6	12	16	15	23	1	4	1	4	4	14	9	6	5	5	4	4	5	5	5	6	3	3	0	1	1	5	9	3	2	1	4	4	1	4	1	3	1	4	3	0	0	1	1	1	3	2	3	6	4	3	6	2	2	3	2	3	3	3	1	5	3	Bacteria	Proteobacteria	Betaproteobacteria	Burkholderiales	Comamonadaceae	Variovorax	paradoxus	0.5	tagtccgcgccgtaaacgatgtcaactggttgttgggtcttcactgactcagtaacgaagctaacgcgtgaagttgaccgcctggggagtacggccgcaaggttgaaactcaaaggaattgacggggacccgcacaagcggtggatgatgtggtttaattcgatgcaacgcgaaaaaccttacccacctttgacatgtacggaatttgccagagatggcttagtgctcgaaagagaaccgtaacgcaggcgctgcatggctgtcgtcagctcgtgtcgtgagatgttgggttaagtcccgcaacgagcgcaacccttgtcattagttgctacatttagttgggcactctaatgagactgccggtgacaaaccggaggaaggtggggagtgac
OTU157568	10	20	18	12	1	2	0	0	0	0	1	2	3	7	5	1	5	4	7	7	21	13	5	18	1	2	1	2	2	0	0	4	4	9	8	7	5	16	5	13	13	1	0	0	0	1	0	0	0	0	0	0	1	0	0	1	0	19	20	8	0	0	0	0	0	0	0	1	0	1	1	5	0	3	1	0	4	Bacteria	Actinobacteria	Thermoleophilia	Gaiellales	Gaiellaceae			1	gtagtccacgccgtaaacgatgggtgctaggtgtggggggtgtcgactccccccgtgccgaagctaacgcattaagcaccccgcctggggagtacggccgcaaggctaaaactcaaaggaattgacgggggcccgcacaagcagcggagcatgtggtttaattcgacgcaacgcgaagaaccttaccaaggcttgacatggtcgggaaagccgtagaaatacggccctccttcgggactcgatcacaggtggtgcatggctgtcgtcagctcgtgtcgtgagatgttgggttaagtcccgcaacgagcgcaacccctgtcctatgttgccagcgagttatgtcggggactcataggagactgccggtgacaaatcggaggaaggtggggatgac
OTU157688	8	44	7	14	8	4	1	3	1	3	0	5	21	27	23	9	25	9	13	6	0	0	0	0	0	1	0	0	0	1	0	0	0	0	0	0	0	0	2	5	3	0	0	0	0	0	0	1	1	0	1	0	1	0	0	0	0	6	2	9	1	0	1	0	0	0	0	0	0	0	0	0	0	0	1	0	1	Bacteria	Actinobacteria	Actinobacteria	Actinomycetales	Micrococcaceae			0.97	gtagtccatgccgtaaacgttgggcactaggtgtgggggacattccacgttttccgcgccgtagctaacgcattaagtgccccgcctggggagtacggccgcaaggctaaaactcaaaggaattgacgggggcccgcacaagcggcggagcatgcggattaattcgatgcaacgcgaagaaccttaccaaggcttgacatggaccggaccgccgcagaaatgtggtttcccctttggggccggttcacaggtggtgcatggttgtcgtcagctcgtgtcgtgagatgttgggttaagtcccgcaacgagcgcaaccctcgttccatgttgccagcgcgtaatggcggggactcatgggagactgccggggtcaactcggaggaaggtggggatgac
OTU157753	0	0	1	0	3	1	0	0	0	1	0	0	1	1	0	1	1	1	0	2	0	0	0	1	6	0	1	0	0	0	1	0	1	1	0	0	0	0	0	0	0	2	11	65	1	0	0	0	1	3	0	3	0	2	5	3	8	0	0	0	10	1	4	6	7	1	4	0	3	0	1	4	2	5	10	9	4	Bacteria	Proteobacteria	Alphaproteobacteria	Rhizobiales	Rhizobiaceae	Agrobacterium		1	gtagtccacgccgtaaacgatgaatgttagccgtcgggcagtatactgttcggtggcgcagctaacgcattaaacattccgcctggggagtacggtcgcaagattaaaactcaaaggaattgacgggggcccgcacaagcggtggagcatgtggtttaattcgaagcaacgcgcagaaccttaccagctcttgacattcggggtttgggcagtggagacattgtccttcagttaggctggccccagaacaggtgctgcatggctgtcgtcagctcgtgtcgtgagatgttgggttaagtcccgcaacgagcgcaaccctcgcccttagttgccagcatttagttgggcactctaaggggactgccggtgataagccgagaggaaggtggggatgac
OTU157754	3	1	4	1	13	21	18	19	12	30	14	30	7	8	1	4	11	8	8	1	0	0	0	0	0	0	0	0	0	0	1	0	0	0	0	0	1	0	0	1	0	231	316	238	191	115	209	439	377	314	270	218	205	164	233	356	196	0	0	0	1	2	42	1	5	4	4	13	15	15	14	5	20	3	6	12	42	Bacteria	Bacteroidetes	Flavobacteriia	Flavobacteriales	Flavobacteriaceae	Flavobacterium	columnare	0.76	gtagtccacgccgtaaacgatggatactagctgttcggagcaatctgagtggctaagcgaaagtgataagtatcccacctggggagtacgttcgcaagaatgaaactcaaaggaattgacgggggcccgcacaagcggaggagcatgtggtttaattcgatgatacgcgaggaaccttaccaaggcttaaatgggagacgacagatttggaaacagatctttcttcggacgtctttcaaggtgctgcatggttgtcgtcagctcgtgccgtgaggtgtcaggttaagtcctataacgagcgcaacccctgttgttagttgccagcgagtcatgtcgggaactctagcaagactgccagtgcaaactgtgaggaaggtggggatgac
OTU158796	5	5	7	8	17	27	22	17	25	19	14	13	19	5	9	5	11	28	17	21	3	6	1	4	6	24	23	5	10	23	18	5	4	11	2	2	6	1	6	10	5	18	12	16	6	0	23	7	21	9	15	7	12	16	37	18	10	11	16	19	9	17	27	26	19	35	39	51	20	24	48	55	40	39	42	48	34	Bacteria	Proteobacteria	Gammaproteobacteria	Xanthomonadales	Xanthomonadaceae			1	gtagtccacgccctaaacgatgcgaactggatgttgggagcaattaggctctcagtatcgaagctaacgcgttaagttcgccgcctggggagtacggtcgcaagactgaaactcaaaggaattgacgggggcccgcacaagcggtggagtatgtggtttaattcgatgcaacgcgaagaaccttacctggccttgacatccacggaacttaccagagatggtttggtgccttcgggaaccgtgagacaggtgctgcatggctgtcgtcagctcgtgtcgtgagatgttgggttaagtcccgcaacgagcgcaacccttgtccttagttgccagcacgtaatggtgggaactctaaggagaccgccggtgacaaaccggaggaaggtggggatgac
OTU159134	0	2	1	1	27	22	32	12	20	18	12	17	3	5	1	0	3	11	0	4	0	0	0	0	1	1	0	0	0	1	0	0	1	2	0	0	0	2	0	0	0	1	2	1	3	1	2	5	3	0	5	0	2	0	19	3	9	0	0	0	1	1	0	0	0	1	3	0	0	1	0	1	5	2	0	0	2	Bacteria	Proteobacteria	Gammaproteobacteria	Xanthomonadales	Xanthomonadaceae			0.97	gtagtccacgccctaaacgatgtcgactggatgttgggcacactttggtgctcagtatcgaagctaacgcgttaagtcgaccgcctggggagtatgcgcgcaagcgtgaaactcaaaggaattgacgggggcccgcacaagcggtggagtatgtggtttaattcgatgcaacgcgaagaaccttacctggtcttgacatgtctggaatcctgcagagatgcgggagtgccttcgggaatcagaacacaggtgctgcatggctgtcgtcagctcgtgtcgtgagatgttgggttaagtcccgcaacgagcgcaacccttgtccttagttgccagcgcgtaatggcgggaactctaaggagactgccggtgacaaaccggaggaaggtggggatgac
OTU159555	1	0	0	0	10	4	13	12	14	20	9	9	0	1	1	0	0	0	0	0	1	1	0	0	10	6	7	9	2	1	2	0	0	0	2	0	0	2	0	0	0	31	10	45	17	21	21	21	31	20	9	11	43	37	3	5	4	0	0	0	22	4	33	33	73	37	7	45	16	61	22	31	28	14	11	6	7	Bacteria	Actinobacteria	Actinobacteria	Actinomycetales	Thermomonosporaceae	Actinocorallia		0.63	gtagtccacgccgtaaacggtgggcgctagatgtggggaccttccacggtttctgcgtcgcagctaacgcattaagcgccccgcctggggagtacggtcgcaagactaaaactcaaaggaattgacgggggcccgcacaagcggcggagcatgttgcttaattcgacgcaacgcgaagaaccttaccaaggcttgacatcgccggaaaactcgcagagatgcggggtccttttgggccggtgacaggtggtgcatggctgtcgtcagctcgtgtcgtgagatgttgggttaagtcccgcaacgagcgcaacccttgttctgtgttgccagcatgcccttcggggtgatggggactcacaggagactgccggggtcaactcggaggaaggtggggatgac
OTU162359	5	19	16	14	86	164	119	161	100	96	160	103	24	59	46	15	40	38	31	61	7	10	3	10	108	115	143	92	52	102	162	20	16	23	16	26	13	13	3	3	6	148	261	110	211	120	175	105	112	107	70	88	289	80	150	145	129	6	0	9	59	40	137	97	374	169	132	55	188	52	86	84	83	87	49	112	169	Bacteria	Proteobacteria	Betaproteobacteria	Burkholderiales	Comamonadaceae	Methylibium		0.98	gtagtccacgccctaaacgatgtcaactggttgttggacggcttgctgttcagtaacgaagctaacgcgtgaagttgaccgcctggggagtacggccgcaaggttgaaactcaaaggaattgacggggacccgcacaagcggtggatgatgtggtttaattcgatgcaacgcgaaaaaccttacctacccttgacatgtccagaagttaccagagatggtttcgtgctcgaaagagaactggaacacaggtgctgcatggccgtcgtcagctcgtgtcgtgagatgttgggttaagtcccgcaacgagcgcaacccttatcattagttgctacgcaagggcactctaatgagactgccggtgacaaaccggaggaaggtggggatgac
OTU162362	229	48	58	44	780	605	784	810	815	623	857	688	334	487	141	1139	349	170	801	143	24	17	10	11	160	363	173	124	674	639	387	21	18	22	24	25	16	68	3	4	3	611	603	592	1503	3098	1141	1755	864	1824	1922	2388	1441	615	816	1471	2233	9	0	1	26	69	551	621	311	249	138	318	234	937	552	505	292	1072	920	472	463	Bacteria	Bacteroidetes	Flavobacteriia	Flavobacteriales	Flavobacteriaceae	Flavobacterium	succinicans	0.89	gtagtccacgccgtaaacgatggatactagctgttgggcgcaagttcagtggctaagcgaaagtgataagtatcccacctggggagtacgttcgcaagaatgaaactcaaaggaattgacgggggcccgcacaagcggtggagcatgtggtttaattcgatgatacgcgaggaaccttaccaaggcttaaatgtagattgaccggtttggaaacagacttttcgcaagacaatttacaaggtgctgcatggttgtcgtcagctcgtgccgtgaggtgtcaggttaagtcctataacgagcgcaacccctgttgttagttgccagcgagtcaagtcgggaactctaacaagactgccagtgcaaactgtgaggaaggtggggatgac
OTU163042	0	0	1	0	1	0	1	0	0	1	1	0	0	0	2	0	0	0	0	0	0	0	0	0	0	0	1	0	1	0	1	0	0	0	0	0	1	0	0	0	0	5	8	11	2	2	10	4	5	1	3	10	8	38	4	3	2	1	1	2	0	2	8	3	4	2	1	0	9	1	1	2	1	2	0	0	0	Bacteria	Proteobacteria	Gammaproteobacteria	Enterobacteriales	Enterobacteriaceae	Serratia		0.57	gtagtccacgctgtaaacgatgtcgacttggaggttgtgcccttgaggcgtggcttccggagctaacgcgttaagtcgaccgcctggggagtacggccgcaaggttaaaactcaaatgaattgacgggggcccgcacaagcggtggagcatgtggtttaattcgatgcaacgcgaagaaccttacctactcttgacatccagagaatttgctagagatagcttagtgccttcgggaactctgagacaggtgctgcatggctgtcgtcagctcgtgttgtgaaatgttgggttaagtcccgcaacgagcgcaacccttatcctttgttgccagcacgtaatggtgggaactcaaaggagactgccggtgataaaccggaggaaggtggggatgac
OTU163448	2	2	0	1	1	1	0	1	7	4	1	0	4	2	7	2	2	5	2	5	4	5	3	6	8	7	11	4	10	3	10	8	6	10	4	3	6	7	2	3	0	42	98	16	117	13	40	12	39	44	42	15	24	46	58	35	24	0	0	1	7	48	28	40	28	42	68	52	17	20	18	79	52	41	127	44	56	Bacteria	Proteobacteria	Alphaproteobacteria	Rhizobiales	Rhizobiaceae	Rhizobium	leguminosarum	0.9	gtagtccacgccgtaaacgatgaatgttagccgtcgggcagtatactgttcggtggcgcagctaacgcattaaacattccgcctggggagtacggtcgcaagattaaaactcaaaggaattgacgggggcccgcacaagcggtggagcatgtggtttaattcgaagcaacgcgcagaaccttaccagcccttgacatgcccggctacttgcagagatgcaaggttcccttcggggaccgggacacaggtgctgcatggctgtcgtcagctcgtgtcgtgagatgttgggttaagtcccgcaacgagcgcaaccctcgcccttagttgccagcattcagttgggcactctaaggggactgccggtgataagccgagaggaaggtggggatgac
OTU163724	6	0	4	1	0	1	0	0	0	0	0	0	3	2	1	0	0	0	0	0	49	89	118	85	27	10	27	26	11	12	23	72	79	81	83	122	92	43	61	70	82	3	4	0	1	0	1	1	3	2	1	1	0	0	4	2	3	27	37	42	0	0	0	1	3	3	0	1	0	0	0	1	1	2	2	0	1	Bacteria	Proteobacteria	Alphaproteobacteria	Rhizobiales	Hyphomicrobiaceae	Rhodoplanes		1	gtagtccacgctgtaaacgatggatgctagccgttggcgagcttgctcgtcagtggcgcagctaacgctttaagcatcccgcctggggagtacggtcgcaagattaaaactcaaaggaattgacgggggcccgcacaagcggtggagcatgtggttcaattcgaagcaacgcgcagaaccttaccagcccttgacatcccggtcgcggagagcagagacgcactccttcagttcggctggaccggagacaggtgctgcatggctgtcgtcagctcgtgtcgtgagatgttgggttaagtcccgcaacgagcgcaaccctcgcccttagttgccatcatttagttgggcactctaaggggactgccggtgataagccggaggaaggtggggatgac
OTU163841	0	0	0	0	0	1	1	3	0	0	0	0	1	2	1	0	0	0	0	1	0	0	0	0	0	1	1	0	0	1	0	0	0	1	0	0	0	0	0	0	0	42	24	26	22	14	38	35	47	27	45	6	20	15	15	21	5	0	0	0	2	3	2	7	7	10	8	1	2	3	7	12	12	10	0	0	3	Bacteria	Proteobacteria	Deltaproteobacteria	Myxococcales				1	gtagtccacgccgtaaacgatgagtgctgggtgtcttgggtattgacccccgaggcgccgtagctaacgcgttaagcactccgcctggggagtacggtcgcaagactaaaactcaaaggaattgacgggggcccgcacaagcggtggagcatgtggtttaattcgacgcaacgcgcagaaccttaccagggctagaaaaggtaggaatccgggagaaatcttggagtgctcgcaagagagcctgcatccaggtgctgcatggctgtcgtcagctcgtgtcgtgagatgttgggttaagtcccgcaacgagcgcaacccctatcgttagttgccaccaggttatgctgggcactctaacgagactgccggcgtcaagccggaggaaggtggggatgac
OTU164098	0	1	4	1	0	1	2	1	0	0	0	0	4	5	6	0	4	0	3	1	1	0	2	3	3	2	5	3	3	1	1	1	3	1	1	3	0	3	3	6	4	23	9	11	3	0	10	7	6	2	9	2	6	12	18	12	2	8	15	9	2	2	10	16	6	13	5	8	6	15	12	15	6	20	28	13	9	Bacteria	Actinobacteria	Actinobacteria	Actinomycetales	Nocardioidaceae	Aeromicrobium		1	gtagtccatgccgtaaacgttgggcgctaggtgtggggaccttccacggtctccgtgccgcagctaacgcattaagcgccccgcctggggagtacggccgcaaggctaaaactcaaaggaattgacgggggcccgcacaagcggcggagcatgctgattaattcgatgcaacgcgaagaaccttacctaggtttgacatatagcgaaaacttatagagatataaggtccttttgggcgctatacaggtggtgcatggctgtcgtcagctcgtgtcgtgagatgttgggttaagtcccgcaacgagcgcaaccctcgttctatgttgccagcacgtaatggtggggactcataggagactgccggggtcaactcggaggaaggtggggatgac
OTU166398	1	2	0	2	4	5	11	4	3	7	3	6	0	0	0	0	4	0	1	4	3	1	0	0	22	14	21	12	16	17	14	4	1	5	1	1	5	4	1	0	0	13	7	8	4	3	21	11	29	5	7	2	13	5	18	14	7	1	0	0	2	3	7	4	11	7	6	2	12	11	10	7	4	11	4	4	7	Bacteria	Proteobacteria	Gammaproteobacteria	Xanthomonadales	Xanthomonadaceae	Dokdonella		0.64	gtagtccacgccctaaacgatgcgaactggatgttgggcacacttaggtgctcagtgtcgaagctaacgcgttaagttcgccgcctggggagtacggtcgcaagactgaaactcaaaggaattgacgggggcccgcacaagcggtggagtatgtggtttaattcgatgcaacgcgaagaaccttacctggccttgacatgtccggaatccagcagagatgcaggagtgccttcgggaatcggaacacaggtgctgcatggctgtcgtcagctcgtgtcgtgagatgttgggttaagtcccgcaacgagcgcaacccttgtccttagttgccagcacgtaatggtgggaactctaaggagactgccggtgacaaaccggaggaaggtggggatgac
OTU168376	28	18	18	13	1	0	0	1	0	0	0	0	2	3	17	4	4	6	6	9	18	15	25	13	3	0	3	3	1	3	1	18	19	8	15	16	20	19	35	17	14	0	0	0	0	0	1	0	0	1	0	1	0	0	1	0	0	9	20	51	0	0	0	1	0	0	1	0	0	1	1	0	0	0	0	0	0	Bacteria	Actinobacteria	Actinobacteria	Actinomycetales	Propionibacteriaceae	Microlunatus		0.72	gtagtccacgccgtaaacggtgggcactaggtgtggggaacattccacgttctccgtgccgaagctaacgcattaagtgccccgcctggggagtacggccgcaaggctaaaactcaaaggaattgacgggggcccgcacaagcggcggagcatgcggattaattcgatgcaacgcgaagaaccttacctgggtttgacatatgccggaaagctgcagagatgtagcccccgcaaggtcggtatacaggtggtgcatggctgtcgtcagctcgtgtcgtgagatgttgggttaagtcccgcaacgagcgcaaccctcgtcctatgttgccagcggataatgccggggactcataggagactgccggggtcaactcggaggaaggtggggatgac
OTU169406	9	5	10	9	0	0	0	0	0	0	0	1	8	5	1	2	0	0	1	1	1	0	0	0	0	0	0	0	1	0	0	0	0	1	0	0	0	1	16	11	12	1	0	0	0	0	0	1	1	0	0	2	0	0	0	1	0	28	44	29	0	0	1	0	3	0	0	0	1	2	0	2	0	0	0	0	1	Bacteria	Proteobacteria	Gammaproteobacteria	Xanthomonadales	Sinobacteraceae			0.99	gtagtccacgccataaacgatgagaactagatgtcgagagggttagcctcacggtgtcgcagctaacgcgttaagttctccgcctggggagtacggccgcaaggttgaaactcaaaggaattgacggggacccgcacaagcggtggagcatgtggttcaattcgatgcaacgcgaagaaccttacctggccttgacatcctcggaacttggcagagatgccttggtgccttcgggaaccgagagacaggtgctgcatggctgtcgtcagctcgtgtcgtgagatgttgggttaagtcccgcaacgagcgcaacccttgtccttagttgccagcacttcgggtgggcactctaaggagaccgccggtgacaaaccggaggaaggtggggatgac
OTU170051	14	17	14	2	0	3	4	2	5	7	3	8	11	7	17	5	17	10	3	9	28	23	13	15	8	7	3	7	4	7	5	6	10	19	16	13	11	19	1	6	7	3	1	4	2	1	3	3	4	8	1	2	0	3	4	2	0	5	7	1	1	0	0	2	4	1	2	0	2	2	1	1	0	3	5	4	1	Bacteria	Actinobacteria	Actinobacteria	Actinomycetales	Nocardioidaceae	Nocardioides		1	gtagtccacaccgtaaacgttgggcgctaggtgtgggatccattccacgggttccgtgccgcagctaacgcattaagcgccccgcctggggagtacggccgcaaggctaaaactcaaaggaattgacgggggcccgcacaagcggcggagcatgcggattaattcgatgcaacgcgaagaaccttacctgggtttgacatacgccggaaagcatcagagatggtgcccctttttgtcggtgtacaggtggtgcatggctgtcgtcagctcgtgtcgtgagatgttgggttaagtcccgcaacgagcgcaaccctcgttccatgttgccagcaggcccttcggggtgctggggactcatgggagactgccggggtcaactcggaggaaggtggggatgac
OTU173569	0	5	2	2	0	0	0	0	0	0	0	0	1	1	2	0	1	0	1	2	23	12	14	16	5	4	3	3	4	1	6	22	20	17	26	15	11	18	2	6	13	0	0	1	0	0	0	0	0	0	1	0	0	1	0	0	0	4	7	5	0	0	0	0	0	0	0	0	0	1	0	1	0	0	1	0	0	Bacteria	Actinobacteria	Thermoleophilia	Solirubrobacterales				1	gtagtccacgccgtaaacgatgggcactaggtgtgggaggtgtcgactcctcccgtgccggcgctaacgcattaagtgccccgcctggggagtacggccgcaaggctaaaactcaaaggaattgacgggggcccgcacaagcagcggagcatgtggtttaattcgatgcaacgcgaagaaccttacctgggcttgacatgtaactgacagccgtggaaacacggtcttccttcgggacagttacacaggtggtgcatggctgtcgtcagctcgtgtcgtgagatgttgggttaagtcccgcaacgagcgcaacccctgtcctatgttgccagcattaagttggggactcataggagactgccggtgacaaaccggaggaaggtggggatgac
OTU174014	13	16	11	11	0	0	1	0	0	0	2	0	5	5	2	1	2	0	0	4	7	0	6	6	0	0	0	1	1	0	0	2	3	4	3	8	3	2	20	26	46	1	0	0	0	0	0	2	1	0	1	0	0	0	0	0	0	22	25	14	0	0	0	0	0	0	0	0	0	0	0	2	0	1	1	0	1	Bacteria	Actinobacteria	MB-A2-108	0319-7L14				1	gtagtcctagccgtaaacgttgggtgctaggtgtgggtggacatcgaccccatccgtgccgaagctaacgcattaagcaccccgcctggggagtacggccgcaaggctaaaactcaaaggaattgacgggggcccgcacaagcggcggagcatgcggcttaattcgatgcgacgcgaagaaccttacctgggcttgacatgcagggcaaagccggtgaaagccggcgctctacggagcctgcacaggtggtgcatggctgtcgtcagctcgtgccgtgaggtgttgccttaagtggcgcaacgagcgcaacccttgtccttagttgccagcgggtaaagccgggaactctagggagactgccggtgccaaaccggaggaaggtggggatgac
OTU174015	19	17	11	11	5	2	1	5	1	2	2	0	17	18	11	16	16	10	10	7	9	9	5	11	6	8	6	14	8	1	0	7	11	17	34	14	12	86	7	14	8	2	0	3	1	0	1	0	2	1	0	2	1	0	2	0	0	23	24	16	0	0	0	1	0	0	3	0	0	2	0	1	0	1	2	4	5	Bacteria	Actinobacteria	Actinobacteria	Actinomycetales	Micrococcaceae			0.69	gtagtccatgccgtaaacgttgggcactaggtgtgggggacattccacgttttccgcgccgtagctaacgcattaagtgccccgcctggggagtacggccgcaaggctaaaactcaaaggaattgacgggggcccgcacaagcggcggagcatgcggattaattcgatgcaacgcgaagaaccttaccaaggcttgacatgggccggaccgggctggaaacagtccttcccctttggggccggttcacaggtggtgcatggttgtcgtcagctcgtgtcgtgagatgttgggttaagtcccgcaacgagcgcaaccctcgttccatgttgccagcgcgtaatggcggggactcatgggagactgccggggtcaactcggaggaaggtggggatgac
OTU174121	0	0	0	0	0	0	0	0	0	0	0	0	0	0	0	0	0	0	0	0	1	6	18	2	4	5	2	2	0	1	3	3	3	5	5	6	5	0	25	30	19	2	0	0	0	0	0	2	1	0	0	0	1	0	1	1	1	12	15	16	0	0	0	0	1	0	0	0	0	0	0	1	0	0	0	0	0	Bacteria	Acidobacteria	Acidobacteriia	Acidobacteriales	Koribacteraceae			1	gtagtcctagccctaaacgatggatgcttggtgtggccggtacccaatccggctgtgccgaagctaacgcgataagcatcccgcctggggagtacggtcgcaaggctgaaactcaaaggaattgacgggggcccgcacaagcggtggagcatgtggttcaattcgacgcaacgcgaagaaccttacctgggctcgaagcacagtggaccggggtagaaatatcccttttcgcaagaactgctgtggaggtgctgcatggctgtcgtcagctcgtgtcgtgagatgttgggttaagtcccgcaacgagcgcaacccttatcgttagttgccagcgagtcaagtcgggcactctagcgaaaccgccccggataacggggaggaaggtggggatgac
OTU175373	15	23	23	17	12	5	4	9	3	6	7	8	34	20	16	8	34	15	18	20	10	1	1	10	1	7	1	2	1	0	0	3	3	10	7	6	5	10	3	5	3	4	5	3	1	0	1	2	6	6	0	23	0	2	2	1	2	5	6	3	2	1	1	10	0	5	1	1	3	17	3	15	5	7	3	6	2	Bacteria	Actinobacteria	Actinobacteria	Actinomycetales	Microbacteriaceae	Agromyces		1	gtagtccacgccgtaaacgttgggcgctagatgtggggacctttccacggtttccgtgtcgtagctaacgcattaagcgccccgcctggggagtacggccgcaaggctaaaactcaaaggaattgacgggggcccgcacaagcggcggagcatgcggattaattcgatgcaacgcgaagaaccttaccaaggcttgacataaccgagaacgccgcagaaatgtggaactctttggacactcggttacaggtggtgcatggttgtcgtcagctcgtgtcgtgagatgttgggttaagtcccgcaacgagcgcaaccctcgtcgtatgttgccagcacgtaatggtgggaactcatatgagactgccggggtcaactcggaggaaggtggggatgac
OTU176466	1	1	5	3	1	1	0	1	0	2	0	0	3	9	5	4	3	2	2	2	4	11	1	4	1	2	5	1	3	2	0	0	2	3	6	2	2	3	5	3	5	10	3	7	3	2	7	0	31	11	3	222	4	6	11	1	9	11	12	14	1	6	12	13	2	7	3	6	8	16	6	14	9	24	15	16	10	Bacteria	Actinobacteria	Actinobacteria	Actinomycetales	Intrasporangiaceae	Terracoccus		0.93	gtagtccatgccgtaaacgttgggaactaggtgtgggtctcattccacgagatccgtgccgcagctaacgcattaagttccccgcctggggagtacggccgcaaggctaaaactcaaaggaattgacgggggcccgcacaagcggcggagcatgcggattaattcgatgcaacgcgaagaaccttaccaaggcttgacatacaccggaatcactcagagatgggtgcgtcttcggactggtgtacaggtggtgcatggttgtcgtcagctcgtgtcgtgagatgttgggttaagtcccgcaacgagcgcaaccctcgttctatgttgccagcacgtcatggtggggactcataggagactgccggggtcaactcggaggaaggtggggatgac
OTU176940	0	0	0	0	0	0	1	0	0	0	0	0	0	0	0	0	0	0	0	1	0	0	0	0	0	1	0	0	0	0	0	0	0	0	0	0	0	0	0	0	0	1	0	0	0	0	1	3	0	3	3	4	2	1	6	3	1	0	0	0	2	2	1	5	3	6	7	20	4	7	8	11	8	9	26	26	18	Bacteria	Proteobacteria	Betaproteobacteria	Burkholderiales	Oxalobacteraceae	Collimonas		0.52	gtagtctacgccctaaacgatgtctactagttgttgggtcttaattgacttagtaacgcagctaacgcgtgaagtagaccgcctggggagtacggtcgcaagattaaaactcaaaggaattgacggggacccgcacaagcggtggatgatgtggattaattcgatgcaacgcgaaaaaccttacctacccttgacatggatggaatcccggagagatctgggagtgcttgaaagagaaccattacacaggtgctgcatggctgtcgtcagctcgtgtcgtgagatgttgggttaagtcccgcaacgagcgcaacccttgtcattagttgctacgcaagagcactctaatgagactgccggtgacaaaccggaggaaggtggggacacgtagtcgactgccaacggcacacaggggagtagg
OTU177006	2	0	1	0	23	2	3	5	6	4	5	4	1	3	0	66	2	3	5	0	0	0	0	0	3	20	4	0	27	25	13	0	0	1	2	2	0	4	0	0	0	0	5	1	2	1	0	1	1	0	1	1	0	2	0	2	4	0	0	0	0	0	0	0	0	0	0	0	1	0	0	0	0	0	0	0	2	Bacteria	Bacteroidetes	Flavobacteriia	Flavobacteriales	Flavobacteriaceae	Flavobacterium	succinicans	0.92	tagtccacgccgtgaacgatggatactagctgttgggagcaatctcagcggctaagcgaaagtgataagtatcccacctggggagtacgttcgcaagaatgaaactcaaaggaattgacgggggcccgcacaagcggaggagcatgtggtttaattcgatgatacgcgaggaaccttaccaaggcttaaatgtagattgaccggtttggaaacagatctttcgcaagacaatttacaaggtgctgcatggttgtcgtcagctcgtgccgtgaggtgtcaggttaagtcctataatgagcgcaacccctgttgttagttgccagcgagtagtgtcgggaactctaacaagactgccagtgcaaactgtgaggaaggtggggatgac
OTU177026	26	22	13	14	0	1	0	0	0	0	1	0	11	5	3	3	0	0	1	2	8	2	16	15	3	1	4	2	2	0	4	5	6	9	3	16	18	4	122	167	159	1	3	1	1	0	5	0	3	1	2	1	0	0	7	3	1	88	109	128	0	0	0	1	0	2	0	5	4	0	0	1	1	2	2	1	1	Bacteria	Proteobacteria	Alphaproteobacteria	Rhizobiales	Hyphomicrobiaceae	Rhodoplanes		1	gtagtccacgccgtaaacgatggatgctagccgttggcgagcttgctcgtcagtggcgcagctaacgctttaagcatcccgcctggggagtacggtcgcaagattaaaactcaaaggaattgacgggggcccgcacaagcggtggagcatgtggttcaattcgaagcaacgcgcagaaccttaccagcccttgacatgtcctctatggattccagagacggagtccttcacttcgggtgggaggaacacaggtgctgcatggctgtcgtcagctcgtgtcgtgagatgttgggttaagtcccgcaacgagcgcaaccctcgcccttagttgccatcatttagttgggcactctaaggggactgccggtgataagccggaggaaggtggggatgac
OTU180273	11	12	11	14	1	1	4	3	1	2	2	2	7	3	9	1	3	3	5	3	13	9	7	11	2	2	3	6	0	3	3	13	9	5	8	11	6	6	10	6	12	8	8	5	4	2	21	5	12	3	9	3	11	10	6	4	3	5	5	7	13	9	13	23	21	27	35	18	18	14	21	28	38	22	11	20	9	Bacteria	Proteobacteria	Betaproteobacteria	Burkholderiales	Comamonadaceae			1	gtagtccacgccctaaacgatgtcaactggttgttgggaaggtttcttctcagtaacgtagctaacgcgtgaagttgaccgcctggggagtacggccgcaaggttgaaactcaaaggaattgacggggacccgcacaagcggtggatgatgtggtttaattcgatgcaacgcgaaaaaccttacctacccttgacatgccaggaatcccatagagatatgggagtgctcgaaagagaacctgggcacaggtgctgcatggccgtcgtcagctcgtgtcgtgagatgttgggttaagtcccgcaacgagcgcaacccttgtcattagttgctacgaaagggcactctaatgagactgccggtgacaaaccggaggaaggtggggatgac
OTU180591	0	0	0	0	1	0	1	1	0	0	0	0	0	0	0	0	0	0	0	0	0	0	0	0	1	0	1	1	1	0	1	0	0	0	0	0	0	0	0	0	0	10	1	27	5	18	8	15	13	8	1	1	37	18	0	3	4	0	0	0	5	5	13	7	25	20	7	9	7	30	13	15	7	6	4	4	4	Bacteria	Actinobacteria	Actinobacteria	Actinomycetales	Streptomycetaceae			0.54	gtagtccacgccgtaaacggtgggaactaggtgttggcgacattccacgtcgtcggtgccgcagctaacgcattaagttccccgcctggggagtacggccgcaaggctaaaactcaaaggaattgacgggggcccgcacaagcagcggagcatgtggcttaattcgacgcaacgcgaagaaccttaccaaggcttgacatcgccggaaaactcgcagagatgcggggtccttttgggccggtgacaggtggtgcatggctgtcgtcagctcgtgtcgtgagatgttgggttaagtcccgcaacgagcgcaaccctcgttccatgttgccagcaacaccctcgggtggttggggactcatgggagactgccggggtcaactcggaggaaggtggggatgac
OTU181318	2	1	0	2	0	0	0	0	0	0	0	0	0	0	0	0	0	0	0	0	17	18	30	25	11	6	7	15	16	3	8	13	21	15	28	24	20	15	1	1	1	0	0	0	0	0	0	0	0	0	0	0	0	0	0	0	0	0	0	1	0	0	0	0	0	0	0	0	0	0	0	0	0	0	0	0	0	Bacteria	Proteobacteria	Alphaproteobacteria	Rhizobiales	Hyphomicrobiaceae	Rhodoplanes		1	gtagtccacgccgtaaacgatggatgctagccgttggcgggtttacccgtcagtggcgcagctaacgctttaagcatcccgcctggggagtacggtcgcaagattaaaactcaaaggaattgacgggggcccgcacaagcggtggagcatgtggttcaattcgacgcaacgcgaagaaccttaccagcccttgacatcccggtcgcgggaacgagagatcgatcccttcagttcggctggaccggagacaggtgctgcatggctgtcgtcagctcgtgtcgtgagatgttgggttaagtcccgcaacgagcgcaaccctcgcccttagttgccatcatttagttgggcactctaaggggactgccggtgataagccgcgaggaaggtggggatgac
OTU182166	3	1	2	1	12	10	2	12	14	4	7	12	3	8	0	28	7	7	9	0	0	0	0	0	3	2	1	0	6	5	2	0	0	1	0	0	0	0	0	0	0	3	8	0	18	29	0	2	1	6	3	6	1	4	7	23	56	0	0	0	0	0	0	0	0	0	0	0	0	1	0	1	0	1	0	1	19	Bacteria	Bacteroidetes	Flavobacteriia	Flavobacteriales	Flavobacteriaceae	Flavobacterium	succinicans	0.77	tagtccacgccgtaaacgatggatactagctgttggaagcaatttccgtggctaagcgaaagtgataagtatcccacctggggagtacgttcgcaagaatgaaacccaaaggaattgacgggggcccggcacaagcggtggagcatgtggtttaattcgatgatacgcgaggaaccttaccaaggcttaaatgtagattgaccgttttggaaacagaactttcgcaagacaatttacaaggtgctgcatggctgtcgtcagctcgtgccgtgaggtgtcaggctaagtcctataacgagcgcaacccctcgttgttagttgccagcgagtcatgtcgggaactctaacaagactgccagtgcaaactgtgaggaaggtggggatgac
OTU182458	0	2	1	1	0	2	5	1	6	2	1	3	0	2	3	0	0	1	0	1	0	0	1	0	4	2	3	2	1	1	0	2	0	1	0	0	0	0	0	0	0	8	3	3	0	0	23	27	5	26	2	22	32	3	1	0	0	0	0	0	1	1	26	20	20	47	1	17	30	40	22	21	19	5	6	1	2	Bacteria	Actinobacteria	Actinobacteria	Actinomycetales	Streptomycetaceae	Streptomyces		0.94	gtagtccacgccctaaacggtgggaactaggtgttggcgacattccacgtcgtcggtgccgcagctaacgcattaagttccccgccaggggagtacggccgcaaggctaaaactcaaaggaattgacgggggcccgcacaagcagcggagcatgtggcttaattcgacgcaacgcgaagaaccttaccaaggcttgacatcgcccggaaagcatcagagatggtgccccccttgtggtcgggtgacaggtggtgcatggctgtcgtcagctcgtgtcgtgagatgttgggttaagtcccgcaacgagcgcaacccttgttctgtgttgccagcatgcccttcggggtgatggggactcacaggagactgccggggtcaactcggaggaaggtggggatgac
OTU184616	6	4	6	2	14	9	7	17	17	10	17	13	4	6	5	15	10	8	8	7	2	0	1	3	4	9	1	2	8	14	3	2	1	2	1	1	4	2	0	1	0	0	2	3	10	3	5	3	13	10	6	0	3	5	11	3	6	0	0	0	0	0	32	0	9	0	0	2	8	1	1	1	0	4	0	0	13	Bacteria	Proteobacteria	Gammaproteobacteria	Alteromonadales	Alteromonadaceae	Cellvibrio		1	gtagtccacgccgtaaacgatgtctactagccgttggggtccttgaggccttagtggcgcagctaacgcactaagtagaccgcctggggagtacggtcgcaagattaaaactcaaatgaattgacgggggcccgcacaagcggtggagcatgtggtttaattcgacgcaacgcgaagaaccttaccaggtcttgacatccagagaactttccagagatggattggtgccttcgggaactctgagacaggtgctgcatggctgtcgtcagctcgtgtcgtgagatgttgggttaagtcccgtaacgagcgcaacccttgcccttagttgccagcgagtaatgtcgggaactctaaggggactgccggtgacaaaccggaggaaggtggggatgac
OTU184673	5	20	9	4	20	28	11	18	16	29	11	22	14	10	22	9	25	9	13	21	7	6	4	9	2	2	2	4	3	3	1	3	6	0	2	4	1	7	0	4	3	6	6	2	5	0	1	0	8	3	2	11	4	1	1	2	6	2	5	2	1	1	0	5	0	3	0	0	0	4	0	3	2	4	4	2	5	Bacteria	Actinobacteria	Actinobacteria	Actinomycetales	Nocardioidaceae	Nocardioides		0.68	gtagtccacaccgtaaacgttgggcgctaggtgtggggcctattccatgggttccgtgccgcagctaacgcattaagcgccccgcctggggagtacggccgcaaggctaaaactcaaaggaattgacgggggcccgcacaagcggcggagcatgcggattaattcgatgcaacgcgaagaaccttacctgggtttgacatacaccggaaagcctcagagatgaggccccttttgtcggtgtacaggtggtgcatggctgtcgtcagctcgtgtcgtgagatgttgggttaagtcccgcaacgagcgcaaccctcgttctatgttgccagcacgtaatggtggggactcataggagactgccggggtcaactcggaggaaggtggggatgac
OTU185671	0	0	0	2	1	0	0	0	0	0	0	1	0	0	0	0	0	0	0	0	0	0	0	1	1	0	1	0	0	0	0	0	0	0	0	0	2	0	0	0	0	2	0	4	9	5	3	4	2	5	8	1	5	1	11	1	3	0	0	0	0	0	0	3	1	5	37	4	7	1	1	3	2	3	0	2	5	Bacteria	Proteobacteria	Betaproteobacteria	Burkholderiales	Oxalobacteraceae			0.66	gtagtccacgccctaaacgatgtctactagttgtcgggtcttaattgacttggtaacgcagctaacgcgtgaagtagaccgcctggggagtacggtcgcaagattaaaactcaaaggaattgacggggacccgcacaagcggtggatgatgtggattaattcgatgcaacgcgaaaaaccttacctacccttgacatggaaggaacctccgagagattggagggtgctcgaaagagaacctttacacaggtgctgcatggctgtcgtcagctcgtgtcgtgagatgttgggttaagtcccgcaacgagcgcaacccttgtcattagttgctacgaaagggcactctaatgagactgccggtgacaaaccggaggaaggtggggatggac
OTU186693	1	8	7	3	0	3	0	1	2	1	0	0	4	1	4	2	8	2	2	4	12	11	8	4	3	3	3	1	4	4	2	13	8	14	14	24	15	14	3	1	2	0	0	0	0	0	0	1	1	0	0	0	0	0	1	0	0	3	0	1	0	0	0	2	0	0	0	0	1	0	2	0	0	2	1	0	2	Bacteria	Actinobacteria	Actinobacteria	Actinomycetales	Pseudonocardiaceae	Pseudonocardia		1	gtagtccacgccgtaaacggtgggcactaggtgtgggggccattccacggtctctgtgccgcagctaacgcattaagtgccccgcctggggagtacggccgcaaggctaaaactcaaaggaattgacgggggcccgcacaagcggcggagcatgtggattaattcgatgcaacgcgaagaaccttacctgggtttgacatgcaccagacgcgttcagagatgggcgttcccttgtggttggtgtgcaggtggtgcatggctgtcgtcagctcgtgtcgtgagatgttgggttaagtcccgcaacgagcgcaaccctcgttccatgttgccagcgcgtgatggcggggactcatgggagactgccggggtcaactcggaggaaggtggggatgac
OTU187237	1	0	0	0	0	0	1	0	0	0	0	2	0	0	0	0	0	0	0	0	0	0	0	0	0	0	0	0	0	0	0	0	0	0	0	0	0	0	0	1	0	0	0	2	4	2	1	1	2	0	2	0	2	0	3	3	0	0	0	2	2	0	9	2	31	2	2	7	8	1	1	5	5	0	0	2	4	Bacteria	Proteobacteria	Betaproteobacteria	Burkholderiales	Comamonadaceae	Rubrivivax		0.59	gtagtccacgccctaaacgatgtcaactggttgttggacggcttgctgttcagtaacgtagctaacgcgtgaagttgaccgcctggggagtacggccgcaaggttgaaactcaaaggaattgacggggacccgcacaagcggtggatgatgtggtttaattcgatgcaacgcgaaaaccttacctacccttgacatgcctggaatcctgcagagatgtgggagtgctcgaaagagaaccaggacacaggtgctgcatggccgtcgtcagctcgtgtcgtgagatgttgggttaagtcccgcaacgagcgcaacccttgtcattagttgctacgaaagggcactctaatgagactgccggtgacaaaccggaggaagggggagtagacgtagtcgactgccaacggacgacacaggggagtagg
OTU187828	1	6	2	5	3	9	10	9	4	5	8	7	1	4	12	6	6	8	6	12	9	8	7	6	68	44	79	58	17	32	42	7	15	13	5	12	8	6	6	3	2	57	113	65	109	60	118	129	175	92	129	52	105	79	77	63	62	1	0	3	42	36	71	127	159	140	271	178	105	104	110	149	168	88	41	57	75	Bacteria	Proteobacteria	Betaproteobacteria	Burkholderiales	Comamonadaceae	Rubrivivax		0.95	gtagtccacgccctaaacgatgtcaactggttgttgggaaggttccttctcagtaacgtagctaacgcgtgaagttgaccgcctggggagtacggccgcaaggttgaaactcaaaggaattgacggggacccgcacaagcggtggatgatgtggtttaattcgatgcaacgcgaaaaaccttacctacccttgacatgcctggaattttgcagagatgtgaaagtgctcgaaagagaaccaggacacaggtgctgcatggccgtcgtcagctcgtgtcgtgagatgttgggttaagtcccgcaacgagcgcaacccttgtcattagttgctacgaaagggcactctaatgagactgccggtgacaaaccggaggaaggtggggatgac
OTU188689	16	17	19	21	2	2	0	0	0	1	3	0	4	5	4	5	7	5	4	12	4	6	3	6	0	0	1	0	1	0	0	3	1	5	1	7	4	2	7	9	3	0	0	0	0	0	4	0	1	0	0	0	1	0	2	1	0	11	11	8	0	0	0	0	2	1	0	0	0	0	0	0	1	1	2	0	0	Bacteria	Proteobacteria	Gammaproteobacteria	Xanthomonadales	Sinobacteraceae			1	gtagtccacgccctaaacgatgacgactagatgtcggaggggtctgcctttcggtgtcgtagctaacgcgttaagtcgtccgcctggggagtacggccgcaaggttgaaactcaaaggaattgacggggacccgcacaagcggtggagcatgtggttcaattcgatgcaacgcgaagaaccttacctggtcttgacatccacggaactgggcagaaatgtccgggtgccttcgggaatcgtgagacaggtgctgcatggctgtcgtcagctcgtgtcgtgagatgttgggttaagtcccgcaacgagcgcaacccttgtccttagttgccatcattaagttgggaactctaaggagaccgccggtgacaaaccggaggaaggtggggatgac
OTU188783	0	1	0	1	0	0	2	0	1	0	2	2	0	0	1	0	3	0	1	3	0	0	0	0	0	0	0	2	1	1	0	0	0	1	2	0	0	0	0	0	0	15	14	12	8	11	14	10	9	6	11	6	14	17	6	4	7	0	0	0	33	45	28	25	33	60	30	62	30	38	48	37	28	26	50	24	37	Bacteria	Actinobacteria	Actinobacteria	Actinomycetales	Streptomycetaceae	Streptomyces	mirabilis	0.87	gtagtccacgccgtaaacggtgggaactaggtgttggcgacattccacgtcgtcggtgccgcagctaacgcattaagttccccgcctggggagtacggccgcaaggctaaaactcaaaggaattgacgggggcccgcacaagcagcggagcatgtggcttaattcgacgcaacgcgaagaaccttaccaaggcttgacatacaccggaaacggccagagatggtcgcccccttgtggtcggtgtacaggtggtgcatggctgtcgtcagctcgtgtcgtgagatgttgggttaagtcccgcaacgagcgcaacccttgtcattagttgctacgaaagggcactctaatgagactgccggtgacaaaccggaggaaggtggggatgac
OTU192864	0	1	0	0	1	0	1	1	1	1	0	1	0	0	3	0	2	1	4	0	0	0	0	0	1	1	0	0	0	2	3	0	1	1	1	0	0	1	0	0	0	1	8	2	2	0	0	3	3	5	5	4	4	3	6	3	2	1	0	0	5	3	6	3	21	8	9	9	4	2	3	6	3	7	7	16	10	Bacteria	Proteobacteria	Betaproteobacteria	Burkholderiales	Comamonadaceae			0.8	gtagtccacgccctaaacgatgtcaactggttgttggacggcttgctgttcagtaacgaagctaacgcgtgaagttgaccgcctggggagtacggccgcaaggttaaaactcaaaggaattgacggggacccgcacaagcggtggatgatgtggattaattcgatgcaacgcgaaaaaccttacctacccttgacatggcaggaatcccggagagatttgggagtgctcgaaagagaacctgcacacaggtgctgcatggctgtcgtcagctcgtgtcgtgagatgttgggttaagtcccgcaacgagcgcaacccttgtcattagttgctacgcaagagcactctaatgagactgccggtgacaaaccggaggaaggtggggatgac
OTU196394	14	28	24	20	1	0	0	1	2	2	0	0	7	7	4	2	6	4	4	6	26	8	18	21	4	2	1	8	2	0	3	10	9	10	13	17	14	26	11	19	22	0	0	0	0	0	0	0	1	0	1	0	0	0	3	0	0	22	23	19	0	0	0	1	1	0	1	0	0	1	1	0	0	2	0	0	0	Bacteria	Actinobacteria	Thermoleophilia	Gaiellales	Gaiellaceae			1	gtagtccacgccgtaaacgatgggtgctaggtgtgggaggtgtcgactccttccgtgccgtagctaacgcattaagcaccccgcctggggagtacggccgcaaggctaaaactcaaaggaattgacggggccccgcacaagcagcggagcatgtggtttaattcgatgcaacgcgaagaaccttaccagggcttgacatgcactggaaatccgtagaaatacggccctccttcgggaccagtgcacaggtggtgcatggctgtcgtcagctcgtgtcgtgagatgttgggttaagtcccgcaacgagcgcaacccctgtcccatgttgccagcgagtaatgtcggggactcatgggagactgccggtgacaaatcggaggaaggtggggatgac
OTU197977	2	2	2	1	11	10	27	9	14	18	12	9	21	10	7	7	3	21	4	8	0	2	0	3	2	23	8	14	8	13	34	3	3	4	3	4	10	2	3	2	1	4	1	2	1	1	4	2	6	0	3	2	0	5	8	4	2	1	4	9	0	0	1	2	2	1	3	1	0	6	2	5	2	3	4	2	1	Bacteria	Proteobacteria	Gammaproteobacteria	Xanthomonadales	Xanthomonadaceae	Arenimonas		0.88	gtagtccacgccctaaacgatgcgaactggacgttgggctcaattaggagctcagtgtcgaagctaacgcgttaagttcgccgcctggggagtacggtcgcaagactgaaactcaaaggaattgacgggggcccgcacaagcggtggagtatgtggtttaattcgatgcaacgcgcagaaccttacctggtcttgacatccacggaatcctttagagatagaggagtgccttcgggaaccgtgagacaggtgctgcatggctgtcgtcagctcgtgtcgtgagatgttgggttaagtcccgcaacgagcgcaacccctgtccttagttgccagcacgtaatggtgggaactctaaggagactgccggtgacaaaccggaggaaggtggggatgac
OTU198611	0	0	0	0	0	0	0	0	0	0	0	0	0	0	0	0	0	0	0	0	35	95	105	37	315	210	206	187	316	111	232	129	108	159	104	36	76	155	4	1	2	0	0	0	0	0	0	0	0	0	0	0	0	0	0	0	0	1	0	1	0	0	0	0	0	0	0	0	0	0	0	0	0	0	0	0	0	Bacteria	AD3	ABS-6					1	gtagtccacgccctaaacgttgtgaactaggtgttggtcggattgacccgatcagtgccgcagctaacgcattaagttcaccgcctggggactacggccgcaaggttaaaactcaaaggaataggcgggggcccgcacaagcagcggagcgtgtggtttaattcgaggcaacgcgaagaaccttacctgggtttgacatgcataggaaattttggtgaaagccagaacctcccgcaagggacttatgcgcaggtggtgcatggctgtcgtcagctcgtgccgtgaggtgttgggttaagtcccgcaacgagcgcaacccctgtccttagttgaatgttctagggagactgccgggcgaaacccggaggaaggtggggatgac
OTU198803	1	0	1	1	4	9	3	5	2	3	3	23	1	0	1	2	8	2	3	0	0	0	0	0	0	3	0	3	1	3	1	0	0	0	0	0	0	0	0	0	0	0	0	0	3	2	1	1	1	1	0	1	0	0	10	0	1	0	0	0	0	0	0	0	0	0	0	0	4	0	0	2	0	0	0	0	0	Bacteria	Bacteroidetes	Flavobacteriia	Flavobacteriales	Flavobacteriaceae	Flavobacterium		0.95	gtagtccgcgccgtaaacgatggatactagctgttgggggcaacttcagtggctaagcgaaagtgataagtatcccacctggggagtacgttcgcaagaatgaaactcaaaggaattgacgggggcccgcacaagcggtggagcatgtggtttaattcgatgatacgcgaggaaccttaccaaggcttaaatgtagtttgaccggactggaaacagacctttcgcaagacaaattacaaggtgctgcatggttgtcgtcagctcgtgccgtgaggtgtcaggttaagtcctataacgagcgcaacccctgtcgttagttgccagcgagtcatgtcgggaactctaacgagactgccagtgtaaactgtgaggaaggtggggatgac
OTU201147	5	13	6	17	0	0	0	0	0	0	0	2	3	2	1	0	0	1	1	1	0	0	0	0	0	0	0	0	1	0	0	0	0	0	0	0	0	0	18	25	17	0	0	0	0	0	0	0	0	0	0	0	0	0	3	1	1	31	30	30	0	0	0	0	0	1	0	2	0	0	1	1	2	0	0	1	0	Bacteria	Proteobacteria	Betaproteobacteria					0.9	gtagtccacgccctaaacgatgtcaactggttgtcggggaagcaattccttggtaacgaagctaacgcgtgaagttgaccgcctggggagtacggccgcaaggttaaaactcaaaggaattgacggggacccgcacaagcggtggattatgtggattaattcgatgcaacgcgaaaaaccttacctacccttgacatgtacggaagcctgcagaaatgcgggtgtgcccgaaagggagccgtaacacaggtgctgcatggctgtcgtcagctcgtgtcgtgagatgttgggttaagtcccgcaacgagcgcaacccttgtcattagttgctacattcagttgggcactctaatgagactgccggtgacaaaccggaggaaggtggggatgac
OTU201416	22	26	33	35	0	0	0	1	0	0	1	1	14	5	8	3	7	5	1	8	9	2	27	11	3	2	1	0	2	0	1	5	9	8	12	22	10	5	82	82	64	0	1	0	0	1	0	1	0	1	0	0	0	0	2	2	0	70	69	81	0	0	0	0	0	0	0	2	0	0	0	0	1	3	2	0	0	Bacteria	Nitrospirae	Nitrospira	Nitrospirales	Nitrospiraceae	Nitrospira		1	gtagtccacgccttaaacgatggatactaagtgtcggcgggttaccgccggtgccgcagctaacgcagtaagtatcccgcctgggaagtacggccgcaaggttgaaactcaaaggaattgacgggggcccgcacaagcggtggagcatgtggtttaattcgacgcaacgcgaagaaccttacccaggctggacatgcaggtagtagaagggtgaaagcctaacgaggtagcaataccatcctgctcaggtgctgcatggctgtcgtcagctcgtgccgtgaggtgttgggttaagtcccgcaacgagcgcaacccctgtcttcagttactaacgggtcaagccgagaactctggagagactgcccaggagaacggggaggaaggtggggatgac
OTU201423	2	5	10	9	0	1	1	1	0	0	0	0	5	6	4	4	2	1	0	3	1	0	8	6	1	2	2	1	0	0	1	2	1	0	1	5	1	1	27	25	20	0	1	0	1	0	0	0	0	0	2	0	0	0	3	0	1	11	13	32	0	0	0	0	0	1	1	0	0	0	0	2	0	0	0	0	0	Bacteria	Proteobacteria	Betaproteobacteria	MND1				1	gtagtccacgccctaaacgatgatgactagttgttggaggagttaaatcctttagtaacgcagctaacgcgagaagtcatccgcctggggagtacggtcgcaagattaaaactcaaaggaattgacgggggcccgcacaagcggtggatgatgtggtttaattcgacgcaacgcgaaaaaccttacctacccttgacatgtacggaacctcatagagatgtgagggtgcccgaaagggagccgtaacacaggtgctgcatggctgtcgtcagctcgtgtcgtgagatgttgggttaagtcccgcaacgagcgcaacccttgccattagttgccacattcagttgagcactctaatgggactgccggtgacaaaccggaggaaggtggggatgac
OTU201440	6	4	8	16	31	57	38	41	33	19	35	30	24	34	36	27	25	49	69	52	9	15	2	3	16	32	25	26	12	36	32	11	10	20	16	20	13	6	3	4	1	13	19	15	9	2	5	3	4	7	8	1	1	9	11	2	3	2	4	5	4	4	13	19	1	3	3	3	6	0	2	10	1	5	6	8	13	Bacteria	Proteobacteria	Betaproteobacteria	Burkholderiales	Comamonadaceae	Rhodoferax		0.66	gtagtccacgccctaaacgatgtcaactggttgttgggtcttcactgactcagtaacgaagctaacgcgtgaagttgaccgcctggggagtacggccgcaaggttgaaactcaaaggaattgacggggacccgcacaagcggtggatgatgtggtttaattcgatgcaacgcgaaaaaccttacccacctttgacatgtacggaactcgccagagatggcttggtgctcgaaagagagccgtaacacaggtgctgcatggccgtcgtcagctcgtgtcgtgagatgttgggttaagtcccgcaacgagcgcaacccttgtcattagttgctacattcagttgggcactctaatgagactgccggtgacaagccggaggaaggtggggatgac
OTU201501	0	0	2	1	0	1	0	0	0	0	0	0	1	0	0	0	0	0	2	0	0	0	0	0	0	0	0	0	1	0	0	0	0	1	0	0	0	3	6	0	3	0	10	1	0	4	0	0	0	1	2	1	1	1	0	7	0	3	4	0	1	3	7	29	25	3	6	16	0	1	1	9	10	3	4	5	11	Bacteria	Actinobacteria	Actinobacteria	Actinomycetales	Streptosporangiaceae			0.95	gtagtccacgctgtaaacgttgggcgctaggtgtggggatcttccacgatctccgtgccggagctaacgcattaagcgccccgcctggggagtacggccgcaaggctaaaactcaaaggaattgacgggggcccgcacaagcggcggagcatgttgcttaattcgacgcaacgcgaagaaccttaccaaggtttgacatcacccggaaacgtgcagagatgtgcgcctcttcggactgggtgacaggtggtgcatggctgtcgtcagctcgtgtcgtgagatgttgggttaagtcccgcaacgagcgcaacccttgttccatgttgccagcaacctcttcggagggttggggactcatgggagactgccggggtcaactcggaggaaggtggggatgac
OTU202007	1	0	0	1	0	2	4	1	1	1	1	1	0	2	2	1	3	1	0	0	1	2	4	6	29	20	33	24	6	19	16	3	6	1	3	3	3	3	2	0	0	0	2	5	0	0	2	0	4	4	0	0	1	1	1	2	0	1	0	0	0	0	0	0	9	1	0	0	3	0	0	2	3	0	0	0	3	Bacteria	Proteobacteria	Betaproteobacteria	Burkholderiales	Comamonadaceae			1	gtagtccacgccctaaacgatgtcaactggttgttgggaaggttccttctcagtaacgtagctaacgcgtgaagttgaccgcctggggagtacggccgcaaggttgaaactcaaaggaattgacggggacccgcacaagcggtggatgatgtggtttaattcgatgcaacgcgaaaaaccttacctacccttgacatgtcaagaatttcgcagagatgtggaagtgctcgaaagagaacttgaacacaggtgctgcatggccgtcgtcagctcgtgtcgtgagatgttgggttaagtcccgcaacgagcgcaacccttgtcattagttgctacatttagttgggcactctaatgagactgccggtgacaaaccggaggaaggtggggatgac
OTU204197	3	7	12	11	6	4	2	1	4	1	6	3	3	6	16	6	2	4	6	6	0	4	2	3	0	0	2	2	0	2	1	0	1	1	2	0	4	4	4	5	3	24	74	26	13	3	48	14	19	37	48	18	5	42	41	24	36	1	1	5	16	29	112	32	32	53	158	120	41	37	63	67	78	75	155	220	238	Bacteria	Proteobacteria	Betaproteobacteria	Burkholderiales	Oxalobacteraceae			0.79	gtagtccacgccctaaacgatgtctactagttgttgggtcttaattgacttagtaacgcagctaacgcgtgaagtagaccgcctggggagtacggtcgcaagattaaaactcaaaggaattgacggggacccgcacaagcggtggatgatgtggattaattcgatgcaacgcgaaaaaccttacctacccttgacatggcaggaatcctggagagatccgggagtgctcgaaagagaacctgcacacaggtgctgcatggctgtcgtcagctcgtgtcgtgagatgttgggttaagtcccgcaacgagcgcaacccttgtcattagttgctacgcaagagcactctaatgagactgccggtgacaaaccggaggaaggtggggatgac
OTU204741	1	1	2	4	14	19	24	21	11	12	15	12	8	4	5	2	5	2	4	4	0	0	0	0	3	2	1	2	0	3	8	0	2	0	1	0	0	3	0	0	0	0	2	0	2	0	4	1	4	0	1	0	0	0	1	0	2	0	0	0	0	0	0	0	1	0	1	0	0	0	0	1	0	2	0	0	0	Bacteria	Proteobacteria	Betaproteobacteria	Burkholderiales	Comamonadaceae	Polaromonas		0.65	gtagtccacgccctaaacgatgtcaactggttgttgggtgcattagtactcagtaacgaagctaacgcgtgaagttgaccgcctggggagtacggccgcaaggttgaaactcaaaggaattgacggggacccgcacaagcggtggatgatgtggattaattcgatgcaacgcgaaaaaccttacctacccttgacatgtacggaagccacgagagatcgaggtgtgctcgaaagagagccgtaacacaggtgctgcatggctgtcgtcagctcgtgtcgtgagatgttgggttaagtcccgcaacgagcgcaacccttgtcattagttgctacgaaagagcactctaatgagactgccggtgacaaaccggaggaaggtggggatgac
OTU206368	1	3	1	4	6	3	4	2	4	1	1	0	7	8	9	4	5	12	5	5	0	1	2	0	1	2	0	2	1	3	0	0	2	2	5	2	5	4	1	1	1	15	20	5	15	7	8	8	11	7	5	10	8	5	17	8	8	1	3	1	12	18	19	28	25	21	19	24	17	9	11	25	25	18	30	20	21	Bacteria	Proteobacteria	Alphaproteobacteria	Rhizobiales	Hyphomicrobiaceae	Devosia		1	gtagtccacgccgtaaactatgagagctagccgttgggagatttatctctcagtggcgcagctaacgcattaagctctccgcctggggagtacggtcgcaagattaaaactcaaaggaattgacgggggcccgcacaagcagtggagcatgtggtttaattcgaagcaacgcgaagaaccttaccagcccttgacatggcaggacgatttccggagacggatctcttcacttcggtgacctgcacacaggtgctgcatggctgtcgtcagctcgtgtcgtgagatgttgggttaagtcccgcaacgagcgcaaccctcgcccttagttgccatcatttagttgggcactctagggggactgccggtgataagccggaggaaggtggggatgac
OTU207385	0	4	2	4	1	0	0	2	0	0	0	0	1	2	0	0	1	0	0	1	54	78	70	67	8	7	10	12	6	5	4	39	61	58	39	59	57	40	14	18	22	2	0	0	0	0	0	0	0	1	0	1	0	0	0	0	0	18	29	33	0	0	0	1	0	0	0	0	1	0	1	0	0	1	1	2	0	Bacteria	Actinobacteria	Thermoleophilia	Gaiellales	Gaiellaceae			1	gtagtccacgccgtaaacgatgggtgctaggtgtggggggtgtcgactccctccgtgccgaagctaacgcattaagcaccccgcctggggagtacggccgcaaggctaaaactcaaaggaattgacgggggcccgcacaagcagcggagcatgttgtttaattcgacgcgacgcgaagaaccttaccaaggcttgacatgcacgggaatgtcgtggaaacacggcagcccttcggggctcgtgcacaggtggtgcatggctgtcgtcagctcgtgtcgtgagatgttgggttaagtcccgcaacgagcgcaacccctgtcctatgttgccagcgtgaaagacggggactcataggagactgccggtgacaaatcggaggaaggtggggatgac
OTU210900	0	0	0	1	2	1	0	2	16	6	0	1	2	0	0	0	0	1	1	1	0	2	0	2	22	56	11	21	76	85	61	3	4	2	2	0	1	5	0	0	0	2	2	0	0	1	1	0	0	0	0	14	0	1	1	0	0	0	0	0	0	3	13	0	0	1	0	4	2	2	2	1	0	0	0	3	0	Bacteria	Actinobacteria	Actinobacteria	Actinomycetales	Actinosynnemataceae			0.7	gtagtccacgccgtaaacggtgggtgctaggtgtgggggacttccacgtcctccgtgccgcagctaacgcattaagcaccccgcctggggagtacggccgcaaggctaaaactcaaaggaattgacgggggcccgcacaagcggcggagcatgtggattaattcgatgcaacgcgaagaaccttacctgggcttgacatacaccggaaacatccagagatgggtgccccgcaaggtcggtgtacaggtggtgcatggctgtcgtcagctcgtgtcgtgagatgttgggttaagtcccgcaacgagcgcaaccctcgttccatgttgccagcgcgttatggcggggactcatgggagactgccggggtcaactcggaggaaggtggggatgac
OTU211940	0	0	0	0	0	0	0	0	0	0	0	0	0	0	0	0	0	0	0	1	0	0	0	0	0	0	0	0	0	0	0	0	0	0	0	0	0	0	0	0	0	0	0	0	0	0	0	0	0	0	0	8	0	52	0	0	0	0	0	0	0	0	0	0	0	0	0	0	0	0	0	0	0	0	0	0	0	Bacteria	Proteobacteria	Gammaproteobacteria	Enterobacteriales	Enterobacteriaceae			1	gtagtccacgctgtaaacgatgtcgacttggaggttgtgcccttgaggcgtggcttccggagctaacgcgttaagtcgaccgcctggggagtacggccgcaaggttaaaactcaaatgaattgacgggggcccgcacaagcggtggagcatgtggtttaattcgatgcaacgcgaagagccttacctactcttgacatccacagaactttccagagatggatgggtgccttcgggaactgtgagacaggtgctgcatggctgtcgtcagctcgtgttgtgaaatgttgggttaagtcccgcaacgagcgcaacccttatcctttgttgccagcgcgtaatggcgggaactcaaaggagactgccggtgataaaccggaggaaggtggggatgac
OTU212224	1	1	2	2	8	12	11	14	5	9	21	10	9	7	10	14	6	6	9	11	0	1	0	0	2	1	3	4	2	2	3	0	0	0	1	0	0	0	0	0	0	2	1	0	1	0	0	1	0	1	2	2	2	0	3	0	1	0	0	0	0	0	0	1	2	0	1	0	0	0	0	0	0	0	0	2	1	Bacteria	Proteobacteria	Betaproteobacteria	Burkholderiales	Comamonadaceae			1	gtagtccacgccctaaacgatgtcaactggttgttgggtcttcactgactcagtaacgaagctaacgcgtgaagttgaccgcctggggagtacggccgcaaggttgaaactcaaaggaattgacggggacccgcacaagcggtggatgatgtggtttaattcgatgcaacgcgaaaaaccttacccacctttgacatgtacggaagccacgagagatcgaggcgtgctcgaaagagagccgtaacacaggtgctgcatggctgtcgtcagctcgtgtcgtgagatgttgggttaagtcccgcaacgagcgcaacccttgtcattagttgctacgaaagagcactctaatgagactgccggtgacaaaccggaggaaggtggggatgac
OTU215365	0	0	2	3	5	8	4	2	4	4	12	12	7	5	1	2	5	1	3	5	0	0	0	0	1	1	5	2	4	0	1	1	0	0	1	0	3	0	0	0	0	2	5	2	4	3	6	3	3	2	3	1	9	0	1	4	1	0	0	0	7	7	4	2	11	6	21	9	6	3	6	8	12	3	6	18	7	Bacteria	Proteobacteria	Betaproteobacteria	Burkholderiales	Oxalobacteraceae			0.52	gtagtccacgccctaaacgatgtctactagttgtcgggttttaattaacttggtaacgcagctaacgcgtgaagtagaccgcctggggagtacggtcgcaagattaaaactcaaaggaattgacggggacccgcacaagcggtggatgatgtggtttaattcgatgcaacgcgaaaaaccttacctacccttgacatgtctagaatcccgaagagatttgggggtgctcgaaagagaactagaacacaggtgctgcatggccgtcgtcagctcgtgtcgtgagatgttgggttaagtcccgcaacgagcgcaacccttatcattagttgctacgcaagggcactctaatgagactgccggtgacaaaccggaggaaggtggggatgac
OTU215955	0	0	0	0	5	7	5	6	5	8	1	6	0	0	1	0	0	0	0	0	0	0	0	0	1	1	1	2	2	1	1	0	0	0	1	1	0	1	0	0	0	18	5	21	14	12	9	12	11	10	2	8	23	23	3	7	3	0	0	0	9	4	18	20	18	18	4	18	4	22	16	20	12	6	2	2	3	Bacteria	Actinobacteria	Actinobacteria	Actinomycetales	Thermomonosporaceae	Actinocorallia		0.5	ttagtccacgccgtaaacggtgggcgctagatgtggggaccttccacggtttctgcgtcgcagctaacgcattaagcgccccgcctggggagtacggtcgcaagactaaaactcaaaggaattgacgggggcccgcacaagcggcggagcatgttgcttaattcgacgcaacgcgaagaaccttaccaaggcttgacatcgccggaaaactcgcagagatgcggggtccttttgggccggtgacaagtggtgcatggctgtcgtcagctcgtgtcgtgagatgttgggttaagtcccgcaacgagcgcaaccctcgttctatgttgccagcacgccccttcgggggtggtggggactcataggagactgccggggtcaactcggaggaaggtggggagac
OTU217165	0	1	0	0	0	0	0	0	1	1	0	0	1	0	0	0	1	0	0	1	0	1	1	1	11	9	11	23	6	10	2	1	2	2	2	0	4	1	1	2	1	0	1	0	0	0	0	0	0	0	0	0	0	0	0	1	0	0	0	1	0	0	0	0	0	0	0	0	0	0	0	1	0	1	0	0	0	Bacteria	Actinobacteria	Actinobacteria	Actinomycetales	Microbacteriaceae	Cryocola		0.55	gtagtccatgccgtaaacgttgggcgctagatgtggggaccattccacggtttccgtgtcgcagctaacgcattaagcgccccgcctggggagtacggccgcaaggctaaaactcaaaggaattgacgggggcccgcacaagcggcggagcatgcggattaattcgatgcaacgcgaagaaccttaccaaggcttgacatttacgagaacgctgcagaaatgtagaactctttggacactcgtaaacaggtggtgcatggttgtcgtcagctcgtgtcgtgagatgttgggttaagtcccgcaacgagcgcaaccctcgttctatgttgccagcgcgttatggcgggaactcataggagactgccggggtcaactcggaggaaggtggggatgac
OTU217667	6	1	8	24	0	2	2	3	0	0	2	1	2	5	7	1	3	0	0	5	4	3	2	3	3	0	1	1	3	2	0	0	2	1	1	1	2	1	2	2	7	4	2	0	1	1	3	0	4	2	0	1	4	0	2	1	0	0	0	2	6	5	5	14	12	6	7	13	3	5	5	9	10	3	2	2	4	Bacteria	Proteobacteria	Gammaproteobacteria	Xanthomonadales	Sinobacteraceae	Steroidobacter		1	gtagtccacgccataaacgatgagaactggatgtcggaggggtctgcccttcggtgtcgtagctaacgcgttaagttctccgcctggggagtacggccgcaaggttgaaactcaaaggaattgacggggacccgcacaagcggtggagcatgtggtttaattcgatgcaacgcgaagaaccttacctggtcttgacatcctaggaacctcgcagagatgtgggggtgccttcgggaacctggagacaggtgctgcatggctgtcgtcagctcgtgtcgtgagatgttgggttaagtcccgcaacgagcgcaacccttgcccttagttgccagcattaagttgggaactctaaggggaccgccggtgacaaaccggaggaaggtggggatgac
OTU219412	49	3	8	0	35	33	5	38	28	24	48	24	11	27	8	47	20	16	34	16	0	2	2	0	16	43	15	1	122	90	18	0	1	1	0	1	1	17	0	0	0	5	16	6	1	5	3	13	3	1	14	4	3	3	5	5	18	0	0	0	0	0	2	3	0	0	0	2	3	0	1	1	0	0	1	0	9	Bacteria	Bacteroidetes	Flavobacteriia	Flavobacteriales	Flavobacteriaceae	Flavobacterium	succinicans	0.94	gtagtccacgccgtaaacgatggatactagctgttgggagcgatctcagtggctaagcgaaagtgataagtatcccacctggggagtacgttcgcaagaatgaaactcaaaggaattgacggggacccgcacaagcggtggatgatgtggtttaattcgatgatacgcgaggaaccttaccaaggcttaaatgtagattgaccgatttggaaacagatctttcgcaagacaatttacaaggggctgcatggttgtcgtcagctcgtgccgtgaggtgtcaggttaagtcctataacgagcgcaacccctgttgttagttgccagcgagtcatgtcgggaactctaacaagactgccagtgcaaactgtgaggaaggtggggatgac
OTU219682	0	1	2	0	4	2	9	11	12	27	2	11	0	0	0	0	1	0	0	0	0	0	0	0	1	0	1	0	0	2	0	0	0	0	0	0	0	0	0	0	1	6	2	3	11	1	5	1	4	6	1	4	1	4	0	2	0	0	0	0	3	1	4	5	14	12	0	12	3	10	5	13	7	2	5	2	1	Bacteria	Actinobacteria	Actinobacteria	Actinomycetales	Thermomonosporaceae	Actinocorallia		0.54	gtagtccacgccgtaaacggtgggcgctagatgtggggaccttccacggtttctgcgtcgcagctaacgcattaagttccccgcctggggagtacggccgcaaggctaaaactcaaaggaattgacgggggcccgcacaagcagcggagcatgtggcttaattcgacgcaacgcgaagaaccttaccaaggcttgacatcgccggaaaactcgcagagatgcggggtccttttgggccggtgacaggtggtgcatggctgtcgtcagctcgtgtcgtgagatgttgggttaagtcccgcaacgagcgcaaccctcgttctatgttgccagcaacctcttcggagggttggggactcataggagactgccggggtcaactcggaggaaggtggggatgac
OTU221859	6	7	9	7	44	37	42	56	32	26	28	18	14	27	22	11	22	18	13	18	2	6	4	1	36	63	52	35	18	43	50	4	5	5	7	7	4	6	0	1	0	15	22	15	33	26	90	69	45	17	41	13	67	39	56	16	19	0	0	6	59	16	35	39	46	61	90	55	59	37	75	54	78	65	22	34	25	Bacteria	Proteobacteria	Betaproteobacteria	Burkholderiales	Comamonadaceae	Pelomonas		0.79	gtagtccacgccctaaacgatgtcaactggttgttgggagggtttcttctcagtaacgaagctaacgcgtgaagttgaccgcctggggagtacggccgcaaggttgaaactcaaaggaattgacggggacccgcacaagcggtggatgatgtggtttaattcgatgcaacgcgaaaaaccttacctacccttgacatgtctggaatcctgaagagatttgggagtgctcgaaagagagccagaacacaggtgctgcatggccgtcgtcagctcgtgtcgtgagatgttgggttaagtcccgcaacgagcgcaacccttgtcattagttgctacgaaagggcactctaatgagactgccggtgacaaaccggaggaaggtggggatgac
OTU221862	3	3	0	0	6	4	3	2	1	2	0	4	2	3	5	2	3	0	6	1	3	4	2	1	21	26	16	39	5	8	3	5	3	11	8	2	4	5	1	1	2	16	7	10	4	0	5	8	5	5	4	10	3	5	7	1	2	5	3	4	3	7	7	15	14	4	3	10	6	17	5	8	2	21	14	12	8	Bacteria	Actinobacteria	Actinobacteria	Actinomycetales	Intrasporangiaceae	Phycicoccus		1	gtagtccatgccgtaaacgttgggaactaggtgtgggtctcattccacgagatccgtgccgcagctaacgcattaagttccccgcctggggagtacggccgcaaggctaaaactcaaaggaattgacgggggcccgcacaagcggcggagcatgcggattaattcgatgcaacgcgaagaaccttaccaaggcttgacatatgcgagaacgctgcagagatgcagaactctttggacactcgcatacaggtggtgcatggttgtcgtcagctcgtgtcgtgagatgttgggttaagtcccgcaacgagcgcaaccctcgttctatgttgccagcacgtaatggtggggactcataggagactgccggggtcaactcggaggaaggtggggatgac
OTU222888	29	1	1	0	3	4	5	0	1	0	0	0	2	0	2	13	1	10	2	8	0	0	0	0	0	1	1	0	0	0	2	1	1	1	1	2	1	0	1	0	0	0	4	2	7	0	2	0	0	0	0	0	0	1	1	1	2	0	0	0	1	4	1	0	2	3	1	3	4	0	0	4	3	3	2	1	2	Bacteria	Proteobacteria	Gammaproteobacteria	Pseudomonadales	Pseudomonadaceae	Pseudomonas	umsongensis	0.99	gtagtccacgccgtaaacgatgtcaactagccgttgggagccttgagctcttagtggcgcagctaacgcattaagttgaccgcctggggagtacggccgcaaggttaaaactcaaatgaattgacgggggcccgcacaagcggtggagcatgtggtttaattcgaagcaacgcgaagaaccttaccaggccttgacatccaatgaactttccagagatggattggtgccttcgggaacattgagacaggtgctgcatggctgtcgtcagctcgtgtcgtgagatgttgggttaagtcccgcaacgagcgcaaccctcgcccttagttgccagcattcagttgggcactctaaggggactgccggtgataagccgagaggaaggtggggatgac
OTU223120	8	5	14	6	0	1	0	0	0	1	3	1	5	3	12	4	3	3	1	11	46	30	31	43	3	1	5	3	1	3	6	12	23	20	24	15	26	10	21	25	16	4	1	0	0	0	0	0	2	1	0	0	0	0	2	2	0	14	15	21	0	0	0	2	0	0	0	1	0	0	0	0	0	1	4	0	0	Bacteria	Actinobacteria	Thermoleophilia	Solirubrobacterales	Solirubrobacteraceae			0.87	gtagtccacgctgtaaacgatgggcactaggtgtggggggtgtcgactccctccgtgccgaagctaacgcattaagtgccccgcctggggagtacggccgcaaggctaaaactcaaaggaattgacgggggcccgcacaagcagcggagcatgtggtttaattcgacgcaacgcgaagaaccttacctgggcttgacatgttcctgaccgtcctggaaacagggcttcccttcggggcaggatcacaggtggtgcatggctgtcgtcagctcgtgtcgtgagatgttgggttaagtcccgcaacgagcgcaacccccgtcgcatgttgccagcatttagttggggactcatgcgagactgccggtgacaaaccggaggaaggtggggatgac
OTU233714	8	1	6	31	0	0	4	0	1	1	0	0	9	1	3	1	1	0	0	1	0	0	0	0	0	0	0	2	0	0	0	0	0	1	0	2	0	0	1	2	2	0	0	0	0	0	0	0	0	0	0	0	0	0	0	0	0	3	1	1	0	0	0	0	0	0	0	0	0	0	0	0	0	0	0	0	0	Bacteria	Proteobacteria	Deltaproteobacteria	Desulfuromonadales	Pelobacteraceae			0.89	gtagtccacgccgtaaacgatgggcactaggtgttgcgggtattgacccctgcagtgccgaagctaacgcattaagtgccccgcctggggagtacggtcgcaagactaaaactcaaaggaattgacgggggcccgcacaagcggtggagcatgtggtttaattcgacgcaacgcgaagaaccttacctgggcttgacatcccgatcgtacctgctggaaacagtggggtcagttcggctggatcggagacaggtgctgcatggctgtcgtcagctcgtgtcgtgagatgttgggttaagtcccgcaacgagcgcaacccttgtccttagttgccatcatttagttgggcactctaaggagactgccggtgttaaaccggaggaaggtggggatgac
OTU234062	4	5	10	7	1	2	3	7	1	2	3	1	4	4	4	1	6	11	1	6	2	3	0	2	12	2	7	6	2	5	3	2	2	1	3	3	1	2	2	1	1	11	8	12	6	0	6	5	8	13	3	4	5	5	8	9	5	4	0	7	11	4	13	9	31	19	19	20	8	5	6	14	12	8	2	3	10	Bacteria	Proteobacteria	Betaproteobacteria	Burkholderiales	Comamonadaceae	Methylibium		0.76	gtagtccacgccctaaacgatgtcaactggttgttggacggcttgctgttcagtaacgaagctaacgcgtgaagttgaccgcctggggagtacggccgcaaggttgaaactcaaaggaattgacggggacccgcacaagcggtggatgatgtggtttaattcgatgcaacgcgaaaaaccttacctacccttgacatgccaggaacttgccagagatggctcggtgctcgaaagagagcctggacacaggtgctgcatggccgtcgtcagctcgtgtcgtgagatgttgggttaagtcccgcaacgagcgcaacccttatcattagttgctacgcaagggcactctaatgagactgccggtgacaaaccggaggaaggtggggatgac
OTU235531	1	2	1	5	11	25	41	31	19	4	5	5	10	6	2	6	3	4	8	5	0	1	3	0	20	19	22	25	3	7	6	4	1	3	4	1	0	1	0	0	0	5	4	3	7	1	16	3	9	0	9	1	1	0	7	1	1	0	1	0	0	0	1	0	5	3	2	1	1	0	4	2	9	0	0	2	0	Bacteria	Proteobacteria	Betaproteobacteria	Burkholderiales	Comamonadaceae			0.99	gtagtccacgccctaaacgatgtcaactggttgttggacggcttgctgttcagtaacgaagctaacgcgtgaagttgaccgcctggggagtacggccgcaaggttgaaactcaaaggaattgacggggacccgcacaagcggtggatgatgtggtttaattcgatgcaacgcgaaaaaccttacctacccttgacatgtctagaattttgcagagatgtgaaagtgctcgaaagagaactagaacacaggtgctgcatggccgtcgtcagctcgtgtcgtgagatgttgggttaagtcccgcaacgagcgcaacccttgtcattagttgctacattcagttgggcactctaatgagactgccggtgacaaaccggaggaaggtggggatgac
OTU236056	9	1	7	6	0	0	0	1	0	0	0	0	3	10	3	2	9	2	6	1	6	30	2	7	1	1	1	1	0	2	0	18	18	9	19	3	14	16	9	9	5	0	0	0	0	0	0	0	0	0	1	0	0	0	1	1	1	28	18	11	0	0	0	0	0	0	0	0	0	0	0	0	0	0	0	0	0	Bacteria	Firmicutes	Bacilli	Bacillales	Planococcaceae	Sporosarcina		0.63	gtagtccacgccgtaaacgatgagtgctaagtgttagagggtttccgccctttagtgctgcagctaacgcattaagcactccgcctggggagtacggtcgcaagactgaaactcaaaggaattgacgggggcccgcacaagcggtggagcatgtggtttaattcgaagcaacgcgaagaaccttaccaggtcttgacatcccactgcccggtatagagatatacctttcccttcggggacagtggtgacaggtggtgcatggttgtcgtcagctcgtgtcgtgagatgttgggttaagtcccgcaacgagcgcaacccttgatcttagttgccagcatttagttgggcactctaaggtgactgccggtgacaaaccggaggaaggtggggatgac
OTU236373	5	5	7	9	31	55	55	59	48	71	47	78	11	29	10	18	40	19	29	11	0	0	0	0	1	0	0	0	2	0	0	0	0	0	0	0	0	0	0	0	0	2	0	1	0	6	4	48	7	0	6	1	1	1	0	2	5	1	0	0	0	0	1	0	0	0	0	0	1	1	1	0	0	0	2	0	1	Bacteria	Bacteroidetes	Flavobacteriia	Flavobacteriales	Flavobacteriaceae	Flavobacterium		0.96	gtagtccacgccgtaaacgatggatactagctgttgggagcaatctcagtggctaagcgaaagtgataagtatcccacctggggagtacgttcgcaagaatgaaactcaaaggaattgacgggggcccgcacaagcggtggagcatgtggtttaattcgatgatacgcgaggaaccttaccaaggcttaaatgggaaacgacaggtttggaaacagacttttcttcggacgtttttcaaggtgctgcatggttgtcgtcagctcgtgccgtgaggtgtcaggttaagtcctataacgagcgcaacccctgtcgttagttgccagcgagtcatgtcgggaactctaacgagactgccagtgtaaactgtgaggaaggtggggatgac
OTU238634	0	0	0	0	2	0	1	0	0	0	0	0	0	0	0	0	0	0	0	0	0	0	0	0	0	0	0	1	0	0	1	0	0	0	1	0	0	0	0	0	0	17	1	21	4	9	0	11	3	6	3	5	9	26	1	1	1	0	0	0	4	0	7	0	10	0	1	1	2	2	1	1	1	3	0	0	0	Bacteria	Actinobacteria	Actinobacteria	Actinomycetales	Thermomonosporaceae	Actinocorallia		0.77	gtagtccatgccgtaaacgatgagtgttcgcccttggtctacgcagatcaggggctcagctaacgcgtgaaacactccgcctggggagtacggtcgcaagaccgaaactcaaaggaattgacgggggcccgcacaagcggcggagcatgttgcttaattcgacgcaacgcgaagaaccttaccaaggcttgacatcgccggaaaactcgcagagatgcggggtccttttgggccggtgacaggtggtgcatggctgtcgtcagctcgtgtcgtgagatgttgggttaagtcccgcaacgagcgcaaccctcgttccatgttgccagcaacaccctcgggtggttggggactcatgggagactgccggggtcaactcggaggaaggtggggatgac
OTU238851	9	18	22	19	1	1	2	1	0	1	0	1	6	7	2	1	12	9	1	11	49	39	33	44	13	2	8	11	17	6	7	46	45	46	75	58	46	88	15	38	31	2	1	4	0	1	3	1	0	1	2	5	3	1	1	2	0	23	28	16	0	2	0	4	0	3	1	4	3	3	1	2	1	2	5	0	5	Bacteria	Actinobacteria	Actinobacteria	Actinomycetales	Mycobacteriaceae	Mycobacterium		1	gtagtccacgccgtaaacggtgggtactaggtgtgggtttccttccttgggatccgtgccgtagctaacgcattaagtaccccgcctggggagtacggccgcaaggctaaaactcaaagaaattgacgggggcccgcacaagcggcggagcatgtggattaattcgatgcaacgcgaagaaccttacctgggtttgacatgcacaggacgccggcagagatgtcggttcccttgtggcctgtgtgcaggtggtgcatggctgtcgtcagctcgtgtcgtgagatgttgggttaagtcccgcaacgagcgcaacccttgtctcatgttgccagcacgtaatggtggggactcgtgagagactgccggggtcaactcggaggaaggtggggatgac
OTU239382	9	7	11	14	276	143	255	184	223	347	317	248	58	70	12	84	66	82	111	28	6	4	0	1	14	87	18	22	150	232	150	8	2	6	4	9	6	9	0	0	0	212	119	121	174	350	140	129	131	90	117	101	182	43	150	209	200	0	0	3	9	19	75	38	32	57	22	23	30	20	9	42	27	68	13	28	56	Bacteria	Bacteroidetes	Flavobacteriia	Flavobacteriales	Flavobacteriaceae	Flavobacterium		0.99	gtagtccacgccgtaaacgatggatactagctgttcggagcaatctgagtggctaagcgaaagtgataagtatcccacctggggagtacgttcgcaagaatgaaactcaaaggaattgacgggggcccgcacaagcggtggagcatgtggtttaattcgatgatacgcgaggaaccttaccaaggcttaaatgtagattgacaggactggaaacagttttttcttcggacaatttacaaggtgctgcatggttgtcgtcagctcgtgccgtgaggtgtcaggttaagtcctataacgagcgcaacccctgttgttagttgccagcgagtcatgtcgggaactctagcaagactgccagtgcaaactgtgaggaaggtggggatgac
OTU239769	0	0	0	0	0	0	0	0	0	1	0	0	1	4	1	2	0	0	3	0	7	19	19	22	7	12	20	16	10	8	8	26	34	20	25	17	21	12	3	9	4	17	27	17	8	1	9	3	17	4	6	2	5	8	23	11	7	6	3	1	3	0	3	7	3	4	5	5	4	3	3	10	5	3	5	3	7	Bacteria	Proteobacteria	Alphaproteobacteria	Rhizobiales	Bradyrhizobiaceae	Bradyrhizobium		0.85	gtagtccacgccgtaaacgatgaatgccagccgttagtgggtttactcactagtggcgcagctaacgctttaagcattccgcctggggagtacggtcgcaagattaaaactcaaaggaattgacgggggcccgcacaagcggtggagcatgtggtttaattcgacgcaacgcgcagaaccttaccagcccttgacatgtccaggaccggtcgcagagatgtgaccttctcttcggagcctggaacacaggtgctgcatggctgtcgtcagctcgtgtcgtgagatgttgggttaagtcccgcaacgagcgcaacccccgtccttagttgctaccatttagttgagcactctaaggagactgccggtgataagccgcgaggaaggtggggatgac
OTU244459	1	2	4	2	17	20	34	28	19	15	30	26	4	8	6	7	8	8	10	10	0	1	0	0	2	8	3	7	1	5	5	0	0	1	3	3	1	0	0	0	0	1	3	0	2	0	0	0	2	1	3	2	2	3	2	0	0	0	0	0	2	0	0	0	2	0	2	0	1	1	0	2	4	1	0	2	4	Bacteria	Proteobacteria	Betaproteobacteria	Burkholderiales	Comamonadaceae	Polaromonas		0.88	gtagtccacgccctaaacgatgtcaactggttgttggacggcttgctgttcagtaacgaagctaacgcgtgaagttgaccgcctggggagtacggccgcaaggttgaaactcaaaggaattgacggggacccgcacaagcggtggatgatgtggtttaattcgatgcaacgcgaaaaaccttacctacctttgacatgtacggaattcgccagagatggcttagtgctcgaaagagaaccgtaacacaggtgctgcatggctgtcgtcagctcgtgtcgtgagatgttgggttaagtcccgcaacgagcgcaacccttgtcattagttgctacgaaagagcactctaatgagactgccggtgacaaaccggaggaaggtggggatgac
OTU248184	8	9	11	3	1	1	0	1	0	1	1	2	7	6	12	2	4	10	4	7	2	5	1	1	0	0	1	0	1	1	1	1	2	3	2	2	10	1	12	8	11	7	1	1	3	3	6	0	4	6	4	1	4	2	13	3	2	26	36	19	4	4	2	11	10	7	8	9	4	7	11	15	14	14	12	10	5	Bacteria	Proteobacteria	Alphaproteobacteria	Sphingomonadales	Sphingomonadaceae	Kaistobacter		1	gtagtccacgccgtaaacgatgatgactagctgtcggggctcttggagtttcggtggcgcagctaacgcgttaagtcatccgcctggggagtacggccgcaaggttaaaactcaaagaaattgacgggggcctgcacaagcggtggagcatgtggtttaattcgaagcaacgcgcagaaccttaccagcgtttgacatggtaggacggtttctggagacagattccttcccttacgggacctacacacaggtgctgcatggctgtcgtcagctcgtgtcgtgagatgttgggttaagtcccgcaacgagcgcaaccctcgtctttagttgctatcatttagttgggcactctaaagaaactgccggtgataagccggaggaaggtggggatgac
OTU248299	22	6	20	27	0	1	2	0	1	0	2	0	6	7	6	1	7	5	3	6	7	7	9	7	3	5	5	6	8	1	3	7	3	3	9	2	5	12	15	9	31	5	2	20	0	1	1	0	2	1	2	1	1	1	3	2	1	22	13	26	0	0	2	0	2	0	0	0	0	1	1	0	1	1	3	2	0	Bacteria	Chloroflexi	TK10	AKYG885	Dolo_23			1	gtagtccacgctgtaaacgatgagcactaggtgtcgggggtatcgaccccctcggtgccgcagctaacgcgataagtgctccgcctggggactacggccgcaaggctaaaactcaaaggaattgacgggggcccgcacaagcagcggagcgtgtggtttaattcgacgcaacgcgaagaaccttacctgggcttgacatgcacgtggtacgaccgggaaaccgggaggacccgcaagggagcgtgcacagatgctgcatggctgtcgtcagctcgtgccgtgaggtgttgggttaagtcccgcaacgagcgcaaccctcgctgccagttaccatgtctggcgggaccgccgggtccaacccggaggaaggtggggatgac
OTU248418	0	0	0	0	0	0	0	0	0	0	0	0	0	0	0	0	0	1	1	0	3	4	3	7	4	3	35	5	2	3	2	2	6	2	5	1	2	3	0	3	2	0	0	0	0	0	0	0	0	0	0	0	1	0	0	0	0	1	0	1	0	0	0	0	0	0	1	0	0	0	0	0	1	0	0	0	0	Bacteria	Actinobacteria	Actinobacteria	Actinomycetales	Thermomonosporaceae	Actinoallomurus	iriomotensis	0.76	gtagtccacgccgtaaacgttgggcgctaggtgtggggtccttccacggattccgtgccgtagctaacgcattaagcgccccgcctggggagtacggccgcaaggctaaaactcaaaggaattgacgggggcccgcacaagcggcggagcatgttgcttaattcgacgcaacgcgaagaaccttaccaaggtttgacatcaccggaaaactcgcagagatgcggggtccttttgggccggtgacaggtggtgcatggctgtcgtcagctcgtgtcgtgagatgttgggttaagtcccgcaacgagcgcaaccctcgttccatgttgccagcacgtaatggtggggactcatgggagactgccggggtcaactcggaggaaggtggggatgac
OTU249034	10	17	72	27	40	57	47	47	41	69	44	30	36	48	52	85	33	52	78	52	5	7	4	5	22	29	29	23	9	16	16	10	15	12	13	15	18	4	4	0	4	4	11	3	5	1	7	2	2	4	3	4	3	7	7	2	3	0	1	5	34	3	4	12	5	7	7	4	1	3	2	12	8	4	6	7	11	Bacteria	Proteobacteria	Betaproteobacteria	Burkholderiales	Comamonadaceae			1	gtagtccacgccctaaacgatgtcaactggttgttgggtctcttctgactcagtaacgaagctaacgcgtgaagttgaccgcctggggagtacggccgcaaggttgaaactcaaaggaattgacggggacccgcacaagcggtggatgatgtggtttaattcgatgcaacgcgaaaaaccttacccacctttgacatgtacggaatttgccagagatggcttagtgctcgaaagagagccgtaacacaggtgctgcatggctgtcgtcagctcgtgtcgtgagatgttgggttaagtcccgcaacgagcgcaacccttgtcattagttgctacgaaagggcactctaatgagactgccggtgacaaaccggaggaaggtggggatgac
OTU251903	0	0	0	1	7	0	0	0	0	0	0	0	2	5	1	28	1	0	1	0	0	0	0	0	0	0	0	1	0	0	0	0	0	2	0	0	0	1	0	0	0	0	0	0	0	0	0	0	0	0	0	0	0	0	0	0	0	1	0	0	0	0	0	0	0	1	0	0	0	0	0	0	0	0	0	0	0	Bacteria	Actinobacteria	Actinobacteria	Actinomycetales	Micrococcaceae			0.61	gtagtccatgccgtaaacgttgggcactaggtgtgggggacattccacgttttccgcgccgtagctaacgcattaagtgccccgcctggggagtacggccgcaaggctaaaactcaaaggaattgacgggggcccgcacaagcggcggagcatgcggattaattcgatgcaacgcgaagaaccttaccaaggcttgacatggaccagaccggactggagacagttcttcccctttggggttggttcacaggtggtgcatggttgtcgtcagctcgtgtcgtgagatgttgggttaagtcccgcaacgagcgcaaccctcgttctatgttgccagcacgtgatggtggggactcataggagactgccggggtcaactcggaggaaggtggggatgac
OTU252903	2	0	1	1	0	0	0	0	0	0	0	0	0	2	1	1	0	0	1	1	5	6	5	2	2	0	0	0	2	0	1	9	4	4	4	4	5	3	20	11	15	1	1	0	2	0	1	2	1	1	1	0	0	0	4	4	2	23	19	21	0	0	0	0	2	1	0	1	0	0	1	4	1	0	0	1	1	Bacteria	Proteobacteria	Alphaproteobacteria	Rhizobiales	Hyphomicrobiaceae	Hyphomicrobium		1	gtagtccacgccgtaaacgatggatgctagccgtcggatagcttgctattcggtggcgcagctaacgcattaagcatcccgcctggggagtacggccgcaaggttaaaactcaaaggaattgacgggggcccgcacaagcggtggagcatgtggtttaattcgacgcaacgcgaagaaccttaccagctcttgacattcactgatcgcccggagagatccgggagttccagcaatggacagtgggacaggtgctgcatggctgtcgtcagctcgtgtcgtgagatgttgggttaagtcccgcaacgagcgcaaccctcgccattagttgccatcattcagttgggcactctagtgggactgccggtgataagccggaggaaggtggggatgac
OTU254317	7	1	3	2	6	4	0	0	4	3	1	0	5	4	15	8	7	13	4	8	2	2	2	5	0	0	4	2	2	0	3	2	0	5	4	5	7	4	2	0	1	5	4	2	0	1	1	0	0	3	0	30	0	3	2	0	5	1	0	2	4	0	0	1	0	0	1	0	0	0	0	1	2	3	0	4	1	Bacteria	Actinobacteria	Actinobacteria	Actinomycetales	Microbacteriaceae	Microbacterium		1	gtagtccaccccgtaaacgttgggaactagttgtggggtccattccacggattccgtgacgcagctaacgcattaagttccccgcctggggagtacggccgcaaggctaaaactcaaaggaattgacggggacccgcacaagcggcggagcatgcggattaattcgatgcaacgcgaagaaccttaccaaggcttgacatatacgagaacgggccagaaatggtcaactctttggacactcgtaaacaggtggtgcatggttgtcgtcagctcgtgtcgtgagatgttgggttaagtcccgcaacgagcgcaaccctcgttctatgttgccagcacgtaatggtgggaactcatgggatactgccggggtcaactcggaggaaggtggggatgac
OTU255934	7	15	8	13	1	1	1	0	2	0	0	1	3	3	1	0	4	1	4	2	30	10	7	15	4	3	2	1	1	1	2	10	8	7	10	4	8	5	13	15	18	1	1	0	0	0	1	0	0	1	1	0	0	0	2	0	0	10	22	11	0	0	0	0	1	0	3	0	2	0	1	2	0	1	2	0	1	Bacteria	Actinobacteria	Thermoleophilia	Solirubrobacterales				1	gtagtccacgccgtaaacgatgggcactaggtgtgggaggtgtcgactcctcccgtgccgacgctaacgcattaagtgccccgcctggggagtacggccgcaaggctaaaactcaaaggaattgacgggggcccgcacaagcagcggagcatgtggtttaattcgacgcaacgcgaagaaccttacctgggtttgacatgttggtgaccggtgtggaaacacacctttccttcgggacaccatcacaggtggtgcatggctgtcgtcagctcgtgtcgtgagatgttgggttaagtcccgcaacgagcgcaacccctgtcctatgttgccagcatttagttggggactcataggagactgccggtgacaaaccggaggaaggtggggatgac
OTU255962	0	1	0	1	2	8	4	0	2	0	2	2	0	2	3	1	1	0	1	1	0	3	0	0	1	1	6	3	0	0	6	0	1	0	0	2	1	0	0	0	0	2	3	6	7	4	12	6	13	6	16	3	11	10	10	7	5	0	0	0	8	20	7	4	10	11	32	7	22	9	8	18	25	12	7	20	13	Bacteria	Proteobacteria	Betaproteobacteria	Burkholderiales	Oxalobacteraceae			0.87	gtagtccacgccctaaacgatgtctactagttgtcgggtcttaattgacttggtaacgcagctaacgcgtgaagtagaccgcctggggagtacggtcgcaagattaaaactcaaaggaattgacggggacccgcacaagcggtggatgatgtggattaattcgatgcaacgcgaaaaaccttacctacccttgacatgcctggaattttgcagagatgtgaaagtgctcgaaagagaaccaggacacaggtgctgcatggccgtcgtcagctcgtgtcgtgagatgttgggttaagtcccgcaacgagcgcaacccttgtcattagttgctacgaaagggcactctaatgagactgccggtgacaaaccggaggaaggtggggatgac
OTU256110	5	6	10	5	0	0	0	0	0	0	0	0	3	2	0	0	0	0	0	1	4	3	9	8	2	0	2	1	0	3	0	3	8	5	5	3	4	2	22	21	24	1	0	0	0	0	0	0	0	0	0	0	0	0	0	0	0	18	11	16	0	0	0	0	0	0	0	0	0	0	0	0	0	0	0	0	0	Bacteria	Acidobacteria	Acidobacteria-5					1	gtagtcctagccctaaacgatggatacttggtgtgactgggattgaatccagtcgtgccgaagctaacgcattaagtatcccgcctggggagtacggtcgcaaggctgaaactcaaaggaattgacgggggcccgcacaagcggtggagtatgtggtttaattcgacgcaacgcgaagaaccttacctgggctcgaacggctagtgacaggtggcgaaagtcgcttttcccgcaagggacactagtcgaggtgctgcatggctgtcgtcagctcgtgtcgtgagatgttgggttaagtcccgcaacgagcgcaacccctgcctttagttgccaccaggttatgctgagcactctaaagggactgccggtgaaaaccggaggaaggtggggatgac
OTU257490	14	4	5	9	8	5	4	0	4	3	4	2	6	12	44	2	7	3	0	4	0	3	1	2	3	1	1	1	3	2	4	1	0	1	2	0	2	1	0	0	0	0	0	0	2	0	1	0	2	1	0	0	0	1	3	1	5	16	7	8	160	269	6	6	6	98	66	52	162	52	69	92	85	60	41	16	39	Bacteria	Proteobacteria	Alphaproteobacteria	Rhizobiales	Brucellaceae	Ochrobactrum		1	gtagtccacgccgtaaacgatgaatgttagccgttggggagtttactcttcggtggcgcagctaacgcattaaacattccgcctggggagtacggtcgcaagattaaaactcaaaggaattgacgggggcccgcacaagcggtggagcatgtggtttaattcgaagcaacgcgcagaaccttaccagcccttgacataccggtcgcggacacagagatgtgtctttcagttcggctggaccggatacaggtgctgcatggctgtcgtcagctcgtgtcgtgagatgttgggttaagtcccgcaacgagcgcaaccctcgcccttagttgccagcatttagttgggcactctaaggggactgccggtgataagccgagaggaaggtggggatgac
OTU257743	1	4	7	2	0	0	0	1	1	0	0	1	1	2	2	3	0	2	2	2	18	14	13	22	2	2	3	5	3	2	2	5	23	10	14	16	15	11	7	9	5	1	2	1	0	0	0	0	0	0	0	1	0	0	0	0	0	3	9	3	0	1	1	0	0	0	0	1	0	1	0	0	0	0	2	1	0	Bacteria	Proteobacteria	Alphaproteobacteria	Rhodospirillales	Rhodospirillaceae			1	gtagtccacgccgtaaacgatgggtgctagacgttggcgagcttgctcgtcagtgtcgcagctaacgcgttaagcaccccgcctggggagtacggccgcaaggttgaaactcaaaggaattgacgggggcccgcacaagcggtggagcatgtggttcaattcgacgcaacgcgcagaaccttaccagcccttgacatgtgactcgccggtacgagagatcgtaccttcggttcggccggagtcagcacaggtgctgcatggctgtcgtcagctcgtgtcgtgagatgttgggttaagtcccgcaacgagcgcaaccctcgtctccagttgccatcaggtaatgctgggcactttggagaaactgccggtgacaagccggaggaaggtggggatgac
OTU258205	8	14	17	19	206	351	450	409	241	189	220	243	91	100	73	44	59	53	93	73	5	6	1	5	83	91	72	75	69	79	118	11	10	8	12	6	11	3	1	5	1	18	32	17	25	17	13	11	29	9	5	13	18	6	22	13	25	2	1	4	18	6	30	17	26	15	15	19	10	7	8	10	25	17	6	9	16	Bacteria	Proteobacteria	Betaproteobacteria	Burkholderiales	Comamonadaceae	Polaromonas		0.96	gtagtccacgccctaaacgatgtcaactggttgttgggtgcattagtactcagtaacgaagctaacgcgtgaagttgaccgcctggggagtacggccgcaaggttgaaactcaaaggaattgacggggacccgcacaagcggtggatgatgtggtttaattcgatgcaacgcgaaaaaccttacctacctttgacatgtacggaattcgccagagatggcttagtgctcgaaagagaaccgtaacacaggtgctgcatggctgtcgtcagctcgtgtcgtgagatgttgggttaagtcccgcaacgagcgcaacccttgtcattagttgctacatttagttgggcactctaatgagactgccggtgacaaaccggaggaaggtggggatgac
OTU258683	12	9	5	18	21	15	21	20	15	12	11	13	22	30	31	15	28	44	21	45	1	1	0	2	8	16	14	14	6	9	13	1	4	2	1	3	1	1	0	0	0	1	2	0	0	1	2	0	1	0	0	0	1	0	0	0	1	0	0	0	0	0	0	0	0	1	1	0	1	0	0	0	2	1	0	0	0	Bacteria	Proteobacteria	Betaproteobacteria	Burkholderiales	Comamonadaceae			1	gtagtccacgccctaaacgatgtcaactggttgttggaagggttccctttcagtaacgaagctaacgcgtgaagttgaccgcctggggagtacggccgcaaggttgaaactcaaaggaattgacggggacccgcacaagcggtggatgatgtggtttaattcgatgcaacgcgaaaaaccttacctacccttgacatgtcaagaatcttgcagagatgtgagagtgctcgaaagagaacttgaacacaggtgctgcatggccgtcgtcagctcgtgtcgtgagatgttgggttaagtcccgcaacgagcgcaacccttgtcattagttgctacgaaagggcactctaatgagactgccggtgacaaaccggaggaaggtggggatgac
OTU259376	17	19	24	13	1	0	0	0	0	0	1	1	5	6	3	2	3	1	2	2	77	82	129	110	20	12	21	14	11	14	7	87	96	70	85	103	109	47	19	18	16	0	0	0	0	0	0	0	0	1	0	0	1	0	1	1	0	23	15	21	0	0	1	0	0	2	1	2	0	0	0	0	0	1	0	0	1	Bacteria	Proteobacteria	Alphaproteobacteria	Rhizobiales	Hyphomicrobiaceae	Rhodoplanes		0.93	gtagtccacgccgtaaacgatggatgctagccgttggtgggtttacccttcagtggcgcagctaacgcattaagcatcccgcctggggagtacggtcgcaagattaaaactcaaaggaattgacgggggcccgcacaagcggtggagcatgtggttcaattcgaagcaacgcgcagaaccttaccagcctttgacatcccggtcgcgagcaccagagatggagcttttcagttcggctggaccggagacaggtgctgcatggctgtcgtcagctcgtgtcgtgagatgttgggttaagtcccgcaacgagcgcaaccctcgcccttagttgccatcatttagttgggcactctaaggggactgccggtgataagccggaggaaggtggggatgac
OTU259746	0	0	0	0	0	0	0	0	0	0	0	0	0	0	0	0	0	0	0	0	1	0	0	1	11	3	4	8	2	23	14	2	0	1	2	0	1	0	0	0	0	0	0	0	0	0	0	0	0	0	0	0	0	0	0	0	0	0	0	0	0	0	0	0	0	0	0	0	0	0	0	0	0	0	0	0	0	Bacteria	Actinobacteria	Actinobacteria	Actinomycetales	Pseudonocardiaceae	Amycolatopsis		0.85	gtagtccacgctgtaaacggtgggtgctaggtgtgggcgacatccacgttgtccgtgccgtagctaacgcattaagcaccccgcctggggagtacggccgcaaggctaaaactcaaaggaattgacgggggcccgcacaagcggcggagcatgtggattaattcgatgcaacgcgaagaaccttacctgggcttgacatgcactggaaaccagtagagatattggcccccttgtggccggtgtacaggtggtgcatggctgtcgtcagctcgtgtcgtgagatgttgggttaagtcccgcaacgagcgcaacccttatcctacgttgccagcgcgttatggcggggactcgtgggagactgccggggtcaactcggaggaaggtggggatgac
OTU260049	1	1	2	6	0	1	0	0	0	0	0	0	2	2	4	2	3	2	1	0	0	0	0	0	0	1	0	0	0	0	0	0	1	0	0	1	0	0	14	13	8	0	0	0	0	0	1	0	0	0	0	0	0	0	1	0	0	59	38	37	0	0	0	0	0	0	1	1	0	0	1	2	2	1	3	1	0	Bacteria	Firmicutes	Bacilli	Bacillales	Bacillaceae	Bacillus	flexus	0.78	tagtccacgccgtaaacgatgagtgctaagtgttagagggtttccgccctttagtgctgcagctaacgcattaagcactccgcctggggagtacggtcgcaagactgaaactcaaaggaattgacggggggcccgcacaagcggtggagcatgtggtttaattcgaagcaacgcgaagaaccttaccaggtcttgacatcctctgacaactctagagatagagcgttccccttcgggggacagagtgacaggtggtgcatggttgtcgtcagctcgtgtcgtgagatgttgggttaagtcccgcaacgagcgcaacccttgatcttagttgccagcattcagttgggcactctaaggtgactgccggtgacaaaccggaggaaggtgatgac
OTU260152	0	1	5	2	34	27	19	18	19	13	11	12	14	8	11	6	3	8	3	7	0	0	0	1	3	9	5	2	0	2	5	1	0	1	0	3	0	0	0	0	0	34	47	40	31	15	33	35	64	18	22	10	28	24	22	13	6	0	0	0	3	9	12	18	24	12	16	8	14	16	7	22	15	8	3	8	2	Bacteria	Proteobacteria	Deltaproteobacteria	Myxococcales				0.99	gtagtccacgctgtaaacgatgagtgctaggtgttgtgggtattgacccccgcggtgccgtagctaacgcgttaagcactccgcctggggagtacggccgcaaggctaaaactcaaaggaattgacgggggcccgcacaagcggtggagcatgtggtttaattcgacgcaacgcgcagaaccttaccagggctagaaaaggtaggaacccggatgaaagtctggggtgcccgcaagggaatctacatccaggtgctgcatggctgtcgtcagctcgtgtcgtgagatgttgggttaagtcccgcaacgagcgcaacccctgttcttagttgccatcattaagttgggcactctaaggagactgccggcgtcaagccggaggaaggtggggatgac
OTU260619	4	2	5	8	33	47	32	40	34	24	65	38	12	19	20	18	8	14	25	15	2	5	0	0	7	8	2	14	2	9	11	1	4	1	0	4	2	2	0	0	0	6	9	1	5	0	6	1	6	2	1	6	1	0	4	2	5	0	0	0	4	5	1	0	2	1	3	2	1	0	2	4	3	3	5	10	3	Bacteria	Proteobacteria	Betaproteobacteria	Burkholderiales	Comamonadaceae	Polaromonas		0.53	gtagtccacgccctaaacgatgtctactagttgtcgggttttaattaacttggtaacgcagctaacgcgtgaagtagaccgcctggggagtacggtcgcaagattaaaactcaaaggaattgacggggacccgcacaagcggtggatgatgtggtttaattcgatgcaacgcgaaaaaccttacctacctttgacatgtacggaattcgccagagatggcttagtgctcgaaagagaaccgtaacacaggtgctgcatggctgtcgtcagctcgtgtcgtgagatgttgggttaagtcccgcaacgagcgcaacccttgtcattagttgctacatttagttgggcactctaatgagactgccggtgacaaaccggaggaaggtggggatgac
OTU263453	0	0	0	0	0	0	0	0	0	0	0	0	0	0	0	0	0	0	0	0	6	2	3	5	18	9	13	12	3	16	10	7	13	9	7	10	4	7	44	40	43	2	2	6	2	0	2	2	3	4	5	1	2	2	6	3	2	16	10	16	0	1	0	3	4	1	1	0	0	1	1	6	4	5	2	2	3	Bacteria	Proteobacteria	Gammaproteobacteria	Xanthomonadales	Xanthomonadaceae	Dokdonella		0.68	gtagtccacgccctaaacgatgcgaactggacgttgggagcaacttggctctcagtgtcgaagctaacgcgttaagttcgccgcctggggagtacggtcgcaagactgaaactcaaaggaattgacgggggcccgcacaagcggtggagtatgtggtttaattcgatgcaacgcgcagaaccttacctggtcttgacatgtcgcgaactgcccagagatgggcgggtgccttcgggaatgcgaacacaggtgctgcatggctgtcgtcagctcgtgtcgtgagatgttgggttaagtcccgcaacgagcgcaacccttgtccttagttgccagcacgtaatggtgggaactctaaggagactgccggtgacaaaccggaggaaggtggggatgac
OTU265492	2	2	3	2	6	6	9	4	4	2	5	2	5	2	9	1	5	2	5	4	1	0	0	0	0	0	1	0	0	3	0	0	0	2	0	1	0	0	0	1	0	1	1	1	2	1	2	1	1	3	2	1	2	3	12	1	0	0	0	1	1	3	12	4	30	5	14	10	5	2	3	4	10	2	4	7	16	Bacteria	Proteobacteria	Betaproteobacteria	Burkholderiales	Comamonadaceae	Rubrivivax		0.7	gtagtccacgccctaaacgatgtcaactggttgttggacggcttgctgttcagtaacgtagctaacgcgtgaggttgaccgcctggggagtacggccgcaaggttgaaactcaaaggaattgacggggacccgcacaagcggtggatgatgtggtttaattcgatgcaacgcgaaaaaccttacctacccttgacatgcctggaatcccgcagagatgtgggagtgctcgaaagagaaccaggacacaggtgctgcatggccgtcgtcagctcgtgtcgtgagatgttgggttaagtcccgcaacgagcgcaacccttgtcattagttgctacatttagttgggcactctaatgagactgccggtgacaaaccggaggaaggtggggatgacgtagtcgactgccaaggcacacaggggatagg
OTU267208	0	0	0	0	0	0	0	0	0	0	0	0	0	0	0	1	0	0	0	0	0	0	0	0	0	0	0	0	0	0	0	0	0	0	0	0	0	0	0	0	0	15	2	19	2	1	3	28	6	4	3	6	7	10	0	2	3	0	0	0	0	0	5	0	0	0	0	0	0	0	1	0	0	0	0	0	0	Bacteria	Bacteroidetes	Flavobacteriia	Flavobacteriales	Flavobacteriaceae	Flavobacterium	columnare	0.99	gtagtccatgccgtaaacgatgagtgttcgcccttggtctacgcagatcaggggctcagctaacgcgtgaaacactccgcctggggagtacggtcgcaagaccgaaactcaaaggaattgacgggggcccgcacaagcggaggagcatgtggtttaattcgatgatacgcgaggaaccttaccaaggcttaaatgggagacgacagatttggaaacagatctttcttcggacgtctttcaaggtgctgcatggttgtcgtcagctcgtgccgtgaggtgtcaggttaagtcctataacgagcgcaacccctgttgttagttgccagcgagtcatgtcgggaactctagcaagactgccagtgcaaactgtgaggaaggtggggatgac
OTU267738	2	9	11	11	0	1	1	0	0	0	0	0	5	3	7	2	4	2	2	5	25	15	41	27	5	7	14	6	2	6	6	35	17	17	10	22	27	9	11	11	12	3	2	1	0	0	0	2	0	1	0	0	0	0	3	0	1	18	7	10	1	0	1	0	0	3	0	1	0	2	2	1	0	0	1	1	1	Bacteria	Proteobacteria	Alphaproteobacteria	Rhizobiales	Hyphomicrobiaceae	Rhodoplanes		1	gtagtccacgccgtaaacgatggatgctagccgttggcgggtttactcgtcagtggcgcagctaacgcattaagcatcccgcctggggagtacggtcgcaagattaaaactcaaaggaattgacgggggcccgcacaagcggtggagcatgtggttcaattcgaagcaacgcgcagaaccttaccagcccttgacatgtcccgtatggacttcagagatgaggtccttcagttcggctggcgggaacacaggtgctgcatggctgtcgtcagctcgtgtcgtgagatgttgggttaagtcccgcaacgagcgcaaccctcgcccttagttgccatcatttagttgggcactctaaggggactgccggtgataagccgcgaggaaggtggggatgac
OTU270038	11	6	9	3	3	1	4	2	0	0	1	2	8	9	7	1	9	10	5	8	13	7	7	15	9	5	9	9	4	9	11	9	16	22	7	19	16	4	4	7	3	19	29	12	12	2	16	9	23	9	21	11	8	12	19	16	4	9	7	7	10	21	6	17	7	22	6	18	7	14	8	16	18	25	14	10	15	Bacteria	Proteobacteria	Alphaproteobacteria	Rhizobiales	Phyllobacteriaceae			0.56	gtagtccacgccgtaaacgatggaagctagccgttggcaagtttacttgtcggtggcgcagctaacgcattaagcttcccgcctggggagtacggtcgcaagattaaaactcaaaggaattgacgggggcccgcacaagcggtggagcatgtggtttaattcgaagcaacgcgcagaaccttaccagcccttgacatcccggtcgcggatttcagagatgaaatccttcagttcggctggaccggtgacaggtgctgcatggctgtcgtcagctcgtgtcgtgagatgttgggttaagtcccgcaacgagcgcaaccctcgcccttagttgccagcattaagttgggcactctaaggggactgccggtgataagccgagaggaaggtggggatgac
OTU271346	0	0	0	0	0	0	0	0	0	0	0	0	0	0	0	1	0	0	0	0	0	1	1	1	24	10	19	17	1	9	15	2	3	0	3	2	3	4	0	0	0	1	2	0	0	0	2	0	1	2	2	1	0	0	2	0	0	2	0	0	0	0	0	0	1	0	0	0	3	1	0	0	0	0	0	0	1	Bacteria	Proteobacteria	Betaproteobacteria	Burkholderiales	Comamonadaceae	Leptothrix		0.78	gtagtccacgccctaaacgatgtcaactggttgttgggaaggttccttctcagtaacgtagctaacgcgtgaagttgaccgcctggggagtacggccgcaaggttgaaactcaaaggaattgacgggggacccgcacaagcggtggatgatgtggtttaattcgatgcaacgcgaaaaaccttacctacccttggcatgtcaagaatttcgcagagatgtggaagtgctcgaaagagaacttgaacacaggtgctgcatggccgtcgtcagcccgtgtcgtgagatgttgggttaagtccgcaacgagcgcaacccttgtcattagttgctacgaaagggacgactctaatgagactgccggtgacaaaccggaggaaggtgggggatgac
OTU272931	44	63	52	45	8	23	10	16	11	24	5	23	22	20	24	4	24	12	9	21	39	24	29	43	11	15	24	5	12	11	14	31	36	27	27	53	34	19	60	35	57	29	17	23	18	10	11	13	21	13	19	6	7	4	13	17	6	41	29	34	14	10	19	27	39	25	26	20	30	27	28	39	29	26	44	10	25	Bacteria	Proteobacteria	Gammaproteobacteria	Xanthomonadales	Sinobacteraceae			1	gtagtccacgccataaacgatgaggactagacgttggaggggtaagcctttcagtgtcgtagctaacgcgctaagtcctccgcctggggagtacggccgcaaggttgaaactcaaaggaattgacggggacccgcacaagcggtggagcatgtggtttaattcgatgcaacgcgaagaaccttacctggtcttgacatccatggaatcccgcagagatgtgggagtgccgtaaggaaccatgagacaggtgctgcatggctgtcgtcagctcgtgtcgtgagatgttgggttaagtcccgcaacgagcgcaacccttgtccttagttgccatcattaagttgggaactctaaggagaccgccggtgacaaaccggaggaaggtggggatgac
OTU274809	1	2	2	2	18	17	17	14	11	14	7	5	1	3	3	7	2	10	2	3	3	3	1	2	18	14	15	11	21	16	6	5	2	2	3	2	2	3	0	0	0	1	2	8	4	0	5	4	5	0	3	2	0	4	2	1	1	2	0	0	1	0	4	1	4	3	6	3	1	2	1	1	0	4	1	1	0	Bacteria	Actinobacteria	Actinobacteria	Actinomycetales	Microbacteriaceae	Salinibacterium		1	gtagtccatgccgtaaacgttgggaactagatgtagggaccattccacggtttctgtgtcgcagctaacgcattaagttccccgcctggggagtacggccgcaaggctaaaactcaaaggaattgacgggggcccgcacaagcggcggagcatgcggattaattcgatgcaacgcgaagaaccttaccaaggcttgacatataccggaaaagttcagaaatgttctccccgcaaggtcggtatacaggtggtgcatggttgtcgtcagctcgtgtcgtgagatgttgggttaagtcccgcaacgagcgcaaccctcgttctatgttgccagcacgtaatggtgggaactcataggagactgccggggtcaactcggaggaaggtggggatgac
OTU275012	9	5	9	15	1	1	2	2	0	0	1	0	7	7	2	1	2	2	5	9	27	9	53	28	4	3	6	4	7	6	6	30	30	26	24	53	33	11	28	44	30	0	1	0	1	0	0	1	1	2	2	0	0	2	2	0	1	24	29	23	0	0	0	0	0	0	0	1	2	1	0	2	3	0	3	1	0	Bacteria	Proteobacteria	Betaproteobacteria	SC-I-84				1	gtagtccacgccctaaacgatgtcaactgggtgttgggggagcgattcctcagtaccgtagctaacgcgtgaagttgaccgcctggggagtacggccgcaaggttaaaactcaaaggaattgacggggacccgcacaagcggtggatgatgtggattaattcgatgcaacgcgaacaaccttacctacccttgacatgtccggaagcccgctgagaggtgggcgtgcccgaaagggaatcggaacacaggtgctgcatggctgtcgtcagctcgtgtcgtgagatgttgggttaagtcccgcaacgagcgcaacccttgtccctagttgctacgcaagggcactctagggagactgccggtgacaaaccggaggaaggtggggatgac
OTU276371	4	8	5	0	6	2	1	3	2	12	2	1	1	1	10	7	22	10	3	9	3	8	5	17	4	4	1	3	7	3	1	6	4	11	7	5	7	18	2	1	4	1	0	0	1	1	0	0	1	0	0	10	1	0	1	0	3	0	1	1	1	0	0	7	0	0	0	1	2	3	4	0	0	7	3	1	2	Bacteria	Actinobacteria	Actinobacteria	Actinomycetales	Cellulomonadaceae	Cellulomonas	xylanilytica	0.5	gtagtccatgccgtaaacgttgggcactaggtgtggggctcattccacgagttccgtgccgcagcaaacgcattaagtgccccgcctggggagtacggccgcaaggctaaaactcaaagaaattgacgggggcccgcacaagcggcggagcatgcggattaattcgatgcaacgcgaagaaccttaccaaggcttgacatacaccggaaacttccagagatggttgccccgcaaggtcggtgtacaggtggtgcatggttgtcgtcagctcgtgtcgtgagatgttgggttaagtcccgcaacgagcgcaaccctcgtcccatgttgccagcgggttatgccggggactcatgggagactgccggggtcaactcggaggaaggtggggatgac
OTU279672	2	1	7	1	4	13	11	7	9	4	5	7	8	9	10	5	7	5	3	4	0	1	0	0	8	14	23	13	4	11	9	2	3	3	3	2	2	2	0	1	0	31	92	32	59	16	56	29	47	68	65	28	38	59	86	46	43	0	0	1	13	11	17	30	76	34	30	42	16	7	15	49	36	25	29	22	20	Bacteria	Proteobacteria	Alphaproteobacteria	Rhizobiales	Rhizobiaceae	Agrobacterium		0.66	gtagtccacgccgtaaacgatgaatgttagccgtcggcatgcatgcatgtcggtggcgcagctaacgcattaaacattccgcctggggagtacggtcgcaagattaaaactcaaaggaattgacgggggcccgcacaagcggtggagcatgtggtttaattcgaagcaacgcgcagaaccttaccagcccttgacatgccggtcgcggacagtggagacattgtccttcagttaggctggaccggacacaggtgctgcatggctgtcgtcagctcgtgtcgtgagatgttgggttaagtcccgcaacgagcgcaaccctcgcctctagttgccatcattaagttgggcactctagagggactgccggtgataagccgagaggaaggtggggatgac
OTU280332	0	0	0	0	1	5	0	0	4	1	2	2	0	0	2	0	0	3	0	2	0	0	0	0	1	1	0	0	0	0	0	0	0	2	1	0	0	1	0	0	0	0	1	0	1	0	0	0	0	0	0	0	0	0	3	0	0	1	0	0	79	0	0	0	4	2	0	1	2	0	3	3	0	0	2	2	1	Bacteria	Proteobacteria	Gammaproteobacteria	Xanthomonadales	Xanthomonadaceae	Dokdonella		0.89	gtagtccacgccctaaacgatgcgaactggacgttggttgcaacttggcaatcagtgtcgaagctaacgcgttaagttcgccgcctggggagtacggtcgcaagactgaaactcaaaggaattgacgggggcccgcacaagcggtggagtatgtggtttaattcgatgcaacgcgaagaaccttacctggccttgacatccagtgaactttccagagatggattggtgccttcgggaacactgagacaggtgctgcatggctgtcgtcagctcgtgtcgtgagatgttgggttaagtcccgcaacgagcgcaacccttgtccttagttgccagcacgtaaaggtgggaactctaaggagactgccggtgacaaaccggaggaaggtggggatgac
OTU281086	0	3	2	3	7	9	19	6	8	15	12	12	11	15	19	20	8	17	10	17	0	1	0	1	8	18	16	26	6	15	23	1	2	2	3	5	1	6	0	0	0	0	4	0	0	0	1	0	0	2	0	1	5	0	2	0	0	0	0	0	0	0	0	2	0	2	0	0	0	1	0	0	0	1	2	1	0	Bacteria	Proteobacteria	Betaproteobacteria	Burkholderiales	Comamonadaceae			1	gtagtccacgccctaaacgatgtcaactggttgttgggaattcactttctcagtaacgaagctaacgcgtgaagttgaccgcctggggagtacggccgcaaggttgaaactcaaaggaattgacggggacccgcacaagcggtggatgatgtggtttaattcgatgcaacgcgaaaaaccttacccacctttgacatgtatggaagtcgctagagatagcttcgtgctcgaaagagagccataacacaggtgctgcatggctgtcgtcagctcgtgtcgtgagatgttgggttaagtcccgcaacgagcgcaacccttgtcattagttgctacatttagttgggcactctaatgagactgccggtgacaaaccggaggaaggtggggatgac
OTU281618	1	1	4	2	2	0	0	1	1	0	1	1	4	3	6	0	4	7	3	4	0	0	0	0	0	0	0	0	0	0	0	0	1	1	0	0	0	0	0	1	0	0	2	1	5	0	1	0	2	4	1	0	1	1	8	1	11	1	0	1	2	4	13	17	1	11	11	13	4	1	5	11	14	4	23	12	21	Bacteria	Proteobacteria	Alphaproteobacteria	Rhizobiales	Rhizobiaceae			0.76	gtagtccacgccgtaaacgatgaatgttagccgtcgggcagtttactgttcggtggcgcagctaacgcattaaacattccgcctggggagtacggtcgcaagattaaaactcaaaggaattgacgggggcccgcacaagcggtggagcatgtggtttaattcgaagcaacgcgcagaaccttaccagcccttgacatcccgatcgcggattacggagacgttttccttcagttcggctggatcggagacaggtgctgcatggctgtcgtcagctcgtgtcgtgagatgttgggttaagtcccgcaacgagcgcaaccctcgcccttagttgccagcatttagttgggcactctaaggggactgccggtgataagccgagaggaaggtggggatgac
OTU284621	3	0	0	0	0	0	1	0	0	0	0	0	2	2	0	0	2	0	0	0	11	20	1	6	6	6	10	5	20	12	11	6	8	13	9	3	5	28	1	1	0	0	2	0	0	0	0	0	0	0	1	0	0	0	0	0	0	7	2	1	0	0	1	0	0	0	0	0	0	1	0	1	1	0	0	2	1	Bacteria	Chloroflexi	C0119					0.94	ttagtcctagcagtaaacgatggatactaggtgtggggggtgttgacccctcctgtgccgaagctaacgcattaagtatcccgcctggggagtacggtcgcaagactaaaactcaaaggaattgacggggacccgcacaagcagcggagcgtgtggtttaattcgatgcaacgcgaagaaccttacctaggcttgacatacactcgcaacctctcgaaagaggggcctccttcgggacgggtgtacagatgctgcatggctgtcgtcagctcgtgtcgtgagatgttgggttaagtcccgcaacgagcgcaacccctgtttccagttgcatatctggagagactgccggtacagaaccggaggaaggtggggatgac
OTU290815	5	6	4	2	2	1	1	0	0	0	0	0	1	0	4	0	2	1	0	1	82	59	47	50	13	3	10	5	11	16	10	31	33	34	24	37	47	78	27	28	32	2	2	0	0	2	3	4	1	3	1	0	0	0	4	3	0	8	16	11	0	0	0	1	0	1	0	0	0	0	0	0	0	3	0	0	0	Bacteria	Actinobacteria	Thermoleophilia	Solirubrobacterales				1	gtagtccacgccgtaaacgatgggcactaggtgtgggaggtgtcgactcctcccgtgccgtcgctaacgcactaagtgccccgcctggggagtacggccgcaaggctaaaactcaaaggaattgacgggggcccgcacaagcagcggagcatgtggtttaattcgacgcaacgcgaagaaccttacctgggcttgacatgttggtgaccgccgtggaaacacggttttccttcgggacaccatcacaggtggtgcatggctgtcgtcagctcgtgtcgtgagatgttgggttaagtcccgcaacgagcgcaacccccgttccatgttgccatcattaagttggggactcatgggagactgccggtgacaaaccggaggaaggtggggatgac
OTU292132	0	0	0	0	0	0	0	0	0	0	0	0	0	0	0	0	0	0	0	0	17	18	29	33	14	11	9	8	11	7	8	23	33	21	40	21	14	20	0	0	0	0	0	0	0	0	0	0	0	0	0	0	0	0	0	0	0	0	0	0	0	0	0	0	0	0	0	0	0	0	0	0	0	0	0	0	0	Bacteria	Actinobacteria	Actinobacteria	Actinomycetales				0.69	gtagtccacgccgtaaacgttgggcgctaggtgtgggatccttccacggattccgtgccgcagctaacgcattaagcgccccgcctggggagtacggccgcaaggctaaaactcaaaggaattgacgggggcccgcacaagcggcggagcatgttgcttaattcgacgcaacgcgaagaaccttaccaaggtttgacatgcagggaaaagccgtagagatacggtgtccgtaagggtcctgcacaggtggtgcatggctgtcgtcagctcgtgtcgtgagatgttgggttaagtcccgcaacgagcgcaaccctcgtcctatgttgccagcggataatgccggggactcataggagactgccggggtcaactcggaggaaggtggggatgac
OTU292733	0	0	0	0	3	0	2	0	0	1	0	0	0	0	0	0	1	0	0	0	0	0	0	0	0	2	0	0	2	0	0	0	0	0	0	0	0	2	0	0	0	6	0	4	1	0	1	16	7	0	0	1	3	2	1	0	0	0	0	0	29	0	9	1	9	4	2	1	2	4	5	2	5	10	1	1	2	Bacteria	Proteobacteria	Betaproteobacteria	Burkholderiales	Comamonadaceae	Rubrivivax	gelatinosus	0.78	gtagtccatgccgtaaacgatgagtgttcgcccttggtctacgcagatcaggggctcagctaacgcgtgaaacactccgcctggggagtacggtcgcaagaccgaaactcaaaggaattgacgggggcctgcacaagcggtggagcatgtggtttaattcgatgcaacgcgaaaaaccttacctacccttgacatgtctggaatcctgaagagatttgggagtgctcgaaagagagccagaacacaggtgctgcatggccgtcgtcagctcgtgtcgtgagatgttgggttaagtcccgcaacgagcgcaacccttgtcattagttgctacgaaagggcactctaatgagactgccggtgacaaaccggaggaaggtggggatgac
OTU294205	1	0	7	2	1	15	3	8	42	47	4	15	3	1	6	0	5	5	2	5	0	0	2	1	11	5	3	10	7	16	10	2	1	3	1	1	4	1	0	0	0	14	3	2	1	0	3	1	1	0	1	0	2	0	2	0	26	0	0	0	6	18	10	27	99	7	6	13	0	10	1	1	3	3	18	4	0	Bacteria	Actinobacteria	Actinobacteria	Actinomycetales	Actinosynnemataceae	Lentzea	albidocapillata	0.97	gtagtccacgccgtaaacggtgggtgctaggtgtggggggcttccacgccctctgtgccgcagctaacgcattaagcaccccgcctggggagtacggccgcaaggctaaaactcaaaggaattgacgggggcccgcacaagcggcggagcatgtggattaattcgatgcaacgcgaagaaccttacctgggcttgacatggactagaaagctctagagatagagcctcccttgtggctggttcacaggtggtgcatggctgtcgtcagctcgtgtcgtgagatgttgggttaagtcccgcaacgagcgcaaccctcgttccatgttgccagcgggtaatgccggggactcatgggagactgccggggtcaactcggaggaaggtggggatgac
