# Supplementary material for: Bt-Modified Transgenic Rice May Shift the Composition and Diversity of Rhizosphere Microbiota
Source: Plants (Basel). 2024 May 8;13(10):1300. doi: 10.3390/plants13101300 (PMC11125220; doi:10.3390/plants13101300)
Supplement: Supplementary file 1 [file plants-13-01300-s001.zip › R-scripts/my_inputfiles/ACM_supplementary_data_taxonomy.txt]

Domain	Phylum	Class	Order	Family	Genus	Species
OTU_1	Firmicutes	Bacilli	Bacillales	Bacillaceae	Bacillus	flexus
OTU_5	Actinobacteria	Actinobacteria	Actinomycetales	Nocardioidaceae
OTU_38	Firmicutes	Bacilli	Bacillales	Bacillaceae
OTU_2	Actinobacteria	Actinobacteria	Actinomycetales	Nocardioidaceae
OTU_4	Firmicutes	Bacilli	Bacillales	Alicyclobacillaceae	Alicyclobacillus
OTU_51	Firmicutes	Clostridia	Clostridiales	Clostridiaceae	Clostridium
OTU_163	Cyanobacteria	Chloroplast	Stramenopiles
OTU_3	Nitrospirae	Nitrospira	Nitrospirales	[Thermodesulfovibrionaceae]	GOUTA19
OTU_8	Proteobacteria	Alphaproteobacteria	Rhizobiales	Hyphomicrobiaceae
OTU_9	Firmicutes	Bacilli	Bacillales
OTU_512	Firmicutes	Bacilli	Bacillales	Bacillaceae	Bacillus
OTU_223	Proteobacteria	Deltaproteobacteria	Myxococcales	Myxococcaceae
OTU_103	Firmicutes	Bacilli	Bacillales	Bacillaceae	Bacillus	firmus
OTU_197	Proteobacteria	Gammaproteobacteria	Methylococcales
OTU_36	Actinobacteria	Actinobacteria	Actinomycetales	Mycobacteriaceae	Mycobacterium
OTU_199	Proteobacteria	Alphaproteobacteria	Rhizobiales	Hyphomicrobiaceae
OTU_49	Actinobacteria	Actinobacteria	Actinomycetales	Streptomycetaceae	Streptomyces
OTU_10	Firmicutes	Bacilli	Bacillales	Bacillaceae	Bacillus
OTU_7	Proteobacteria	Deltaproteobacteria	Syntrophobacterales	Syntrophobacteraceae
OTU_282	Proteobacteria	Deltaproteobacteria	Myxococcales
OTU_15	Actinobacteria	Actinobacteria	Actinomycetales	Nocardioidaceae
OTU_114	Firmicutes	Bacilli	Bacillales
OTU_630	Proteobacteria	Gammaproteobacteria	Aeromonadales	Aeromonadaceae
OTU_152	Acidobacteria	Acidobacteriia	Acidobacteriales	Koribacteraceae
OTU_6	Nitrospirae	Nitrospira	Nitrospirales	[Thermodesulfovibrionaceae]	GOUTA19
OTU_93	Firmicutes	Bacilli	Bacillales	Bacillaceae	Bacillus
OTU_35	Acidobacteria	[Chloracidobacteria]	RB41
OTU_263	Firmicutes	Clostridia	Clostridiales	Clostridiaceae
OTU_269	Firmicutes	Bacilli	Bacillales	Alicyclobacillaceae	Alicyclobacillus
OTU_237	Proteobacteria	Gammaproteobacteria	Pseudomonadales	Moraxellaceae	Acinetobacter
OTU_188	Acidobacteria	Acidobacteria-6	iii1-15
OTU_486	Firmicutes	Clostridia	Clostridiales	Clostridiaceae
OTU_71	Proteobacteria	Alphaproteobacteria	Sphingomonadales	Sphingomonadaceae	Kaistobacter
OTU_40	Firmicutes	Bacilli	Bacillales	Paenibacillaceae	Ammoniphilus
OTU_61	Actinobacteria	Actinobacteria	Actinomycetales	Nocardioidaceae
OTU_18	Firmicutes	Bacilli	Bacillales	Bacillaceae
OTU_32	Actinobacteria	Thermoleophilia	Gaiellales	Gaiellaceae
OTU_14	Proteobacteria	Deltaproteobacteria
OTU_29	Proteobacteria	Alphaproteobacteria	Rhizobiales	Hyphomicrobiaceae	Rhodoplanes
OTU_16	Proteobacteria	Deltaproteobacteria	Desulfuromonadales	Geobacteraceae	Geobacter
OTU_19	Acidobacteria	Acidobacteria-6	iii1-15
OTU_592
OTU_28	Nitrospirae	Nitrospira	Nitrospirales	FW
OTU_59	Acidobacteria	Acidobacteria-6	CCU21
OTU_66	Proteobacteria	Gammaproteobacteria	Methylococcales
OTU_98	Firmicutes	Clostridia	Clostridiales	Caldicoprobacteraceae	Caldicoprobacter
OTU_41	Proteobacteria	Deltaproteobacteria	Desulfuromonadales	Desulfuromonadaceae
OTU_303	Proteobacteria	Deltaproteobacteria	Myxococcales	Myxococcaceae	Anaeromyxobacter
OTU_170	Proteobacteria	Gammaproteobacteria	Xanthomonadales	Sinobacteraceae	Steroidobacter
OTU_551	Proteobacteria	Deltaproteobacteria	Desulfuromonadales	Pelobacteraceae
OTU_58	Gemmatimonadetes	Gemm-1
OTU_27	Acidobacteria	Acidobacteria-6	iii1-15
OTU_21	Proteobacteria	Betaproteobacteria	SC-I-84
OTU_31	Proteobacteria	Gammaproteobacteria
OTU_120	Chloroflexi	Ellin6529
OTU_69	Actinobacteria	Thermoleophilia	Solirubrobacterales
OTU_44	Acidobacteria	Acidobacteria-6	iii1-15
OTU_13	Proteobacteria	Alphaproteobacteria	Rhizobiales	Hyphomicrobiaceae
OTU_23	Actinobacteria	Actinobacteria	Actinomycetales	Microbacteriaceae	Agromyces
OTU_74	Proteobacteria	Deltaproteobacteria	Syntrophobacterales	Syntrophobacteraceae
OTU_90	Cyanobacteria	Synechococcophycideae	Pseudanabaenales	Pseudanabaenaceae	Arthronema
OTU_112	Firmicutes	Clostridia	Clostridiales	Clostridiaceae	Clostridium
OTU_64	Firmicutes	Bacilli	Bacillales	Bacillaceae
OTU_68	Actinobacteria	Actinobacteria	Actinomycetales	Nocardioidaceae
OTU_22	Proteobacteria	Deltaproteobacteria	Desulfobacterales	Desulfobulbaceae
OTU_42	Proteobacteria	Gammaproteobacteria	Enterobacteriales	Enterobacteriaceae
OTU_111	Actinobacteria	MB-A2-108	0319-7L14
OTU_150	Actinobacteria	Thermoleophilia	Solirubrobacterales
OTU_246	Proteobacteria	Gammaproteobacteria	Methylococcales
OTU_52	Acidobacteria	Acidobacteria-6	iii1-15
OTU_11	Firmicutes	Bacilli	Bacillales
OTU_177	Cyanobacteria	Chloroplast	Stramenopiles
OTU_87	Proteobacteria	Betaproteobacteria	SC-I-84
OTU_227	Proteobacteria	Gammaproteobacteria	Pseudomonadales	Pseudomonadaceae	Pseudomonas
OTU_102	Nitrospirae	Nitrospira	Nitrospirales	[Thermodesulfovibrionaceae]	GOUTA19
OTU_125	Proteobacteria	Deltaproteobacteria	Syntrophobacterales	Syntrophobacteraceae
OTU_12	Proteobacteria	Gammaproteobacteria	Xanthomonadales	Sinobacteraceae
OTU_20	Proteobacteria	Deltaproteobacteria	Syntrophobacterales	Syntrophobacteraceae
OTU_604	Actinobacteria	Actinobacteria	Actinomycetales	Streptomycetaceae	Streptomyces
OTU_413	Proteobacteria	Gammaproteobacteria
OTU_106	Acidobacteria	Acidobacteria-5
OTU_50	Acidobacteria	Acidobacteria-6	iii1-15
OTU_70	Proteobacteria	Betaproteobacteria	MND1
OTU_65	Gemmatimonadetes	Gemm-1
OTU_956	Firmicutes	Clostridia	Clostridiales	Veillonellaceae
OTU_75	Proteobacteria	Deltaproteobacteria	MBNT15
OTU_30	Acidobacteria	Acidobacteria-6	iii1-15
OTU_312	Firmicutes	Bacilli	Bacillales	Paenibacillaceae	Brevibacillus
OTU_37	Actinobacteria	Thermoleophilia	Gaiellales	Gaiellaceae
OTU_24	Proteobacteria	Betaproteobacteria
OTU_55	Chloroflexi	Ellin6529
OTU_56	Proteobacteria	Alphaproteobacteria	Rhizobiales	Hyphomicrobiaceae	Rhodoplanes
OTU_43	Gemmatimonadetes	Gemm-1
OTU_815	Actinobacteria	Thermoleophilia	Solirubrobacterales
OTU_343	Firmicutes	Clostridia	Clostridiales	Clostridiaceae	Clostridium
OTU_26	Acidobacteria	BPC102	MVS-40
OTU_424	Proteobacteria	Alphaproteobacteria	Rhizobiales	Bradyrhizobiaceae	Balneimonas
OTU_399	Firmicutes
OTU_25	Chlorobi	BSV26	PK329
OTU_94	Proteobacteria	Deltaproteobacteria	[Entotheonellales]	[Entotheonellaceae]
OTU_229	Proteobacteria	Alphaproteobacteria	Rhodobacterales	Rhodobacteraceae	Amaricoccus
OTU_79	Acidobacteria	Acidobacteriia	Acidobacteriales	Koribacteraceae
OTU_67	Acidobacteria	Acidobacteria-6	iii1-15	mb2424
OTU_45	Actinobacteria	Actinobacteria	Actinomycetales	Streptosporangiaceae
OTU_245	Actinobacteria	Actinobacteria	Actinomycetales	Thermomonosporaceae
OTU_60	Actinobacteria	Actinobacteria	Actinomycetales	Kineosporiaceae
OTU_158	Actinobacteria	Thermoleophilia	Solirubrobacterales
OTU_448	Acidobacteria	Acidobacteria-6	CCU21
OTU_100	Proteobacteria	Gammaproteobacteria	Chromatiales
OTU_164	Chlorobi	Ignavibacteria	Ignavibacteriales	Ignavibacteriaceae
OTU_2351	Proteobacteria	Betaproteobacteria	Rhodocyclales	Rhodocyclaceae
OTU_602	Firmicutes	Bacilli	Bacillales	Bacillaceae	Bacillus
OTU_17	Acidobacteria	Acidobacteriia	Acidobacteriales	Koribacteraceae
OTU_46	Acidobacteria	Acidobacteria-6	iii1-15
OTU_34	Proteobacteria	Deltaproteobacteria	Desulfuromonadales	Geobacteraceae	Geobacter
OTU_619	Firmicutes	Bacilli	Bacillales	Bacillaceae
OTU_92	Actinobacteria	Actinobacteria	Actinomycetales	Intrasporangiaceae
OTU_325	Proteobacteria	Alphaproteobacteria	Sphingomonadales	Sphingomonadaceae	Kaistobacter
OTU_423	Chlorobi	Ignavibacteria	Ignavibacteriales	Ignavibacteriaceae
OTU_47	Acidobacteria	Acidobacteriia	Acidobacteriales	Koribacteraceae
OTU_128	Gemmatimonadetes	Gemmatimonadetes
OTU_96	Gemmatimonadetes	Gemm-1
OTU_287	Nitrospirae	Nitrospira	Nitrospirales	[Thermodesulfovibrionaceae]	GOUTA19
OTU_390	Proteobacteria	Alphaproteobacteria	Sphingomonadales	Sphingomonadaceae	Novosphingobium
OTU_1416	Acidobacteria	Acidobacteria-6	iii1-15
OTU_48	Proteobacteria	Betaproteobacteria	Hydrogenophilales	Hydrogenophilaceae	Thiobacillus
OTU_53	GN04	MSB-5A5
OTU_826
OTU_154	Proteobacteria	Gammaproteobacteria	Methylococcales	Methylococcaceae	Methylomicrobium
OTU_57	Actinobacteria	Thermoleophilia	Solirubrobacterales
OTU_127	Proteobacteria	Gammaproteobacteria	Methylococcales	Methylococcaceae
OTU_85	Chloroflexi	S085
OTU_149	Proteobacteria	Betaproteobacteria
OTU_196	Actinobacteria	Actinobacteria	Actinomycetales	Nocardioidaceae
OTU_140	Proteobacteria	Gammaproteobacteria	Xanthomonadales	Sinobacteraceae
OTU_444	Proteobacteria	Gammaproteobacteria	Legionellales	Coxiellaceae
OTU_281	Actinobacteria	Actinobacteria	Actinomycetales	Microbacteriaceae	Microbacterium
OTU_72	Acidobacteria	Acidobacteria-6	iii1-15
OTU_189	Proteobacteria	Betaproteobacteria	Burkholderiales	Comamonadaceae
OTU_159	Proteobacteria	Deltaproteobacteria	Desulfuromonadales	Geobacteraceae	Geobacter
OTU_73	Acidobacteria	S035
OTU_259	Proteobacteria	Betaproteobacteria	SBla14
OTU_176	Proteobacteria	Alphaproteobacteria	Rhizobiales	Rhizobiaceae
OTU_1173	Proteobacteria	Gammaproteobacteria	Aeromonadales	Aeromonadaceae
OTU_257	Firmicutes	Bacilli	Bacillales	Bacillaceae	Bacillus
OTU_724	Actinobacteria	Thermoleophilia	Gaiellales	Gaiellaceae
OTU_126	Proteobacteria	Deltaproteobacteria	Desulfuromonadales
OTU_406	Actinobacteria	Actinobacteria	Actinomycetales	Nocardioidaceae
OTU_116
OTU_225	Proteobacteria	Deltaproteobacteria	Syntrophobacterales	Syntrophaceae	Desulfobacca
OTU_84	Chlorobi	Ignavibacteria	Ignavibacteriales	Ignavibacteriaceae
OTU_119	Firmicutes	Clostridia	Clostridiales	Clostridiaceae	Clostridium
OTU_304	Firmicutes	Bacilli	Bacillales	Alicyclobacillaceae	Alicyclobacillus
OTU_2102	Firmicutes	Bacilli	Bacillales	Alicyclobacillaceae	Alicyclobacillus
OTU_192	Actinobacteria	Thermoleophilia	Solirubrobacterales
OTU_426	Proteobacteria	Deltaproteobacteria	Syntrophobacterales	Syntrophobacteraceae
OTU_193	Chlorobi	BSV26	C20
OTU_306	Proteobacteria	Deltaproteobacteria	Desulfuromonadales
OTU_161	Proteobacteria	Deltaproteobacteria	Desulfuromonadales	Geobacteraceae	Geobacter
OTU_157	Acidobacteria	BPC102	MVS-40
OTU_368	Cyanobacteria	Synechococcophycideae	Synechococcales	Synechococcaceae	Synechococcus
OTU_62	Acidobacteria	iii1-8	32-20
OTU_717	Firmicutes	Clostridia	Clostridiales	Ruminococcaceae	Ruminococcus
OTU_108	Firmicutes	Bacilli	Bacillales	Bacillaceae	Bacillus
OTU_214	Chloroflexi	S085
OTU_591	Proteobacteria	Gammaproteobacteria	Xanthomonadales	Xanthomonadaceae	Dokdonella
OTU_2435	Acidobacteria	[Chloracidobacteria]	RB41
OTU_734	Proteobacteria	Deltaproteobacteria	Myxococcales
