# Supplementary material for: Bt-Modified Transgenic Rice May Shift the Composition and Diversity of Rhizosphere Microbiota
Source: Plants (Basel). 2024 May 8;13(10):1300. doi: 10.3390/plants13101300 (PMC11125220; doi:10.3390/plants13101300)
Supplement: Supplementary file 1 [file plants-13-01300-s001.zip › R-scripts/my_inputfiles/ACM_supplementary_data_taxonomy.txt.bak]

Domain	Phylum	Class	Order	Family	Genus	Species
OTU509	Bacteria	Proteobacteria	Betaproteobacteria	Burkholderiales	Oxalobacteraceae	Janthinobacterium
OTU857	Bacteria	Proteobacteria	Betaproteobacteria	Burkholderiales	Oxalobacteraceae
OTU1077	Bacteria	Proteobacteria	Betaproteobacteria	Burkholderiales
OTU1299	Bacteria	Proteobacteria	Alphaproteobacteria	Rhizobiales	Hyphomicrobiaceae
OTU2567	Bacteria	AD3	ABS-6
OTU2717	Bacteria	Actinobacteria	Actinobacteria	Actinomycetales	Streptomycetaceae	Streptomyces	mirabilis
OTU3548	Bacteria	Proteobacteria	Gammaproteobacteria	Xanthomonadales	Xanthomonadaceae	Dokdonella
OTU5511	Bacteria	Proteobacteria	Alphaproteobacteria	Ellin329
OTU7053	Bacteria	Bacteroidetes	Flavobacteriia	Flavobacteriales	Flavobacteriaceae	Flavobacterium	frigidarium
OTU8079	Bacteria	Bacteroidetes	Flavobacteriia	Flavobacteriales	Flavobacteriaceae	Flavobacterium	succinicans
OTU8654	Bacteria	Chloroflexi	Chloroflexi	Roseiflexales	Kouleothrixaceae
OTU16874	Bacteria	Proteobacteria	Betaproteobacteria	Burkholderiales	Oxalobacteraceae
OTU17063	Bacteria	Proteobacteria	Betaproteobacteria	SC-I-84
OTU18162	Bacteria	Actinobacteria	Actinobacteria	Actinomycetales	Nocardioidaceae	Nocardioides	plantarum
OTU18738	Bacteria	Actinobacteria	Actinobacteria	Actinomycetales	Intrasporangiaceae
OTU19720	Bacteria	Actinobacteria	Thermoleophilia	Gaiellales	Gaiellaceae
OTU22462	Bacteria	Proteobacteria	Betaproteobacteria	Burkholderiales
OTU24891	Bacteria	Actinobacteria	Actinobacteria	Actinomycetales	Micromonosporaceae
OTU26508	Bacteria	Proteobacteria	Betaproteobacteria
OTU26739	Bacteria	Proteobacteria	Alphaproteobacteria	Sphingomonadales	Erythrobacteraceae
OTU29910	Bacteria	Actinobacteria	Actinobacteria	Actinomycetales	Microbacteriaceae
OTU32175	Bacteria	Actinobacteria	Actinobacteria	Actinomycetales	Nocardioidaceae
OTU35599	Bacteria	Bacteroidetes	Flavobacteriia	Flavobacteriales	Flavobacteriaceae	Formosa
OTU36002	Bacteria	Proteobacteria	Alphaproteobacteria	Caulobacterales	Caulobacteraceae	Caulobacter
OTU36241	Bacteria	Acidobacteria	Acidobacteriia	Acidobacteriales	Koribacteraceae	Candidatus_Koribacter
OTU37278	Bacteria	Proteobacteria	Gammaproteobacteria	Xanthomonadales	Xanthomonadaceae
OTU38000	Bacteria	Bacteroidetes	Flavobacteriia	Flavobacteriales	Flavobacteriaceae	Flavobacterium
OTU38231	Bacteria	Proteobacteria	Alphaproteobacteria	Rhizobiales	Bradyrhizobiaceae	Balneimonas
OTU39525	Bacteria	Proteobacteria	Deltaproteobacteria	Myxococcales
OTU40321	Bacteria	Proteobacteria	Betaproteobacteria	Burkholderiales	Comamonadaceae
OTU44250	Bacteria	Proteobacteria	Deltaproteobacteria	Myxococcales
OTU44268	Bacteria	Proteobacteria	Deltaproteobacteria	Myxococcales
OTU44850	Bacteria	Actinobacteria	Thermoleophilia	Gaiellales	Gaiellaceae
OTU46598	Bacteria	Proteobacteria	Gammaproteobacteria	Xanthomonadales	Sinobacteraceae	Steroidobacter
OTU46605	Bacteria	Actinobacteria	Actinobacteria	Actinomycetales	Streptomycetaceae	Streptomyces	mirabilis
OTU46720	Bacteria	Bacteroidetes	Flavobacteriia	Flavobacteriales	Flavobacteriaceae	Flavobacterium	columnare
OTU48122	Bacteria	Proteobacteria	Betaproteobacteria	SC-I-84
OTU48569	Bacteria	Proteobacteria	Betaproteobacteria	Burkholderiales	Comamonadaceae
OTU50667	Bacteria	Proteobacteria	Betaproteobacteria	A21b	EB1003
OTU50942	Bacteria	Chloroflexi	Chloroflexi	Herpetosiphonales
OTU51708	Bacteria	Firmicutes	Bacilli	Bacillales	Paenibacillaceae	Paenibacillus
OTU52686	Bacteria	AD3	ABS-6
OTU52972	Bacteria	Proteobacteria	Gammaproteobacteria	Pseudomonadales	Pseudomonadaceae	Pseudomonas	veronii
OTU57502	Bacteria	Proteobacteria	Deltaproteobacteria	Myxococcales	Haliangiaceae
OTU59929	Bacteria	Firmicutes	Bacilli	Lactobacillales	Enterococcaceae
OTU60363	Bacteria	Proteobacteria	Betaproteobacteria	Burkholderiales	Oxalobacteraceae
OTU60459	Bacteria	Chloroflexi	TK10	B07_WMSP1
OTU60868	Bacteria	Proteobacteria	Deltaproteobacteria	Myxococcales
OTU63361	Bacteria	Proteobacteria	Deltaproteobacteria	Myxococcales
OTU64843	Bacteria	Actinobacteria	Actinobacteria	Actinomycetales	Pseudonocardiaceae	Amycolatopsis
OTU67505	Bacteria	AD3	ABS-6
OTU67834	Bacteria	Proteobacteria	Betaproteobacteria	Methylophilales	Methylophilaceae
OTU67992	Bacteria	Actinobacteria	Thermoleophilia	Solirubrobacterales
OTU69575	Bacteria	Firmicutes	Bacilli	Bacillales	Bacillaceae	Bacillus
OTU70080	Bacteria	Bacteroidetes	Flavobacteriia	Flavobacteriales	Flavobacteriaceae	Flavobacterium	succinicans
OTU70224	Bacteria	Actinobacteria	Actinobacteria	Actinomycetales	Kineosporiaceae
OTU70899	Bacteria	Proteobacteria	Betaproteobacteria	Burkholderiales	Oxalobacteraceae
OTU70960	Bacteria	Actinobacteria	Actinobacteria	Actinomycetales	Nocardioidaceae	Kribbella
OTU71302	Bacteria	Proteobacteria	Betaproteobacteria	Burkholderiales	Oxalobacteraceae	Janthinobacterium
OTU76093	Bacteria	Actinobacteria	Actinobacteria	Actinomycetales	Micrococcaceae
OTU77318	Bacteria	Bacteroidetes	Flavobacteriia	Flavobacteriales	Flavobacteriaceae	Flavobacterium	succinicans
OTU79012	Bacteria	Actinobacteria	Actinobacteria	Actinomycetales	Microbacteriaceae
OTU81401	Bacteria	Actinobacteria	Actinobacteria	Actinomycetales	Thermomonosporaceae	Actinocorallia
OTU82867	Bacteria	Actinobacteria	Actinobacteria	Actinomycetales	Nocardioidaceae	Nocardioides
OTU83568	Bacteria	Proteobacteria	Gammaproteobacteria	Legionellales
OTU84503	Bacteria	Proteobacteria	Deltaproteobacteria	Myxococcales	Polyangiaceae
OTU85149	Bacteria	Proteobacteria	Betaproteobacteria	Ellin6067
OTU85482	Bacteria	Actinobacteria	Thermoleophilia	Gaiellales	Gaiellaceae
OTU85567	Bacteria	Proteobacteria	Gammaproteobacteria	Alteromonadales	Alteromonadaceae	Cellvibrio
OTU86605	Bacteria	Proteobacteria	Betaproteobacteria	Burkholderiales	Oxalobacteraceae	Herbaspirillum
OTU88984	Bacteria	Actinobacteria	Actinobacteria	Actinomycetales	Nocardioidaceae
OTU91279	Bacteria	Proteobacteria	Betaproteobacteria	Burkholderiales	Oxalobacteraceae	Herbaspirillum
OTU91749	Bacteria	Proteobacteria	Gammaproteobacteria	Pseudomonadales	Pseudomonadaceae	Pseudomonas	umsongensis
OTU94131	Bacteria	Proteobacteria	Deltaproteobacteria	Myxococcales	Myxococcaceae	Myxococcus
OTU94752	Bacteria	Proteobacteria	Gammaproteobacteria	Pseudomonadales	Pseudomonadaceae	Pseudomonas
OTU95378	Bacteria	Proteobacteria	Betaproteobacteria	MND1
OTU96166	Bacteria	Actinobacteria	Actinobacteria	Actinomycetales	Pseudonocardiaceae	Amycolatopsis
OTU97580	Bacteria	Actinobacteria	Actinobacteria	Actinomycetales	Thermomonosporaceae	Actinocorallia
OTU100520	Bacteria	Firmicutes	Bacilli	Bacillales	Paenibacillaceae	Paenibacillus	chondroitinus
OTU100786	Bacteria	Proteobacteria	Betaproteobacteria	Ellin6067
OTU102740	Bacteria	Actinobacteria	Actinobacteria	Actinomycetales	Nocardioidaceae
OTU102856	Bacteria	Proteobacteria	Betaproteobacteria	Burkholderiales	Comamonadaceae	Methylibium
OTU104732	Bacteria	Proteobacteria	Gammaproteobacteria	Pseudomonadales	Pseudomonadaceae	Pseudomonas	umsongensis
OTU105082	Bacteria	Proteobacteria	Alphaproteobacteria	Rhizobiales	Hyphomicrobiaceae	Rhodoplanes
OTU106874	Bacteria	Proteobacteria	Alphaproteobacteria	Rhizobiales	Hyphomicrobiaceae
OTU107128	Bacteria	Proteobacteria	Betaproteobacteria	Burkholderiales	Oxalobacteraceae
OTU107653	Bacteria	Bacteroidetes	Flavobacteriia	Flavobacteriales	Flavobacteriaceae	Flavobacterium
OTU108115	Bacteria	Proteobacteria	Gammaproteobacteria	Xanthomonadales	Xanthomonadaceae
OTU108719	Bacteria	Bacteroidetes	Flavobacteriia	Flavobacteriales	Flavobacteriaceae	Flavobacterium
OTU108737	Bacteria	Proteobacteria	Alphaproteobacteria	Rhizobiales	Phyllobacteriaceae	Phyllobacterium
OTU109161	Bacteria	AD3	ABS-6
OTU112949	Bacteria	Bacteroidetes	Flavobacteriia	Flavobacteriales	Flavobacteriaceae	Flavobacterium	succinicans
OTU115764	Bacteria	Proteobacteria	Betaproteobacteria	Burkholderiales	Comamonadaceae	Acidovorax
OTU116283	Bacteria	Bacteroidetes	Flavobacteriia	Flavobacteriales	Flavobacteriaceae	Flavobacterium
OTU118385	Bacteria	Proteobacteria	Gammaproteobacteria	Xanthomonadales	Xanthomonadaceae	Stenotrophomonas
OTU122767	Bacteria	Actinobacteria	Actinobacteria	Actinomycetales	Streptomycetaceae	Streptomyces	mirabilis
OTU124391	Bacteria	Proteobacteria	Betaproteobacteria	Burkholderiales	Comamonadaceae	Methylibium
OTU125805	Bacteria	Proteobacteria	Betaproteobacteria	Burkholderiales	Oxalobacteraceae
OTU131349	Bacteria	Actinobacteria	Actinobacteria	Actinomycetales	Nocardioidaceae
OTU132365	Bacteria	Proteobacteria	Gammaproteobacteria	Xanthomonadales	Xanthomonadaceae	Arenimonas
OTU134094	Bacteria	Proteobacteria	Betaproteobacteria	Methylophilales	Methylophilaceae	Methylotenera	mobilis
OTU135689	Bacteria	Actinobacteria	Actinobacteria	Actinomycetales	Streptomycetaceae
OTU137865	Bacteria	Proteobacteria	Betaproteobacteria	SC-I-84
OTU139310	Bacteria	Actinobacteria	Actinobacteria	Actinomycetales	Nakamurellaceae
OTU139491	Bacteria	Proteobacteria	Alphaproteobacteria	Sphingomonadales	Sphingomonadaceae	Sphingopyxis	alaskensis
OTU143672	Bacteria	Proteobacteria	Betaproteobacteria	Burkholderiales	Oxalobacteraceae
OTU144925	Bacteria	Proteobacteria	Alphaproteobacteria	Rhizobiales	Rhizobiaceae	Agrobacterium
OTU145996	Bacteria	Actinobacteria	Actinobacteria	Actinomycetales	Micromonosporaceae
OTU147973	Bacteria
OTU148691	Bacteria	Proteobacteria	Betaproteobacteria	Methylophilales	Methylophilaceae
OTU149006	Bacteria	Actinobacteria	Thermoleophilia	Gaiellales	Gaiellaceae
OTU149414	Bacteria	Proteobacteria	Gammaproteobacteria	Pseudomonadales	Pseudomonadaceae	Pseudomonas	viridiflava
OTU149717	Bacteria	Proteobacteria	Betaproteobacteria	Burkholderiales	Oxalobacteraceae
OTU151714	Bacteria	Proteobacteria	Betaproteobacteria	Burkholderiales	Comamonadaceae	Limnohabitans
OTU152796	Bacteria	Actinobacteria	Actinobacteria	Actinomycetales	Streptomycetaceae	Streptomyces
OTU153130	Bacteria	Proteobacteria	Deltaproteobacteria	Desulfuromonadales	Geobacteraceae	Geobacter	lovleyi
OTU154115	Bacteria	Firmicutes	Bacilli	Bacillales	Planococcaceae	Sporosarcina
OTU154340	Bacteria	Actinobacteria	Actinobacteria	Actinomycetales	Microbacteriaceae	Yonghaparkia
OTU154704	Bacteria	Proteobacteria	Betaproteobacteria	Burkholderiales	Alcaligenaceae
OTU157206	Bacteria	Proteobacteria	Alphaproteobacteria	Rhizobiales	Phyllobacteriaceae	Aminobacter
OTU157464	Bacteria	Proteobacteria	Betaproteobacteria	Burkholderiales	Comamonadaceae	Variovorax	paradoxus
OTU157568	Bacteria	Actinobacteria	Thermoleophilia	Gaiellales	Gaiellaceae
OTU157688	Bacteria	Actinobacteria	Actinobacteria	Actinomycetales	Micrococcaceae
OTU157753	Bacteria	Proteobacteria	Alphaproteobacteria	Rhizobiales	Rhizobiaceae	Agrobacterium
OTU157754	Bacteria	Bacteroidetes	Flavobacteriia	Flavobacteriales	Flavobacteriaceae	Flavobacterium	columnare
OTU158796	Bacteria	Proteobacteria	Gammaproteobacteria	Xanthomonadales	Xanthomonadaceae
OTU159134	Bacteria	Proteobacteria	Gammaproteobacteria	Xanthomonadales	Xanthomonadaceae
OTU159555	Bacteria	Actinobacteria	Actinobacteria	Actinomycetales	Thermomonosporaceae	Actinocorallia
OTU162359	Bacteria	Proteobacteria	Betaproteobacteria	Burkholderiales	Comamonadaceae	Methylibium
OTU162362	Bacteria	Bacteroidetes	Flavobacteriia	Flavobacteriales	Flavobacteriaceae	Flavobacterium	succinicans
OTU163042	Bacteria	Proteobacteria	Gammaproteobacteria	Enterobacteriales	Enterobacteriaceae	Serratia
OTU163448	Bacteria	Proteobacteria	Alphaproteobacteria	Rhizobiales	Rhizobiaceae	Rhizobium	leguminosarum
OTU163724	Bacteria	Proteobacteria	Alphaproteobacteria	Rhizobiales	Hyphomicrobiaceae	Rhodoplanes
OTU163841	Bacteria	Proteobacteria	Deltaproteobacteria	Myxococcales
OTU164098	Bacteria	Actinobacteria	Actinobacteria	Actinomycetales	Nocardioidaceae	Aeromicrobium
OTU166398	Bacteria	Proteobacteria	Gammaproteobacteria	Xanthomonadales	Xanthomonadaceae	Dokdonella
OTU168376	Bacteria	Actinobacteria	Actinobacteria	Actinomycetales	Propionibacteriaceae	Microlunatus
OTU169406	Bacteria	Proteobacteria	Gammaproteobacteria	Xanthomonadales	Sinobacteraceae
OTU170051	Bacteria	Actinobacteria	Actinobacteria	Actinomycetales	Nocardioidaceae	Nocardioides
OTU173569	Bacteria	Actinobacteria	Thermoleophilia	Solirubrobacterales
OTU174014	Bacteria	Actinobacteria	MB-A2-108	0319-7L14
OTU174015	Bacteria	Actinobacteria	Actinobacteria	Actinomycetales	Micrococcaceae
OTU174121	Bacteria	Acidobacteria	Acidobacteriia	Acidobacteriales	Koribacteraceae
OTU175373	Bacteria	Actinobacteria	Actinobacteria	Actinomycetales	Microbacteriaceae	Agromyces
OTU176466	Bacteria	Actinobacteria	Actinobacteria	Actinomycetales	Intrasporangiaceae	Terracoccus
OTU176940	Bacteria	Proteobacteria	Betaproteobacteria	Burkholderiales	Oxalobacteraceae	Collimonas
OTU177006	Bacteria	Bacteroidetes	Flavobacteriia	Flavobacteriales	Flavobacteriaceae	Flavobacterium	succinicans
OTU177026	Bacteria	Proteobacteria	Alphaproteobacteria	Rhizobiales	Hyphomicrobiaceae	Rhodoplanes
OTU180273	Bacteria	Proteobacteria	Betaproteobacteria	Burkholderiales	Comamonadaceae
OTU180591	Bacteria	Actinobacteria	Actinobacteria	Actinomycetales	Streptomycetaceae
OTU181318	Bacteria	Proteobacteria	Alphaproteobacteria	Rhizobiales	Hyphomicrobiaceae	Rhodoplanes
OTU182166	Bacteria	Bacteroidetes	Flavobacteriia	Flavobacteriales	Flavobacteriaceae	Flavobacterium	succinicans
OTU182458	Bacteria	Actinobacteria	Actinobacteria	Actinomycetales	Streptomycetaceae	Streptomyces
OTU184616	Bacteria	Proteobacteria	Gammaproteobacteria	Alteromonadales	Alteromonadaceae	Cellvibrio
OTU184673	Bacteria	Actinobacteria	Actinobacteria	Actinomycetales	Nocardioidaceae	Nocardioides
OTU185671	Bacteria	Proteobacteria	Betaproteobacteria	Burkholderiales	Oxalobacteraceae
OTU186693	Bacteria	Actinobacteria	Actinobacteria	Actinomycetales	Pseudonocardiaceae	Pseudonocardia
OTU187237	Bacteria	Proteobacteria	Betaproteobacteria	Burkholderiales	Comamonadaceae	Rubrivivax
OTU187828	Bacteria	Proteobacteria	Betaproteobacteria	Burkholderiales	Comamonadaceae	Rubrivivax
OTU188689	Bacteria	Proteobacteria	Gammaproteobacteria	Xanthomonadales	Sinobacteraceae
OTU188783	Bacteria	Actinobacteria	Actinobacteria	Actinomycetales	Streptomycetaceae	Streptomyces	mirabilis
OTU192864	Bacteria	Proteobacteria	Betaproteobacteria	Burkholderiales	Comamonadaceae
OTU196394	Bacteria	Actinobacteria	Thermoleophilia	Gaiellales	Gaiellaceae
OTU197977	Bacteria	Proteobacteria	Gammaproteobacteria	Xanthomonadales	Xanthomonadaceae	Arenimonas
OTU198611	Bacteria	AD3	ABS-6
OTU198803	Bacteria	Bacteroidetes	Flavobacteriia	Flavobacteriales	Flavobacteriaceae	Flavobacterium
OTU201147	Bacteria	Proteobacteria	Betaproteobacteria
OTU201416	Bacteria	Nitrospirae	Nitrospira	Nitrospirales	Nitrospiraceae	Nitrospira
OTU201423	Bacteria	Proteobacteria	Betaproteobacteria	MND1
OTU201440	Bacteria	Proteobacteria	Betaproteobacteria	Burkholderiales	Comamonadaceae	Rhodoferax
OTU201501	Bacteria	Actinobacteria	Actinobacteria	Actinomycetales	Streptosporangiaceae
OTU202007	Bacteria	Proteobacteria	Betaproteobacteria	Burkholderiales	Comamonadaceae
OTU204197	Bacteria	Proteobacteria	Betaproteobacteria	Burkholderiales	Oxalobacteraceae
OTU204741	Bacteria	Proteobacteria	Betaproteobacteria	Burkholderiales	Comamonadaceae	Polaromonas
OTU206368	Bacteria	Proteobacteria	Alphaproteobacteria	Rhizobiales	Hyphomicrobiaceae	Devosia
OTU207385	Bacteria	Actinobacteria	Thermoleophilia	Gaiellales	Gaiellaceae
OTU210900	Bacteria	Actinobacteria	Actinobacteria	Actinomycetales	Actinosynnemataceae
OTU211940	Bacteria	Proteobacteria	Gammaproteobacteria	Enterobacteriales	Enterobacteriaceae
OTU212224	Bacteria	Proteobacteria	Betaproteobacteria	Burkholderiales	Comamonadaceae
OTU215365	Bacteria	Proteobacteria	Betaproteobacteria	Burkholderiales	Oxalobacteraceae
OTU215955	Bacteria	Actinobacteria	Actinobacteria	Actinomycetales	Thermomonosporaceae	Actinocorallia
OTU217165	Bacteria	Actinobacteria	Actinobacteria	Actinomycetales	Microbacteriaceae	Cryocola
OTU217667	Bacteria	Proteobacteria	Gammaproteobacteria	Xanthomonadales	Sinobacteraceae	Steroidobacter
OTU219412	Bacteria	Bacteroidetes	Flavobacteriia	Flavobacteriales	Flavobacteriaceae	Flavobacterium	succinicans
OTU219682	Bacteria	Actinobacteria	Actinobacteria	Actinomycetales	Thermomonosporaceae	Actinocorallia
OTU221859	Bacteria	Proteobacteria	Betaproteobacteria	Burkholderiales	Comamonadaceae	Pelomonas
OTU221862	Bacteria	Actinobacteria	Actinobacteria	Actinomycetales	Intrasporangiaceae	Phycicoccus
OTU222888	Bacteria	Proteobacteria	Gammaproteobacteria	Pseudomonadales	Pseudomonadaceae	Pseudomonas	umsongensis
OTU223120	Bacteria	Actinobacteria	Thermoleophilia	Solirubrobacterales	Solirubrobacteraceae
OTU233714	Bacteria	Proteobacteria	Deltaproteobacteria	Desulfuromonadales	Pelobacteraceae
OTU234062	Bacteria	Proteobacteria	Betaproteobacteria	Burkholderiales	Comamonadaceae	Methylibium
OTU235531	Bacteria	Proteobacteria	Betaproteobacteria	Burkholderiales	Comamonadaceae
OTU236056	Bacteria	Firmicutes	Bacilli	Bacillales	Planococcaceae	Sporosarcina
OTU236373	Bacteria	Bacteroidetes	Flavobacteriia	Flavobacteriales	Flavobacteriaceae	Flavobacterium
OTU238634	Bacteria	Actinobacteria	Actinobacteria	Actinomycetales	Thermomonosporaceae	Actinocorallia
OTU238851	Bacteria	Actinobacteria	Actinobacteria	Actinomycetales	Mycobacteriaceae	Mycobacterium
OTU239382	Bacteria	Bacteroidetes	Flavobacteriia	Flavobacteriales	Flavobacteriaceae	Flavobacterium
OTU239769	Bacteria	Proteobacteria	Alphaproteobacteria	Rhizobiales	Bradyrhizobiaceae	Bradyrhizobium
OTU244459	Bacteria	Proteobacteria	Betaproteobacteria	Burkholderiales	Comamonadaceae	Polaromonas
OTU248184	Bacteria	Proteobacteria	Alphaproteobacteria	Sphingomonadales	Sphingomonadaceae	Kaistobacter
OTU248299	Bacteria	Chloroflexi	TK10	AKYG885	Dolo_23
OTU248418	Bacteria	Actinobacteria	Actinobacteria	Actinomycetales	Thermomonosporaceae	Actinoallomurus	iriomotensis
OTU249034	Bacteria	Proteobacteria	Betaproteobacteria	Burkholderiales	Comamonadaceae
OTU251903	Bacteria	Actinobacteria	Actinobacteria	Actinomycetales	Micrococcaceae
OTU252903	Bacteria	Proteobacteria	Alphaproteobacteria	Rhizobiales	Hyphomicrobiaceae	Hyphomicrobium
OTU254317	Bacteria	Actinobacteria	Actinobacteria	Actinomycetales	Microbacteriaceae	Microbacterium
OTU255934	Bacteria	Actinobacteria	Thermoleophilia	Solirubrobacterales
OTU255962	Bacteria	Proteobacteria	Betaproteobacteria	Burkholderiales	Oxalobacteraceae
OTU256110	Bacteria	Acidobacteria	Acidobacteria-5
OTU257490	Bacteria	Proteobacteria	Alphaproteobacteria	Rhizobiales	Brucellaceae	Ochrobactrum
OTU257743	Bacteria	Proteobacteria	Alphaproteobacteria	Rhodospirillales	Rhodospirillaceae
OTU258205	Bacteria	Proteobacteria	Betaproteobacteria	Burkholderiales	Comamonadaceae	Polaromonas
OTU258683	Bacteria	Proteobacteria	Betaproteobacteria	Burkholderiales	Comamonadaceae
OTU259376	Bacteria	Proteobacteria	Alphaproteobacteria	Rhizobiales	Hyphomicrobiaceae	Rhodoplanes
OTU259746	Bacteria	Actinobacteria	Actinobacteria	Actinomycetales	Pseudonocardiaceae	Amycolatopsis
OTU260049	Bacteria	Firmicutes	Bacilli	Bacillales	Bacillaceae	Bacillus	flexus
OTU260152	Bacteria	Proteobacteria	Deltaproteobacteria	Myxococcales
OTU260619	Bacteria	Proteobacteria	Betaproteobacteria	Burkholderiales	Comamonadaceae	Polaromonas
OTU263453	Bacteria	Proteobacteria	Gammaproteobacteria	Xanthomonadales	Xanthomonadaceae	Dokdonella
OTU265492	Bacteria	Proteobacteria	Betaproteobacteria	Burkholderiales	Comamonadaceae	Rubrivivax
OTU267208	Bacteria	Bacteroidetes	Flavobacteriia	Flavobacteriales	Flavobacteriaceae	Flavobacterium	columnare
OTU267738	Bacteria	Proteobacteria	Alphaproteobacteria	Rhizobiales	Hyphomicrobiaceae	Rhodoplanes
OTU270038	Bacteria	Proteobacteria	Alphaproteobacteria	Rhizobiales	Phyllobacteriaceae
OTU271346	Bacteria	Proteobacteria	Betaproteobacteria	Burkholderiales	Comamonadaceae	Leptothrix
OTU272931	Bacteria	Proteobacteria	Gammaproteobacteria	Xanthomonadales	Sinobacteraceae
OTU274809	Bacteria	Actinobacteria	Actinobacteria	Actinomycetales	Microbacteriaceae	Salinibacterium
OTU275012	Bacteria	Proteobacteria	Betaproteobacteria	SC-I-84
OTU276371	Bacteria	Actinobacteria	Actinobacteria	Actinomycetales	Cellulomonadaceae	Cellulomonas	xylanilytica
OTU279672	Bacteria	Proteobacteria	Alphaproteobacteria	Rhizobiales	Rhizobiaceae	Agrobacterium
OTU280332	Bacteria	Proteobacteria	Gammaproteobacteria	Xanthomonadales	Xanthomonadaceae	Dokdonella
OTU281086	Bacteria	Proteobacteria	Betaproteobacteria	Burkholderiales	Comamonadaceae
OTU281618	Bacteria	Proteobacteria	Alphaproteobacteria	Rhizobiales	Rhizobiaceae
OTU284621	Bacteria	Chloroflexi	C0119
OTU290815	Bacteria	Actinobacteria	Thermoleophilia	Solirubrobacterales
OTU292132	Bacteria	Actinobacteria	Actinobacteria	Actinomycetales
OTU292733	Bacteria	Proteobacteria	Betaproteobacteria	Burkholderiales	Comamonadaceae	Rubrivivax	gelatinosus
OTU294205	Bacteria	Actinobacteria	Actinobacteria	Actinomycetales	Actinosynnemataceae	Lentzea	albidocapillata
