# Supplementary material for: Bt-Modified Transgenic Rice May Shift the Composition and Diversity of Rhizosphere Microbiota
Source: Plants (Basel). 2024 May 8;13(10):1300. doi: 10.3390/plants13101300 (PMC11125220; doi:10.3390/plants13101300)
Supplement: Supplementary file 1 [file plants-13-01300-s001.zip › R-scripts/my_inputfiles/coreRootOTUs.txt]

OTU_176
OTU_188
OTU_112
OTU_325
OTU_592
OTU_399
OTU_24
OTU_7
OTU_150
OTU_630
OTU_426
OTU_2102
OTU_20
OTU_15
OTU_734
OTU_21
OTU_826
OTU_42
OTU_70
OTU_85
OTU_9
OTU_444
OTU_199
OTU_4
OTU_192
OTU_237
OTU_92
OTU_62
OTU_58
OTU_152
OTU_36
OTU_2351
OTU_193
OTU_111
OTU_48
OTU_424
OTU_57
