# Supplementary material for: Bt-Modified Transgenic Rice May Shift the Composition and Diversity of Rhizosphere Microbiota
Source: Plants (Basel). 2024 May 8;13(10):1300. doi: 10.3390/plants13101300 (PMC11125220; doi:10.3390/plants13101300)
Supplement: Supplementary file 1 [file plants-13-01300-s001.zip › R-scripts/my_inputfiles/coreRootOTUs.txt.bak]

OTU39525
OTU162359
OTU221859
OTU258205
OTU162362
OTU239382
OTU2717
OTU81401
OTU97580
OTU159555
OTU215955
