# Supplementary material for: Bt-Modified Transgenic Rice May Shift the Composition and Diversity of Rhizosphere Microbiota
Source: Plants (Basel). 2024 May 8;13(10):1300. doi: 10.3390/plants13101300 (PMC11125220; doi:10.3390/plants13101300)
Supplement: Supplementary file 1 [file plants-13-01300-s001.zip › R-scripts/my_inputfiles/design.txt]

SampleID	Genotype	Lib	Rep	Exp	Type	Species	NumIndividuals	Label	Label2
S1F1	NonGM	NonGM	NonGM	NonGM	NonGM	NonGM	15036	NonGM	NonGM
S1F2	NonGM	NonGM	NonGM	NonGM	NonGM	NonGM	23809	NonGM	NonGM
S1F3	NonGM	NonGM	NonGM	NonGM	NonGM	NonGM	22039	NonGM	NonGM
S1F4	NonGM	NonGM	NonGM	NonGM	NonGM	NonGM	24445	NonGM	NonGM
S1K1	CK	CK	CK	CK	CK	CK	17254	CK	CK
S1K3	CK	CK	CK	CK	CK	CK	18979	CK	CK
S1K4	CK	CK	CK	CK	CK	CK	19053	CK	CK
S1T1	GM	GM	GM	GM	GM	GM	26079	GM	GM
S1T2	GM	GM	GM	GM	GM	GM	13885	GM	GM
S1T3	GM	GM	GM	GM	GM	GM	16218	GM	GM
S1T4	GM	GM	GM	GM	GM	GM	16720	GM	GM
S1T5	GM	GM	GM	GM	GM	GM	21202	GM	GM
S2F1	NonGM	NonGM	NonGM	NonGM	NonGM	NonGM	18457	NonGM	NonGM
S2F2	NonGM	NonGM	NonGM	NonGM	NonGM	NonGM	14284	NonGM	NonGM
S2F3	NonGM	NonGM	NonGM	NonGM	NonGM	NonGM	17084	NonGM	NonGM
S2F4	NonGM	NonGM	NonGM	NonGM	NonGM	NonGM	16337	NonGM	NonGM
S2F5	NonGM	NonGM	NonGM	NonGM	NonGM	NonGM	19897	NonGM	NonGM
S2K1	CK	CK	CK	CK	CK	CK	16699	CK	CK
S2K2	CK	CK	CK	CK	CK	CK	18218	CK	CK
S2K3	CK	CK	CK	CK	CK	CK	25116	CK	CK
S2K4	CK	CK	CK	CK	CK	CK	21591	CK	CK
S2K5	CK	CK	CK	CK	CK	CK	19036	CK	CK
S2T1	GM	GM	GM	GM	GM	GM	23476	GM	GM
S2T2	GM	GM	GM	GM	GM	GM	21883	GM	GM
S2T3	GM	GM	GM	GM	GM	GM	18971	GM	GM
S2T4	GM	GM	GM	GM	GM	GM	14444	GM	GM
S2T5	GM	GM	GM	GM	GM	GM	18322	GM	GM
S3F1	NonGM	NonGM	NonGM	NonGM	NonGM	NonGM	18200	NonGM	NonGM
S3F2	NonGM	NonGM	NonGM	NonGM	NonGM	NonGM	15262	NonGM	NonGM
S3F3	NonGM	NonGM	NonGM	NonGM	NonGM	NonGM	15067	NonGM	NonGM
S3F4	NonGM	NonGM	NonGM	NonGM	NonGM	NonGM	19293	NonGM	NonGM
S3F5	NonGM	NonGM	NonGM	NonGM	NonGM	NonGM	16875	NonGM	NonGM
S3K1	CK	CK	CK	CK	CK	CK	18487	CK	CK
S3K2	CK	CK	CK	CK	CK	CK	15101	CK	CK
S3K3	CK	CK	CK	CK	CK	CK	12425	CK	CK
S3K4	CK	CK	CK	CK	CK	CK	16964	CK	CK
S3K5	CK	CK	CK	CK	CK	CK	15169	CK	CK
S3T1	GM	GM	GM	GM	GM	GM	21024	GM	GM
S3T2	GM	GM	GM	GM	GM	GM	72137	GM	GM
S3T3	GM	GM	GM	GM	GM	GM	45701	GM	GM
S3T4	GM	GM	GM	GM	GM	GM	66024	GM	GM
S3T5	GM	GM	GM	GM	GM	GM	37913	GM	GM
S4F1	NonGM	NonGM	NonGM	NonGM	NonGM	NonGM	48672	NonGM	NonGM
S4F2	NonGM	NonGM	NonGM	NonGM	NonGM	NonGM	20360	NonGM	NonGM
S4F3	NonGM	NonGM	NonGM	NonGM	NonGM	NonGM	68195	NonGM	NonGM
S4F4	NonGM	NonGM	NonGM	NonGM	NonGM	NonGM	29998	NonGM	NonGM
S4F5	NonGM	NonGM	NonGM	NonGM	NonGM	NonGM	61621	NonGM	NonGM
S4K1	CK	CK	CK	CK	CK	CK	29761	CK	CK
S4K2	CK	CK	CK	CK	CK	CK	35412	CK	CK
S4K3	CK	CK	CK	CK	CK	CK	25854	CK	CK
S4K4	CK	CK	CK	CK	CK	CK	50606	CK	CK
S4T1	GM	GM	GM	GM	GM	GM	43881	GM	GM
S4T2	GM	GM	GM	GM	GM	GM	31000	GM	GM
S4T3	GM	GM	GM	GM	GM	GM	25542	GM	GM
S4T4	GM	GM	GM	GM	GM	GM	39111	GM	GM
S4T5	GM	GM	GM	GM	GM	GM	54164	GM	GM
S5F1	NonGM	NonGM	NonGM	NonGM	NonGM	NonGM	62341	NonGM	NonGM
S5F2	NonGM	NonGM	NonGM	NonGM	NonGM	NonGM	31165	NonGM	NonGM
S5F3	NonGM	NonGM	NonGM	NonGM	NonGM	NonGM	42573	NonGM	NonGM
S5F4	NonGM	NonGM	NonGM	NonGM	NonGM	NonGM	26361	NonGM	NonGM
S5F5	NonGM	NonGM	NonGM	NonGM	NonGM	NonGM	11694	NonGM	NonGM
S5K1	CK	CK	CK	CK	CK	CK	27868	CK	CK
S5K2	CK	CK	CK	CK	CK	CK	7108	CK	CK
S5K3	CK	CK	CK	CK	CK	CK	8674	CK	CK
S5K4	CK	CK	CK	CK	CK	CK	11384	CK	CK
S5K5	CK	CK	CK	CK	CK	CK	17173	CK	CK
S5T1	GM	GM	GM	GM	GM	GM	15309	GM	GM
S5T3	GM	GM	GM	GM	GM	GM	21301	GM	GM
S5T4	GM	GM	GM	GM	GM	GM	15482	GM	GM
S5T5	GM	GM	GM	GM	GM	GM	18683	GM	GM
