# Supplementary material for: Bt-Modified Transgenic Rice May Shift the Composition and Diversity of Rhizosphere Microbiota
Source: Plants (Basel). 2024 May 8;13(10):1300. doi: 10.3390/plants13101300 (PMC11125220; doi:10.3390/plants13101300)
Supplement: Supplementary file 1 [file plants-13-01300-s001.zip › R-scripts/my_inputfiles/design.txt.bak]

SampleID	Genotype	Lib	Rep	Exp	Type	Species	NumIndividuals	Label	Label2
CologneSoil4	CologneSoil4	Cologne	L388	Cologne	NS	Soil	Soil	15036	Soil	Soil_Cologne
CologneSoil2	CologneSoil2	Cologne	L388	Cologne	NS	Soil	Soil	23809	Soil	Soil_Cologne
CologneSoil3	CologneSoil3	Cologne	L388	Cologne	NS	Soil	Soil	22039	Soil	Soil_Cologne
CologneSoil1	CologneSoil1	Cologne	L388	Cologne	NS	Soil	Soil	24445	Soil	Soil_Cologne
CologneAtRhizo4	CologneAtRhizo4	Cologne	L388	Cologne	NS	Rhizo	At	17254	A.t.Rhizo	At_Cologne
CologneAtRhizo1	CologneAtRhizo1	Cologne	L388	Cologne	NS	Rhizo	At	18979	A.t.Rhizo	At_Cologne
CologneAtRhizo3	CologneAtRhizo3	Cologne	L388	Cologne	NS	Rhizo	At	19053	A.t.Rhizo	At_Cologne
CologneAtRhizo2	CologneAtRhizo2	Cologne	L388	Cologne	NS	Rhizo	At	26079	A.t.Rhizo	At_Cologne
CologneAtRoot4	CologneAtRoot4	Cologne	L388	Cologne	NS	Root	At	13885	A.t.Root	At_Cologne
CologneAtRoot2	CologneAtRoot2	Cologne	L388	Cologne	NS	Root	At	16218	A.t.Root	At_Cologne
CologneAtRoot3	CologneAtRoot3	Cologne	L388	Cologne	NS	Root	At	16720	A.t.Root	At_Cologne
CologneAtRoot1	CologneAtRoot1	Cologne	L388	Cologne	NS	Root	At	21202	A.t.Root	At_Cologne
CologneChRhizo4	CologneChRhizo4	Cologne	L388	Cologne	NS	Rhizo	Ch	18457	C.h.Rhizo	Ch_Cologne
CologneChRhizo3	CologneChRhizo3	Cologne	L388	Cologne	NS	Rhizo	Ch	14284	C.h.Rhizo	Ch_Cologne
CologneChRhizo2	CologneChRhizo2	Cologne	L388	Cologne	NS	Rhizo	Ch	17084	C.h.Rhizo	Ch_Cologne
CologneChRhizo1	CologneChRhizo1	Cologne	L388	Cologne	NS	Rhizo	Ch	16337	C.h.Rhizo	Ch_Cologne
CologneChRoot4	CologneChRoot4	Cologne	L388	Cologne	NS	Root	Ch	19897	C.h.Root	Ch_Cologne
CologneChRoot1	CologneChRoot1	Cologne	L388	Cologne	NS	Root	Ch	16699	C.h.Root	Ch_Cologne
CologneChRoot2	CologneChRoot2	Cologne	L388	Cologne	NS	Root	Ch	18218	C.h.Root	Ch_Cologne
CologneChRoot3	CologneChRoot3	Cologne	L388	Cologne	NS	Root	Ch	25116	C.h.Root	Ch_Cologne
EifelSoil1	EifelSoil1	Eifel	L39	Eifel	NS	Soil	Soil	21591	Soil	Soil_Eifel
EifelSoil2	EifelSoil2	Eifel	L39	Eifel	NS	Soil	Soil	19036	Soil	Soil_Eifel
EifelSoil3	EifelSoil3	Eifel	L39	Eifel	NS	Soil	Soil	23476	Soil	Soil_Eifel
EifelSoil4	EifelSoil4	Eifel	L39	Eifel	NS	Soil	Soil	21883	Soil	Soil_Eifel
EifelAtRhizo4	EifelAtRhizo4	Eifel	L39	Eifel	NS	Rhizo	At	18971	A.t.Rhizo	At_Eifel
EifelAtRhizo3	EifelAtRhizo3	Eifel	L39	Eifel	NS	Rhizo	At	14444	A.t.Rhizo	At_Eifel
EifelAtRhizo2	EifelAtRhizo2	Eifel	L39	Eifel	NS	Rhizo	At	18322	A.t.Rhizo	At_Eifel
EifelAtRhizo1	EifelAtRhizo1	Eifel	L39	Eifel	NS	Rhizo	At	18200	A.t.Rhizo	At_Eifel
EifelAtRoot4	EifelAtRoot4	Eifel	L39	Eifel	NS	Root	At	15262	A.t.Root	At_Eifel
EifelAtRoot2	EifelAtRoot2	Eifel	L39	Eifel	NS	Root	At	15067	A.t.Root	At_Eifel
EifelAtRoot3	EifelAtRoot3	Eifel	L39	Eifel	NS	Root	At	19293	A.t.Root	At_Eifel
EifelAtRoot1	EifelAtRoot1	Eifel	L39	Eifel	NS	Root	At	16875	A.t.Root	At_Eifel
EifelChRhizo1	EifelChRhizo1	Eifel	L39	Eifel	NS	Rhizo	Ch	18487	C.h.Rhizo	Ch_Eifel
EifelChRhizo3	EifelChRhizo3	Eifel	L39	Eifel	NS	Rhizo	Ch	15101	C.h.Rhizo	Ch_Eifel
EifelChRhizo2	EifelChRhizo2	Eifel	L39	Eifel	NS	Rhizo	Ch	12425	C.h.Rhizo	Ch_Eifel
EifelChRoot2	EifelChRoot2	Eifel	L39	Eifel	NS	Root	Ch	16964	C.h.Root	Ch_Eifel
EifelChRoot3	EifelChRoot3	Eifel	L39	Eifel	NS	Root	Ch	15169	C.h.Root	Ch_Eifel
EifelChRoot1	EifelChRoot1	Eifel	L39	Eifel	NS	Root	Ch	21024	C.h.Root	Ch_Eifel
GHrep1Soil1	GHrep1Soil1	CAS4	L28	GHrep1	GH	Soil	Soil	72137	Soil	Soil
GHrep1Soil3	GHrep1Soil3	CAS4	L28	GHrep1	GH	Soil	Soil	45701	Soil	Soil
GHrep1Soil2	GHrep1Soil2	CAS4	L28	GHrep1	GH	Soil	Soil	66024	Soil	Soil
GHrep1AhAuby2	GHrep1AhAuby2	Auby	L28	GHrep1	GH	Root	Ah	37913	A.h.Root	A.h.Auby
GHrep1AhAuby3	GHrep1AhAuby3	Auby	L28	GHrep1	GH	Root	Ah	48672	A.h.Root	A.h.Auby
GHrep1AhAuby1	GHrep1AhAuby1	Auby	L28	GHrep1	GH	Root	Ah	20360	A.h.Root	A.h.Auby
GHrep1AlMn2	GHrep1AlMn2	Mn	L28	GHrep1	GH	Root	Al	68195	A.l.Root	A.l.Mn
GHrep1AlMn3	GHrep1AlMn3	Mn	L28	GHrep1	GH	Root	Al	29998	A.l.Root	A.l.Mn
GHrep1AtCol2	GHrep1AtCol2	Col	L28	GHrep1	GH	Root	At	61621	A.t.Root	A.t.Col
GHrep1AtCol3	GHrep1AtCol3	Col	L28	GHrep1	GH	Root	At	29761	A.t.Root	A.t.Col
GHrep1AtCol1	GHrep1AtCol1	Col	L28	GHrep1	GH	Root	At	35412	A.t.Root	A.t.Col
GHrep1AtLer3	GHrep1AtLer3	Ler	L28	GHrep1	GH	Root	At	25854	A.t.Root	A.t.Ler
GHrep1AtLer2	GHrep1AtLer2	Ler	L28	GHrep1	GH	Root	At	50606	A.t.Root	A.t.Ler
GHrep1AtLer1	GHrep1AtLer1	Ler	L28	GHrep1	GH	Root	At	43881	A.t.Root	A.t.Ler
GHrep1AtSha2	GHrep1AtSha2	Sha	L28	GHrep1	GH	Root	At	31000	A.t.Root	A.t.Sha
GHrep1AtSha1	GHrep1AtSha1	Sha	L28	GHrep1	GH	Root	At	25542	A.t.Root	A.t.Sha
GHrep1ChOx2	GHrep1ChOx2	Ox	L28	GHrep1	GH	Root	Ch	39111	C.h.Root	C.h.Ox
GHrep1ChOx3	GHrep1ChOx3	Ox	L28	GHrep1	GH	Root	Ch	54164	C.h.Root	C.h.Ox
GHrep1ChOx1	GHrep1ChOx1	Ox	L28	GHrep1	GH	Root	Ch	62341	C.h.Root	C.h.Ox
GHrep2Soil1	GHrep2Soil1	CAS5	L35	GHrep2	GH	Soil	Soil	31165	Soil	Soil
GHrep2Soil2	GHrep2Soil2	CAS5	L35	GHrep2	GH	Soil	Soil	42573	Soil	Soil
GHrep2Soil3	GHrep2Soil3	CAS5	L35	GHrep2	GH	Soil	Soil	26361	Soil	Soil
GHrep2AhAuby3	GHrep2AhAuby3	Auby	L35	GHrep2	GH	Root	Ah	11694	A.h.Root	A.h.Auby
GHrep2AhAuby2	GHrep2AhAuby2	Auby	L35	GHrep2	GH	Root	Ah	27868	A.h.Root	A.h.Auby
GHrep2AlMn1	GHrep2AlMn1	Mn	L35	GHrep2	GH	Root	Al	7108	A.l.Root	A.l.Mn
GHrep2AlMn3	GHrep2AlMn3	Mn	L35	GHrep2	GH	Root	Al	8674	A.l.Root	A.l.Mn
GHrep2AlMn2	GHrep2AlMn2	Mn	L35	GHrep2	GH	Root	Al	11384	A.l.Root	A.l.Mn
GHrep2AtCol1	GHrep2AtCol1	Col	L35	GHrep2	GH	Root	At	17173	A.t.Root	A.t.Col
GHrep2AtCol3	GHrep2AtCol3	Col	L35	GHrep2	GH	Root	At	15309	A.t.Root	A.t.Col
GHrep2AtCol2	GHrep2AtCol2	Col	L35	GHrep2	GH	Root	At	21301	A.t.Root	A.t.Col
GHrep2AtLer1	GHrep2AtLer1	Ler	L35	GHrep2	GH	Root	At	15482	A.t.Root	A.t.Ler
GHrep2AtLer2	GHrep2AtLer2	Ler	L35	GHrep2	GH	Root	At	18683	A.t.Root	A.t.Ler
GHrep2AtLer3	GHrep2AtLer3	Ler	L35	GHrep2	GH	Root	At	11852	A.t.Root	A.t.Ler
GHrep2AtSha1	GHrep2AtSha1	Sha	L35	GHrep2	GH	Root	At	12162	A.t.Root	A.t.Sha
GHrep2AtSha3	GHrep2AtSha3	Sha	L35	GHrep2	GH	Root	At	9737	A.t.Root	A.t.Sha
GHrep2AtSha2	GHrep2AtSha2	Sha	L35	GHrep2	GH	Root	At	10709	A.t.Root	A.t.Sha
GHrep2ChOx3	GHrep2ChOx3	Ox	L35	GHrep2	GH	Root	Ch	19345	C.h.Root	C.h.Ox
GHrep2ChOx2	GHrep2ChOx2	Ox	L35	GHrep2	GH	Root	Ch	40230	C.h.Root	C.h.Ox
GHrep2ChOx1	GHrep2ChOx1	Ox	L35	GHrep2	GH	Root	Ch	21783	C.h.Root	C.h.Ox
