# Supplementary material for: Bt-Modified Transgenic Rice May Shift the Composition and Diversity of Rhizosphere Microbiota
Source: Plants (Basel). 2024 May 8;13(10):1300. doi: 10.3390/plants13101300 (PMC11125220; doi:10.3390/plants13101300)
Supplement: Supplementary file 1 [file plants-13-01300-s001.zip › R-scripts/my_inputfiles/RootOTUs.txt]

OTU857
OTU7053
OTU22462
OTU48569
OTU71302
OTU81401
OTU91279
OTU97580
OTU122767
OTU143672
OTU152796
OTU157754
OTU159555
OTU162359
OTU162362
OTU163841
OTU182166
OTU187828
OTU188783
OTU215955
OTU221859
OTU239382
OTU260152
OTU279672
OTU509
OTU2717
OTU3548
OTU29910
OTU35599
OTU39525
OTU40321
OTU44268
OTU46605
OTU46720
OTU50942
OTU57502
OTU83568
OTU102856
OTU116283
OTU135689
OTU148691
OTU157753
OTU163448
OTU206368
OTU219412
OTU221862
OTU234062
OTU258205
OTU267208
OTU1077
OTU166398
OTU182458
OTU255962
OTU16874
OTU134094
OTU159134
OTU176940
OTU257490
OTU36002
OTU180591
OTU192864
OTU204197
OTU217667
OTU238634
OTU265492
OTU294205
OTU86605
OTU108737
OTU115764
OTU260619
OTU215365
OTU219682
OTU38000
OTU70899
OTU118385
OTU281618
OTU24891
OTU52686
OTU64843
OTU70224
OTU85149
OTU132365
OTU151714
OTU202007
OTU210900
OTU212224
OTU217165
OTU235531
OTU249034
OTU258683
OTU271346
OTU274809
OTU281086
OTU77318
OTU112949
OTU177006
OTU197977
OTU259746
OTU70080
OTU107653
OTU201440
OTU204741
OTU236373
OTU244459
OTU67834
OTU108115
OTU108719
