# Supplementary material for: Bt-Modified Transgenic Rice May Shift the Composition and Diversity of Rhizosphere Microbiota
Source: Plants (Basel). 2024 May 8;13(10):1300. doi: 10.3390/plants13101300 (PMC11125220; doi:10.3390/plants13101300)
Supplement: Supplementary file 1 [file plants-13-01300-s001.zip › R-scripts/tern_e.R]

tern_e<-function (x, scale = 1, dimnames = NULL, dimnames_position = c("corner",
    "edge", "none"), dimnames_color = "black", id = NULL, id_color = "black",
    coordinates = FALSE, grid = TRUE, grid_color = "gray", labels = c("inside",
        "outside", "none"), labels_color = "darkgray", border = "black",
    bg = "white", pch = 19, cex = 1, prop_size = FALSE, col = "red",
    main = "ternary plot", newpage = TRUE, pop = TRUE, ...)
{
    labels <- match.arg(labels)
    if (grid == TRUE)
        grid <- "dotted"
    if (coordinates)
        id <- paste("(", round(x[, 1] * scale, 1), ",", round(x[,
            2] * scale, 1), ",", round(x[, 3] * scale, 1), ")",
            sep = "")
    dimnames_position <- match.arg(dimnames_position)
    if (is.null(dimnames) && dimnames_position != "none")
        dimnames <- colnames(x)
    if (is.logical(prop_size) && prop_size)
        prop_size <- 3
    if (ncol(x) != 3)
        stop("Need a matrix with 3 columns")
    if (any(x < 0))
        stop("X must be non-negative")
    s <- rowSums(x)
    if (any(s <= 0))
        stop("each row of X must have a positive sum")
    x <- x/s
    top <- sqrt(3)/2
    if (newpage)
        grid.newpage()
    xlim <- c(-0.03, 1.03)
    ylim <- c(-1, top)
    pushViewport(viewport(width = unit(1, "snpc")))
    if (!is.null(main))
        grid.text(main, y = 0.9, gp = gpar(fontsize = 18, fontstyle = 1))
    pushViewport(viewport(width = 0.8, height = 0.8, xscale = xlim,
        yscale = ylim, name = "plot"))
    eps <- 0.01
    grid.polygon(c(0, 0.5, 1), c(0, top, 0), gp = gpar(fill = bg,
        col = border), ...)
    if (dimnames_position == "corner") {
        grid.text(x = c(0, 1, 0.5), y = c(-0.02, -0.02, top +
            0.02), label = dimnames, gp = gpar(fontsize = 12))
    }
    if (dimnames_position == "edge") {
        shift <- eps * if (labels == "outside")
            8
        else 0
        grid.text(x = 0.25 - 2 * eps - shift, y = 0.5 * top +
            shift, label = dimnames[2], rot = 60, gp = gpar(col = dimnames_color))
        grid.text(x = 0.75 + 3 * eps + shift, y = 0.5 * top +
            shift, label = dimnames[1], rot = -60, gp = gpar(col = dimnames_color))
        grid.text(x = 0.5, y = -0.02 - shift, label = dimnames[3],
            gp = gpar(col = dimnames_color))
    }
    if (is.character(grid))
        for (i in 1:4 * 0.2) {
            grid.lines(c(1 - i, (1 - i)/2), c(0, 1 - i) * top,
                gp = gpar(lty = grid, col = grid_color))
            grid.lines(c(1 - i, 1 - i + i/2), c(0, i) * top,
                gp = gpar(lty = grid, col = grid_color))
            grid.lines(c(i/2, 1 - i + i/2), c(i, i) * top, gp = gpar(lty = grid,
                col = grid_color))
            if (labels == "inside") {
                grid.text(x = (1 - i) * 3/4 - eps, y = (1 - i)/2 *
                  top, label = i * scale, gp = gpar(col = labels_color),
                  rot = 120)
                grid.text(x = 1 - i + i/4 + eps, y = i/2 * top -
                  eps, label = (1 - i) * scale, gp = gpar(col = labels_color),
                  rot = -120)
                grid.text(x = 0.5, y = i * top + eps, label = i *
                  scale, gp = gpar(col = labels_color))
            }
            if (labels == "outside") {
                grid.text(x = (1 - i)/2 - 6 * eps, y = (1 - i) *
                  top, label = (1 - i) * scale, gp = gpar(col = labels_color))
                grid.text(x = 1 - (1 - i)/2 + 3 * eps, y = (1 -
                  i) * top + 5 * eps, label = i * scale, rot = -120,
                  gp = gpar(col = labels_color))
                grid.text(x = i + eps, y = -0.05, label = (1 -
                  i) * scale, vjust = 1, rot = 120, gp = gpar(col = labels_color))
            }
        }
    xp <- x[, 2] + x[, 3]/2
    yp <- x[, 3] * top
    size = unit(if (prop_size)
         #emiel inserted this code. x are proportions per row.  x*s is original data matrix. s = rowsums of original data matrix (x*s)
         prop_size * rowSums(x*x*s) / max(  rowSums(x*x*s) )
         #prop_size * rowSums(    (x*s) * ((x*s)/s)) / max(  rowSums(    (x*s) * ((x*s)/s)) )
    else cex, "lines")
    grid.points(xp, yp, pch = pch, gp = gpar(col = col), default.units = "snpc",
        size = size, ...)
    if (!is.null(id))
        grid.text(x = xp, y = unit(yp - 0.015, "snpc") - 0.5 *
            size, label = as.character(id), gp = gpar(col = id_color,
            cex = cex))
    if (pop)
        popViewport(2)
    else upViewport(2)
}
