# Supplementary material for: Bt-Modified Transgenic Rice May Shift the Composition and Diversity of Rhizosphere Microbiota
Source: Plants (Basel). 2024 May 8;13(10):1300. doi: 10.3390/plants13101300 (PMC11125220; doi:10.3390/plants13101300)
Supplement: Supplementary file 1 [file plants-13-01300-s001.zip › Supplementary Dataset/Dataset S1.fasta]

>OTU_1
AGGTCTTGACATCCTCTGACAACTCTAGAGATAGAGCGTTCCCCTTCGGGGGACAGAGTGACAGGTGGTGCATGGTTGTCGTCAGCTCGTGTCGTGAGATGTTGGGTTAAGTCCCGCAACGAGCGCAACCCTTGATCTTAGTTGCCAGCATTTAGTTGGGCACTCTAAGGTGACTGCCGGTGACAAACCGGAGGAAGGTGGGGATGACGTCAAATCATCATGCCCCTTATGACCTGGGCTACACACGTGCTACAATGGATGGTACAAAGGGCTGCAAGACCGCGAGGTCAAGCCAATCCCATAAAACCATTCTCAGTTCGGATTGTAGGCTGCAACTCGCCTACATGAAGCTGGAATCGCTAGTAATCGCGGATC
>OTU_5
TGGGTTTGACATATACGAGAACCCCCTCGAGATAGGGGTCTCTTTGGACACTCGTATACAGGTGGTGCATGGCTGTCGTCAGCTCGTGTCGTGAGATGTTGGGTTAAGTCCCGCAACGAGCGCAACCCTCGTCTTATGTTGCCAGCACGTCATGGTGGGGACTCATAAGAGACTGCCGGGGTCAACTCGGAGGAAGGTGGGGATGACGTCAAGTCATCATGCCCCTTATGTCCAGGGCTTCACGCATGCTACAATGGCCGGTACAAAGGGCTGCGAAGCCGTAAGGTGGAGCGAATCCCAAAAAGCCGGTCTCAGTTCGGATTGGGGTCTGCAACTCGACCCCATGAAGTCGGAGTCGCTAGTAATCGCAGATCA
>OTU_38
AGGTCTTGACATCCTCTGACAACCCTAGAGATAGGGCTTTCCCTTCGGGGACAGAGTGACAGGTGGTGCATGGTTGTCGTCAGCTCGTGTCGTGAGATGTTGGGTTAAGTCCCGCAACGAGCGCAACCCTTGATCTTAGTTGCCAGCATTTAGTTGGGCACTCTAAGGTGACTGCCGGTGACAAACCGGAGGAAGGTGGGGATGACGTCAAATCATCATGCCCCTTATGACCTGGGCTACACACGTGCTACAATGGACGGTACAAAGAGTCGCAAGACCGCGAGGTGGAGCTAATCTCATAAAACCGTTCTCAGTTCGGATTGTAGGCTGCAACTCGCCTACATGAAGCTGGAATCGCTAGTAATCGCGGATCAG
>OTU_2
TGGGTTTGACATATAGAGAAATCCTCCAGAGATGGGGGGTCCGTAAGGGCTCTATACAGGTGGTGCATGGCTGTCGTCAGCTCGTGTCGTGAGATGTTGGGTTAAGTCCCGCAACGAGCGCAACCCTCGTCTTATGTTGCCAGCACGTCATGGTGGGGACTCATAAGAGACTGCCGGGGTCAACTCGGAGGAAGGTGGGGATGACGTCAAGTCATCATGCCCCTTATGTCCAGGGCTTCACGCATGCTACAATGGCCGGTACAAAGGGCTGCGAAACTGTAAGGTGGAGCGAATCCCAAAAAGCCGGTCTCAGTTCGGATTGGGGTCTGCAACTCGACCCCATGAAGTCGGAGTCGCTAGTAATCGCAGATCAGC
>OTU_4
AAGACTTGACATCCCGCTGACCGCTCTAGAGATAGAGTTTCCCTTCGGGGCAGCGGTGACAGGTGGTGCATGGTTGTCGTCAGCTCGTGTCGTGAGATGTTGGGTTAAGTCCCGCAACGAGCGCAACCCCTATGTTGTGTTGCCATCATTTAGTTGGGCACTTACAACAGACTGCCGGTGACAAACCGGAGGAAGGCGGGGATGACGTCAAATCATCATGCCCCTTATGTCTTGGGCTACACACGTGCTACAATGGGCGGTACAAAGAGACGCGAGACCGCGAGGTGGAGCCAATCTCATAAAGCCGTTCGTAGTTCGGATTGCAGGCTGCAACTCGCCTGCATGAAGCCGGAATTGCTAGTAATCGCGGATCAG
>OTU_51
TAGACTTGACATCTCCTGAATTACCCTTAATCGGGGAAGTCCCTTCGGGGACAGGAAGACAGGTGGTGCATGGTTGTCGTCAGCTCGTGTCGTGAGATGTTGGGTTAAGTCCCGCAACGAGCGCAACCCTTATTGTTAGTTGCTACCATTTAGTTGAGCACTCTAGCGAGACTGCCCGGGTTAACCGGGAGGAAGGTGGGGATGACGTCAAATCATCATGCCCCTTATGTCTAGGGCTACACACGTGCTACAATGGCCGGTACAAAGAGATGCTAAACCGTGAGGTGGAGCTAAACTATAAAACCGGTCTCAGTTCGGATTGTAGGCTGAAACTCGCCTACATGAAGCTGGAGTTGCTAGTAATCGCGAATCAGC
>OTU_163
AGGGTTTGACATGATACGAATTTCTTTGAAAGAAGAAAGTGCCTTTTAGGAGCGTATACACAGGTGGTGCATGGCTGTCGTCAGCTCGTGTCGTGAGATGTTGGGTTAAGTCCCGCAACGAGCGCAACCCTCATTTTTAGTTGCCTTATGGAACTCTAGAAAGACTGCTGGTTATAAACCGGAGGAAGGCGGGGATGACGTCAAGTCAGCATGCCCCTTACACCCTGGGCTACACACGTGCTACAATGGGTGAGACAATGAGATGCAAATCTGCGAAGACAAGCTAATCTAGAAACTCACTCTAAGTTCGGATTGTAGGCTGCAACTCGCCTGCATGAAGTTGGAATCGCTAGTAATCGCTGGTCAGCTACACAG
>OTU_3
TGGGCTTGACATGTTGGTGGTAGGGAACCGAAAGGGGACCGACCTGTAGCAATACAGGAGCCAATACAGGTGCTGCATGGCTGTCGTCAGCTCGTGCCGTGAGGTGTTGGGTTAAGTCCCGCAACGAGCGCAACCCTTATCCTCTGTTACCCCGCAAGGGGGTCTCTGAGGAAACTGCCGGCGATGAGCTGGAGGAAGGTGGGGATGACGTCAAGTCATCATGGCCCTTATGTCCAGGGCTACACACGTGCTACAATGGGCGATACAGAGGGTTGCAAGACCGTGAGGTGGAGCAAATCCCTAAAATCGTTCGTAGTTGGGATCGGAGTCTGCAACTCGACTCCGTGAACCTGGAATCGCTAGTAATCGCGGATC
>OTU_8
AGCCCTTGACTTCCCGATCGGGGGACCAGAGATGGACCTCTTCAATTGGTCGGTGACAGGTGCTGCATGGCTGTCGTCAGCTCGTGTCGTGAGATGTTGGGTTAAGTCCCGCAACGAGCGCAACCCCTGCCATTAGTTGCCATCATTAAGTTGGGCACTCTAGTGGGACTGCCGGTGATAAGCCGGAGGAAGGTGGGGATGACGTCAAGTCATCATGGCCCTTACGGGCTGGGCTACACACGTGCTACAATGGCGGTGACAATGGGCAGCCACTCCGCGAGGAGGAGCTAATCCCAAAAAGCCGTCTCAGTTCGGATTGTTCTCTGCAACTCGAGAGCATGAAGTCGGAATCGCTAGTAATCGCGGATCAGCGTG
>OTU_9
AGGTCTTGACATCCTCTGACCACTCTAGAGATAGAGCTTTCCCCTTCGGGGGACAGAGTGACAGGTGGTGCATGGTTGTCGTCAGCTCGTGTCGTGAGATGTTGGGTTAAGTCCCGCAACGAGCGCAACCCTTGACCTTAGTTGCCAGCATTCAGTTGGGCACTCTAAGGTGACTGCCGGTGACAAACCGGAGGAAGGTGGGGATGACGTCAAATCATCATGCCCCTTATGACCTGGGCTACACACGTGCTACAATGGATGGTACAAAGGGTTGCGAAGCCGCGAGGCCAAGCCAATCCCAAAAAGCCATTCTCAGTTCGGATTGTAGGCTGCAACTCGCCTACATGAAGCCGGAATTGCTAGTAATCGCGGATC
>OTU_512
AGGTCTTGACATCCTCTGACAACCCTAGAGATAGGGCTTTCCCCTTCGGGGGACAGAGTGACAGGTGGTGCATGGTTGTCGTCAGCTCGTGTCGTGAGATGTTGGGTTAAGTCCCGCAACGAGCGCAACCCTTGATCTTAGTTGCCAGCATTCAGTTGGGCACTCTAGGATGACTGCCGGTGACAAACCGGAGGAAGGTGGGGATGACGTCAAATCATCATGCCCCTTATGACCTGGGCTACACACGTGCTACAATGGACGGTACAAAGGGCAGCGAGACCGCGAGGTTCAGCCAATCCCATAAAACCGTTCTCAGTTCGGATTGTAGGCTGCAACTCGCCTACATGAAGCTGGAATCGCTAGTAATCGCGGATC
>OTU_223
TGGTCTTGACATCCTCGGAATCTGCTGGAGACAGCGGAGTGCCCGCAAGGGAGCCGAGAGACAGGTGCTGCATGGCTGTCGTCAGCTCGTGTCGTGAGATGTTGGGTTAAGTCCCGCAACGAGCGCAACCCTCGCCTTTAGTCGCCACGCAAGTGGAACTCTAGAGGGACTGCCGGTGTCAAACCGGAGGAAGGTGGGGATGACGTCAAGTCCTCATGGCCTTTATGACCAGGGCTACACACGTGCTACAATGGCCGGTACAACGCGTCGCCAACCCGCGAGGGGGAGCCAATCGTATAAAACCGGTCTCAGTTCAGATTGGAGTCTGCAACTCGACTCCATGAAGGCGGAATCGCTAGTAATCGCAGATCAGCA
>OTU_103
AGGTCTTGACATCTCCTGACAACCCTAGAGATAGGGCGTTCCCCTTCGGGGGACAGGATGACAGGTGGTGCATGGTTGTCGTCAGCTCGTGTCGTGAGATGTTGGGTTAAGTCCCGCAACGAGCGCAACCCTTGATCTTAGTTGCCAGCATTCAGTTGGGCACTCTAAGGTGACTGCCGGTGACAAACCGGAGGAAGGTGGGGATGACGTCAAATCATCATGCCCCTTATGACCTGGGCTACACACGTGCTACAATGGATGGTACAAAGGGCTGCAAGACCGCGAGGTTAAGCGAATCCCATAAAACCATTCTCAGTTCGGATTGCAGGCTGCAACTCGCCTGCATGAAGCCGGAATCGCTAGTAATCGCGGATC
>OTU_197
TACCCTTGACATGTCGAGAATCTTTCAGAGATGAGAGAGTGCCTTCGGGAACTCGAACACAGGTGCTGCATGGCTGTCGTCAGCTCGTGTCGTGAGATGTTGGGTTAAGTCCCGTAACGAGCGCAACCCTTATCCTTAGTTGCCAGCGCGTAATGGCGGGAACTCTAGGGAGACTGCCGGTGATAAACCGGAGGAAGGTGGGGACGACGTCAAGTCATCATGGCCCTTATGGGTAGGGCTACACACGTGCTACAATGGCCGGTACAGAGGGCTGCGAACTCGCGAGAGCAAGCTAATCCCAAAAAGCCGGTCTTAGTCCGGATTGCAGTCTGCAACTCGACTGCATGAAGTCGGAATCGCTAGTAATCGCGGATC
>OTU_36
TGGGTTTGACATGCACAGGACGCCGGCAGAGATGTCGGTTCCCTTGTGGCCTGTGTGCAGGTGGTGCATGGCTGTCGTCAGCTCGTGTCGTGAGATGTTGGGTTAAGTCCCGCAACGAGCGCAACCCTTGTCTCATGTTGCCAGCACGTGATGGTGGGGACTCGTGAGAGACTGCCGGGGTCAACTCGGAGGAAGGTGGGGATGACGTCAAGTCATCATGCCCCTTATGTCCAGGGCTTCACACATGCTACAATGGCCGGTACAAAGGGCTGCGATGCCGTGAGGTGGAGCGAATCCTTTCAAAGCCGGTCTCAGTTCGGATCGGGGTCTGCAACTCGACCCCGTGAAGTCGGAGTCGCTAGTAATCGCAGATCA
>OTU_199
AGCTCTTGACTTCCTGGTCGGGGCTCCAGAGACGGAGCTCTTCAATTGGCCAGTGACAGGTGCTGCATGGCTGTCGTCAGCTCGTGTCGTGAGATGTTGGGTTAAGTCCCGCAACGAGCGCAACCCCTGCCATTAGTTGCCATCATTAAGTTGGGCACTCTAGTGGGACTGCCGGTGATAAGCCGGAGGAAGGTGGGGATGACGTCAAGTCATCATGGCCCTTACGGGCTGGGCTACACACGTGCTACAATGGCAGTGACAATGGGCAGCCACTCCGCGAGGAGGAGCTAATCCCAAAAAGCTGTCTCAGTTCGGATTGTTCTCTGCAACTCGAGAGCATGAAGTCGGAATCGCTAGTAATCGCGGATCAGCATG
>OTU_49
AAGGCTTGACATACACCGGAAACGTCTGGAGACAGGCGCCCCCTTGTGGTCGGTGTACAGGTGGTGCATGGCTGTCGTCAGCTCGTGTCGTGAGATGTTGGGTTAAGTCCCGCAACGAGCGCAACCCTTGTCCCGTGTTGCCAGCAGGCCCTTGTGGTGCTGGGGACTCACGGGAGACCGCCGGGGTCAACTCGGAGGAAGGTGGGGACGACGTCAAGTCATCATGCCCCTTATGTCTTGGGCTGCACACGTGCTACAATGGCCGGTACAATGAGCTGCGATACCGTGAGGTGGAGCGAATCTCAAAAAGCCGGTCTCAGTTCGGATTGGGGTCTGCAACTCGACCCCATGAAGTCGGAGTCGCTAGTAATCGCA
>OTU_10
AGGTCTTGACATCCTTTGCCACTTCTAGAGATAGAAGGTTCCCCTTCGGGGGACAAAGTGACAGGTGGTGCATGGTTGTCGTCAGCTCGTGTCGTGAGATGTTGGGTTAAGTCCCGCAACGAGCGCAACCCTTGATCTTAGTTGCCAGCATTCAGTTGGGCACTCTAAGGTGACTGCCGGTGACAAACCGGAGGAAGGTGGGGATGACGTCAAATCATCATGCCCCTTATGACCTGGGCTACACACGTGCTACAATGGATGGTACAAAGGGCTGCGAGACCGCGAGGTTTAGCCAATCCCATAAAACCATTCTCAGTTCGGATTGCAGGCTGCAACTCGCCTGCATGAAGCTGGAATCGCTAGTAATCGCGGATC
>OTU_7
TGGGCTAGACAACGGTGGACCGTCCTAGAAATAGGACTTTCCCTTCGGGGACTGCCGGTTCAGGTGCTGCATGGCTGTCGTCAGCTCGTGCCGTGAGGTGTTGGGTTAAGTCCCGCAACGAGCGCAACCCTCGTCCTTAGTTGCCACCATTAAGTTGGGCACTCTAGGGAGACTGCCGGCGTTAAGCCGGAGGAAGGTGGGGACGACGTCAAGTCATCATGGCCCTTATGTCCAGGGCCACACACGTGCTACAATGGGCGGTACAAAGGGTCGCGAACCCGTGAGGGGGAGCCAATCCCAAAAAGCCGCTCTCAGTTCGGATTGGAGTCTGCAACTCGACTCCATGAAGTTGGAATCGCTAGTAATCGCGGATCA
>OTU_282
AGGGCTAGAAAAGGTAGGAACCCGGGTGAAAGCTTTGGGTGCCCGCAAGGGAATCTACATCCAGGTGCTGCATGGCTGTCGTCAGCTCGTGTCGTGAGATGTTGGGTTAAGTCCCGCAACGAGCGCAACCCCTGTTCTTAGTTGCCATCATTCAGTTGGGCACTCTAAGGAGACTGCCGGCGTCAAGCCGGAGGAAGGTGGGGATGACGTCAAGTCCTCATGGCCCTTATGTCCTGGGCTACACACGTGCTACAATGGTCGGTACAGAGCGCTGCGAACCCGCGAGGGGGAGCCAATCGAGAAAAGCCGACCTCAGTACGGATTGCAGTCTGCAACTCGACTGCATGAAGTCGGAATCGCTAGTAATCGCTGATC
>OTU_15
TGGGTTTGACATATCGGGAAATCCTCCAGAGATGGGGGGTCCGTAAGGGCTCGATACAGGTGGTGCATGGCTGTCGTCAGCTCGTGTCGTGAGATGTTGGGTTAAGTCCCGCAACGAGCGCAACCCTCGTCCTATGTTGCCAGCGGGTTATGCCGGGGACTCATAGGAGACTGCCGGGGTCAACTCGGAGGAAGGTGGGGATGACGTCAAGTCATCATGCCCCTTATGTCCAGGGCTTCACGCATGCTACAATGGCCGGTACAAAGGGCTGCGATGCCGTAAGGTGGAGCGAATCCCAAAAAGCCGGTCTCAGTTCGGATTGGGGTCTGCAACTCGACCCCATGAAGTCGGAGTCGCTAGTAATCGCAGATCAGC
>OTU_114
AGGTCTTGACATCCTCTGACAATCCTAGAGATAGGACGTTTCCCTTCGGGGAACAGAGTGACAGGTGGTGCATGGTTGTCGTCAGCTCGTGTCGTGAGATGTTGGGTTAAGTCCCGCAACGAGCGCAACCCTTGTCCTTAGTTGCCAGCATTTAGTTGGGCACTCTAGGGAGACTGCCGGTGACAAACCGGAGGAAGGTGGGGATGACGTCAAATCATCATGCCCCTTATGACCTGGGCTACACACGTGCTACAATGGATGGTACAAAGAGTCGCAAACCCGCGAGGGCTAGCTAATCTCATAAAGCCATTCTCAGTTCGGATTGTAGGCTGCAACTCGCCTACATGAAGCCGGAATCGCTAGTAATCGCGGATC
>OTU_630
TGGCCTTGACATGTCTGGAATCCTGCAGAGATGCGGGAGTGCCTTCGGGAATCAGAACACAGGTGCTGCATGGCTGTCGTCAGCTCGTGTCGTGAGATGTTGGGTTAAGTCCCGCAACGAGCGCAACCCCTGTCCTTTGTTGCCAGCACGTAATGGTGGGAACTCAAGGGAGACTGCCGGTGATAAACCGGAGGAAGGTGGGGATGACGTCAAGTCATCATGGCCCTTACGGCCAGGGCTACACACGTGCTACAATGGCGCGTACAGAGGGCTGCAAGCTAGCGATAGTGAGCGAATCCCAAAAAGCGCGTCGTAGTCCGGATTGGAGTCTGCAACTCGACTCCATGAAGTCGGAATCGCTAGTAATCGCGAATC
>OTU_152
TGGGCTCGAAGCGCAGTGGACCGGGGTGGAAACATCCCTTCCCGCAAGGGCTGCTGCGTAGGTGCTGCATGGCTGTCGTCAGCTCGTGTCGTGAGATGTTGGGTTAAGTCCCGCAACGAGCGCAACCCTTATCACTAGTTGCCATCACGTAATGGTGGGCACTCTAGAGAAACCGCCCCGGATAACGGGGAGGAAGGTGGGGATGACGTCAAGTCCTCATGGCCTTTATGTCCAGGGCTACACACGTGCTACAATGGGTGGTACAAACCGTCGCAAACCCGCGAGGGGGAGCTAATCGGAAAAAGCCATCCTCAGTTCGGATTGGAGTCTGCAACTCGACTCCATGAAGCTGGAATCGCTAGTAATCGCAGATCA
>OTU_6
TGGGCTTGACATGTTAGTGGTAGGAAACTGAAAGGGGACCGATTCGTAGCAATACGAAAGCTAACACAGGTGCTGCATGGCTGTCGTCAGCTCGTGCCGTGAGGTGTTGGGTTAAGTCCCGCAACGAGCGCAACCCTTATCCTCTGTTACTCCGCAAGGAGGTCTCTGAGGAAACTGCCGGCGATGAGCTGGAGGAAGGTGGGGATGACGTCAAGTCATCATGGCCCTTATGTCCAGGGCTACACACGTGCTACAATGGATACTACAGAGGGTAGCAATACCGCAAGGTGGAGCCAATCCCTAAAAGTATTCGTAGTTGGGATCGGAGTCTGCAACTCGACTCCGTGAACCTGGAATCGCTAGTAATCGCGGATC
>OTU_93
AGGTCTTGACATCCTCTGACAATCCTAGAGATAGGACTTTCCCCTTCGGGGGACAGAGTGACAGGTGGTGCATGGTTGTCGTCAGCTCGTGTCGTGAGATGTTGGGTTAAGTCCCGCAACGAGCGCAACCCTTATTCTTAGTTGCCAGCATTAAGTTGGGCACTCTAAGGAGACTGCCGGTGACAAACCGGAGGAAGGTGGGGATGACGTCAAATCATCATGCCCCTTATGACCTGGGCTACACACGTGCTACAATGGATGGTACAAAGGGCTGCAAAACCGCGAGGTCAAGCCAATCCCATAAAACCATTCTCAGTTCGGATTGTAGGCTGCAACTCGCCTACATGAAGCCGGAATCGCTAGTAATCGTGGATC
>OTU_35
TGGGCTAGAATGCCTCTGACCGGCGTAGAGATACGCCTTCCTGGGTAAAACCAGGCAGAGTGCAAGGTGCTGCATGGCTGTCGTCAGCTCGTGTCGTGAGATGTTGGGTTAAGTCCCGCAACGAGCGCAACCCTTATCAATAGTTGCCAGCGGTTCGGCCGGGCACTCTATTGAGACTGCCGTTGACAAAACGGAGGAAGGTGGGGATGACGTCAAGTCCTCATGGCCTTTATGTCCAGGGCTACACACGTGCTACAATGGCGAGTACAAAGCGCTGCAAACCTGCAAGGGGGAGCCAATCGCAAAAAGCTCGTCTCAGTTCGGATTGGAGTCTGCAACTCGACTCCATGAAGCTGGAATCGCTAGTAATCGCAG
>OTU_263
TAGACTTGACATCTCCTGAATTACCCTTAATCGGGGAAGCCCTTCGGGGCAGGAAGACAGGTGGTGCATGGTTGTCGTCAGCTCGTGTCGTGAGATGTTGGGTTAAGTCCCGCAACGAGCGCAACCCTTATTGTTAGTTGCTACCATTTAGTTGAGCACTCTAGCGAGACTGCCGTGGTTAACGCGGAGGAAGGTGGGGATGACGTCAAATCATCATGCCCCTTATGTCTAGGGCTACACACGTGCTACAATGGCTGGTACAGAGAGATGCTAAACCGCGAGGTGGAGCCAAACTTCAAAACCAGTCTCAGTTCGGATTGTAGGCTGAAACTCGCCTACATGAAGCTGGAGTTGCTAGTAATCGCGAATCAGAAT
>OTU_269
AAGACTTGACATCCCATTGACCGTTCTAGAGATAGAGCTTCCCTTCGGGGCAATGGTGACAGGTGGTGCATGGTTGTCGTCAGCTCGTGTCGTGAGATGTTGGGTTAAGTCCCGCAACGAGCGCAACCCCTAGATTGTGTTGCTACCATTTAGTTGAGCACTCACAATCGACTGCCGGTGACAAACCGGAGGAAGGCGGGGATGACGTCAAATCATCATGCCCCTTATGTCTTGGGCTACACACGTGCTACAATGGGCGGTACAAAGAGAAGCGAGACCGCGAGGTGGAGCCAATCTCATAAAGCCGTTCGTAGTTCGGATTGCAGGCTGCAACTCGCCTGCATGAAGCCGGAATTGCTAGTAATCGCAGATCAG
>OTU_237
TGGCCTTGACATACTAGAAACTTTCCAGAGATGGATTGGTGCCTTCGGGAATCTAGATACAGGTGCTGCATGGCTGTCGTCAGCTCGTGTCGTGAGATGTTGGGTTAAGTCCCGCAACGAGCGCAACCCTTTTCCTTACTTGCCAGCATTTCGGATGGGAACTTTAAGGATACTGCCAGTGACAAACTGGAGGAAGGCGGGGACGACGTCAAGTCATCATGGCCCTTACGGCCAGGGCTACACACGTGCTACAATGGTCGGTACAAAGGGTTGCTACACAGCGATGTGATGCTAATCTCAAAAAGCCGATCGTAGTCCGGATTGGAGTCTGCAACTCGACTCCATGAAGTCGGAATCGCTAGTAATCGCGGATCA
>OTU_188
CAGGCTCGAACGGCGCTGGACACGCCCCGAAAGGGGTTTTCCGCAAGGACTGGCGTCGAGGTGCTGCATGGCTGTCGTCAGCTCGTGTCGTGAGATGTTGGGTTAAGTCCCGCAACGAGCGCAACCCTTATTCGCTGTTGCCATCAGGTGATGCTGGGCACTCTGCGAAGACTGCCGGTGATAAACCGGAGGAAGGTGGGGATGACGTCAAGTCAGCATGGCCTTTATGTCTGGGGCTACACACGTGCTACAATGGCCGGTACAAACCGTGGCGATCCTGCAAGGGGGAGCTAATCGGAGAAAGCCGGTCTCAGTTCGGATTGCAGGCTGCAACTCGCCTGCATGAAGTTGGAATCGCTAGTAATCGCGGATCAG
>OTU_486
TAGACTTGACATCTCCTGAATTACTCTTAATCGAGGAAGCCCTTCGGGGCAGGAAGACAGGTGGTGCATGGTTGTCGTCAGCTCGTGTCGTGAGATGTTGGGTTAAGTCCCGCAACGAGCGCAACCCTTATTGTTAGTTGCTACCATTTAGTTGAGCACTCTAGCGAGACTGCCGTGGTTAACGCGGAGGAAGGTGGGGATGACGTCAAATCATCATGCCCCTTATGTCTAGGGCTACACACGTGCTACAATGGTCGGTACAGAGAGATGCTAAGCCGTGAGGCAGCGCCAAACTTTAAAACCGATCTCAGTTCGGATTGTAGGCTGAAACTCGCCTACATGAAGCTGGAGTTGCTAGTAATCGCGAATCAGAAT
>OTU_71
AGCGTTTGACATGCCAGGACGGTTTCCAGAGATGGATTCCTTCCCTTACGGGACCTGGACACAGGTGCTGCATGGCTGTCGTCAGCTCGTGTCGTGAGATGTTGGGTTAAGTCCCGCAACGAGCGCAACCCTCGTCTTTAGTTGCTACCATTTAGTTGGGCACTCTAAAGAAACTGCCGGTGATAAGCCGGAGGAAGGTGGGGATGACGTCAAGTCCTCATGGCCCTTACGCGCTGGGCTACACACGTGCTACAATGGCGGTGACAACGGGCAGCAAACTCGCGAGAGTGAGCAAATCCCAAAAAGCCGTCTCAGTTCGGATTGTTCTCTGCAACTCGAGAGCATGAAGGCGGAATCGCTAGTAATCGCGGATCA
>OTU_40
AAGGCTTGACATCCCCCTGACTGGTCTAGAGATAGATCTTTCCCTTCGGGGACAGGGGTGACAGGTGGTGCATGGTTGTCGTCAGCTCGTGTCGTGAGATGTTGGGTTAAGTCCCGCAACGAGCGCAACCCTTATCTTTAGTTGCCAGCATTCAGTTGGGCACTCTAGAGAGACTGCCGGTGACAAACCGGAGGAAGGTGGGGATGACGTCAAATCATCATGCCCCTTATGTCTTGGGCTACACACGTGCTACAATGGTTGGTACAAAGGGCTGCAAGCCAGCGATGGTAAGCCAATCCCATAAAGCCAATCTCAGTTCGGATTGTAGGCTGCAACTCGCCTACATGAAGTCGGAATCGCTAGTAATCGCAGATC
>OTU_61
TGGGTTTGACATACACCCTGCCGCTCCAGAGATGGGGCTTCTTTTGGGGGTGTACAGGTGGTGCATGGCTGTCGTCAGCTCGTGTCGTGAGATGTTGGGTTAAGTCCCGCAACGAGCGCAACCCTCGTTCTATGTTGCCAGCACGTAATGGTGGGGACTCATAGGAGACTGCCGGGGTCAACTCGGAGGAAGGTGGGGATGACGTCAAGTCATCATGCCCCTTATGTCCAGGGCTTCACGCATGCTACAATGGCCGGTACAAAGGGCTGCGATCCCGTAAGGGGGAGCGAATCCCAAAAAGCCGGTCTCAGTTCGGATTGGGGTCTGCAACTCGACCCCATGAAGTCGGAGTCGCTAGTAATCGCAGATCAGCAA
>OTU_18
AGGTCTTGACATCCTCTTGCCCTCCCTAGAGATAGGGATTTCCCTTCGGGGACAAGAGTGACAGGTGGTGCATGGTTGTCGTCAGCTCGTGTCGTGAGATGTTGGGTTAAGTCCCGCAACGAGCGCAACCCTTGATCTTAGTTGCCAGCATTCAGTTGGGCACTCTAAGGTGACTGCCGGTGACAAACCGGAGGAAGGTGGGGATGACGTCAAATCATCATGCCCCTTATGACCTGGGCTACACACGTGCTACAATGGATGGTACAAAGAGCTGCGAACCCGCGAGGGTAAGCGAATCTCATAAAGCCATTCTCAGTTCGGATTGTAGGCTGCAACTCGCCTACATGAAGCCGGAATCGCTAGTAATCGCGGATC
>OTU_32
AGGGCTTGACATGGTCGGGAAAGCCGTAGAAATACGGCCCTCCTTCGGGACTCGATCACAGGTGGTGCATGGCTGTCGTCAGCTCGTGTCGTGAGATGTTGGGTTAAGTCCCGCAACGAGCGCAACCCCTGTCCCATGTTGCCAGCGAGTCATGTCGGGGACTCATGGGAGACTGCCGGTGACAAATCGGAGGAAGGTGGGGATGATGTCAAGTCATCATGCCCCTTATGTCCTGGGCTACACACGTGCTACATTGGCCGGTACAAAGGGCTGCAAACTCGTGAGAGTGAGCGAATCCCAAAAAGCCGGTCCCGGTTCGGATTGAAGGCTGAAACTCGCCTTCATGAAGGCGGAGTTGCTAGTAATCGCGGATCA
>OTU_14
TAGACTTGACATCCGGAGAATCCCTCCGAAAAGAGGGAGTGCCCGCAAGGGAGCTCCGAGACAGGTGCTGCATGGCTGTCGTCAGCTCGTGTCGTGAGATGTTGGGTTAAGTCCCGCAACGAGCGCAACCCCTATCTTTAGTTGCCATCATTTAGTTGGGCACTCTAAAGAGACTGCCCGGGTTAACCGGGAGGAAGGTGGGGATGACGTCAAGTCCTCATGGCCTTTATGTCTAGGGCCACACACGTGCTACAATGGCCGGTACAAAGGGTTGCCAACCCGCGAGGGGGAGCTAATCCCATCAAAACCGGTCCAAGTTCGGATTGGAGTCTGCAACTCGACTCCATGAAGCTGGAATCGCTAGTAATCACGGAT
>OTU_29
AGCCCTTGACATGTCCTCTATGGATTCCAGAGACGGAGTCCTTCACTTCGGGTGGGAGGAACACAGGTGCTGCATGGCTGTCGTCAGCTCGTGTCGTGAGATGTTGGGTTAAGTCCCGCAACGAGCGCAACCCTCGCCCTTAGTTGCCATCATTTAGTTGGGCACTCTAAGGGGACTGCCGGTGATAAGCCGGAGGAAGGTGGGGATGACGTCAAGTCCTCATGGCCCTTACGGGCTGGGCTACACACGTGCTACAATGGCGGTGACAGAGGGATGCAAAGGGGCGACCCTTCGCAAATCTCAAAAATCCGTCTCAGTTCGGATTGGGGTCTGCAACTCGACCCCATGAAGTTGGAATCGCTAGTAATCGCAGAT
>OTU_16
TGGGCTTGACATCCGCGGAATCCCTGTGAAAGCAGGGAGTGCCTTCGGGAGCCGCGAGACAGGTGCTGCATGGCTGTCGTCAGCTCGTGTCGTGAGATGTTGGGTTAAGTCCCGCAACGAGCGCAACCCCTATCCTTAGTTGCCATCATTCAGTTGGGCACTCTAAGGAGACTGCCGGTGTCAAACCGGAGGAAGGTGGGGATGACGTCAAGTCCTCATGGCCCTTATGTCCAGGGCTACACACGTGCTACAATGGCCGGTACAAAGAGTCGCGATACCGCAAGGTGGAGCCAATCTCATAAAGCCGGTCTCAGTTCGGATTGGAGTCTGCAACTCGACTCCATGAAGTTGGAATCGCTAGTAATCGCGGATCAG
>OTU_19
CAGGCTTGAACAGCGAGTCACATCCGGCGAAAGTCGGCTCCCGCAAGGGGACTCGTAGAGGTGCTGCATGGCTGTCGTCAGCTCGTGTCGTGAGATGTTGGGTTAAGTCCCGCAACGAGCGCAACCCTTGTCCTCTGTTGCCATCAGGTTATGCTGGGCACTCTGAGGAGACTGCCGGTGATAAACCGGAGGAAGGTGGGGATGACGTCAAGTCAGCATGGCCTTTATGTCTGGGGCTACACACGTGCTACAATGGCCGGTACAAACCGTCGCGATGCCGTAAGGTGGAGCTAATCGGAGAAAGCCGGTCTCAGTTCGGATTGCAGGCTGCAACTCGCCTGCATGAAGTTGGAATCGCTAGTAATCGCGGATCAG
>OTU_592
TGGGTTAGAAATTCACCTGGTAGGACCTTGAAAGAGGGACGACCCTTCGGGGAGGGTGAACAGGTGCTGCATGGCTGTCGTCAGCTCGTGCCGTGAGGTGTTAGGTTAAGTCCTGTAACGAGCGCAACCCTTACAGCCAGTTACAAGTGTCTGGTAGGACTGCCGGTGTGAAGCCGGAGGAAGGTGGGGATGACGTCAAATCATCATGCCCCTTATGTCCAGGGCTACACACGTGCTACAATGGCCGATACAACGGGCAGCCAAGGAGTAATCCGGAGCGAATCCTACAAAATCGGTCCCAGTTCGGATTGTGGGCTGAAACTCGCCCACATGAAGTCGGAGTTGCTAGTAATCGCGGATCAGAATGTCGCGGTG
>OTU_28
TGGGCTTGACATCCCTGGAACCTCCTGGAAACAGGGGGGTGCCCGCAAGGGAGCCAGGAGACAGGTGCTGCATGGCTGTCGTCAGCTCGTGTCGTGAGATGTTGGGTTAAGTCCCGCAACGAGCGCAACCCTCACCCTCAGTTGCCACCGGGTCATGCCGGGCACTCAGAGGGAACTGCCCCGGATAACGGGGAGGAAGGTGGGGATGACGTCAAGTCCTCATGGCCTTTATGCCCAGGGCTACACACGTGCAACAATGGCCGGTACAAAGGGCTGCAATCCCGCGAGGGGGAGCCAATCCCAGAAAACCGGTCTCAGTTCGGATTGGAGTCTGCAACTCGACTCCATGAAGTCGGAATCGCTAGTAATCGCGGA
>OTU_59
GGGGTTTGAACCGCACGGGACAGCTGTAGAGATACAGTCTTCCTTCGGGACCCGTGTAGAGGTGCTGCATGGCTGTCGTCAGCTCGTGTCGTGAGATGTTGGGTTAAGTCCCGCAACGAGCGCAACCCTTGCCTCCTGTTGCTAACAGGTAAAGCTGAGCACTCTGGAGGAACTGCCGGCGATAAGCCGGAGGAAGGTGGGGATGACGTCAAGTCCTCATGGCCTTTATGCCCCGGGCTACACACGTGCTACAATGGCTGGTACAAAGGGTTGCAAAACCGCGAGGTGGAGCTAATCCCAGAAAGCCAGTCCCAGTTCGGATTGCAGTCTGCAACTCGACTGCATGAAGTTGGAATCGCTAGTAATCGCGGATCA
>OTU_66
TACCCTTGACATCCAGAGAATCTGTTAGAGATAGCGGAGTGCCTTCGGGAACTCTGAGACAGGTGCTGCATGGCTGTCGTCAGCTCGTGTCGTGAGATGTTGGGTTAAGTCCCGTAACGAGCGCAACCCTTATCCTTAGTTGCCAGCGGGTGATGCCGGGAACTCTAGGGAGACTGCCGGTGATAAACCGGAGGAAGGTGGGGACGACGTCAAGTCATCATGGCCCTTATGGGTAGGGCTACACACGTGCTACAATGGCCGGTACAGAGGGCTGCGAACTTGCGAAAGTAAGCCAATCCCACAAAGCCGGTCCTAGTCCGGATTGGAGTCTGCAACTCGACTCCATGAAGTCGGAATCGCTAGTAATCGCGAATC
>OTU_98
AGTCCTTGACATCCCTCTGCAGGCAGCTAGAGATAGCAGTCGTTACCCTTCGGGGTACAGAGGTGACAGGTGGTGCATGGTTGTCGTCAGCTCGTGTCGTGAGATGTTGGGTTAAGTCCCGCAACGAGCGCAACCCCTATTCTTAGTTGCCAACACATAAGGTGGGGACTCTAAGGAGACCGCCGGGGAGAACTCGGAGGAAGGTGGGGATGACGTCAAATCATCATGCCCCTTATGGTCTGGGCTACACACGTGCTACAATGGCCTGTAACAAAGGGTAGCTAAAGCGTAAGCTGGAGCCAATCCCATAAACCAGGTCTCAGTTCGGATTGTGGGCTGCAATTCGCCCACATGAAGCAGGAGTTGCTAGTAATC
>OTU_41
TGGGTTTGACATCCCGATCGTACCTTATGGAAACATAGGGGTCAGTTCGGCTGGATCGGTGACAGGTGCTGCATGGCTGTCGTCAGCTCGTGTCGTGAGATGTTGGGTTAAGTCCCGCAACGAGCGCAACCCTTGTCCTTAGTTGCCACCATTCAGTTGGGCACTCTAAGGAGACTGCCGGTGTTAAACCGGAGGAAGGTGGGGATGACGTCAAGTCCTCATGGCCCTTATATCCAGGGCTACACACGTGCTACAATGGCCGGTACAAAGGGTCGCAATACCGCGAGGTGGAGCTAATCCCAAAAAGCCGGTCTCAGTTCGGATTGGAGTCTGCAACTCGACTCCATGAAGTCGGAATCGCTAGTAATCGCGTAT
>OTU_303
TGGTCTTGACATCCTAGGAACCTGCCAGAGATGGTGGGGTGCCCGCAAGGGAACCTAGAGACAGGTGCTGCATGGCTGTCGTCAGCTCGTGTCGTGAGATGTTGGGTTAAGTCCCGCAACGAGCGCAACCCCTGCCGTTAGTTGCCATCATTCAGTTGGGCACTCTAACGGGACTGCCGGCGTCAAGCCGGAGGAAGGTGGGGATGACGTCAAGTCCTCATGGCCTTTATGACCAGGGCTACACACGTGCTACAATGGCCGGTACAAAGGGTCGCCAAGTCGCGAGACGGAGCTAATCCCAAAAAACCGGTCTCAGTTCGGATTGGAGTCTGCAACTCGACTCCATGAAGTCGGAATCGCTAGTAATCGCGGATC
>OTU_170
TGGTCTTGACATCCCAGGAATCCTGCAGAGATGCGGGAGTGCCTTCGGGAACCTGGAGACAGGTGCTGCATGGCTGTCGTCAGCTCGTGTCGTGAGATGTTGGGTTAAGTCCCGCAACGAGCGCAACCCTTGCCCTTAGTTGCCATCATTCAGTTGGGAACTCTAAGGGGACCGCCGGTGACAAACCGGAGGAAGGTGGGGATGACGTCAAGTCATCATGGCCCTTATGACCAGGGCTACACACGTGCTACAATGGTCGGTACAGAGGGTTGCCAACCCGCGAGGGGGAGCCAATCCCAAAAAGCCGATCGTAGTCCGGATTGCAGTCTGCAACTCGACTGCATGAAGTCGGAATCGCTAGTAATCGCGAATCAG
>OTU_551
TGGGCTTGACATCCCGATCGCACCTTATGGAAACATAGGGGTCAGTTCGGCTGGATCGGTGACAGGTGCTGCATGGCTGTCGTCAGCTCGTGTCGTGAGATGTTGGGTTAAGTCCCGCAACGAGCGCAACCCTTGTCTTTAGTTGCCAGCATTGAGTTGGGCACTCTAAAGAGACTGCCGGTGTTAAACCGGAGGAAGGTGGGGATGACGTCAAGTCCTCATGGCCCTTATGTCCAGGGCTACACACGTGCTACAATGGCCGGTACAAAGGGGCGCAAGACCGCGAGGTGGAGCAAATCCCAAAAAACCGGTCTCAGTTCGGATTGGAGTCTGCAACTCGACTCCATGAAGTTGGAATCGCTAGTAATCGCGTAT
>OTU_58
TGGGCTTGACATGCTGGTGTAAGCCGGTGGAAACATCGGCCCCTCTTCGGAGCGCCAGCACAGGTGCTGCATGGCTGTCGTCAGCTCGTGTCGTGAGATGTTGGGTTAAGTCCCGCAACGAGCGCAACTCTCGCTCCCAGTTGCCAGCGGTTCGGCCGGGGACTCTGGGGGGACTGCCGGCGTTAAGCCGGAGGAAGGTGGGGACGACGTCAAGTCATCATGGCCCTTACGTCCAGGGCGACACACGTGCTACAATGCCCGGTACAGCGCGTCGCGAACCCGCGAGGGGGAGCCAATCGCTAAAAGCCGGGCTAAGTTCGGATTGGAGTCTGCAACTCGACTCCATGAAGCCGGAATCGCTAGTAATCGCGGATC
>OTU_27
CAGGCTCGAACGGCATTGGACATCCTGCGAAAGCAGGCTCCCGCAAGGGCCGATGTCGAGGTGCTGCATGGCTGTCGTCAGCTCGTGTCGTGAGATGTTGGGTTAAGTCCCGCAACGAGCGCAACCCTTGTCCGCTGTTGCCATCACGTTATGGTGGGCACTCTGCGGAGACTGCCGGTGATAAACCGGAGGAAGGTGGGGATGACGTCAAGTCAGCATGGCCTTTATGTCTGGGGCTACACACGTGCTACAATGGCCGATACAAACCGTCGCGATACCGCAAGGTGGAGCTAATCGGAGAAAGTCGGTCTCAGTTCGGATTGCAGGCTGCAACTCGCCTGCATGAAGTTGGAATCGCTAGTAATCGCGGATCAG
>OTU_21
TACCCTTGACATGTCCGGAACCCGGCTGAGAGGTCGGGGTGCCCGAAAGGGAATCGGAACACAGGTGCTGCATGGCTGTCGTCAGCTCGTGTCGTGAGATGTTGGGTTAAGTCCCGCAACGAGCGCAACCCTTGTCCCTAGTTGCTACGCAAGGGCACTCTAGGGAGACTGCCGGTGACAAACCGGAGGAAGGTGGGGATGACGTCAAGTCCTCATGGCCCTTATGGGTAGGGCTTCACACGTCATACAATGGCCGGTACAGAGGGTTGCCAAGGCGCGAGCTGGAGCCAATCCCTGCAAAGCCGGTCGTAGTCCGGATTGCAGTCTGCAACTCGACTGCATGAAGTCGGAATCGCTAGTAATCGCGGATCAGCA
>OTU_31
TGGTCTTGACATCCTCGGAACCCTGCAGCGATGCGGGGGTGCCTTCGGGAGCCGAGAGACAGGTGCTGCATGGCTGTCGTCAGCTCGTGTCGTGAGATGTTGGGTTAAGTCCCGCAACGAGCGCAACCCTTGTCCCTAGTTGCCATCATTTAGTTGGGAACTCTAGGGAGACCGCCGGTGACAAACCGGAGGAAGGTGGGGATGACGTCAAGTCATCATGGCCCTTATGACCAGGGCTACACACGTGCTACAATGGCCGGTACAAAGGGCTGCCAACCCGCGAGGGGGAGCCAATCCCAGAAAGCCGGTCGTAGTCCGGATCGGAGTCTGCAACTCGACTCCGTGAAGTCGGAATCGCTAGTAATCGCGAATCAG
>OTU_120
AGGGCTTGACATGACCAGGGATACGGCGGAAACGTCGTCGCCCCGCAAGGGGCCTGGCCACAGGTGTTGCATGGCTGTCGTCAGCTCGTGTCGTGAGATGTTGGGTTAAGTCCCGCAACGAGCGCAACCCCTACTGTGTGTTGTATCACTCACACGGGACTGCCGAGAGAAACTCGGAGGAAGGTGGGGACGACGTCAAGTCAGCATGGCCCTTACGTCCTGGGCTACACCCACGCTACAATGGCCGGTACAACGGGCTGCGAAACCGCGAGGTGGAGCGAATCCCTTAAAGCCGGTCTCAGTTCGGATTGTAGGCTGCAACTCGCCTACATGAAGCCGGAGTTGCTAGTAACCGCCGGTCAGCATACGGCGGTG
>OTU_69
TGGGCTTGACATGTTGGTGACCGCCGTGGAAACACGGTTTTCCTTCGGGACACCATCACAGGTGGTGCATGGCTGTCGTCAGCTCGTGTCGTGAGATGTTGGGTTAAGTCCCGCAACGAGCGCAACCCCCGTTCCATGTTGCCAGCATTCAGTTGGGGACTCATGGGAGACTGCCGGTGACAAACCGGAGGAAGGTGGGGATGACGTCAAGTCATCATGCCCCTTATGTCCAGGGCTACACACGTGCTACATTGGCGCATACAAAGGGCTGCAATACCGTGAGGTGGAGCGAATCCCATAAAGTGCGTCTCGGTTCGGATTGGAGGCTGAAACTCGCCTCCATGAAGCTGGAGTTGCTAGTAATCGCGGATCAGC
>OTU_44
CAGGCTTGAACTGCGAGTGACATCCTACGAAAGTAGGCTTCCGCAAGGACACTCGTAGAGGTGCTGCATGGCTGTCGTCAGCTCGTGTCGTGAGATGTTGGGTTAAGTCCCGCAACGAGCGCAACCCTTGTCTTCTGTTGCCATCGGGTTATGCCGGGCACTCTGAAGAGACTGCCGGTGACAAACCGGAGGAAGGTGGGGATGACGTCAAGTCAGCATGGCCTTTATGTCTGGGGCCACACACGTGCTACAATGGCCGGTACAAACCGTCGCGATCTCGCGAGAGGGAGCTAATCGGAGAAAGCCGGTCTCAGTTCGGATTGTAGGCTGCAACTCGCCTGCATGAAGTTGGAATCGCTAGTAATCGCGGATCAG
>OTU_13
AGCTCTTGACTTCCCGGTCGGGTCTCTGGAGACGGAGATCTTCAATTGGCCGGTGACAGGTGCTGCATGGCTGTCGTCAGCTCGTGTCGTGAGATGTTGGGTTAAGTCCCGCAACGAGCGCAACCCTCGCCATTAGTTGCCATCATTCAGTTGGGCACTCTAGTGGGACTGCCGGTGATAAGCCGGAGGAAGGTGGGGATGACGTCAAGTCATCATGGCCCTTACGGGCTGGGCTACACACGTGCTACAATGGCGGTGACAGTGGGCAGCCACTCCGCGAGGAGGAGCTAATCCCAAAAAGCCGTCTCAGTTCGGATTGTTCTCTGCAACTCGAGAGCATGAAGTCGGAATCGCTAGTAATCGCGGATCAGCATG
>OTU_23
AAGGCTTGACATATACGAGAACGGGCCAGAAATGGTCAACTCTTTGGACACTCGTATACAGGTGGTGCATGGTTGTCGTCAGCTCGTGTCGTGAGATGTTGGGTTAAGTCCCGCAACGAGCGCAACCCTCGTCGCATGTTGCCAGCACGTTATGGTGGGGACTCATGTGAGACTGCCGGGGTCAACTCGGAGGAAGGTGGGGATGACGTCAAATCATCATGCCCCTTATGTCTTGGGCTTCACGCATGCTACAATGGCCGGTACAAAGGGCTGCGATGTCGTAAGGCGGAGCGAATCCCAAAAAGCCGGTCTCAGTTCGGATTGAGGTCTGCAACTCGACCTCATGAAGTCGGAGTCGCTAGTAATCGCAGATCA
>OTU_74
TGGGCTAGACAACAGCGGACCGTCCTAGAAATAGGATTTTCCTTTCGGGGACCGCTGGTTCAGGTGCTGCATGGCTGTCGTCAGCTCGTGCCGTGAGGTGTTGGGTTAAGTCCCGCAACGAGCGCAACCCTCGTACTTAGTTGCCACCATTCAGTTGGGCACTCTAAGTAGACTGCCGGCGTTAAGCCGGAGGAAGGTGGGGACGACGTCAAGTCATCATGGCCCTTATGTCCAGGGCCACACACGTGCTACAATGGACGGTACAAAGGGTCGCGAACCCGTGAGGGGGAGCCAATCCCAAAAAGCCGTTCTCAGTTCGGATTGGAGTCTGCAACTCGACTCCATGAAGTTGGAATCGCTAGTAATCGCGGATCA
>OTU_90
AGGGCTTGACATGTCGCGAATCTTCTTGAAAGGGAAGAGTGCCTTCGGGAGCGCGAACACAGGTGGTGCATGGCTGTCGTCAGCTCGTGTCGTGAGATGTTGGGTTAAGTCCCGCAACGAGCGCAACCCTCGTCGTTAGTTGCCAGCATTAGGTTGGGCACTCTAGCGAGACTGCCGGTGACAAACCGGAGGAAGGTGGGGATGACGTCAAGTCAGCATGCCCCTTACGTCCTGGGCTACACACGTACTACAATGCTGTGGACAAAGAGCTGCAAGCTAGCGATAGCAAGCCAATCTCATAAACCACGGCTCAGTTCAGATTGCAGGCTGCAACTCGCCTGCATGAAGGCGGAATCGCTAGTAATCGCAGGTCAG
>OTU_112
TGGACTTGACATCCCCTGAATAGTGCAGAGATGCATGAAGCCCTTCGGGGCAGGGAGACAGGTGGTGCATGGTTGTCGTCAGCTCGTGTCGTGAGATGTTAGGTTAAGTCCTGCAACGAGCGCAACCCCTATCATTAGTTGCTACCATTAAGTTGAGCACTCTAGTGAGACTGCCCGGGTTAACCGGGAGGAAGGTGGGGATGACGTCAAATCATCATGCCCCTTATGTCCAGGGCTACACACGTGCTACAATGGTGGGTACAGAGAGATGCAAGACCGCGAGGTGGAGCAAAACTCAAAAACCCATCCCAGTTCGGATTGTAGGCTGCAACTCGCCTACATGAAGCCGGAGTTGCTAGTAATCGCGAATCAGAA
>OTU_64
AGGTCTTGACATCCTTGGACCTCCCTAGAGATAGGGATTTCCCTTCGGGGACCAAGTGACAGGTGGTGCATGGTTGTCGTCAGCTCGTGTCGTGAGATGTTGGGTTAAGTCCCGCAACGAGCGCAACCCCTAATCTTAGTTGCCAGCATTCAGTTGGGCACTCTAAGGTGACTGCCGGTGACAAACCGGAGGAAGGCGGGGATGACGTCAAATCATCATGCCCCTTATGACCTGGGCTACACACGTGCTACAATGGATGGTACAAAGGGCAGCGAAGCCGCGAGGTGTAGCAAATCCCATAAAACCATTCTCAGTTCGGATTGCAGGCTGCAACTCGCCTGCATGAAGCCGGAATCGCTAGTAATCGCGGATCAG
>OTU_68
TGGGTTTGACATACACCGGAAAGCTGCAGAGATGTAGCCCCTTTTAGTCGGTGTACAGGTGGTGCATGGCTGTCGTCAGCTCGTGTCGTGAGATGTTGGGTTAAGTCCCGCAACGAGCGCAACCCTCGTCCTATGTTGCCAGCGGGTAGTGCCGGGGACTCATAGGAGACTGCCGGGGTCAACTCGGAGGAAGGTGGGGATGACGTCAAGTCATCATGCCCCTTATGTCCAGGGCTTCACGCATGCTACAATGGCCGGTACAAAGGGCTGCGATGCTGTAAGGCGGAGCGAATCCCAAAAAGCCGGTCTCAGTTCGGATTGGGGTCTGCAACTCGACCCCATGAAGTCGGAGTCGCTAGTAATCGCAGATCAGCA
>OTU_22
TGGCCTTGACATCCCGAGGATCTCCTGGAAACAGGAGAGTGCTTTCATTAGAGAGAACTTGGAGACAGGTGCTGCATGGCTGTCGTCAGCTCGTGTCGTGAGATGTTGGGTTAAGTCCCGCAACGAGCGCAACCCTTGCCTTTAGTTGCCAGCGATTCGGTCGGGCACTCTAAAGGGACTGCCGGTGTCAAACCGGAGGAAGGTGGGGATGACGTCAAGTCCTCATGGCCTTTATGGCCAGGGCTACACACGTACTACAATGGACGGTACAAAGGGCAGCGACATTGCGAGATGGAGCGAATCCCGAAAAGCCGTTCTCAGTCCGGATTGGAGTCTGCAACTCGACTCCATGAAGTTGGAATCGCTAGTAATCGC
>OTU_42
TGGTCTTGACATCCACGGAAGTTTTCAGAGATGAGAATGTGCCTTCGGGAACCGTGAGACAGGTGCTGCATGGCTGTCGTCAGCTCGTGTTGTGAAATGTTGGGTTAAGTCCCGCAACGAGCGCAACCCTTATCCTTTGTTGCCAGCGGTCCGGCCGGGAACTCAAAGGAGACTGCCAGTGATAAACTGGAGGAAGGTGGGGATGACGTCAAGTCATCATGGCCCTTACGACCAGGGCTACACACGTGCTACAATGGCGCATACAAAGAGAAGCGACCTCGCGAGAGCAAGCGGACCTCATAAAGTGCGTCGTAGTCCGGATTGGAGTCTGCAACTCGACTCCATGAAGTCGGAATCGCTAGTAATCGTGGATCA
>OTU_111
TGGGCTTGACATGCAGGGTGAAACCCGTGAAAGCGGGCGCTCTTCGGAGCCTGCACAGGTGGTGCATGGCTGTCGTCAGCTCGTGCCGTGAGGTGTTGCCTTAAGTGGCGCAACGAGCGCAACCCCTGTCCTTAGTTGCCAGCGGATCATGCCGGGAACTCTAGGGAGACTGCCGGTGCCAAACCGGAGGAAGGTGGGGACGAAGTCAAGTCATCATGCCCCTTATGTCCAGGGCTGCAAACATGCTACAATGCTCGGTACAAAGGGCTGCGATCCCGCAAGGGGGAGCGAATCCCAGAAAGCCGGGCTCAGTTCGGATCGGGGTCTGCAACTCGACCCCGTGAAGTTGGAGTCGCTAGTAATCGCAGATCAGCA
>OTU_150
TGGGCTTGACATGTTCCTGACCGTCCTGGAAACAGGGCTTCCCTTCGGGGCAGGATCACAGGTGGTGCATGGCTGTCGTCAGCTCGTGTCGTGAGATGTTGGGTTAAGTCCCGCAACGAGCGCAACCCCCGTCGCATGTTGCCAGCATTTAGTTGGGGACTCATGCGAGACTGCCGGTGACAAACCGGAGGAAGGTGGGGATGACGTCAAGTCATCATGCCCCTTATGTCCAGGGCTACACACGTGCTACATTGGCGCGTACAGAGGGCTGCGATACCGCGAGGTGGAGCGAATCCCTTAAAGCGCGTCTCGGTTCGGATTGCAGGCTGAAACCCGCCTGCATGAAGGCGGAGTTGCTAGTAATCGCGGATCAGC
>OTU_246
TACCCTTGACATCCAGAGAATCTGTTAGAGATAGCGGAGTGCCTTCGGGAACTCTGAGACAGGTGCTGCATGGCTGTCGTCAGCTCGTGTCGTGAGATGTTGGGTTAAGTCCCGTAACGAGCGCAACCCTTATCCTTAGTTGCCAGCACATCATGGTGGGAACTCTAGGGAGACTGCCGGTGATAAACCGGAGGAAGGTGGGGACGACGTCAAGTCATCATGGCCCTTATGGGTAGGGCTACACACGTGCTACAATGGCCGGTACAGAGGGCAGCGAACTCGCGAGAGCAAGCAAATCCCAAAAAGCCGGTCCTAGTCCGGATTGGAGTCTGCAACTCGACTCCATGAAGTCGGAATCGCTAGTAATCGCGAATC
>OTU_52
CAGGCTCGAACGGCAGCTGACATCCCACGAAAGTGGGCTCCCGCAAGGGCAGCTGTCGAGGTGCTGCATGGCTGTCGTCAGCTCGTGTCGTGAGATGTTGGGTTAAGTCCCGCAACGAGCGCAACCCTTGTCCGCTGTTGCCATCACATCATGGTGGGCACTCTGCGGAGACTGCCGGTGATAAACCGGAGGAAGGTGGGGATGACGTCAAGTCAGCATGGCCTTTATGTCTGGGGCTACACACGTGCTACAATGGCAGATACAAACCGTCGCGAGACCGCAAGGTGGAGCTAATCGGAGAAAGTCTGTCTCAGTTCGGATTGCAGGCTGCAACTCGCCTGCATGAAGTTGGAATCGCTAGTAATCGCGGATCAG
>OTU_11
AGGGCTTGACATCCCTCTGATCCCTCTAGAGATAGAGGTTCCCTTCGGGGCAGAGGTGACAGGTGGTGCATGGTTGTCGTCAGCTCGTGTCGTGAGATGTTGGGTTAAGTCCCGCAACGAGCGCAACCCTTGTCCTTAGTTGCCAGCATTTAGTTGGGCACTCTAAGGAGACTGCCGTCGACAAGACGGAGGAAGGTGGGGATGACGTCAAATCATCATGCCCCTTATGTCCTGGGCTACACACGTGCTACAATGGATGGTACAACGGGCTGCGAACTCGCGAGAGTAAGCCAATCCCAAAAAACCATTCTCAGTTCGGATTGTAGGCTGCAACTCGCCTACATGAAGTCGGAATCGCTAGTAATCGCGGATCAG
>OTU_177
AGGGTTTGACATGATACGAATTTCTTTGAAAGAGGAAAGTGCCGTTTGGAACGTATACACAGGTGGTGCATGGCTGTCGTCAGCTCGTGTCGTGAGATGTTGGGTTAAGTCCCGCAACGAGCGCAACCCTCATTTTTAGTTGCCTTAGCGAACTCTAAAAAGACTGCCGGTTATAAACCGGAGGAAGGCGGGGATGACGTCAAGTCAGCATGCCCCTTACACCCTGGGCTACACACGTGCTACAATGGGCGAGACAATGAGATGCAAATCTGCGAAGACTAGCTAATCTAAAAACTCGTTCTAAGTTCGGATTGTAGGCTGCAACTCGCCTGCATGAAGTTGGAATCGCTAGTAATCGCTGGTCAGCTACACAGC
>OTU_87
TACCCTTGACATGTCTGGAAGCCTGGTGAGAGCTGGGTGTGCCCGAAAGGGAACCGGAACACAGGTGCTGCATGGCTGTCGTCAGCTCGTGTCGTGAGATGTTGGGTTAAGTCCCGCAACGAGCGCAACCCTTGTCCCTAGTTGCTACGCAAGGGCACTCTAGGGAGACTGCCGGTGACAAACCGGAGGAAGGTGGGGATGACGTCAAGTCCTCATGGCCCTTATGGGTAGGGCTTCACACGTCATACAATGGACGGTACAGAGGGTCGCCAACCCGCGAGGGGGAGCCAATCCCTGGAAAGCCGTTCGTAGTCCGGATTGCAGTCTGCAACTCGACTGCATGAAGTCGGAATCGCTAGTAATCGCGGATCAGCA
>OTU_227
TGGCCTTGACATGCTGAGAACTTTCCAGAGATGGATTGGTGCCTTCGGGAACTCAGACACAGGTGCTGCATGGCTGTCGTCAGCTCGTGTCGTGAGATGTTGGGTTAAGTCCCGTAACGAGCGCAACCCTTGTCCTTAGTTACCAGCACCTCGGGTGGGCACTCTAAGGAGACTGCCGGTGACAAACCGGAGGAAGGTGGGGATGACGTCAAGTCATCATGGCCCTTACGGCCAGGGCTACACACGTGCTACAATGGTCGGTACAGAGGGTTGCCAAGCCGCGAGGCGGAGCTAATCTCACAAAACCGATCGTAGTCCGGATCGCAGTCTGCAACTCGACTGCGTGAAGTCGGAATCGCTAGTAATCGTGAATCA
>OTU_102
TGGGCTTGACATGTTAGTGGTAAGAACCTGAAAGGGGGATGACCTGTAGCAATACAGGAGCTAATACAGGTGCTGCATGGCTGTCGTCAGCTCGTGCCGTGAGGTGTTGGGTTAAGTCCCGCAACGAGCGCAACCCTTATCCTCTGTTACCTCGCAAGAGGGTCTCTGAGGAAACTGCCGGCGATGAGCTGGAGGAAGGTGGGGACGACGTCAAGTCATCATGGCCCTTATGTCCAGGGCTACACACGTGCTACAATGGCTACTACAGAGGGAAGCAAGACCGCGAGGTGGAGCCAATCCCTAAAAGTAGTCGTAGTTGGGATCGGAGTCTGCAACTCGACTCCGTGAACCTGGAATCGCTAGTAATCGCGGATC
>OTU_125
TGGGCTAGACAACATCGGACAGCCCCAGAAATGGGGTCTCCCCGCAAGGGGCCGGTGGTTCAGGTGCTGCATGGCTGTCGTCAGCTCGTGTCGTGAGATGTTGGGTTAAGTCCCGCAACGAGCGCAACCCCTGTCTCTAGTTGCTACCATTCAGTTGAGCACTCTAGAGAGACTGCCCGTGTTAAACGGGAGGAAGGTGGGGACGACGTCAAGTCCTCATGGCCCTTATGTCCAGGGCTACACACGTGCTACAATGGGCGATACAAAGGGCTGCGAACCCGCGAGGGGAAGCCAATCCCAAAAAGTCGCTCTCAGTTCGGATTGGAGTCTGCAACTCGACTCCATGAAGGCGGAATCGCTAGTAATCGCGGATCA
>OTU_12
TGGCCTTGACATCCGCGGAACTCGGCAGAAATGCCTTGGTGCCTTCGGGAATCGCGAGACAGGTGCTGCATGGCTGTCGTCAGCTCGTGTCGTGAGATGTTGGGTTAAGTCCCGCAACGAGCGCAACCCTTGTCCTTAGTTGCCATCATTCAGTTGGGAACTCTAAGGAGACCGCCGGTGACAAACCGGAGGAAGGTGGGGATGACGTCAAGTCATCATGGCCCTTATGGCCAGGGCTACACACGTGCTACAATGGGCGGTACAAAGGGTTGCCAACCCGCGAGGGGGAGCCAATCCCAAAAAGCCGTTCGTAGTCCGGATCGGAGTCTGCAACTCGACTCCGTGAAGTCGGAATCGCTAGTAATCGCAGATCAG
>OTU_20
TGGGTTAGACAACGGTGGATCGTCCTGGAGACAGGGCTTTCCCTTCGGGGACCGCCGGTTCAGGTGCTGCATGGCTGTCGTCAGCTCGTGTCGTGAGATGTTGGGTTAAGTCCCGCAACGAGCGCAACCCTTGCCTCTAGTTGCCAGCATTAAGTTGGGCACTCTAGTGGGACTGCCGGCGTTAAGCCGGAGGAAGGTGGGGATGACGTCAAGTCCTCATGGCCCTTATGCCCAGGGCTACACACGTGCTACAATGGTCGGTACAGAGGGTCGCAAAGCCGCAAGGCGAAGCCAATCCCACAAAGCCGGCCTCAGTTCGGATTGGAGTCTGCAACTCGACTCCATGAAGGTGGAATCGCTAGTAATCGCGGATCA
>OTU_604
AAGGCTTGACATACACCGGAAAGCATTAGAGATAGTGCCCCCCTTGTGGTCGGTGTACAGGTGGTGCATGGCTGTCGTCAGCTCGTGTCGTGAGATGTTGGGTTAAGTCCCGCAACGAGCGCAACCCTTGTTCTGTGTTGCCAGCATGCCCTTCGGGGTGATGGGGACTCACAGGAGACCGCCGGGGTCAACTCGGAGGAAGGTGGGGACGACGTCAAGTCATCATGCCCCTTATGTCTTGGGCTGCACACGTGCTACAATGGCAGGTACAATGAGCTGCGATACCGTGAGGTGGAGCGAATCTCAAAAAGCCTGTCTCAGTTCGGATTGGGGTCTGCAACTCGACCCCATGAAGTCGGAGTTGCTAGTAATCGC
>OTU_413
TACTCTTGACATCCAGAGAATCCTGTAGAGATACGGGAGTGCCTTCGGGAATTCTGAGACAGGTGCTGCATGGCTGTCGTCAGCTCGTGTCGTGAGATGTTGGGTTAAGTCCCGCAACGAGCGCAACCCTTGTCCTTAGTTGCCATCATTCAGTTGGGAACTCTAAGGAGACTGCCGGTGACAAACCGGAGGAAGGTGGGGATGACGTCAAGTCATCATGGCCCTTACGAGTAGGGCTACACACGTGCTACAATGGTTGCTACAAACGGTTGCGATGCCGCGAGGCGGAGCCAATCCGAAAAAAGCAATCGTAGTCCGGATCGGAGTCTGCAACTCGACTCCGTGAAGTCGGAATCGCTAGTAATCGCAGATCAG
>OTU_106
TGGGCTCGAACGGCTAGTGACAGGCGGCGAAAGTCGCTTTTCCCGCAAGGGACACTAGTCGAGGTGCTGCATGGCTGTCGTCAGCTCGTGTCGTGAGATGTTGGGTTAAGTCCCGCAACGAGCGCAACCCCTGCCTTTAGTTGCTAACACGTAATGGTGAGCACTCTAAAGGGACTGCCGGTGAAAAACCGGAGGAAGGTGGGGATGACGTCAAGTCCTCATGGCCTTTATGTCCAGGGCTACACACGTACTACAATGGCCGGTACAAAGAGTCGCAAACCTGCGAAGGGGAGCCAATCTCAAAAAGCCGGTCTCAGTTCGGATTGAAGTCTGCAACTCGACTTCATGAAGCTGGAATCGCTAGTAATCGCTGAT
>OTU_50
CAGGCTTGAACAGCGAGTGACCACTCCCGAAAGGGAGCTTCCGCAAGGACACTCGTAGAGGTGCTGCATGGCTGTCGTCAGCTCGTGTCGTGAGATGTTGGGTTAAGTCCCGCAACGAGCGCAACCCTTGTTTGCTGTTGCCATCACGTTATGGTGGGCACTCTGCAAAGACTGCCGGTGATAAACCGGAGGAAGGTGGGGATGACGTCAAGTCAGCATGGCCTTTATGTCTGGGGCTACACACGTGCTACAATGGCCGGTACAAACCGTCGCGATACCGCAAGGTGGAGCTAATCGGAGAAAGCCGGTCTCAGTTCGGATAGCAGGCTGCAACTCGCCTGCTTGAAGTTGGAATCGCTAGTAATCGCGGATCAG
>OTU_70
TACCCTTGACATGTCAGGAATCCTCCAGAGACGGGGGAGTGCCCGAAAGGGAGCCTGAACACAGGTGCTGCATGGCTGTCGTCAGCTCGTGTCGTGAGATGTTGGGTTAAGTCCCGCAACGAGCGCAACCCTTGCCATTAGTTGCTACATTCAGTTGAGCACTCTAATGGGACTGCCGGTGACAAACCGGAGGAAGGTGGGGATGACGTCAAGTCCTCATGGCCCTTATGGGTAGGGCCACACACGTCATACAATGGCGCGTACAGAGGGTTGCCAACCCGCGAGGGGGAGCCAATCCCAGAAAGCGCGTCGTAGTCCGGATTGAAGTCTGCAACTCGACTTCATGAAGTCGGAATCGCTAGTAATCGCGGATCA
>OTU_65
TGGGCTTGACATGCACGGGAAAGCCGGTGGAAACATCGGTTCCTCTTCGGAGTCCGTGCACAGGTGCTGCATGGCTGTCGTCAGCTCGTGTCGTGAGATGTTGGGTTAAGTCCCGCAACGAGCGCAACCCTCGTCCCTAGTTACCAGCGGGTCATGCCGGGCACTCTAGGGAGACTGCCGGTGTCAAACCGGAGGAAGGTGGGGATGACGTCAAGTCATCATGGCCCTTACGTCCAGGGCGACACACGTGCTACAATGGCCGGTACAGAGCGTCGCCAACCCGCGAGGGTGCGCCAATCGCAAAAAGCCGGTCTAAGTTCGGATTGCAGTCTGCAACTCGACTGCATGAAGCCGGAATCGCTAGTAATCGAGGAT
>OTU_956
AGGGCTTGACATTGAGTGAAACATCTAGAGATAGATGCCTCTCTTCGGAGACACAAAAACAGGTGGTGCATGGCTGTCGTCAGCTCGTGTCGTGAGATGTTGGGTTAAGTCCCGCAACGAGCGCAACCCCTATCCTTTGTTGCCAGCACGTAATGGTGGGAACTCAAGGGAGACAGCCGTCGTAAGACGGAGGAAGGCGGGGATGACGTCAAGTCATCATGCCCCTTATGTCCTGGGCTACACACGTACTACAATGGACTCAAATAGAGGGAAGCAAGACCGCGAGGTGGAGCAGATCCCAAAAACGAGTTCTCAGTTCGGATCGTAGGCTGCAACTCGCCTACGTGAAGTCGGAATCGCTAGTAATCGCAGATC
>OTU_75
TGGGCTTGACATCCCGGGAACCCCCTGGAAACAGGGGGGTGCCCCCGAAAGGGGGAGCCCGGAGACAGGTGCTGCATGGCTGTCGTCAGCTCGTGTCGTGAGATGTTGGGTTAAGTCCCGCAACGAGCGCAACCCTTGTCCTTAGTTGCCAGCATTCAGTTGGGCACTCTAAGGAGACTGCCGGTGTTAAACCGGAGGAAGGTGGGGATGACGTCAAGTCCTCATGGCCTTTATGCCCAGGGCTACACACGTGCTACAATGGCCGGTACAAAGGGCAGCAATACCGCGAGGTGGAGCGAATCCCAAAAAGCCGGTCCCAGTTCGGATTGGAGTCTGCAACTCGACTCCATGAAGTCGGAATCGCTAGTAATCGCA
>OTU_30
CAGGCTTGAACAGCGAGTGACCATCGACGAAAGTCGACTTCCGCAAGGACACTCGTAGAGGTGCTGCATGGCTGTCGTCAGCTCGTGTCGTGAGATGTTGGGTTAAGTCCCGCAACGAGCGCAACCCTTGTCTGCTGTTGCCATCAGGTTATGCTGGGCACTCTGCAGAGACTGCCGGTGATAAACCGGAGGAAGGTGGGGATGACGTCAAGTCAGCATGGCCTTTATGTCTGGGGCTACACACGTGCTACAATGGCCGGTACAAACCGTCGCGATACCGTAAGGTGGAGCTAATCGGAGAAAGCCGGTCTCAGTTCGGATTGTAGGCTGCAACTCGCCTGCATGAAGTTGGAATCGCTAGTAATCGCGGATCAG
>OTU_312
AGGTCTTGACATCCCGCTGACCGCTCTGGAGACAGAGCTTCCCTTCGGGGCAGCGGTGACAGGTGGTGCATGGTTGTCGTCAGCTCGTGTCGTGAGATGTTGGGTTAAGTCCCGCAACGAGCGCAACCCTTATCTTTAGTTGCCAGCATTCAGTTGGGCACTCTAGAGAGACTGCCGTCGACAAGACGGAGGAAGGCGGGGATGACGTCAAATCATCATGCCCCTTATGACCTGGGCTACACACGTGCTACAATGGCTGGTACAACGGGATGCTACCTCGCGAGAGGACGCCAATCTCTTAAAACCAGTCTCAGTTCGGATTGTAGGCTGCAACTCGCCTACATGAAGTCGGAATCGCTAGTAATCGCGGATCAG
>OTU_37
AAGGCATGACATGTTCGGGAAAGCCGGAGAAATTCGGCCCTCCTTCGGGACCCGATCACAGGTGGTGCATGGCTGTCGTCAGCTCGTGTCGTGAGATGTTGGGTTAAGTCCCGCAACGAGCGCAACCCCTGTCCCATGTTGCCAGCGAGTAAAGTCGGGGACTCATGGGAGACTGCCGGTGACAAATCGGAGGAAGGTGGGGATGATGTCAAGTCATCATGCCCCTTAAGTCTTGGGCTACACACGTGCTACATTGGCCGGTACAAAGGGCTGCAATACCGCGAGGTTGAGCGAATCCCAAAAAGCCGGTCCCGGTTCGGATTGGAGGCTGCAACTCGCCTCCATGAAGGCGGAGTTGCTAGTAATCGCGGATCA
>OTU_24
TACCCTTGACATGTACGGAAGCCCGCTGAGAGGCGGGTGTGCCCGAAAGGGAGCCGTAACACAGGTGCTGCATGGCTGTCGTCAGCTCGTGTCGTGAGATGTTGGGTTAAGTCCCGCAACGAGCGCAACCCTTGTCACTAGTTGCTACGCAAGGGCACTCTAGTGAGACTGCCGGTGACAAACCGGAGGAAGGTGGGGATGACGTCAAGTCCTCATGGCCCTTATGGGTAGGGCTTCACACGTCATACAATGGCGCATACAGAGGGCTGCCAACCCGCGAGGGGGAGCCAATCCCAGAAAGTGCGTCGTAGTCCGGATTGTTCTCTGCAACTCGAGAGCATGAAGTCGGAATCGCTAGTAATCGCGGATCAGCAT
>OTU_55
AGGGCTTGACATGACCAGGATCCCGGCGGAAACGTCGGTTCCCCGCAAGGGGCCTGGCCACAGGTGTTGCATGGCTGTCGTCAGCTCGTGTCGTGAGATGTTGGGTTAAGTCCCGCAACGAGCGCAACCCCTACTGTGTGTTGTATCACTCACACGGGACTGCCGAGAGAAACTCGGAGGAAGGTGGGGATGACGTCAAGTCAGCATGGCCCTTACGTCCTGGGCTACACCCACGCTACAATGGCCGGTACAACGGGCGGCGAAACCGCGAGGTGGAGCGAATCCCTCAAAGCCGGTCTCAGTTCGGATTGCAGGCTGCAACTCGCCTGCATGAAGCCGGAGTTGCTAGTAACCGCCGGTCAGCATACGGCGGTG
>OTU_56
AACCCTTGACATGTCCCGTATGGGTTTCAGAGATGAGATCCTTCAGTTCGGCTGGCGGGAACACAGGTGCTGCATGGCTGTCGTCAGCTCGTGTCGTGAGATGTTGGGTTAAGTCCCGCAACGAGCGCAACCCTCGCCCTTAGTTGCCATCATTCAGTTGGGCCCTCTAAGGGGACTGCCGGTGATAAGCCGCGAGGAAGGTGGGGATGACGTCAAGTCCTCATGGCCCTTACGGGTTGGGCTACACACGTGCTACAATGGCGGTGACAGTGGGATGCAATGGGGCAACCCTGAGCAAATCTCAAAAAGCCGTCTCAGTTCGGATTGTGCTCTGCAACTCGAGCACATGAAGTTGGAATCGCTAGTAATCGCAGA
>OTU_43
TGGGCTTGACATGCACGGGAAAGCCGGTGGAAACATCGGCCCCTTTTCGGAGCTCGTGCACAGGTGCTGCATGGCTGTCGTCAGCTCGTGTCGTGAGATGTTGGGTTAAGTCCCGCAACGAGCGCAACCCTCGTCCCTAGTTACCAGCGGGTCATGCCGGGCACTCTAGGGAGACTGCCGGTGTCAAACCGGAGGAAGGTGGGGACGACGTCAAGTCATCATGGCCCTTACGTCCAGGGCGACACACGTGCTACAATGGCCGGTACAACGCGTCGCAAGCCGGTAACGGCAAGCCAATCGCTAAAAGCCGGTCTAAGTTCGGATTGTGGGCTGCAACTCGCCCACATGAAGCTGGAATCGCTAGTAATCGCGGAT
>OTU_815
TGGGCTTGACATGTCAGTGACCGCCGTGGAAACACGGTTTTCCTTCGGGACACTGTCACAGGTGGTGCATGGCTGTCGTCAGCTCGTGTCGTGAGATGTTGGGTTAAGTCCCGCAACGAGCGCAACCCCCGTCCTATGTTGCCAGCATTCAGTTGGGGACTCATAGGAGACTGCCGGTGACAAACCGGAGGAAGGTGGGGATGACGTCAAGTCATCATGCCCCTTATGTCCAGGGCTACACACGTGCTACATTGGCGCATACAAAGGGCAGCAATACCGTGAGGTGGAGCAAATCCCATAAAGTGCGCCTCGGTTCGGATTGGAGGCTGAAACTCGCCTCCATGAAGGTGGAGTTGCTAGTAATCGCAGATCAGC
>OTU_343
TAGACTTGACATCTCCTGAATTACTCGTAATGGAGGAAGCCCTTCGGGGCAGGAAGACAGGTGGTGCATGGTTGTCGTCAGCTCGTGTCGTGAGATGTTAGGTTAAGTCCTGCAACGAGCGCAACCCTTATCATTAGTTGCTACCATTAAGTTGAGCACTCTAGTGAGACTGCCGTGGTTAACGCGGAGGAAGGTGGGGATGACGTCAAATCATCATGCCCCTTATGTCTAGGGCTACACACGTGCTACAATGGGTGATACAAAGAGATGCAATACAGTGATGTGGAGCAAAACTATAAAATCACCCTCAGTTCGGATTGTAGGCTGAAACTCGCCTACATGAAGCTGGAGTTGCTAGTAATCGCGAATCAGCAT
>OTU_26
GGGGCTTGAACTGTAGCTGCTACACTTGGAAACAGGTGGTTCTCTTCGGAGACGGCTATAGAGGTGCTGCATGGCTGTCGTCAGCTCGTGTCGTGAGATGTTGGGTTAAGTCCCGCAACGAGCGCAACCCTTACTCTTAGTTGCCATCGGGTAAAGCTGGGCACCCTAAGAGAACTGTCGGCGAAAAGCCGGAGGAAGGTGGGGATGACGTCAAGTCCTCATGGCCCTTACGTCCCGGGCTACACACGTGCTACAATGGCTGGTACAAAGGGTTGCCAACCCGCGAGGGGGAGCTAATCCCAAAAAACCGGTCCCAGTTCGGATTGCAGTCTGCAACTCGACTGCATGAAGTTGGAATCGCTAGTAATCGCAGAT
>OTU_424
AGCCTTTGACATGTCCCGTATGGGTTCTGGAGACAGGACCCTTCAGTTCGGCTGGCGGGAACACAGGTGCTGCATGGCTGTCGTCAGCTCGTGTCGTGAGATGTTGGGTTAAGTCCCGCAACGAGCGCAACCCTCGCCCCTAGTTGCCATCATTAGGTTGGGCACTCTAGGGGGACTGCCGGTGATAAGCCGCGAGGAAGGTGGGGATGACGTCAAGTCCTCATGGCCCTTACGGGCTGGGCTACACACGTGCTACAATGGCGGTGACAAAGGGCAGCGAACCCGCGAGGGGGAGCTAATCCTCAAAAGCCGTCTCAGTTCGGATTGCACTCTGCAACTCGAGTGCATGAAGGCGGAATCGCTAGTAATCGTGGA
>OTU_399
AGGGCTTGACATACTAGTGAAAAGTACAGAGATGTACTCCTCTCTTCGGAGACACTAATACAGGTGGTGCATGGTTGTCGTCAGCTCGTGTCGTGAGATGTTGGGTTAAGTCCCGCAACGAGCGCAACCCTTATTGTTAGTTGCCATCATTTAGTTGGGCACTCTAGCGAGACTGCCGGTGATAAATCGGAGGAAGGTGGGGATGACGTCAAATCATCATGCCCTTTATGTCCTGGGCTACACACGTACTACAATGGTCATAAACAAAGGGAAGCTAAGGAGTGATCTGGAGCAAATCCCATAAACATGGTCCCAGTTCGGATTGTAGGCTGAAACTCGCCTGCATGAAGTTGGAATTGCTAGTAATCGCGGATC
>OTU_25
TGGGCTTGAAAGGCCAGCGACCGGCGATGAAAGTCGCCTTCCCCGCAAGGGGCGCTGGTACAGGTGCTGCATGGCTGTCGTCAGCTCGTGCCGTGAGGTGTTGGGTTAAGTCCCGCAACGAGCGCAACCCCTGCACTTAGTTGCCAGCAGGTCAAGCTGGGCACTCTAAGTGGACTGCCTACGCAAGTAGTGAGGAAGGTGGGGATGACGTCAAGTCCTCATGGCCCTTACGCCCAGGGCCACACACGTGCTACAATGGCCGCAACAAAGGGTTGCCAAACCGTAAGGTGGAGCCAATCCCAAAAAAGCGGTCTCAGTTCGGATTGGAGTCTGCAACTCGACTCCATGAAGCTGGAATTGCTAGTAATCGCGCAT
>OTU_94
TGGGTTTGACATGTGCCGGACCGATGCTGAAAGGCATCTTCCCTTCGGGGCCGGTGCACAGGTGCTGCATGGCTGTCGTCAGCTCGTGTCGTGAGATGTTGGGTTAAGTCCCGCAACGAGCGCAACCCTCGCCCGCTGTTGCTACCGGGTCATGCCGGGCACTCTGCGGGGACTGCCCCGGTGAACGGGGAGGAAGGTGGGGATGACGTCAAGTCCTCATGGCCTTTATGTCCAGGGCTACACACGTGCTACAATGGTCAGGACAATGGGTCGCTCCCGCGCAAGCGGTTGCCAATCTCCAAAACCTGGCCCTAGTTCGGATGGTCGGCTGCAACTCGCCGGCCTGAAGCTGGAATCGCTAGTAATCGGAGATCA
>OTU_229
ATCCCTTGACTTGGACGTCGCGGGCCCAGAGATGGGTCTTTCAGTTCGGCTGGACGTCACACAGGTGCTGCATGGCTGTCGTCAGCTCGTGTCGTGAGATGTTGGGTTAAGTCCCGCAACGAGCGCAACCCTCGCCTTCAGTTGCCAGCATTCGGTTGGGCACTCTGGAGGAACCGCCGGTGATAAGCCGGAGGAAGGTGGGGATGACGTCAAGTCCTCATGGCCCTTACGGGATGGGCTACACACGTGCTACAATGGTGGTGACAGAGGGTTATCCTCAAAAGCCATCTCAGTTCGGATCGGGGTCTGCAACTCGACCCCGTGAAGTTGGAATCGCTAGTAATCGCGTAACAGCATGACGCGGTGAATACGTTC
>OTU_79
TGGGCTCGAAGCGCAGTGGACCGGGGTAGAAATATCCCTTTCCGCAAGGACTGCTGCGGAGGTGCTGCATGGCTGTCGTCAGCTCGTGTCGTGAGATGTTGGGTTAAGTCCCGCAACGAGCGCAACCCTTATCTCTAGTTGCCATCGGGTCAAGCCGGGCACTCTAGCGAAACCGCCTCGGATAACGGGGAGGAAGGTGGGGATGACGTCAAGTCCTCATGGCCTTTATGTCCAGGGCTACACACGTGCTACAATGGTCGGTACAAAACGTCGCAAACCCGCAAGGGGGAGCTAATCGGAAAAAGCCGGCCTCAGTTCGGATTGGAGTCTGCAATTCGACTCCATGAAGCTGGAATCGCTAGTAATCGCGGATCA
>OTU_67
TGGGCTCGAAATGCAGATGACAACCGATGAAAGTCGGCTCCCGCAAGGGCGTCTGTATAGGTGCTGCATGGCTGTCGTCAGCTCGTGTCGTGAGATGTTGGGTTAAGTCCCGCAACGAGCGCAACCCTCGTCCTCTGTTGCCATCAGGTCAAGCTGGGCACTCTGAGGAGACTGCCGGTGATAAACCGGAGGAAGGTGGGGATGACGTCAAGTCAGCATGGCCTTTATGTCCAGGGCCACACACGTGCTACAATGGCGGATACAAAGCGCTGCAAACCCGCGAGGGTGAGCCAATCGCATAAAGTCCGTCTCAGTTCGGATTGTAGGCTGCAACTCGCCTGCATGAAGTTGGAATCGCTAGTAATCGCGGATCAG
>OTU_45
AAGGTTTGACATCACCCGGAAACTTCCAGAGATGGGAGCCTCCTTTGGACTGGGTGACAGGTGGTGCATGGCTGTCGTCAGCTCGTGTCGTGAGATGTTGGGTTAAGTCCCGCAACGAGCGCAACCCTTGTTCCATGTTGCCAGCACGCCTCTTCGGGGGTGGTGGGGACTCATGGGAGACTGCCGGGGTCAACTCGGAGGAAGGTGGGGATGACGTCAAGTCATCATGCCCCTTATGTCTTGGGCTGCAAACATGCTACAATGGCCGGTACAGAGGGTTGCGATGCCGTGAGGTGGAGCGAATCCCTAAAAGCCGGTCTCAGTTCGGATTGGGGTCTGCAACTCGACCCCATGAAGTCGGAGTCGCTAGTAATC
>OTU_245
AAGGCTTGACATCGCCGGAAAACTCGCAGAGATGCGGGGTCCCTTTGGGGCCGGTGACAGGTGGTGCATGGCTGTCGTCAGCTCGTGTCGTGAGATGTTGGGTTAAGTCCCGCAACGAGCGCAACCCTCGTTCCATGTTGCCAGCGGGTAATGCCGGGGACTCATGGGAGACTGCCGGGGTCAACTCGGAGGAAGGTGGGGATGACGTCAAGTCATCATGCCCCTTATGTCTTGGGCTGCAAACATGCTACAATGGCCGGTACAGAGGGCTGCGATACCGTGAGGTGGAGCGAATCCCTAAAAGCCGGTCTCAGTTCGGATTGGGGTCTGCAACTCGACCCCATGAAGTCGGAGTCGCTAGTAATCGCAGATCAG
>OTU_60
AAGGCTTGACATGGGCGGTAATCCGGCAGAGATGTCGGGTCCGTAAGGGCCGTTCACAGGTGGTGCATGGTTGTCGTCAGCTCGTGTCGTGAGATGTTGGGTTAAGTCCCGCAACGAGCGCAACCCTCGTTCCATGTTGCCAGCACGTTATGGTGGGGACTCATGGGAGACTGCCGGGGTCAACTCGGAGGAAGGTGGGGATGACGTCAAATCATCATGCCCCTTATGTCTTGGGCTTCACGCATGCTACAATGGCCAGTACAAAGGGCTGCGAGACCGTGAGGTGGAGCGAATCCCAAAAAGCTGGTCTCAGTTCGGATCGGGGTCTGCAACTCGACCCCGTGAAGTCGGAGTCGCTAGTAATCGCAGATCAGC
>OTU_158
TGGGCTTGACATGTTGGTCGTACCTGTGGAAACACAGGGTCAGTTCGGCTGGACCATCACAGGTGGTGCATGGCTGTCGTCAGCTCGTGTCGTGAGATGTTGGGTTAAGTCCCGCAACGAGCGCAACCCCTGTCGCATGTTGCCAGCAAGTTATGTTGGGGACTCATGCGAGACTGCCGGTGACAAACCGGAGGAAGGTGGGGATGACGTCAAGTCATCATGCCCCTTATGTCCAGGGCTACACACGTGCTACATTGGCGCATACAAAGGGCTGCGATACCGTGAGGTGGAGCGAATCCCAAAAAGTGCGTCTCGGTTCGGATTGGAGGCTGAAACTCGCCTCCATGAAGGCGGAGTTGCTAGTAATCGCGAATC
>OTU_448
GGGGTTTGAACCGTACGGGACAGCTCTAGAGATAGAGTCTTCCTTCGGGACCCGTATAGAGGTGCTGCATGGCTGTCGTCAGCTCGTGTCGTGAGATGTTGGGTTAAGTCCCGCAACGAGCGCAACCCTTGCCTCCTGTTGCCAGCAGGTAAAGCTGGGCACTCTGGAGGAACTGCCGGCGATAAGCCGGAGGAAGGTGGGGATGACGTCAAGTCCTCATGGCCTTTATGCCCCGGGCTACACACGTGCTACAATGGTCGGTACAAAGGGTTGCAAAGCCGCGAGGTGGAGCTAATCCCAAAAAGCCGATCCCAGTTCGGATTGCAGTCTGCAACTCGACTGCATGAAGTTGGAATCGCTAGTAATCGCGGATCA
>OTU_100
TGCCCTTGACATCTGGCGAACTTTCCAGAGATGGATTGGTGCCTTCGGGAATGCCATGACAGGTGCTGCATGGCTGTCGTCAGCTCGTGTCGTGAGATGTTGGGTTAAGTCCCGCAACGAGCGCAACCCTTGTCCTTAGTTGCCATCATTAAGTTGGGCACTCTAAGGAGACTGCCGGTGACAAACCGGAGGAAGGTGGGGATGACGTCAAGTCATCATGGCCCTTATGGGCAGGGCTACACACGTGCTACAATGGCCAGTACAGAGGGTTGCCAACCCGCGAGGGGGAGCTAATCTCACAAAGCTGGTCGTAGTCCGGATTGGAGTCTGCAACTCGACTCCATGAAGTCGGAATCGCTAGTAATCGCGGATCAG
>OTU_164
TAGGCTTGAAAGGCAAGTGACAGGGTATGAAAGTACCCCTCCAGCAATGGCACTTGTACAGGTGCTGCATGGCTGTCGTCAGCTCGTGCCGTGAGGTGTTGGGTTAAGTCCCGCAACGAGCGCAACCCCTACTATTAGTTGCCACCAGGTAATGCTGAGCACTCTAATAGGACTGCCTACGCAAGTAGTGAGGAAGGTGGGGATGACGTCAAGTCCGCATGGCCCTTACGCCTAGGGCTACACACGTGCTACAATGGGTGTTACAATGGGTAGCTAAACCGCAAGGTGGAGCCAATCCCACAAAGGCATCCTCAGTTCGGATTGGAGTCTGCAACTCGACTCCATGAAGTTGGAATTGCTAGTAATCGTGGATCA
>OTU_2351
TACCCTTGACATGCCTGGAACCTTGGTGAGAGCCGAGGGTGCCTTCGGGAGCCAGGACACAGGTGCTGCATGGCTGTCGTCAGCTCGTGTCGTGAGATGTTGGGTTAAGTCCCGCAACGAGCGCAACCCTTGTCACTAATTGCCATCATTAAGTTGGGCACTTTAGTGAGACTGCCGGTGACAAACCGGAGGAAGGTGGGGATGACGTCAAGTCCTCATGGCCCTTATGGGTAGGGCTTCACACGTCATACAATGGTCGGTACAGAGGGTTGCCAAGCCGCGAGGTGGAGCCAATCCCTACAAAGCCGATCGTAGTCCGGATTGTTCTCTGCAACCCGAGAGCATGAAGTCGGAATCGCTAGTAATCGCAGATCA
>OTU_602
AGGTCTTGACATCCTTATGCCTTCCCTAGAGATAGGGCTTTCCCCTTCGGGGGACGTAAGTGACAGGTGGTGCATGGTTGTCGTCAGCTCGTGTCGTGAGATGTTGGGTTAAGTCCCGCAACGAGCGCAACCCTTGATCTTAGTTGCCAGCATTCAGTTGGGCACTCTAAGGTGACTGCCGGTGACAAACCGGAGGAAGGTGGGGATGACGTCAAATCATCATGCCCCTTATGACCTGGGCTACACACGTGCTACAATGGATGGTACAAAGGGCTGCAAAACCGCGAGGTTAAGCCAATCCCATAAAACCATTCTCAGTTCGGATTGCAGGCTGCAACTCGCCTGCATGAAGCCGGAATCGCTAGTAATCGCGGA
>OTU_17
TGGGCTCGAAGCGCGGGGGACCGGGGTGGAAACATCCCTTTCCGCAAGGACTCCCGCGGAGGTGCTGCATGGCTGTCGTCAGCTCGTGTCGTGAGATGTTGGGTTAAGTCCCGCAACGAGCGCAACCCTCATCCCTAGTTGCTAACGGGTCAAGCCGAGCACTCTAGTGAAACTGCCCCGGATAACGGGGAGGAAGGTGGGGATGACGTCAAGTCCTCATGGCCTTTATGTCCAGGGCTACACACGTGCTACAATGCCCGGTACAAACCGTCGCAAACCCGCGAGGGGGAGCTAATCGGAAAAAGCCGGGCTCAGTTCGGATTGCAGTCTGCAACTCGACTGCATGAAGCTGGAATCGCTAGTAATCGCAGATCA
>OTU_46
CAGGCTCGAACGGTGATGGACATCCGGCGAAAGCCGGCTCCCGCAAGGGCCGTCATCGAGGTGCTGCATGGCTGTCGTCAGCTCGTGTCGTGAGATGTTGGGTTAAGTCCCGCAACGAGCGCAACCCTTGTCCGCTGTTGCCATCAGGTTAAGCTGGGCACTCTGCGGAGACTGCCGGTGATAAACCGGAGGAAGGTGGGGATGACGTCAAGTCAGCATGGCCTTTATGTCTGGGGCTACACACGTGCTACAATGGCCGACACAAACCGTCGCGATACCGCAAGGTGGAGCTAATCGGACAAAGTCGGTCTCAGTTCGGATTGCAGGCTGCAACTCGCCTGCATGAAGTTGGAATCGCTAGTAATCGCGGATCAG
>OTU_34
TGGGCTTGACATCTGCGGAACCTTGTGGAAACACAGGGGTGCCTTCGGGAGCCGCAAGACAGGTGCTGCATGGCTGTCGTCAGCTCGTGTCGTGAGATGTTGGGTTAAGTCCCGCAACGAGCGCAACCCTTGTCCTTAGTTGCCATCATTCAGTTGGGCACTCTAAGGAGACTGCCGGTGTTAAACCGGAGGAAGGTGGGGATGACGTCAAGTCCTCATGGCCCTTATGTCCAGGGCTACACACGTGCTACAATGGCCGGTACAAAGAGCAGCGATACCGTGAGGTGGAGCCAATCTCAAAAAGCCGGTCTCAGTTCGGATTGGAGTCTGCAACTCGACTCCATGAAGTTGGAATCGCTAGTAATCGCGGATCAG
>OTU_619
AGGTCTTGACATCCTCTGACACTCCTAGAGATAGGACGTTCCCTTCGGGGACAGAGTGACAGGTGGTGCATGGTTGTCGTCAGCTCGTGTCGTGAGATGTTGGGTTAAGTCCCGCAACGAGCGCAACCCTTGATCTTAGTTGCCAGCATTAAGTTGGGCACTCTAAGGTGACTGCCGGTGACAAACCGGAGGAAGGTGGGGATGACGTCAAATCATCATGCCCCTTATGACCTGGGCTACACACGTGCTACAATGGATGGTACAAAGGGCAGCGAAGCCGTAAGGTGGAGCCAATCCCATAAAACCATTCTCAGTTCGGATTGTAGGCTGCAACTCGCCTACATGAAGCTGGAATCGCTAGTAATCGCGGATCAG
>OTU_92
AAGGCTTGACATACACCGGAAACATCCAGAGATGGGTGCCCCGCAAGGTCGGTGTACAGGTGGTGCATGGTTGTCGTCAGCTCGTGTCGTGAGATGTTGGGTTAAGTCCCGCAACGAGCGCAACCCTCGTTCTATGTTGCCAGCGCGTAATGGCGGGGACTCATAGGAGACTGCCGGGGTCAACTCGGAGGAAGGTGGGGATGACGTCAAATCATCATGCCCCTTATGTCTTGGGCTTCACACATGCTACAATGGCCGGTACAAAGGGCTGCGAAATCGCAAGATGGAGCGAATCCCAAAAAACCGGTCTCAGTTCGGATTGGGGTCTGCAACTCGACCCCATGAAGTCGGAGTCGCTAGTAATCGCAGATCAGC
>OTU_325
AGCGTTTGACATGGTAGGACGGTTTCCAGAGATGGATTCCTTCCCTTACGGGACCTACACACAGGTGCTGCATGGCTGTCGTCAGCTCGTGTCGTGAGATGTTGGGTTAAGTCCCGCAACGAGCGCAACCCTCGTCTTTAGTTGCTACCATTTAGTTGGGCACTCTAAAGAAACTGCCGGTGATAAGCCGGAGGAAGGTGGGGATGACGTCAAGTCCTCATGGCCCTTACGCGCTGGGCTACACACGTGCTACAATGGCGGTGACAGAGGGCTGCAAACCCGCGAGGGTGAGCTAATCTCCAAAAGCCGTCTCAGTTCGGATTGTTCTCTGCAACTCGAGAGCATGAAGGCGGAATCGCTAGTAATCGCGGATCA
>OTU_423
TAGGCTTGAAATGCAATAGATCGGGTATGAAAGTACCCTTCCCTTCGGGGCTGTTGTACAGGTGCTGCATGGCTGTCGTCAGCTCGTGCCGTGAGGTGTTGGGTTAAGTCCCGCAACGAGCGCAACCCCTACCATTAGTTGCCATCAGGTAATGCTGAGCACTTTAATGGGACTGCCTACGCAAGTAGTGAGGAAGGTGGGGATGACGTCAAGTCCGCATGGCCCTTACGCCTAGGGCCACACACGTGCTACAATGGATACAACAACGGGCAGCGAAACCGCGAGGTGGAGCCAATCCCTCAAAAGTATCCTCAGTTCGGATTGGAGTCTGCAACTCGACTCCATGAAGTTGGAATTGCTAGTAATCGCGGATCA
>OTU_47
TGGGCTCGAAATGCAGTGGATCGGGGTAGAAATATCCTTTCCCGCAAGGGCTGCTGTATAGGTGCTGCATGGCTGTCGTCAGCTCGTGTCGTGAGATGTTGGGTTAAGTCCCGCAACGAGCGCAACCCTTATTGCCAGTTGCCAGCAAGTAAAGTTGGGCACTCTGGCGAAACCGCCCCGGATAACGGGGAGGAAGGTGGGGATGACGTCAAGTCCTCATGGCCTTTATGTCCAGGGCTACACACGTGCTACAATGGGTGGTACAAACCGTCGCAAACCCGTGAGGGGGAGCTAATCGGAAAAAGCCATCCTCAGTTCGGATTGGAGTCTGCAACTCGACTCCATGAAGCTGGAATCGCTAGTAATCGCAGATCA
>OTU_128
TGGGCTTGACATGCACGGGAACTCGTGGGGAAACCCGCGGGGCTCTTCGGAGCTCGTGCACAGGTGCTGCATGGCTGTCGTCAGCTCGTGTCGTGAGATGTTGGGTTAAGTCCCGCAACGAGCGCAACCCTTGGGACTAGTTGCCAGCGAGTAAAGTCGGGGACTCTAGTCCGACTGCCGGTGCCAAACCGGAGGAAGGTGGGGACGACGTCAAGTCATCATGGTCCTTACGTCCAGGGCTACACACGTGCTACAATGGACCGGACAGAGGGCGGCAAGGCCGTTAGGCGGAGCCAATCCCAGAAACCGGTCCTCAGTTCGGATTGTCGGCTGCAACTCGCCGGCATGAAGCTGGAATCGCTAGTAATCGCGGAT
>OTU_96
TGGGCTTGACATGCACGGGAAAGCCGCTGGAAACAGCGGCCCCTCTTCGGAGTCCGTGCACAGGTGCTGCATGGCTGTCGTCAGCTCGTGTCGTGAGATGTTGGGTTAAGTCCCGCAACGAGCGCAACCCTTGTCCCTAGTTACCAGCGGGTCATGCCGGGCACTCTAGGGAGACTGCCGGTGTCAAACCGGAGGAAGGTGGGGACGACGTCAAGTCATCATGGCCCTTACGTCCAGGGCGACACACGTGCTACAATGGCCGGTACAGAGCGTCGCCAACTCGCAAGAGCGCGCCAATCGCCAAAAGCCGGTCTAAGTTCGGATTGTGGTCTGCAACTCGACCACATGAAGCTGGAATCGCTAGTAATCGTGGAT
>OTU_287
TGGGCTTGACATGCACGTGGTAGGAAACCGAAAGGGGACCGATTCGTAGCAATACGAAAGCGTGCACAGGTGCTGCATGGCTGTCGTCAGCTCGTGCCGTGAGGTGTTGGGTTAAGTCCCGCAACGAGCGCAACCCTTATCCTCTGTTACTCCGCAAGGAGGTCTCTGAGGAAACTGCCGGCGATGAGCTGGAGGAAGGTGGGGATGACGTCAAGTCATCATGGCCCTTATGTCCAGGGCTACACACGTGCTACAATGGCTGCTACAGAGGGTAGCAAGACCGCAAGGTGGAGCCAATCCCTAAAAGCAGTCGTAGTTGGGATCGGAGTCTGCAACTCGACTCCGTGAACCTGGAATCGCTAGTAATCGCGGATC
>OTU_390
AGCCTTTGACATCCCGCGCTAACCTGAGAGATCAGGGGTTCCCTTCGGGGACGCGGTGACAGGTGCTGCATGGCTGTCGTCAGCTCGTGTCGTGAGATGTTGGGTTAAGTCCCGCAACGAGCGCAACCCTCGTCCTTAGTTGCCATCATTTAGTTGGGCACTCTAAGGAAACCGCCGGTGATAAGCCGGAGGAAGGTGGGGATGACGTCAAGTCCTCATGGCCCTTACAGGCTGGGCTACACACGTGCTACAATGGCGGTGACAGTGGGCAGCAAACTCGCGAGAGTGAGCTAATCTCCAAAAGCCGTCTCAGTTCGGATTGTTCTCTGCAACTCGAGAGCATGAAGGCGGAATCGCTAGTAATCGCGGATCAGC
>OTU_1416
CAGGCTTGAACAGCGAGTGACCACTCATGAAAGTGAGCTTCCGCAAGGACATTCGTAGAGGTGCTGCATGGCTGTCGTCAGCTCGTGTCGTGAGATGTTGGGTTAAGTCCCGCAACGAGCGCAACCCTTGTCTGCTGTTGCCATCAGGTTATGCTGGGCACTCTGCAGAGACTGCCGGTGATAAACCGGAGGAAGGTGGGGATGACGTCAAGTCAGCATGGCCTTTATGTCTGGGGCTACACACGTGCTACAATGGCCGATACAAACCGTCGCGAGCCCGCGAGGGGGAGCTAATCGGAGAAAGTCGGTCTCAGTTCGGATAGCAGGCTGCAACTCGCCTGCTTGAAGTTGGAATCGCTAGTAATCGCGGATCAG
>OTU_48
TACCCTTGACATGTCCGGAATCCTGCAGAGATGCGGGAGTGCCCGAAAGGGAATCGGAACACAGGTGCTGCATGGCTGTCGTCAGCTCGTGTCGTGAGATGTTGGGTTAAGTCCCGCAACGAGCGCAACCCTTATCATTAGTTGCTACGCAAGGGCACTCTAATGAGACTGCCGGTGACAAACCGGAGGAAGGTGGGGATGACGTCAAGTCCTCATGGCCCTTATGGGTAGGGCTTCACACGTCATACAATGGTCGGTACAGAGGGTTGCCAAGCCGCGAGGTGGAGCCAATCCCAGAAAGCCGATCGTAGTCCGGATTGTTCTCTGCAACTCGAGAGCATGAAGTCGGAATCGCTAGTAATCGCGGATCAGCAT
>OTU_53
TGGGCTTGACATGCTTAGGACCGGAGTGGAAACATTCCTTCCCCGAAAGGGGCCTTTGCACAGGTGCTGCATGGCTGTCGTCAGCTCGTGCCGTGAGGTGTTGGGTTAAGTCCCGCAACGAGCGCAACCCCTGTTCTTAGTTGCCACCGGGTTATGCCGGGCACTCTAAGAAGACTGCCCCGGGTAACGGGGAGGAAGGCGGGGATGACGTCAAGTCCTCATGGCCCTTACGTCCAGGGCTACACACGTACTACAATGCCCGGCACAACGGGAGGCAAGACTGCAAAGTGGAGCCAATCCTACAAAGCCGGGCTCAGTTCAGATCGCCGTCTGCAATTCGACGGCGTGAAGTTGGAATCGCTAGTAATCGCGGAT
>OTU_826
TGGGTTTGACATCGCCGGACATCCTGTGAAAGCAGGCTTCCCTTCGGGGACTGGCAGACAGGTGGTGCATGGCTGTCGTCAGCTCGTGTCGTGAGATGTTGGGTTAAGTCCCGCAACGAGCGCGACCCTCATCCCCAGTTGCCAGCGAGTAAAGTCGTGGGACTCTGGGGAAACTGCCTGAGTAATCAGGAGGAAGGTGGGGATGACGTCAAGTCCGCATGCCCCTTACATCCAGGGCTACACACATGCTACAATGGGCAGTACAAAGGGCCTTGCAAGACCGTGAAGTGGAGCGAATCCCCCAAAGCTGTCCTCAGTTGGGATTGGAGTCTGCAACTCGACTCCATGAACGCGGAATCGCTAGTAACCGCAGGT
>OTU_154
TGGTCTTGACATCCTCGGAACCTCGCAGAGATGCTTGGGTGCCTTCGGGAACCGAGAGACAGGTGCTGCATGGCTGTCGTCAGCTCGTGTCGTGAGATGTTGGGTTAAGTCCCGTAACGAGCGCAACCCTTATCCTTAGTTGCCAACAGGTGATGCTGGGAACTCTAAGGAGACTGCCGGTGATAAACCGGAGGAAGGTGGGGACGACGTCAAGTCATCATGGCCCTTATGACCAGGGCTACACACGTGCTACAATGGCCGGTACAGAGGGCAGCGAAACCGTGAGGTCAAGCAAATCCCAGAAAGCCGGTCCTAGTCCGGATTGCAGTCTGCAACTCGACTGCATGAAGTCGGAATCGCTAGTAATCGCGAATC
>OTU_57
TGGGTTTGAAATGTTGGTGACAGGTGTGGAAACACATCCTTCCTTCGGGACACCATCACAGGTGGTGCATGGCTGTCGTCAGCTCGTGTCGTGAGATGTTGGGTTAAGTCCCGCAACGAGCGCAACCCCTGTCCTATGTTGCCATCATTAAGTTGGGGACTCATGGGATACTGCCGGTGACAAACCGGAGGAAGGTGGGGACGACGTCAAGTCATCATGCCCCTTATGTCCAGGGCTACACACGTGCTACATTGGCGCGCACAGAGGGAAGCAATGCCGTGAGGTGGAGCAAATCCCACAAAGCGCGTCCCGGTTCGGATTGGAGGCTGCAATTCGCCTCCATGAAGTTGGAGTTGCTAGTAATCGCGGATCAGC
>OTU_127
TGGCCTTGACATGTCGCGAACCCTGCAGAGATGCGGGGGTGCCTTCGGGAGCGCGAACACAGGTGCTGCATGGCTGTCGTCAGCTCGTGTCGTGAGATGTTGGGTTAAGTCCCGTAACGAGCGCAACCCTTGTCCCTAGTTGCCAGCGGGTTAAGCCGGGAACTCTAGGGAGACCGCCGGTGATAAACCGGAGGAAGGTGGGGATGACGTCAAGTCATCATGGCCCTTATGGCCAGGGCTACACACGTGCTACAATGGTCGGTACAGAGGGCAGCCAAGCCGCGAGGCGGAGCAAATCCCAGAAAACCGATCTTAGTCCGGATTGCAGTCTGCAACTCGACTGCATGAAGTCGGAATCGCTAGTAATCGCGAATC
>OTU_85
AAGGCTTGACATGCTAGTGGTACCGATCCGAAAGGTGAGGGACCCTTCGGGGAGCTAGCACAGGTGCTGCATGGCTGTCGTCAGCTCGTGCCGTGAGGTGTTGGGTTAAGTCCCGCAACGAGCGCAACCCCTGTTGCCAGTTGTATTCTCTGGCGAGACTGCCCCGTAAAGCGGGGAGGAAGGCGGGGATGACGTCAAGTCAGCACGGCCCTTACGTCTTGGGCCACTCGCACGCTACAATGGCCGGTACAACAGGTCGCGAAGGAGCGATCCGGAGCTAATCCCCAAAGCCGGCCCCAGTTCAGATTGCAGGCTGAAACCCGCCTGCATGAAGGCGGAGTTGCTAGTAACCGCTGGTCAGCACACAGCGGTGAA
>OTU_149
TACCCTTGACATGTACGGAATCCCCCAGAGATGGGGGAGTGCCCGAAAGGGAGCCGTAACACAGGTGCTGCATGGCTGTCGTCAGCTCGTGTCGTGAGATGTTGGGTTAAGTCCCGCAACGAGCGCAACCCTTGCCATTAGTTGCTACATTCAGTTGGGCACTCTAATGGGACTGCCGGTGACAAACCGGAGGAAGGTGGGGATGACGTCAAGTCCTCATGGCCCTTATGGGTAGGGCTTCACACGTAATACAATGGCCGGTACAGAGGGCAGCCAACCCGCGAGGGGGAGCTAATCCCAGAAAGCCGGTCGTAGTCCGGATTGTAGTCTGCAACTCGACTGCATGAAGCCGGAATCGCTAGTAATCGCGGATCA
>OTU_196
TGGGTTTGACATATGCCGGAAAGCGCCAGAGATGGTGCCCCTTTTTGTCGGTATACAGGTGGTGCATGGCTGTCGTCAGCTCGTGTCGTGAGATGTTGGGTTAAGTCCCGCAACGAGCGCAACCCTCGTCCTATGTTGCCAGCACGCCCTTCGGGGTGGTGGGGACTCATAGGAGACTGCCGGGGTCAACTCGGAGGAAGGTGGGGATGACGTCAAGTCATCATGCCCCTTATGTCCAGGGCTTCACGCATGCTACAATGGCCGGTACAAAGGGCTGCGATGCCGTAAGGTGGAGCGAATCCCAAAAAGCCGGTCTCAGTTCGGATTGGGGTCTGCAACTCGACCCCATGAAGTCGGAGTCGCTAGTAATCGCAG
>OTU_140
TGGTCTTGACATCCATGGAACCCTGCAGAGATGCGGGGGTGCCGTAAGGAACCATGAGACAGGTGCTGCATGGCTGTCGTCAGCTCGTGTCGTGAGATGTTGGGTTAAGTCCCGCAACGAGCGCAACCCTTGTCCTTAGTTGCCATCATTTAGTTGGGAACTCTAAGGAGACCGCCGGTGACAAACCGGAGGAAGGTGGGGATGACGTCAAGTCATCATGGCCTTTATGACCAGGGCTACACACGTGCTACAATGGTAGATACAGAGGGAAGCCAACGCGCGAGCGGGAGCTAATCCCAGAAAATCTATCGTAGTCCGGATTGGAGTCTGCAACTCGACTCCATGAAGTCGGAATCGCTAGTAATCGCAGATCAG
>OTU_444
TACCCTTGACATCCTAGGAAGACTGCAGAGATGCGGTTGTGCCGAAAGGAACCTAGAGACAGGTGCTGCATGGCTGTCGTCAGCTCGTGTTGTGAGATGTTGGGTTAAGTCCCGTAACGAGCGCAACCCTTATCCTTAGTTACCAACGTGTTATGGCGGGGACTCTAAGGAGACTGCTGGTGAAGAACCGGAGGAAGGCGGGGACGACGTCAAGTCATCATGGCCTTTATGGGTAGGGCAACACACGTGCTACAATGGGGCGTACAGAGGGAAGCCAACTCGCGAGAGGGAGCCGATCCCACAAAACGCCTCGTAGTCCGGATTGGAGTCTGCAACTCGACTCCATGAAGTTGGAATCGCTAGTAATCGCGAATC
>OTU_281
AAGGCTTGACATATACGAGAACGCTGCAGAAATGTAGAACTCTTTGGACACTCGTAAACAGGTGGTGCATGGTTGTCGTCAGCTCGTGTCGTGAGATGTTGGGTTAAGTCCCGCAACGAGCGCAACCCTCGTTCTATGTTGCCAGCACGTAATGGTGGGAACTCATGGGATACTGCCGGGGTCAACTCGGAGGAAGGTGGGGATGACGTCAAATCATCATGCCCCTTATGTCTTGGGCTTCACGCATGCTACAATGGCCGGTACAAAGGGCTGCAATACCGTAAGGTGGAGCGAATCCCAAAAAGCCGGTCCCAGTTCGGATTGAGGTCTGCAACTCGACCTCATGAAGTCGGAGTCGCTAGTAATCGCAGATCA
>OTU_72
CAGGCTTGAACTGCAGATGACATCCTACGAAAGTAGGCTCCCGAAAGGGCATCTGTAGAGGTGCTGCATGGCTGTCGTCAGCTCGTGTCGTGAGATGTTGGGTTAAGTCCCGCAACGAGCGCAACCCTTGTCTTCTGTTGCCATCGGGTCATGCCGGGCACTCTGAAGAGACTGCCGGTGACAAACCGGAGGAAGGTGGGGATGACGTCAAGTCAGCATGGCCTTTATGTCTGGGGCCACACACGTGCTACAATGGCCGGTACAAACCGTCGCGATCCCGCGAGGGGGAGCTAATCGGAGAAAGCCGGTCTCAGTTCGGATTGCAGGCTGCAACTCGCCTGCATGAAGCTGGAATCGCTAGTAATCGCGGATCAG
>OTU_189
TACCCTTGACATGCCAGGAATCCCGCAGAGATGTGGGAGTGCTCGAAAGAGAACCTGGGCACAGGTGCTGCATGGCCGTCGTCAGCTCGTGTCGTGAGATGTTGGGTTAAGTCCCGCAACGAGCGCAACCCTTGTCATTAGTTGCTACGAAAGGGCACTCTAATGAGACTGCCGGTGACAAACCGGAGGAAGGTGGGGATGACGTCAGGTCCTCATGGCCCTTATGGGTAGGGCTACACACGTCATACAATGGCCGGTACAGAGGGCTGCCAACCCGCGAGGGGGAGCTAATCCCAGAAAACCGGTCGTAGTCCGGATTGCAGTCTGCAACTCGACTGCATGAAGTCGGAATCGCTAGTAATCGCGGATCAGCTT
>OTU_159
TGGGCTTGACATCCGCGGAACCTCTGTGAAAGCAGGGGGTGCCTTCGGGAGCCGCGAGACAGGTGCTGCATGGCTGTCGTCAGCTCGTGTCGTGAGATGTTGGGTTAAGTCCCGCAACGAGCGCAACCCTCATCCTTAGTTGCCACCATTAAGTTGGGCACTCTAAGGAAACTGCCGGTGTCAAACCGGAGGAAGGTGGGGATGACGTCAAGTCCTCATGGCCCTTATGTCCAGGGCTACACACGTGCTACAATGGCCGGTACAAAGAGTTGCGAAGCCGTGAGGTGGAGCTAATCTCAAAAAGCCGGTCTCAGTTCGGATTGGAGTCTGCAACTCGACTCCATGAAGTCGGAATCGCTAGTAATCGCGGATCAG
>OTU_73
TGGGTTTGAACTGCAACTGAATGCTTCAGAGATGAAGTAGTCTAGCAATAGACAGTTGTAGAGGTGCTGCATGGCTGTCGTCAGCTCGTGTCGTGAGATGTTGGGTTAAGTCCCGCAACGAGCGCAACCCTTGCCTCTAGTTGCTCGCTGTAACAGGCAGCACTCTAGATGGGACTGCCGGTGATAAACCGGAGGAAGGTGGGGATGACGTCAAGTCATCATGGCCTTTATGTCCAGGGCTACACACGTGCTACAATGAGCGGTACAAAGGGTCGCCAACCCGCAAGGGGGAGCCAATCCCGCAAAAACCGTTCTCAGTTCGGATTGCAGTCTGCAACTCGACTGCATGAAGGTGGAATCGCTAGTAATCGCGGA
>OTU_259
TACCCTTGACATGCCGAGAATCCTGAAGAGATTTGGGAGTGCCCGAAAGGGAACTTGGACACAGGTGCTGCATGGCTGTCGTCAGCTCGTGTCGTGAGATGTTGGGTTAAGTCCCGCAACGAGCGCAACCCTTGCCATTAATTGCCATCATTCAGTTGGGCACTTTAATGGGACTGCCGGTGATAAACCGGAGGAAGGTGGGGATGACGTCAAGTCCTCATGGCCCTTATGGGTAGGGCTTCACACGTAATACAATGGTCGGTACAGAGGGTTGCCAACCCGCGAGGGGGAGCTAATCTCAGAAAGCCGATCGTAGTCCGGATTGTTCTCTGCAACTCGAGAGCATGAAGTCGGAATCGCTAGTAATCGCGGATC
>OTU_176
AGCCCTTGACATCCCGATCGCGGATTACGGAGACGTTTTCCTTCAGTTCGGCTGGATCGGAGACAGGTGCTGCATGGCTGTCGTCAGCTCGTGTCGTGAGATGTTGGGTTAAGTCCCGCAACGAGCGCAACCCTCGCCCTTAGTTGCCAGCATTTGGTTGGGCACTCTAAGGGGACTGCCGGTGATAAGCCGAGAGGAAGGTGGGGATGACGTCAAGTCCTCATGGCCCTTACGGGCTGGGCTACACACGTGCTACAATGGTGGTGACAGTGGGCAGCGAGACCGCGAGGTCGAGCTAATCTCCAAAAGCCATCTCAGTTCGGATTGCACTCTGCAACTCGAGTGCATGAAGTTGGAATCGCTAGTAATCGCAGA
>OTU_1173
TGGCCTTGACATGTCTGGAACCTTGTAGAGATACGAGGGTGCCTTCGGGAATCAGAACACAGGTGCTGCATGGCTGTCGTCAGCTCGTGTCGTGAGATGTTGGGTTAAGTCCCGCAACGAGCGCAACCCCTGTCCTTTGTTGCCAGCACGTAATGGTGGGAACTCAAAGGAGACTGCCGGTGATAAACCGGAGGAAGGTGGGGATGACGTCAAGTCATCATGGCCCTTACGGCCAGGGCTACACACGTGCTACAATGGCGCGTACAGAGGGCGGCAAACTCGCGAGAGTAAGCGAATCCCAAAAAGCGCGTCGTAGTCCGGATTGGAGTCTGCAACTCGACTCCATGAAGTCGGAATCGCTAGTAATCGCAAATC
>OTU_257
AGGTCTTGACATCCTCTGACAATCCTAGAGATAGGACGTCCCCTTCGGGGGCAGAGTGACAGGTGGTGCATGGTTGTCGTCAGCTCGTGTCGTGAGATGTTGGGTTAAGTCCCGCAACGAGCGCAACCCTTGATCTTAGTTGCCAGCATTCAGTTGGGCACTCTAAGGTGACTGCCGGTGACAAACCGGAGGAAGGTGGGGATGACGTCAAATCATCATGCCCCTTATGACCTGGGCTACACACGTGCTACAATGGACAGAACAAAGGGCAGCGAAACCGCGAGGTTAAGCCAATCCCACAAATCTGTTCTCAGTTCGGATCGCAGTCTGCAACTCGACTGCGTGAAGCTGGAATCGCTAGTAATCGCGGATCAG
>OTU_724
AAGGCTTGACATGGTCGGGAAAACCGGAGAAATTCGGTCCTCCTTCGGGACTCGATCACAGGTGGTGCATGGCTGTCGTCAGCTCGTGTCGTGAGATGTTGGGTTAAGTCCCGCAACGAGCGCAACCCCTATCCCATGTTGCCAGCGAGTAATGTCGGGGACTCATGGGAAACTGCCGGCGACAAGTCGGAGGAAGGTGGGGATGAGGTCAAGTCATCATGCCCCTTATGTCTTGGGCTACACACGTGCTACATTGGCCGGTACAAAGGGCTGCAAAACCGCGAGGTTGAGCGAATCCCAAAAAGCCGGTCCCGGTTCGGATTGGAGGCTGCAACTCGCCTCCATGAAGGCGGAGTTGCTAGTAATCGCGGATCA
>OTU_126
TGGGCTTGACATCCCGGTCGCACCCCATGGAAACATGGGGGTCAGTTCGGCTGGACCGGTGACAGGTGCTGCATGGCTGTCGTCAGCTCGTGTCGTGAGATGTTGGGTTAAGTCCCGCAACGAGCGCAACCCTTGTCCTCAGTTGCCACCATTCAGTTGGGCACTCTGAGGAGACTGCCGGTGTCAAACCGGAGGAAGGTGGGGATGACGTCAAGTCCTCATGGCCCTTATGTCCAGGGCTACACACGTGCTACAATGGCCGGTACAAAGGGAAGCGATACCGCGAGGTGGAGCAAATCCCAAAAAGCCGGTCTCAGTTCGGATTGGAGTCTGCAACTCGACTCCATGAAGTCGGAATCGCTAGTAATCGCGTAT
>OTU_406
TAGGTTTGACATGTGCGAGAAGCCCCTGGAGACAGGGGTCTCTTTGGACACTCGCATACAGGTGGTGCATGGCTGTCGTCAGCTCGTGTCGTGAGATGTTGGGTTAAGTCCCGCAACGAGCGCAACCCTCGTCTTATGTTGCCAGCACGTCATGGTGGGGACTCATAAGAGACTGCCGGGGTCAACTCGGAGGAAGGTGGGGATGACGTCAAGTCATCATGCCCCTTATGCCTAGGGCTTCACGCATGCTACAATGGCCGGTACAAAGGGCTGCGATACCGCAAGGTGGAGCGAATCCCAAAAAGCCGGTCTCAGTTCGGATTGGGGTCTGCAACTCGACCCCATGAAGTCGGAGTCGCTAGTAATCGCAGATCA
>OTU_116
TGGGCTTGACATGCTGGTTACCAACCTGAAAGGGAAGGGACCTTCGCAAGAAGGAGCCAGCACAGGTGCTGCATGGCTGTCGTCAGCTCGTGTCGTGAGATGTTGGGTTAAGTCCCGCAACGAGCGCAACCCTTGTCCTTAGTTGCCATCAGGTGATGCTGGGCACTCTAAGGAGACCGCCGGTGATAAGTCGGAGGAAGGTGGGGACGACGTCAAGTCATCATGGCCCTTACGTCCAGGGCTACACACGTACTACAATGGCCGGTACAACGGGGAGCAAAACCGCGAGGTTGAGCCAATCCCTTAAAACCGGTCTCAGTTCAGATTGCAGTCTGCAACTCGACTGCATGAAGGTGGAATCGCTAGTAATCGCGG
>OTU_225
TAGGCTTGACATCTGGGGAATCTCTTGGAAACAAGGGAGTGCGGAGCAATCTGAGCCCCAAGACAGGTGCTGCATGGCTGTCGTCAGCTCGTGTCGTGAGATGTTGGGTTAAGTCCCGCAACGAGCGCAACCCTTGTCTCTAGTTGCCATCATTTAGTTGGGCTACTCTAGAGAGACTGCCGGTGATAAACCGGAGGAAGGTGGGGACGACGTCAAGTCCTCATGGCCTTTATGCCTAGGGCTACACACGTGCTACAATGGATCGTACAAAGGGTCGCGAACCCGCGAGGGGGAGCCAATCCCAAAAACCGGTCCTCAGTTCGGATTGGAGTCTGCAACTCGACTCCATGAAGTTGGAATCGCTAGTAATCGTGG
>OTU_84
TAGGCTTGAAATGCAGGTGACCGGGTGTGAAAGCACCCTTCCCTTCGGGGCGCCTGTACAGGTGCTGCATGGCTGTCGTCAGCTCGTGCCGTGAGGTGTTGGGTTAAGTCCCGCAACGAGCGCAACCCCTACCATTAGTTGCCATCAGGTAATGCTGAGCACTCTAATGGGACTGCCTACGCAAGTAGTGAGGAAGGTGGGGATGACGTCAAGTCCGCATGGCCCTTACGCCTAGGGCTACACACGTGCTACAATGGATACTACAATGGGTTGCGAAGCCGCAAGGTGAAGCCAATCCCATAAAGGTATCCCCAGTTCGGATTGGAGTCTGCAACTCGACTCCATGAAGTTGGAATTGCTAGTAATCGCGGATCA
>OTU_119
TAGACTTGACATCTCCTGAATTACCGGTAATGCGGGAAGCCCTTCGGGGCAGGAAGACAGGTGGTGCATGGTTGTCGTCAGCTCGTGTCGTGAGATGTTGGGTTAAGTCCCGCAACGAGCGCAACCCTTGTCGTTAGTTGCTACCATTAAGTTGAGCACTCTAGCGAGACTGCCGCGGTTAACGCGGAGGAAGGTGGGGATGACGTCAAATCATCATGCCCCTTATGTCTAGGGCTACACACGTGCTACAATGGTCGGTACAATGAGACGCAAAACCGCGAGGTGGAGCAAAACTTATAAAACCGATCCCAGTTCGGATTGCAGGCTGCAACTCGCCTGCATGAAGCCGGAGTTGCTAGTAATCGCGAATCAGAA
>OTU_304
AAGACTTGACATCCCGCTGACCGCTCTAGAGATAGAGTTTCCCTTCGGGGCAGCGGTGACAGGTGGTGCATGGTTGTCGTCAGCTCGTGTCGTGAGATGTTGGGTTAAGTCCCGCAACGAGCGCAACCCTTACATTGTGTTGCCATCATTAGGTTGGGCACTCACAATGGACTGCCGGTGACAAACCGGAGGAAGGCGGGGATGACGTCAAATCATCATGCCCCTTATGTCTTGGGCTACACACGTGCTACAATGGGCGGTACAAAGGGATGCGAAACCGTGAGGTGGAGCCAATCTCATAAAGCCGTTCGTAGTTCGGATTGCAGGCTGCAACTCGCCTGCATGAAGCCGGAATTGCTAGTAATCGCGGATCAG
>OTU_2102
AAGACTTGACATCCCGCTGATCGCTCGAGAGATCGAGCTTCCCTTCGGGGCAGCGGTGACAGGTGGTGCATGGTTGTCGTCAGCTCGTGTCGTGAGATGTTGGGTTAAGTCCCGCAACGAGCGCAACCCTTACGTTGTGTTGCTACCATTCAGTTGAGCACTCACAACGGACTGCCGGTGACAAACCGGAGGAAGGCGGGGATGACGTCAAATCATCATGCCCCTTATGTCTTGGGCTACACACGTGCTACAATGGGCGGTACAAAGAGACGCGAGACCGCGAGGTGGAGCCAATCTCAGAAAGCCGTTCGTAGTTCGGATTGCAGGCTGCAACTCGCCTGCATGAAGCCGGAATTGCTAGTAATCGCGGATCAG
>OTU_192
TGGGCTTGACATGTAACTGACAGCCGTGGAAACACGGTCTTCCTTCGGGACAGTTACACAGGTGGTGCATGGCTGTCGTCAGCTCGTGTCGTGAGATGTTGGGTTAAGTCCCGCAACGAGCGCAACCCCTGTCCTATGTTGCCAGCATTAAGTTGGGGACTCATAGGAGACTGCCGGTGACAAACCGGAGGAAGGTGGGGATGACGTCAAGTCATCATGCCCCTTATGTCCAGGGCTACACACGTGCTACATTGGCCGGTACAGAGGGTTGCGATACCGCGAGGTGGAGCGAATCCCAAAAAGCCGGTCTCGGTTCGGATTGGAGGCTGCAATTCGCCTCCATGAAGGTGGAGTTGCTAGTAATCGCGGATCAGC
>OTU_426
CGGGCTAGACAACAGAGGACCGTCTTAGAAATAAGGCCTTCCCTTCGGGGACCTCTGGTTCAGGTGCTGCATGGCTGTCGTCAGCTCGTGTCGTGAGATGTTGGGTTAAGTCCCGCAACGAGCGCAACCCTTGCCTCTAGTTGCCATCATTCAGTTGGGCACTCTAGAGGGACTGCCCGTGTCAAACGGGAGGAAGGCGGGGATGACGTCAAGTCCTCATGGCCCTTATGTCCGGGGCTACACACGTGCTACAATGGACGGTACAAAGGGTCGCAAACCCGCGAGGGGGAGCTAATCCCAAAAAGCCGCTCTCAGTTCGGATTGGAGTCTGCAACTCGACTCCATGAAGGTGGAATCGCTAGTAATCGCGGATCA
>OTU_193
TGGGTTTGAAAGGCTCTGTAAACCGGTGAAAGCCGGCTAGTGTAGCAATACACGCGGAGTACAGGTGCTGCATGGCTGTCGTCAGCTCGTGCCGTGAGGTGTTAGGTTAAGTCCTGCAACGAGCGCAACCCCTGCACTTAGTTGCCATCAGGTCAAGCTGGGCACTCTAAGTGGACTGCCTGCGCAAGCAGCGAGGAAGGTGGGGATGACGTCAAGTCCTCATGGCCCTTACACCCAGGGCCACACACGTGCTACAATGGCCGCTACAACGGGCTGCGAAAGAGCAATCTGGAGCTAATCCCTTAAAAGCGGCCTCAGTTCGGATTGAGGGCTGCAACTCGCCCTCATGAAGCTGGAATTGCTAGTAATCGCGGA
>OTU_306
TGGGTTTGACATCCCGATCGTATCTCATGGAAACATGGGAGTCAGTTCGGCTGGATCGGTGACAGGTGCTGCATGGCTGTCGTCAGCTCGTGTCGTGAGATGTTGGGTTAAGTCCCGCAACGAGCGCAACCCTCGTCCTTAGTTGCCAGCATTTAGTTGGGCACTCTAAGGAGACTGCCGGTGTTAAACCGGAGGAAGGCGGGGATGACGTCAAGTCCTCATGGCCCTTATGTCCAGGGCTACACACGTGCTACAATGGCCGGCACAAAGGGCAGCAAGACCGCGAGGTGGAGCTAATCCCAAAAAGCCGGTCTCAGTTCGGATTGGAGTCTGCAACTCGACTCCATGAAGTTGGAATCGCTAGTAATCGTGGAT
>OTU_161
TGGGCTTGACATCTGTGGAACCTCTGTGAAAGCAGAGGGTGCCTTCGGGAGCCACAAGACAGGTGCTGCATGGCTGTCGTCAGCTCGTGTCGTGAGATGTTGGGTTAAGTCCCGCAACGAGCGCAACCCCTATCCCTAGTTGCCATCATTAAGTTGGGCACTCTAAGGAGACTGCCGGTGTCAAACCGGAGGAAGGTGGGGATGACGTCAAGTCCTCATGGCCCTTATGTCCAGGGCTACACACGTGCTACAATGGTCGGTACAAAGGGCTGCGATACCGTAAGGTGGAGCCAATCCCATAAAGCCGATCTCAGTTCGGATTGGAGTCTGCAACTCGACTTCATGAAGTTGGAATCGCTAGTAATCGCGGATCAG
>OTU_157
GGGGCTCGAACGGTAGCTGCTACCCGTGGAAACATGGGATTCTCTTCGGAGACGGTTATCGAGGTGCTGCATGGCTGTCGTCAGCTCGTGTCGTGAGATGTTGGGTTAAGTCCCGCAACGAGCGCAACCCTTGCCCTTAGTTGCTAACAGGTCAAGCTGAGCACCCTAAGGGAACTGTCGGCGAAAAGCCGGAGGAAGGTGGGGATGACGTCAAGTCCTCATGGCCCTTACGTCCCGGGCTACACACGTGCTACAATGGTCGGTACAAAGGGTTGCCAACCCGCGAGGGGGAGCTAATCCCAAAAAGCCGATCTCAGTTCGGATTGCAGTCTGCAACTCGACTGCATGAAGGCGGAATCGCTAGTAATCGCAGAT
>OTU_368
AGGGTTTGACATCCTGCGAATCCCTTGGAAACGAGGGAGTGCCTTCGGGAGCGCAGAGACAGGTGGTGCATGGCTGTCGTCAGCTCGTGTCGTGAGATGTTGGGTTAAGTCCCGCAACGAGCGCAACCCACGTCGTTAGTTGCCAGCATTCAGTTGGGCACTCTAGCGAGACCGCCGGTGATAAACCGGAGGAAGGTGTGGATGACGTCAAGTCATCATGCCCCTTACATCCTGGGCTACACACGTACTACAATGCTACGGACAAAGGGCAGCAAGCTCGCGAGAGTTAGCAAATCCCATAAACCGTGGCTCAGTTCAGATCGTAGGCTGCAACTCGCCTACGTGAAGGAGGAATCGCTAGTAATCGCAGGTCAG
>OTU_62
TGGGTTTGAAGATCAGGTGATCGAGGGCGAAATCTCTCTTTCCCGCAAGGGACACCTGGTTAGGTGCTGCATGGCTGTCGTCAGCTCGTGTCGTGAGATGTTGGGTTAAGTCCCGCAACGAGCGCAACCCCTGCTGCTAGTTGCCATCGGTTCGGCCGGGCACTCTAGTGGGACTGCCGGTGATAAACCGGAGGAAGGTGGGGATGACGTCAAGTCCTCATGGCCTTTATGTCCAGGGCTACACACGTGCTACAATGGCCGGTACAAAGCGTCACGAAAGCGCAAGCTCGAGTCAATCGCAAAAAGCCGGTCTTAGTTCGGATTGGGGTCTGCAACTCGACCCCATGAAGCTGGAATCGCTAGTAATCGCGGATC
>OTU_717
AGGTCTTGACATCCTAGGAACGGTCTAGAGATAGACTGGTGCCTTTCGGGGAATCTAGAGACAGGTGGTGCATGGTTGTCGTCAGCTCGTGTCGTGAGATGTTGGGTTAAGTCCCGCAACGAGCGCAACCCTTGTGATTAGTTGCTACGCAAGAGCACTCTAATCAGACTGCCGTTGACAAAACGGAGGAAGGTGGGGACGACGTCAAATCATCATGCCCTTTATGACCTGGGCTACACACGTACTACAATGGTCGTTAACAGAGGGAAGCAATACCGCGAGGTGGAGCAAAACCCTAAAAGCGATCTCAGTTCGGATTGTAGGCTGCAACCCGCCTACATGAAGTTGGAATTGCTAGTAATCGCGGATCAGAAT
>OTU_108
AGGTCTTGACATCCTTTGCCACTCCTAGAGATAGGATTTTCCCCTTCGGGGGACAAAGTGACAGGTGGTGCATGGTTGTCGTCAGCTCGTGTCGTGAGATGTTGGGTTAAGTCCCGCAACGAGCGCAACCCTTGTTCTTAGTTGCCAGCATTTAGTTGGGCACTCTAAGGAGACTGCCGGTGACAAACCGGAGGAAGGTGGGGATGACGTCAAATCATCATGCCCCTTATGACCTGGGCTACACACGTGCTACAATGGATGGTACAAAGGGTCGCGAAACCGCGAGGTCGAGCCAATCCCATAAAACCATTCTCAGTTCGGATTGTAGGCTGCAACTCGCCTACATGAAGCTGGAATCGCTAGTAATCGCGGATC
>OTU_214
AAGGCTTGACATGCTAGTGGTACGGATCAGAAACGTGAAGGACCCTTCGGGGAGCTAGCACAGGTGCTGCATGGCTGTCGTCAGCTCGTGCCGTGAGGTGTTGGGTTAAGTCCCGCAACGAGCGCAACCCTCGCCGTTAGTTATACTTTTCTAACGGGACCGCTGGGATAAACCCAGAGGAAGGTGGGGATGACGTCAAGTCAGCATGGCCCTTACGTCTTGGGCTACACACACGCTACAATGGCCGGTACAATGGGCTGCCAAGGCGCGAGCCGGAGCTAATCCCTCAAAACCGGCCCCAGTTCAGATTGCAGGCTGCAACTCGCCTGCATGAAGGCGGAGTCGCTAGTAACCGCAGGTCAGCTACACTGCGGT
>OTU_591
TGGTCTTGACATGTCCGGAACCCTGCAGAGATGCGGGGGTGCCTTCGGGAATCGGAACACAGGTGCTGCATGGCTGTCGTCAGCTCGTGTCGTGAGATGTTGGGTTAAGTCCCGCAACGAGCGCAACCCTTGTCCCTAGTTGCCAGCACGTAATGGTGGGAACTCTAGGGAGACTGCCGGTGACAAACCGGAGGAAGGTGGGGATGACGTCAAGTCATCATGGCCCTTACGACCAGGGCTACACACGTACTACAATGGGAGATACAGAGGGTTGCGAAGCCGCGAGGTGAAGCCAATCCCAGAAAATCTCTCTCAGTCCGGATCGGAGTCTGCAACTCGACTCCGTGAAGTCGGAATCGCTAGTAATCGCGAATC
>OTU_2435
TGGGCTAGAATGCCTCTGACCGCCATAGAGATATGGCTTCCTGGGTAAAACCAGGCAGAGTGCAAGGTGCTGCATGGCTGTCGTCAGCTCGTGTCGTGAGATGTTGGGTTAAGTCCCGCAACGAGCGCAACCCTTATCAATAGTTGCCAGCGGTTCGGCCGGGCACTCTATTGAGACTGCCGTTGACAAAACGGAGGAAGGTGGGGATGACGTCAAGTCCTCATGGCCTTTATGTCCAGGGCTACACACGTGCTACAATGGCAGGTACAAACCGCTGCAAACCAGCAATGGGGAGCCAATCGGAAAAAGCCTGTCTCAGTTCGGATTGGAGTCTGCAACTCGACTCCATGAAGCTGGAATCGCTAGTAATCGCAG
>OTU_734
TGGGTTAAATCCGCTCGAATCCTGCAGAGATGTGGGAGTGCTCGCAAGAGAGCGAGTGAGAAGGTGCTGCATGGCTGTCGTCAGCTCGTGTCGTGAGATGTTGGGTTAAGTCCCGCAACGAGCGCAACCCCTGTCTTCAGTTGCCAACGGGAAAGCCGGGCACTCTGGAGAGACTGCCGACGTTAAGTCGGAGGAAGGTGGGGATGACGTCAAGTCCTCATGGCCCTTATGCCCAGGGCTACACACGTGCTACAATGGCCGGTACAAAGGGTCGCAAGCTCGCGAGAGTAAGCCAATCCCAAAAAACCGGTCTCAGTTCGGATAGAAGTCTGCAACTCGACTTCTTGAAGTCGGAATCGCTAGTAATCACCGATC
>OTU_643
AGGTCTTGACATCCCTCTGAATGTCCTAGAGATAGGGCAGGCCTTCGGGGCAGAGGAGACAGGTGGTGCATGGTTGTCGTCAGCTCGTGTCGTGAGATGTTGGGTTAAGTCCCGCAACGAGCGCAACCCTTGATCTTTGTTGCCAGCAGGTAGCGCTGGGCACTCTAAGATGACTGCCGGTGACAAACCGGAGGAAGGCGGGGATGACGTCAAATCATCATGCCCCTTATGACCTGGGCTACACACGTACTACAATGGCCGGTACAGAGGGCAGCGAAGCCGCGAGGTGAAGCGAATCTCATAAAGCCGGTCTCAGTTCGGATTGCAGGCTGCAACTCGCCTGCATGAAGCCGGAATTGCTAGTAATCGCGGATC
>OTU_82
AGCCCTTGACATCCCGGTCGCGGACTCCAGAGACGGAGTTCTTCAGTTCGGCTGGACCGGAGACAGGTGCTGCATGGCTGTCGTCAGCTCGTGTCGTGAGATGTTGGGTTAAGTCCCGCAACGAGCGCAACCCCCGTCCTTAGTTGCTACCATTTAGTTGAGCACTCTAAGGAGACTGCCGGTGATAAGCCGCGAGGAAGGTGGGGATGACGTCAAGTCCTCATGGCCCTTACGGGCTGGGCTACACACGTGCTACAATGGCGGTGACAATGGGATGCTAAGGGGCGACCCTTCGCAAATCTCAAAAAGCCGTCTCAGTTCGGATTGGGCTCTGCAACTCGAGCCCATGAAGTTGGAATCGCTAGTAATCGTGGA
>OTU_130
TGGGCTAGAAAATGCAGGAACCTGGGAGAAGTCTCGGGGTGCTCTTCGGAGAGCCTGTAGTTAGGTGCTGCATGGCTGTCGTCAGCTCGTGTCGTGAGATGTTGGGTTAAGTCCCGCAACGAGCGCAACCCCTATCACTAGTTACCAGCGGGTCATGCCGGGGACTCTAGTGAGACCGCCGATATTCAAATCGGAGGAAGGTGGGGATGACGTCAAGTCATCATGGCCCTTATGTCCAGGGCTACACACGTGCTACAATGGTCGGTACAAAGCGCTGCAAACCCGCGAGGGGGAGCCAATCGCAAAAAACCGACCTCAGTACAGATAAGAGTCTGCAACTCGACTCTTTGAAGTCGGAATCGCTAGTAATCGCTG
>OTU_63
TACCCTTGACATGGCAGGAACTTTCCAGAGATGGATTGGTGCCCGAAAGGGAACCTGCACACAGGTGCTGCATGGCTGTCGTCAGCTCGTGTCGTGAGATGTTGGGTTAAGTCCCGCAACGAGCGCAACCCTTATCATTAGTTGCTACGCAAGGGCACTCTAATGAGACTGCCGGTGACAAACCGGAGGAAGGTGGGGATGACGTCAAGTCCTCATGGCCCTTATGGGTAGGGCTTCACACGTCATACAATGGTCGGTACAGAGGGTTGCCAAGCCGCGAGGTGGAGCCAATCCCAGAAAGCCGATCGTAGTCCGGATTGTTCTCTGCAACTCGAGAGCATGAAGTCGGAATCGCTAGTAATCGCGGATCAGCAT
>OTU_200
CAGGCTTGAACTGCAGGTGACACTCTACGAAAGTAGACTTCCGCAAGGACGCCTGTAGAGGTGCTGCATGGCTGTCGTCAGCTCGTGTCGTGAGATGTTGGGTTAAGTCCCGCAACGAGCGCAACCCTTGTCTTCTGTTGCCATCGGGTCAAGCCGGGCACTCTGAAGAGACTGCCGGTGACAAACCGGAGGAAGGTGGGGATGACGTCAAGTCAGCATGGCCTTTATGTCTGGGGCCACACACGTGCTACAATGGCCGGTACAAACCGTCGCGAGCCCGTGAGGGGGAGCTAATCGGAGAAAGCCGGTCTCAGTTCGGATTGTAGGCTGCAACTCGCCTGCATGAAGTTGGAATCGCTAGTAATCGCGGATCAG
>OTU_33
AGGGCTTGACATGCACGGGAATGTCGTAGAAATACGGCAGCCCTTCGGGGCTCGTGCACAGGTGTTGCATGGCCGTCGTCAGCTCGTGTCGTGAGATGTTGGGTTAAGTCCCGCAACGAGCGCAACCCCTGTCCCTAGTTGCCAGCGGATAATGCCGGGGACTCTAGGGAGACTGCCGGCGAAAAGTCGGAGGAAGGTGGGGATGATGTCAGGTCAGCATGACCCTTATGTCCTGGGCTACAAACGTGCTACATTGGCCGGTACAGAGGGCTGCAAACCCGTGAGGGGGAGCGAATCCCAAAAAGCCGGTCCCGGTTCGGATTGGAGGCTGAAACTCGCCTCCATGAAGGCGGAGTTGCTAGTAATCGCGGATCA
>OTU_83
TAGGCTTGACATGCATGGGAAACTCCTCAGAAACGAGGAGCCTCCTTCGGGATCCATGCACAGGTGCTGCATGGCTGTCGTCAGCTCGTGTCGTGAGATGTTGGGTTAAGTCCCGCAACGAGCGCAACCCCTGTTCTTAGTTACCAGCGCGTAATGGCGGGGACTCTAGGAAGACTGCCGGTGCCAAACCGGAGGAAGGTGGGGACGACGTCAAGTCATCATGGTCCTTACGTCTAGGGCTACACACGTGCTACAATGGATCGGACAGTGGGGGCCGAGGCAGCAATGCCAAGGCAATCCCAAAACCGGTCCTCAGTTCGGATTGTCGTCTGCAACTCGACGGCATGAAGCTGGAATCGCTAGTAATCGTGGATC
>OTU_392
AGGTCTTGACATCTTCGGACCACCCTGGAGACAGGGTTTTCCCTTCGGGGACCGAATGACAGGTGGTGCATGGTTGTCGTCAGCTCGTGTCGTGAGATGTTGGGTTAAGTCCCGCAACGAGCGCAACCCCTGACCTTAGTTGCCAGCATTCAGTTGGGCACTCTAAGGTGACTGCCGGTGACAAACCGGAGGAAGGCGGGGATGACGTCAAATCATCATGCCCCTTATGACCTGGGCTACACACGTGCTACAATGGATGGTACAAAGGGCAGCAAAACCGCGAGGTCGAGCAAATCCCATAAAACCATTCTCAGTTCGGATTGCAGGCTGCAACTCGCCTGCATGAAGCCGGAATCGCTAGTAATCGCGGATCAG
>OTU_113
TACCCTTGACATGCCAGGAACGCTGCAGAGATGCAGCGGTGCCCGAAAGGGAACCTGGACACAGGTGCTGCATGGCTGTCGTCAGCTCGTGTCGTGAGATGTTGGGTTAAGTCCCGCAACGAGCGCAACCCTTGCCATTAGTTGCTACATTCAGTTGAGCACTCTAATGGGACTGCCGGTGACAAACCGGAGGAAGGTGGGGATGACGTCAAGTCCTCATGGCCCTTATGGGTAGGGCTACACACGTCATACAATGGCGCGTACAGAGGGTTGCCAACCAGCGATGGGGAGCCAATCCCAGAAAGCGCGTCGTAGTCCGGATTGAAGTCTGCAACTCGACTTCATGAAGTCGGAATCGCTAGTAATCGCGGATCA
>OTU_86
AGGGCTTGACATGCACTGGAAAACCGTAGAAATACGGTCCCCCTTCGGGGCCAGTGTGCAGGTGGTGCATGGCTGTCGTCAGCTCGTGTCGTGAGATGTTGGGTTAAGTCCCGCAACGAGCGCAACCCCTGTCCCATGTTGCCAGCGTGAAAGACGGGGACTCATGGGAGACTGCCGGTGACAAATCGGAGGAAGGTGGGGTCGAAGTCAAGTCATCATGCCCCTTATGTCCTGGGCTACACACGTGCTACATTGGCCGATACAAAGGGCTGCAAACTCGTGAGAGGGAGCGAATCCCAAAAAGTCGGTCTCGGTTCGGATTGGAGGCTGAAACTCGCCTCCATGAAGGCGGAGTTGCTAGTAATCGCGGATCAG
>OTU_629
TGGTCTTGACATCCCAGGAATCCTGCAGAGATGTGGGAGTGCCTTCGGGAACCTGGAGACAGGTGCTGCATGGCTGTCGTCAGCTCGTGTCGTGAGATGTTGGGTTAAGTCCCGCAACGAGCGCAACCCTTGCCCTTAGTTGCCAGCATTTAGGTGGGAACTCTAAGGGGACCGCCGGTGACAAACCGGAGGAAGGTGGGGATGACGTCAAGTCATCATGGCCCTTATGACCAGGGCTACACACGTGCTACAATGGCCAGTACAAAGGGTTGCCAACCCGCGAGGGGGAGCCAATCCCAGAAAGCTGGTCGTAGTCCGGATCGCAGTCTGCAACTCGGCTGCGTGAAGTCGGAATCGCTAGTAATCGTGAATCAG
>OTU_473
TGGGTTTGACATGCACCGGACGCGTCCAGAGATGGGCGTTCCCTTGTGGCTGGTGTGCAGGTGGTGCATGGCTGTCGTCAGCTCGTGTCGTGAGATGTTGGGTTAAGTCCCGCAACGAGCGCAACCCTTGTCCTATGTTGCCAGCGGGTGATGCCGGGGACTCATGGGAGACTGCCGGGGTCAACTCGGAGGAAGGTGGGGATGACGTCAAGTCATCATGCCCCTTATGTCCAGGGCTTCACACATGCTACAATGGCCGGTACAGAGGGCTGCGAAGCCGTGAGGTGGAGCGAATCTCGTAAAGCCGGTCTCAGTTCGGATCGGGGTCTGCAACTCGACCCCGTGAAGTCGGAGTCGCTAGTAATCGCAGATCAG
>OTU_672
AGGTCTTGACATCCCTCTGACCGGTCCGTAACGGGACCTTTCCTTCGGGACAGAGGAGACAGGTGGTGCATGGTTGTCGTCAGCTCGTGTCGTGAGATGTTGGGTTAAGTCCCGCAACGAGCGCAACCCCTATCCTTAGTAGCCAGCAGTTCGGCTGGGCACTCTAGGGAGACTGCCAGGGATAACCTGGAGGAAGGCGGGGATGACGTCAAATCATCATGCCCCTTATGATCTGGGCTACACACGTGCTACAATGGTGACTACAAAGGGAAGCAACCCTGTGAAGGTGAGCAAATCCCAAAAAGGTCATCCCAGTTCGGATTGTAGTCTGCAACTCGACTACATGAAGCTGGAATCGCTAGTAATCGCGAATCA
>OTU_521
TAGGTTTGACATGCAGGGGAAAGCCTCTGGAAACAGGGGCCCTTCTTCGGAACCCCTGCACAGGTGCTGCATGGCTGTCGTCAGCTCGTGTCGTGAGATGTTGGGTTAAGTCCCGCAACGAGCGCAACCCTTGCCCCGTGTTACTAACAGGTCATGCTGAGGACTCTCGGGGGACTGCCGGCGTCAAGCCGGAGGAAGGTGGGGACGACGTCAAGTCATCATGGCCCTTACGCCTAGGGCTACACACGTGCTACAATGGCCGGTACAAAGGGCAGCAAGGTCGCAAGACGGAGCGAATCCCAGAAAGCCGGTCCAAGTTCGGATTGTGGGCTGCAACTCGCCCACATGAAGCCGGAATCGCTAGTAATCGCGGAT
>OTU_275
AGGTCTTGACATCCTCTGACAATCCTAGAGATAGGACCTTCCCCTTCGGGGGACAGAGTGACAGGTGGTGCATGGTTGTCGTCAGCTCGTGTCGTGAGATGTTGGGTTAAGTCCCGCAACGAGCGCAACCCTTGTCCTTAGTTGCCAGCATTCAGTTGGGCACTCTAAGGAGACTGCCGGTGACAAACCGGAGGAAGGTGGGGATGACGTCAAATCATCATGCCCCTTATGACCTGGGCTACACACGTGCTACAATGGATGGTACAAAGGGTTGCGAAGCCGTGAGGTGTAGCTAATCCCATAAAACCATTCTCAGTTCGGATTGTAGGCTGCAACTCGCCTACATGAAGCCGGAATCGCTAGTAATCGCGGATC
>OTU_249
TACCCTTGACATGTCGCAAACTTGCCAGAGATGGCTTGGTGCCCGAAAGGGAATGCGAACACAGGTGCTGCATGGCTGTCGTCAGCTCGTGTCGTGAGATGTTGGGTTAAGTCCCGCAACGAGCGCAACCCTTGCCATTAGTTGCTACGAAAGGGCACTCTAATGGGACTGCCGGTGACAAACCGGAGGAAGGTGGGGATGACGTCAAGTCCTCATGGCCCTTATGGGTAGGGCTTCACACGTCATACAATGGTCGGTACAGAGGGTTGCCAAGCCGCGAGGTGGAGCCAATCCCAGAAAGCCGATCGTAGTCCGGATTGTTCTCTGCAACTCGAGAGCATGAAGTCGGAATCGCTAGTAATCGCAGGTCAGCAT
>OTU_231
TGGGCTTGACATGCACGGGAAAGCCGGTGGAAACATCGGCCCCTCTTCGGAGTCCGTGCACAGGTGCTGCATGGCTGTCGTCAGCTCGTGTCGTGAGATGTTGGGTTAAGTCCCGCAACGAGCGCAACCCTCGTCCCTAGTTACCAGCGGGTAAAGCCGGGCACTCTAGGGAGACTGCCGGTGTCAAACCGGAGGAAGGTGGGGACGACGTCAAGTCATCATGGCCCTTACGTCCAGGGCTACACACGTGCTACAATGGCCGGTCCAGAGCGTCGCAAGCCCGCGAGGGCAAGCCAACCGCCAAAAGCCGGTCTAAGTTCGGATTGCAGTCTGCAACTCGACTGCATGAAGCTGGAATCGCTAGTAATCGCGGAT
>OTU_151
AGGCCTTGACATGCATCTCTAAGTTGGTGAAAGCCAGCGAGTCCCGAAAGGGACAATTTGCACAGGTGCTGCATGGCTGTCGTCAGCTCGTGTCGTGAGATGTTGGGTTAAGTCCCGCAACGAGCGCAACCCCTGTGAACTGTTGCCACGGAACCGAGAGGTTCCAGCACTCTGTTCAGACTGCCCCGCTCTAACGGGGAGGAAGGTGGGGACGACGTCAAGTCAGTATGGCCCTTACGGCCTGGGCTGCACACGTACTACAATGCCCAGCACAGAACGATCCAAGACCGCGAGGTGGAGGAAATCTCTAAAACTGGGCCCAGTTCAGATTGAAGTCTGCAACTCGACTTCATGAAGCCGGAATCGCTAGTAATG
>OTU_232
CAGGCTTGAACTGCAGAGGACACTCTACGAAAGTAGACTTCCGCAAGGACCTCTGTAGAGGTGCTGCATGGCTGTCGTCAGCTCGTGTCGTGAGATGTTGGGTTAAGTCCCGCAACGAGCGCAACCCTTGTCTTCTGTTGCCATCAGGTTAAGCTGGGCACTCTGAAGAGACTGCCGGTGACAAACCGGAGGAAGGTGGGGATGACGTCAAGTCAGCATGGCCTTTATGTCTGGGGCCACACACGTGCTACAATGGCAGGTACAAACCGTCGCGAGACCGTAAGGTGGAGCTAATCGGAGAAAGCCTGTCTCAGTTCGGATTGTAGGCTGCAACTCGCCTGCATGAAGTTGGAATCGCTAGTAATCGCGGATCAG
>OTU_318
AGGGCTTGACATGTCCGGGATCCTCTTGAAAGGGAGGAGTGCCTTCGGGAACCGGAGCACAGGTGGTGCATGGCTGTCGTCAGCTCGTGTCGTGAGATGTTGGGTTAAGTCCCGCAACGAGCGCAACCCTCGTTTCTAGTTGCCATCATTCAGTTGGGCACTCTGGAGAGACTGCCGGTGACAAACCGGAGGAAGGTGGGGATGACGTCAAGTCAGCATGCCCCTTACGTCCTGGGCTACACACGTACTACAATGCTATGGACAAAGAGCAGCGAGCACGCGAGTGCAAGCAAATCTCATAAACCATGGCTCAGTTCAGATTGCAGGCTGCAACTCGCCTGCATGAAGGCGGAATCGCTAGTAATCGCAGGTCAG
>OTU_110
AAGGCTTGACATACACCGGAAACTGGTAGAGATATCAGCCCCCTTGTGGTCGGTGTACAGGTGGTGCATGGTTGTCGTCAGCTCGTGTCGTGAGATGTTGGGTTAAGTCCCGCAACGAGCGCAACCCTTGTTCTGTGTTGCCAGCGAGTAATGTCGGGGACTCACAGGAGACTGCCGGGGTCAACTCGGAGGAAGGTGGGGACGACGTCAAATCATCATGCCCCTTATGTCTTGGGCTGCACACGTGCTACAATGGCCGGTACAAAGGGCTGCGATGCCGCGAGGCGGAGCGAATCCCAAAAAGCCGGTCTCAGTTCGGATTGGGGTCTGCAACTCGACCCCATGAAGTTGGAGTTGCTAGTAATCGCAGATCAG
>OTU_566
TAGACTTGACATCTCCTGAATTACCCGTAACTGGGGAAGTCCTTCGGGACAGGAAGACAGGTGGTGCATGGTTGTCGTCAGCTCGTGTCGTGAGATGTTGGGTTAAGTCCCGCAACGAGCGCAACCCTTATCATTAGTTGCTACCATTAAGTTGAGCACTCTAGTGAGACTGCCCGGGTTAACCGGGAGGAAGGTGGGGATGACGTCAAATCATCATGCCCCTTATGTCTAGGGCTACACACGTGCTACAATGGTGAGTACAGAGAGACGCAAGACCGTGAGGTGGAGCAAAACTCTAAAACTCATCCCAGTTCGGATTGAAGGCTGAAACTCGCCTTCATGAAGCCGGAGTTGCTAGTAATCGCGAATCAGCAT
>OTU_296
AACCCTTGACATGGGACGTATGGGCTCGAGAGATCGGGTCCTTCAGTTCGGCTGGCGTCCACACAGGTGCTGCATGGCTGTCGTCAGCTCGTGTCGTGAGATGTTGGGTTAAGTCCCGCAACGAGCGCAACCCCTATCTTCAGTTGCCATCATTCAGTTGGGCACTCTGAAGAAACTGCCGGTGACAAGCCGGAGGAAGGCGGGGATGACGTCAAGTCCTCATGGCCCTTACGGGTTGGGCTACACACGTGCTACAATGGTGGTGACAATGGGGAGCGAGGCGGCGACGCCAAGCCAATCTCAAAAAGCCATCTCAGTTCGGATTGCACTCTGCAACTCGAGTGCATGAAGTTGGAATCGCTAGTAATCGCGCAT
>OTU_542
AGGGCTTGACATGCTGGTGGTACTGATCTGAAAGGTGAGGGACCCTTCGGGGAGCCAGCACAGGTGCTGCATGGCTGTCGTCAGCTCGTGCCGTGAGGTGTTGGGTTAAGTCCCGCAACGAGCGCAACCCTCGCCGTCAGTTAAATCTTTCTGACGGGACCGCTGGGATAAACCCAGAGGAAGGTGGGGATGACGTCAAGTCAGCATGGCCCTTACGCCCTGGGCTACACACACGCTACAATGGCCGGTACAATGGGCTGCCAAGGCGCGAGCCGGAGCTAATCCCGTAAAGCCGGCCCCAGTTCAGATTGCAGGCTGCAACTCGCCTGCATGAAGGCGGAGTCGCTAGTAACCGCAGGTCAGCACACTGCGGTG
>OTU_323
TGGTCTTGACATCCCGGGAATCTCTCTGAAAGGAGAGAGTGCCTCGCAAGAGGAGCCTGGTGACAGGTGCTGCATGGCTGTCGTCAGCTCGTGTCGTGAGATGTTGGGTTAAGTCCCGCAACGAGCGCAACCCCTATCTTTAGTTGCCAGCATTTGGTTGGGCACTCTAAAGAGACTGCCGGTGTCAAACCGGAGGAAGGTGGGGATGACGTCAAGTCCTCATGGCCTTTATGACCAGGGCTACACACGTACTACAATGGCATATACAAAGGGCAGCAACACAGCGATGTGAAGCCAATCCCATAAAGTATGTCTCAGTCCGGATTGGAGTCTGCAACTCGACTCCATGAAGTTGGAATCGCTAGTAATCGCGGA
>OTU_2430
TGGGCTTGACATGTACCTGACCGGTGTGGAAACACACCTTCCCTTCGGGGCAGGTTCACAGGTGGTGCATGGCTGTCGTCAGCTCGTGTCGTGAGATGTTGGGTTAAGTCCCGCAACGAGCGCAACCCCCGTCGCATGTTGCCAGCGGTTCGGCCGGGGACTCATGCGAGACTGCCGGTGACAAACCGGAGGAAGGTGGGGATGACGTCAAGTCATCATGCCCCTTATGTCCAGGGCTACACACGTGCTACATTGGCGCCTACAAAGGGCTGCGATACCGCGAGGTGGAGCGAATCCCAAAAAGGGCGTCTCGGTTCGGATTGGAGGCTGAAACTCGCCTCCATGAAGGTGGAGTTGCTAGTAATCGCGGATCAG
>OTU_462
AGGGCTTGACATGTCGCGAATCTTCTTGAAAGGGGAGAGTGCCTTCGGGAGCGCGAACACAGGTGGTGCATGGCTGTCGTCAGCTCGTGTCGTGAGATGTTGGGTTAAGTCCCGCAACGAGCGCAACCCTCGTCGTTAGTTGCCAGCATTTGGTTGGGCACTCTAGCGAGACTGCCGGTGACAAACCGGAGGAAGGTGGGGATGACGTCAAGTCAGCATGCCCCTTACGTCCTGGGCTACACACGTACTACAATGCTGTGGACAAAGAGCAGCCAGCCCGCGAGGGTGAGCTAATCTCATAAACCACGGCACAGTTCAGATTGCAGGCTGCAACTCGCCTGCATGAAGGCGGAATCGCTAGTAATCGCAGGTCAG
>OTU_879
TAGGCTTGACATGGACAGGAAGACTGGCGGAAACGTCGTCGCCCGCAAGGGTCTGTTCACAGGTGCTGCATGGCTGTCGTCAGCTCGTGTCGTGAGATGTTGGGTTAAGTCCCGCAACGAGCGCAACCCCTGCATTTAGTTGCCAGCATTCAGTTGGGCACTCTAGATGGACTGCCGGTGTTAAACCGGAGGAAGGTGGGGATGACGTCAAGTCCTCATGGCCCTTATGCCTAGGGCTACACACGTGCTACAATGGTGGTCACAGAGGGAAGCTAATCCGCAAGGTAGAGCAAATCCCTTAAAAGCCATCTAAGTTCAGATTGATCTCTGCAACTCGAGATCATGAAGTCGGAATCGCTAGTAATCGCGGATCAG
>OTU_2334
AAGGCTTGACATACACCGGAAAGGCGCAGAGATGTGTCCCCCGCAAGGTCGGTGTACAGGTGGTGCATGGTTGTCGTCAGCTCGTGTCGTGAGATGTTGGGTTAAGTCCCGCAACGAGCGCAACCCTCGTCCTATGTTGCCAGCACGTGATGGTGGGGACTCATAGGAGACTGCCGGGGTCAACTCGGAGGAAGGTGGGGATGACGTCAAATCATCATGCCCCTTATGTCTTGGGCTTCACGCATGCTACAATGGCCGGTACAAAGGGCTGCGATACCGCAAGGTGGAGCGAATCCCAAAGAGCCGGTCTCAGTTCGGATTGGGGTCTGCAACTCGACCCCATGAAGTCGGAGTCGCTAGTAATCGCAGATCAGC
>OTU_381
AGCTCTTGACATGCCGTGCTACGTGGAGAGATTCACGGTTCCCTTCGGGGACGCGGACACAGGTGCTGCATGGCTGTCGTCAGCTCGTGTCGTGAGATGTTGGGTTAAGTCCCGCAACGAGCGCAACCCTCGCCCTTAGTTGCTACCATTAAGTTGAGCACTCTAAGGGGACCGCCGGTGATAAGCCGGAGGAAGGTGGGGATGACGTCAAGTCATCATGGCCCTTACGGGCTGGGCTACACACGTGCTACAATGGCGGTGACAGTGGGCAGCGACACAGCGATGTGATGCTAATCCCCAAAAACCGTCTCAGTTCAGATTGCACTCTGCAACTCGAGTGCATGAAGTCGGAATCGCTAGTAATCGCGGATCAGC
>OTU_2402
TGGGTTTGACATCCGGCGAATGTTGGTGAAAGCCGACAGTGCCCGCAAGGGAGCGCCGAGACAGGTGCTGCATGGCTGTCGTCAGCTCGTGCCGTGAGGTGTTAGGTTAAGTCCTGCAACGAGCGCAACCCCTATCCGTAGTTGCCCCCGGGTGAGGCCGCGGCACTCTACGGAGACCGCCCGTGTTAAGCGGGAGGAAGGTGGGGACGACGTCAAGTCATCATGGCCTTTATACCCAGGGCCGCACACGTGCTACAATGGGCGGTACAAAGGGCCGCGAGACCGCGAGGTGGAGCTAATCCCAGAAAACCGCCCTCAGTTCGGATCGGAGTCTGCAACTCGACTCCGTGAAGCTGGAATCGCTAGTAATCGCGG
>OTU_708
AGGTCTTGACATCCAGAGAACCCTGTGGAAACACGGGGGTGCCTTCGGGAGCTCTGAGACAGGTGGTGCATGGTTGTCGTCAGCTCGTGTCGTGAGATGTTGGGTTAAGTCCCGCAACGAGCGCAACCCTTGCTATTAGTTGCTAACAGGTTAAGCTGAGCACTCTAATGGGACCGCCCGTGACAAGCGGGAGGAAGGTGGGGATGACGTCAAGTCATCATGCCCTTTATGATCTGGGCTACACACGTGCTACAATGGATGGTACAGAGAGCAGCGAAACTGTGAAGTGAAGCGAATCTCAAAAAGCCATTCTCAGTTCGGATTGTAGTCTGCAACTCGACTACATGAAGTCGGAATCGCTAGTAATCGCGAATC
>OTU_822
AGCGTTTGACATGGTAGGACGGTTTCCAGAGATGGATTCCTTCCCTTACGGGACCTACACACAGGTGCTGCATGGCTGTCGTCAGCTCGTGTCGTGAGATGTTGGGTTAAGTCCCGCAACGAGCGCAACCCTTGTCCTTAGTTGCCAGCGAGTAAAGTCGGGAACTCTAGGGAGACTGCCGGTGACAAACCGGAGGAAGGCGGGGACGACGTCAAGTCATCATGGCCCTTACGGGTAGGGCTACACACGTGCTACAATGGTAAGTACAGAGGGATGCGAAGCGGCGACGTGGAGCCAACCCTAAAAAGCTTATCGTAGTCCGGATTGGAGTCTGCAACTCGACTCCATGAAGTCGGAATCGCTAGTAATCGCGAA
>OTU_1020
TGGGATTGATCCGCCGGTGGTAGAAGGGTGAAAGCCCGACGACCCGCAAGGGAGCCGGTGACGGTGCTGCATGGCTGTCGTCAGCTCGTGTCGTGAGATGTTGGGTTAAGTCCCGCAACGAGCGCAACCCCTGTTGCTAGTTTCAGGTGTCTAGCAAGACTGCCCGTGCAAGCGGGAGGAAGGTGGGGATGACGTCAAGTCAGCATGGCCTGTATATCCAGGGCGACACACACGCTACAATGGTTGGGACAGACGGACGCAAGGTCGCAAGACGGAGCCAATCCGTAAACCCAGTCGTAGTTCGGATTGGGGGCTGAAACCCGCCCCATGAAGGCGGAGTTGCTAGTAACCGCGCGTCAGCCATAGTGCGGTGAA
>OTU_441
AAGGCTTGACATGCAGGGAAAAGCGGCGGAAACGTCGTGTCCGCAAGGGCCCTGCACAGGTGGTGCATGGCTGTCGTCAGCTCGTGTCGTGAGATGTTGGGTTAAGTCCCGCAACGAGCGCAACCCCTGTCCTATGTTGCCAGCATTAAGTTGGGGACTCATAGGAGACTGCCGGCGTCAAGCCGGAGGAAGGTGGGGATGACGTCAAGTCATCATGCCCCTTATGTCTTGGGCTGCACACGTGCTACAATGGCCGGTACAATGGGCTGCGATGGAGCGATCCGGAGCGAATCCCATAAAACCGGTCCCAGTTCGGATCGGAGGCTGCAACCCGCCTCCGTGAAGTCGGAGTTGCTAGTAATCGCGGATCAGCAT
>OTU_299
TGGGCTTGACATGCTCGGAATCCTGCAGAGATGCGGGAGTGCCCGCAAGGGAACCGAGACACAGGTGCTGCATGGCTGTCGTCAGCTCGTGTCGTGAGATGTTGGGTTAAGTCCCGCAACGAGCGCAACCCTCGTCCTTAGTTGCCAGCATTTAGTTGGGCACTCTAAGGAGACTGCCGGTGACAAACCGGACGAAGGTGGGGATGACGTCAAGTCATCATGGCCCTTATGTCCAGGGCTACACACGTACTACAATGGCCTATACAGAGGGTTGCCAAGTCGCGAGACGGAGCTAATCCCAGAAAGTAGGTCGTAGTCCGGATCGGAGTCTGCAACTCGACTCCGTGAAGTCGGAATCGCTAGTAATCGCGGATC
>OTU_80
AAGGCTTGACATACGCCGGAAAACCCTGGAGACAGGGTCCCCCTTGTGGTCGGTGTACAGGTGGTGCATGGCTGTCGTCAGCTCGTGTCGTGAGATGTTGGGTTAAGTCCCGCAACGAGCGCAACCCTTGTTCTGTGTTGCCAGCATGCCCTTCGGGGTGATGGGGACTCACAGGAGACTGCCGGGGTCAACTCGGAGGAAGGTGGGGACGACGTCAAGTCATCATGCCCCTTATGTCTTGGGCTGCACACGTGCTACAATGGCAGGTACAATGAGCTGCGAAGCCGTGAGGCGGAGCGAATCTCAAAAAGCCTGTCTCAGTTCGGATTGGGGTCTGCAACTCGACCCCATGAAGTCGGAGTTGCTAGTAATCGC
>OTU_136
CAGGCTTGACATGCACTGGACCGGTGTTGAAAGACACCTTCCCTTCGGGGCCGGTGCACAGATGCTGCATGGCTGTCGTCAGCTCGTGTCGTGAGATGTTGGGTTAAGTCCCGCAACGAGCGCAACCCTTGTTCTTAGTTGCCATCATTCAGTTGGGCACTCTAAGGAGACTGCCGGTGGTGAACCGGAGGAAGGTGGGGATGACGTCAAGTCCTCATGGCTCTTACGCCTGGGGCTACACACGTGCTACAATGGCCGGTACAAAGGGTTGCAAGACCGCGAGGTGGAGCCAATCCCAAAAAGCCGGCCTCAGTTCGGATTGGAGTCTGCAACTCGACTCCATGAAGTCGGAATCGCTAGTAATCGCTGATCAGC
>OTU_129
TGGTCTTGACATCCCGGGAATCCTGTGGAAACACGGGAGTGCCTCGCAAGAGGAGCCTGGAGACAGGTGCTGCATGGCTGTCGTCAGCTCGTGTCGTGAGATGTTGGGTTAAGTCCCGCAACGAGCGCAACCCCTATCTTTAGTTGCCATCATTGAGTTGGGCACTCTAAAGAGACTGCCGGTGTCAAACCGGAGGAAGGTGGGGATGACGTCAAGTCCTCATGGCCTTTATGACCAGGGCTACACACGTACTACAATGGCCGGTACAAAGGGCAGCGACACAGCGATGTGAAGCCAATCCCGAAAAGCCGGTCTCAGTCCGGATTGGAGTCTGCAACTCGACTCCATGAAGTTGGAATCGCTAGTAATCGCGGA
>OTU_76
TGGGCTTGACATGCGGGGTAAAGCCGTGGAAACACGGCGCTCTACGGAGCCCGCACAGGTGGTGCATGGCTGTCGTCAGCTCGTGCCGTGAGGTGTTGCCTTAAGTGGCGCAACGAGCGCAACCCTTGTCCCTAGTTGCCAGCGGGTCATGCCGGGAACTCTAGGGAGACTGCCGGTGCCAAACCGGAGGAAGGTGGGGATGAGGTCAAGTCATCATGCCCCTTATGTCCAGGGCTGCACACATGCTACAATGCGTGGTACAGAGGGCTGCGATCCCGCGAGGGGGAGCGAATCCCAAAAAGCCACGCTCAGTTCGGATCGGGGTCTGCAACCCGACCCCGTGAAGTCGGAGTCGCTAGTAATCGCGGATCAGCA
>OTU_845
TGGGTTTGAAGAGTGGAGGATCAGCGGTGAAAGCCGCTCTTCCCGCAAGGGACCGCCACTTAGGTGCTGCATGGCTGTCGTCAGCTCGTGTCGTGAGATGTTGGGTTAAGTCCCGCAACGAGCGCAACCCCTGTCCGCAGTTACCAACATTCGGTTGGGGACTCTGCGGAGACTGCCGGTGACAAACCGGAGGAAGGTGGGGATGACGTCAAGTCCTCATGGCCTTTATGTCCAGGGCTACACACGTGCTACAATGGCCGGTACAGACCGTTGCAAGCCCGCGAGGGTGAGCCAATCGGAAAAAGCCGGTCTCAGTTCGGATTGAAGGCTGCAACTCGCCTTCATGAAGCTGGAATCGCTAGTAATCGCGGATCA
>OTU_155
AGGGCTTGACATCCCGCGAATCCCTTCGAAAGAAGGGAGTGCCCGCAAGGGAGCGCGGAGACAGGTGGTGCATGGCTGTCGTCAGCTCGTGTCGTGAGATGTTGGGTTAAGTCCCGCAACGAGCGCAACCCTCACCTCTTGTTGCCACCAGGTCATGCTGGGCACTCTAGAGGAACTGCCCCGGTCAACGGGGAGGAAGGCGGGGATGACGTCAAGTCATCATGCCCCTTACGTCCTGGGCTACACACGTGCTACAATGGCCGGTACAAAGGGATGCCACACCGCGAGGTAGAGCTAAACCCAAAAAGCCGGTCTAAGTTCAGATTGGAGTCTGCAACTCGACTCCATGAAGGAGGAATCGCTAGTAATCGCGTA
>OTU_362
AGGTCTTGACATCCCGGTGACCATCATGGAGACATGGTTTTCCCTTCGGGGACAACGGTGACAGGTGGTGCATGGTTGTCGTCAGCTCGTGTCGTGAGATGTTGGGTTAAGTCCCGCAACGAGCGCAACCCTTGTTCTTAGTTGCCATCATTTAGTTGGGCACTCTAAGGAGACTGCCGGTGATAAACCGGAGGAAGGTGGGGATGACGTCAAATCATCATGCCCCTTATGACCTGGGCTACACACGTGCTACAATGGACGGTACAAACGGTTGCCAACCCGCGAGGGGGAGCTAATCCGATAAAACCGTTCTCAGTTCGGATTGTAGGCTGCAACTCGCCTACATGAAGCCGGAATCGCTAGTAATCGCGGATC
>OTU_434
TAGGCTTGACATGCACGGAAATCTCGCAGAGATGCGGGGTCCGTAAGGGCCGTGCACAGGTGGTGCATGGTTGTCGTCAGCTCGTGTCGTGAGATGTTGGGTTAAGTCCCGCAACGAGCGCAACCCTCGTTCCATGTTGCCAGCACGTGATGGTGGGGACTCATGGGAGACTGCCGGGGTCAACTCGGAGGAAGGTGGGGATGACGTCAAATCATCATGCCCCTTATGTCTAGGGCTGCAAACATGCTACAATGGCCGGTACAAAGGGCTGCGATACCGCGAGGTGGAGCGAATCCCAAAAAGCCGGTCTCAGTTCGGATTGGGGTCTGCAACTCGACCCCATGAAGTTGGAGTCGCTAGTAATCGCAGATCAGC
>OTU_291
CACGTTTGACATGTCCAGTATGGTCGGCAGAGATGCCTTCCTTCAGTTCGGCTGGCTGGAACACAGGTGCTGCATGGCTGTCGTCAGCTCGTGTCGTGAGATGTTGGGTTAAGTCCCGCAACGAGCGCAACCCTCGCTACTAGTTGCCATCAGGTTAAGCTGGGCACTCTAGTGGAACTGCCGGTGGCAAGCCGGAGGAAGGTGGGGATGACGTCAAGTCCTCATGGCCCTTACGCGTGGGGCTACACACGTGCTACAATGGCGGTGACAGAGGGTTAATCCCTAAAAGCCGTCTCAGTTCGGATTGTCCTCTGCAACTCGAGGGCATGAAGTTGGAATCGCTAGTAATCGCGGATCAGCATGCCGCGGTGAATA
>OTU_255
TGGGTTTGACATGCACGTGAAACTCCCTGGAAACAGGGAGCCCTCTTCGGAGCACGTGCACAGGTGCTGCATGGCTGTCGTCAGCTCGTGTCGTGAGATGTTGGGTTAAGTCCCGCAACGAGCGCAACCCTTGCCCCGTGTTGCTAACGGGTCAAGCCGAGGACTCTCGGGGGACTGCCGGCGTCAAGCCGGAGGAAGGTGGGGACGACGTCAAGTCATCATGGCCCTTACGCCCAGGGCTACACACGTGCTACAATGGCCAGGACAGAGGGCTGCAAGGCCGCAAGGCGGAGCGAATCCCAGAAACCTGGTCCAAGTTCGGATTGTGGGCTGCAACCCGCCCACATGAAGCCGGAATCGCTAGTAATCGCGGAT
>OTU_81
TGGGTTTGACATACGCCGGAAAGCCACAGAGATGTGGCCCCTTTTAGTCGGTGTACAGGTGGTGCATGGCTGTCGTCAGCTCGTGTCGTGAGATGTTGGGTTAAGTCCCGCAACGAGCGCAACCCTCGTCCCATGTTGCCAGCAGCACCTTCGGGTGGCTGGGGACTCATGGGAGACTGCCGGGGTCAACTCGGAGGAAGGTGGGGATGACGTCAAGTCATCATGCCCCTTATGTCCAGGGCTTCACGCATGCTACAATGGCCGGTACAAAGGGCTGCGATCCCGTGAGGGGGAGCGAATCCCAAAAAGCCGGTCTCAGTTCGGATTGGGGTCTGCAACTCGACCCCATGAAGTCGGAGTCGCTAGTAATCGCAG
>OTU_124
CAGGCTCGAACGGTAGCTGACATCCTACGAAAGTAGGCTCCCGCAAGGGCAGCTATCGAGGTGCTGCATGGCTGTCGTCAGCTCGTGTCGTGAGATGTTGGGTTAAGTCCCGCAACGAGCGCAACCCTTGTCTTCTGTTGCCATCAGGTCAAGCTGGGCACTCTGAAGAGACTGCCGGTGACAAACCGGAGGAAGGTGGGGATGACGTCAAGTCAGCATGGCCTTTATGTCTGGGGCCACACACGTGCTACAATGGCAGGTACAAACCGTCGCGAGACCGCAAGGTGGAGCTAATCGGATAAAGCCTGTCTCAGTTCGGATTGTCGGCTGCAACTCGCCGGCATGAAGTTGGAATCGCTAGTAATCGCGGATCAG
>OTU_356
CGGGCTTGACATGCACGTGGTAGCGAAGCGAAAGCGGAGCGACCCTTCGGGGAGCGTGCACAGGTGCTGCATGGCTGTCGTCAGCTCGTGTCGTGAGATGTCCGGTTAAGTCCGGTAACGAGCGCAACCCTCGCCGTATGTTACAGGTACCATACGGGACTGCTGGTATCAAGCCGGAGGAAGGTGGGGATGACGTCAAGTCAGCATGGCCTTTATGTCCGGGGCTACACACACGCTACAATGGTCGGTACAATGGGTCGCAAAACCGCGAGGTGGAGCCAATCCCCAAAGCCGATCTCAGTTCAGATTGCAGGCTGCAACCCGCCTGCATGAAGTCGGAGTTGCTAGTAACCGCGCGTCAGCAGTAGTGCGGTG
>OTU_348
TAGACTTGACATCTCCTGAATTACTCTTAATCGAGGAAGCCCTTCGGGGCAGGAAGACAGGTGGTGCATGGTTGTCGTCAGCTCGTGTCGTGAGATGTTGGGTTAAGTCCCGCAACGAGCGCAACCCTTATCATTAGTTGCTACCATTAAGTTGAGCACTCTAGTGAGACTGCCCGGGTTAACCGGGAGGAAGGTGGGGATGACGTCAAATCATCATGCCCCTTATGTCTAGGGCTACACACGTGCTACAATGGTAGGTACAATAAGATGCAAGACCGTGAGGTGGAGCAAAACTGAAAAACCTATCCCAGTTCGGATTGAAGGCTGAAACTCGCCTTCATGAAGCCGGAGTTGCTAGTAATCGCGAATCAGCAT
>OTU_194
TGGCCTTGACATCTTAGGAACCCTTGAGAGATCGAGGGGTGCCTTCGGGAGCCTAAAGACAGGTGCTGCATGGCTGTCGTCAGCTCGTGTCGTGAGATGTTGGGTTAAGTCCCGTAACGAGCGCAACCCTTGTCCCTAGTTGCCAGCGAGTGAAGTCGGGAACTCTAGGGAGACCGCCGGTGATAAACCGGAGGAAGGTGGGGATGACGTCAAGTCATCATGGCCCTTATGGCCAGGGCTACACACGTGCTACAATGGTCGGTACAGAGGGTTGCCAAGCCGCGAGGCGGAGCTAATCCCGCAAAGCCGATCGTAGTCCGGATTGCAGTCTGCAACTCGACTGCATGAAGTCGGAATCGCTAGTAATCGCGGATC
>OTU_153
TGGTCTTGACATCCCGGGAACCTCGCAGAGATGTGAGGGTGCCTTCGGGAACCCGGAGACAGGTGCTGCATGGCTGTCGTCAGCTCGTGTCGTGAGATGTTGGGTTAAGTCCCGCAACGAGCGCAACCCTTGTCCGTAGTTGCCATCATTCAGTTGGGCACTCTACGGAGACCGCCGGTGACAAATCGGAGGAAGGTGGGGACGACGTCAAGTCATCATGGCCCTTATGACCAGGGCTACACACGTGCTACAATGGCGAGTACAGAGGGTTGCCAACCCGCGAGGGGGAGCTAATCCCAGAAAGCTCGTCGTAGTCCAGATCGGAGTCTGCAACTCGACTCCGTGAAGCCGGAATCGCTAGTAATCGCGAATCAG
>OTU_2039
AGGGCTTGACATGACCAGGACCGCGGCGGAAACGTCGCTTCCCCGCAAGGGGCCTGGCCACAGGTGTTGCATGGCTGTCGTCAGCTCGTGTCGTGAGATGTTGGGTTAAGTCCCGCAACGAGCGCAACCCCTACTGTGTGTTGCATCACTCACACGGGACTGCCGAGAGAAACTCGGAGGAAGGTGGGGATGACGTCAAGTCAGCATGGCCCTTACGTCCTGGGCTACACCCACGCTACAATGGCCGGTACAACGGGCGGCGAAACCGCGAGGTGGAGCAAATCCCTTAAAGCCGGTCTCAGTTCGGATTGTAGGCTGCAACTCGCCTACATGAAGCCGGAGTTGCTAGTAATCGCGGATCAGCATGCCGCGGTG
>OTU_101
TAGGCTTGAAATGCAGTAGACCGGGTATGAAAGTACCCTTCCCTTCGGGGCTGCTGTACAGGTGCTGCATGGCTGTCGTCAGCTCGTGCCGTGAGGTGTTGGGTTAAGTCCCGCAACGAGCGCAACCCTTACCATTAGTTGCCATCAGGTAAAGCTGAGCACTCTAATGGGACTGCCTACGCAAGTAGTGAGGAAGGTGGGGATGACGTCAAGTCCGCATGGCCCTTACGCCTAGGGCCACACACGTGCTACAATGGGTGCAACAACGGGTTGCGAAACCGCGAGGTGGAGCCAATCCCTTAAAAGCATCCTCAGTTCGGATTGGAGTCTGCAACTCGACTCCATGAAGTTGGAATTGCTAGTAATCGCGGATCA
>OTU_137
TGGGTTTGACATATACGGAAAACTGGCAGAGATGTCAGGTCCGCAAGGGCCGTATACAGGTGGTGCATGGCTGTCGTCAGCTCGTGTCGTGAGATGTTGGGTTAAGTCCCGCAACGAGCGCAACCCTCGTCCTATGTTGCCAGCGGATAATGCCGGGGACTCATAGGAGACTGCCGGGGTCAACTCGGAGGAAGGTGGGGATGACGTCAAGTCATCATGCCCCTTATGTCCAGGGCTTCACGCATGCTACAATGGCCGGTACAAAGGGCTGCGATACCGCAAGGTGGAGCGAATCCCAAAAAGCCGGTCTCAGTTCGGATTGGGGTCTGCAACTCGACCCCATGAAGTCGGAGTCGCTAGTAATCGCAGATCAGC
>OTU_181
AGGGTTTGCTAGAAGTGTTGGTTTCCTGAAAGGGATTCCTTACTCCGCTTCTACAGGTGGTGCATGGCTGTCGTCAGCTCGTGTCGTGAGATGTTGGGTTAAGTCCCGCAACGAGCGCAACCCTTATTTTTAGTTCTATTGTCTAAAAAGACTGCCGGTGATAAACCGGAGGAAGGTGAGGACGACGTCAAGTCATCATGCCCCTTACACCCTGGGCTACACACGTCCTACAATGGGTAAGACAATAAGTTGCAAATCCGCGAGGACAAGCTAATCTTTCAAACTTACTCCAAGTACAGATTGCAGGCTGCAACTCGCCTGCATGAAGGTGGAATCGCTAGTAATCGCTGGTCAGCTACACAGCGGTGAATACGT
>OTU_302
AGGGCTTGACATGCACCGGAAAGCCGTAGAAATACGGCCTCCCTTCGGGGCCGGTGCACAGGTGGTGCATGGCTGTCGTCAGCTCGTGTCGTGAGATGTTGGGTTAAGTCCCGCAACGAGCGCAACCCCTGTCCCATGTTGCCAGCGCGTAATGGCGGGGACTCATGGGAGACTGCCGGTGACAAATCGGAGGAAGGTGGGGATGACGTCAAGTCATCATGCCCCTTATGTCCTGGGCTACACACGTGCTACATTGGCCGGTACAAAGGGCTGCAAACTCGCGAGAGTGAGCGAATCCCAAAAAGCCGGTCCCGGTTCGGATTGGAGGCTGAAACTCGCCTCCATGAAGGCGGAGTTGCTAGTAATCGCGGATCA
>OTU_384
AGGACTTGACATCCCGCTGATCGGTTTGGAGACAGACCTTCCCTTCGGGGCAGCGGTGACAGGTGGTGCATGGTTGTCGTCAGCTCGTGTCGTGAGATGTTGGGTTAAGTCCCGCAACGAGCGCAACCCCTATGTTGTGTTGCTACCATTTAGTTGAGCACTCACAACAGACTGCCGGTGACAAACCGGAGGAAGGCGGGGATGACGTCAAATCATCATGCCCCTTATGTCCTGGGCTACACACGTGCTACAATGGACGGTACAAAGGGATGCCAAGCCGCGAGGCGGAGCCAATCCCACAAAGCCGTTCGTAGTTCGGATTGCAGGCTGCAACTCGCCTGCATGAAGCCGGAATTGCTAGTAATCGCGGATCAG
>OTU_618
TAGACTTGACATCTCCTGCATTACCCGTAACTGGGGAAGTCCTTCGGGACAGGATGACAGGTGGTGCATGGTTGTCGTCAGCTCGTGTCGTGAGATGTTGGGTTAAGTCCCGCAACGAGCGCAACCCCTATTGTTAGTTGCTACCATTAAGTTGAGCACTCTAGCGAGACTGCCTAGGTTAACTAGGAGGAAGGCGGGGATGACGTCAAATCATCATGCCCCTTATGTCTAGGGCTACACACGTGCTACAATGGATAGTACAATAAGACGCAATATCGTGAGGTGGAGCAAATCTTATAAAACTATTCTCAGTTCGGATTGTAGGCTGAAACTCGCCTACATGAAGTTGGAGTTGCTAGTAATCGCGAATCAGAA
>OTU_109
TGGCCTTGACATCCCGGGAACCCTTGAGAGATCGAGGGGTGCCTTCGGGAGCCCGGAGACAGGTGCTGCATGGCTGTCGTCAGCTCGTGTCGTGAGATGTTGGGTTAAGTCCCGTAACGAGCGCAACCCTTGTCCCTAGTTGCCAGCGTAAAGTCGGGAACTCTAGGGAGACTGCCGGTGATAAACCGGAGGAAGGTGGGGATGACGTCAAGTCATCATGGCCCTTATGGCCAGGGCTACACACGTGCTACAATGGTCGGTACAGAGGGTTGCCAAGGAGCGATCTGGAGCCAATCCCACAAAGCCGATCGTAGTCCGGATTGGAGTCTGCAACTCGACTCCATGAAGTCGGAATCGCTAGTAATCGCGGATCAG
>OTU_1097
TGGGCTTGACATGCACGGGAATGTCGTGGAAACACGGCAGCCCTTCGGGGCTCGTGCACAGGTGTTGCATGGCTGTCGTCAGCTCGTGTCGTGAGATGTTGGGTTAAGTCCCGCAACGAGCGCAACCCCTGTCCCATGTTGCCAGCGTGAAAGACGGGGACTCATGGGAGACTGCCGGTGACAAATCGGAGGAAGGTGGGGATGACGTCAAGTCAGCATGACCCTTATGCTCAGGGCTACACACGTGCTACATTGGCCGGTACAAAGGGCTGCAAACCCGTGAGGGGGAGCGAATCCCAAAAAGCCGGTCCCGGTTCGGATTGGAGGCTGAAACTCGCCTCCATGAAGGCGGAGTTGCTAGTAATCGCGAATCAG
>OTU_78
TGGGTTTGACATCTGGCGAATTTTTCTGAAAAGAAAGAGTGCCCGTAAGGGAGCGCCAAGACAGGTGCTGCATGGCTGTCGTCAGCTCGTGCCGTGAGGTGTTGGGTTAAGTCCCGCAACGAGCGCAACCCTTGTCCTTAGTTGCCCCCGGGTGAAGCCGTGGCACTCTAAGGAGACTGCCCGTGTTAAGCGGGAGGAAGGTGGGGACGACGTCAAGTCATCATGGCCTTTATACTCAGGGCTACACACGTGCTACAATGGGTGGTACAGAGAGTTGCCAATTCGTGAGAAGGAGCTAATCTCAAAAAGCCATCCTCAGTTCGGATCGCAGTCTGCAACTCGACTGCGTGAAGCTGGAATCGCTAGTAATCGCGG
>OTU_141
AGGGCTTGACATGGCGCGAACCCTCTTGAAAGAGAGGGGTGCCTTCGGGAGCGCGCACACAGGTGGTGCATGGCTGTCGTCAGCTCGTGTCGTGAGATGTTGGGTTAAGTCCCGCAACGAGCGCAACCCACGTTCTTAGTTGCCAGCATTCAGTTGGGCACTCTAGGGAGACTGCCGGTGACAAACCGGAGGAAGGTGTGGATGACGTCAAGTCAGCATGCCCCTTACGTTCTGGGCTACACACGTACTACAATGCTATGGACAAAGAGCAGCCAACTGGCGACAGTGAGCTAATCTCGTAAACCATGGCTCAGTTCAGATTGCAGGCTGCAACTCGCCTGCATGAAGGCGGAATCGCTAGTAATCGCAGGTCAG
>OTU_580
TGGGCTTGACATCTACGGAATCCCTCCGAAACGAGGGAGTGCCTTCGGGAGCCGTAAGACAGGTGCTGCATGGCTGTCGTCAGCTCGTGTCGTGAGATGTTGGGTTAAGTCCCGCAACGAGCGCAACCCCTATCCTTAGTTGCCATCATTAAGTTGGGCACTCTAAGGAGACTGCCGGTGTCAAACCGGAGGAAGGTGGGGATGACGTCAAGTCCTCATGGCCCTTATGTCCAGGGCTACACACGTGCTACAATGGCCGGTACAAAGAGCAGCGATCCCGCGAGGAGGAGCTAATCTCAAAAAGCCGGTCTCAGTTCGGATTGGAGTCTGCAACTCGACTCCATGAAGTTGGAATCGCTAGTAATCGCGGATCAG
>OTU_294
TGGGCTTGACATGCAGGGTGAAACCGTGGAAACACGGTGCTCTACGGAGCCTGCACAGGTGGTGCATGGCTGTCGTCAGCTCGTGCCGTGAGGTGTTGCCTTAAGTGGCGCAACGAGCGCAACCCTTGTCCTTAGTTGCCAGCGGGTCATGCCGGGAACTCTAGGGAGACTGCCGGTGCCAAACCGGAGGAAGGTGGGGATGACGTCAAGTCATCATGCCCCTTATGTCCAGGGCTGCACGCATGCTACAATGCGCGGTACAAAGGGCTGCGATCCCGCAAGGGGGAGCGAATCCCAGAAAGCCGCGCTCAGTTCGGATCGGGGTCTGCAACCCGACCCCGTGAAGTCGGAGTCGCTAGTAATCGCAGATCAGCA
>OTU_99
TACCCTTGACATGTACCGAAGCCTGCTGAGAGGCAGGTGTGCCCGAAAGGGAGCGGTAACACAGGTGCTGCATGGCTGTCGTCAGCTCGTGTCGTGAGATGTTGGGTTAAGTCCCGCAACGAGCGCAACCCTTGCCATTAGTTGCTACGGAAACGGGCACTCTAGTGGGACTGCCGGTGACAAACCGGAGGAAGGTGGGGATGACGTCAAGTCCTCATGGCCCTTATGGGTAGGGCTTCACACGTCATACAATGGCGCATACAGAGGGTAGCCAACCCGCGAGGGGGAGCCAATCTCAGAAAGTGCGTCGTAGTCCGGATTGCAGTCTGCAACTCGACTGCATGAAGTCGGAATCGCTAGTAATCGCGGATCAGC
>OTU_77
TACTTTTGAATCCACGGAACCTTGCAGAAATGTGAGGGTGCCTTCGGGAACCGTGAGACAGGTGCTGCATGGCTGTCGTCAGCTCGTGTCGTGAGATGTTGGGTTAAGTCCCGTAACGAGCGCAACCCCTATCCTTAGTTACTAACGAGTTAAGTCGAGGACTTTAAGGAGACTGCTGGTGATAAACCGGAGGAAGGTGGGGATGACGTCAAGTCCTCATGGCCCTTACAAGTAGGGCTACACACGTGCTACAATGGCCGGTACAAAGGGTAGCGAACTCGCGAGGGGGAGCTAATCTCAAAAAGCCGGTCGTAGTCCGGATTGGAGTCTGCAACTCGACTCCATGAAGTTGGAATCGCTAGTAATCGCGGATCA
>OTU_89
TGGGCTTGACATGTAAGCTAAGGCGAATGAAAGTTCGCGTCCCGCAAGGGGAGCTTACACAGATGCTGCATGGCTGTCGTCAGCTCGTGCCGTGAGGTGTTGGGTTAAGTCCCGCAACGAGCGCAACCCCTGTTTCTAGTTGCCACCGGGTAATGCCGAGCACTCTAGAAAGACTGCCTACGCAAGTAGTGAGGAAGGTGGGGATGACGTCAAGTCCGCATGGCTCTTACGCCCAGGGCCACACACGTGCTACAATGGCAACTACAAAGGGCTGCAAAACCGCAAGGTGGAGCCAATCCCTAAAAAGTTGTCTCAGTTCGGATCGGAGTCTGAAACTCGACTCCGTGAAGCTGGAATTGCTAGTAATCGTGGATC
>OTU_167
TGGGTTAAATCCTGCCTTGCCGTCCCAGAGATGGGACTTCCCTTCGGGGGAGGTAGGACGGTGCTGCATGGCTGTCGTCAGCTCGTGCCGTGAGGTGTTGGGTTAAGTCCCGCAACGAGCGCAACCCTTGCCACTAGTTGCCAGCGTCAAGACGGGCACTCTAGTGGGACTGCCGGTGACAAACCGGAGGAAGGTGGGGATGACGTCAAGTCATCATGGCCTTTATGTCCAGGGCTACACACGTGCTACAATGGCCGGTACAAAGCGCTGCAAACCCGCGAGGGGGAGCCAATCGCAAAAAGCCGGTCTCAGTTCGGATTGCAGTCTGCAACTCGACTGCATGAAGGTGGAATCGCTAGTAATCGCGGATCAGCA
>OTU_118
AGGGCTTGACATGGCGCGAACCTCGGTGAAAGCTGAGGGTGCCTTCGGGAACGCGCACACAGGTGGTGCATGGCTGTCGTCAGCTCGTGTCGTGAGATGTTGGGTTAAGTCCCGCAACGAGCGCAACCCTCGTCCTTAGTTGCCAGCATTCAGTTGGGCACTCTGGGGAGACTGCCGGTGACAAACCGGAGGAAGGTGGGGATGACGTCAAGTCAGCATGCCCCTTACGTTCTGGGCTACACACGTACTACAATGCTGCGGACAAAGGGTTGCCAGACCGCGAGGTTGAGCTAATCCCATAAACCGTGGCTCAGTTCAGATTGCAGGCTGCAACTCGCCTGCATGAAGGCGGAATCGCTAGTAATCGCAGGTCAG
>OTU_849
TGGATTTGACATCTCCGGAATCTCCCTGAAAGGGGAGAGTGCCTTCGGGAGCCGGAAGACAGGTGCTGCATGGCTGTCGTCAGCTCGTGTCGTGAGGTGTTGGGTTAAGTCCCGCAACGAGCGCAACCCCTATCGTTAGTTGCTAGCAGTTCGGCTGAGCACTCTAGCGAGACTGCCGGTGTTAAACCGGAGGAAGGTGGGGATGACGTCAAGTCCTCATGGCCTTTATATCCAGGGCTACTAACGTGCTACAATGGTCGGTACAGAGGGCTGCAAACCCGCGAGGGCAAGCCAATCCCATAAAGCCGGCCTCAGTTCGGATTGAAGTCTGCAATTCGACTTCATGAAGGCGGAATCGCTAGTAATCGCGGATCA
>OTU_1375
AAGGCTTGACATATACCGGAAACGCTCAGAGATGGGTGCCCCGCAAGGTCGGTATACAGGTGGTGCATGGTTGTCGTCAGCTCGTGTCGTGAGATGTTGGGTTAAGTCCCGCAACGAGCGCAACCCTCGTTCTATGTTGCCAGCGCGTGATGGCGGGGACTCATAGAAGACTGCCGGGGTCAACTCGGAGGAAGGTGGGGATGACGTCAAATCATCATGCCCCTTATGTCTTGGGCTTCACGCATGCTACAATGGCCGGTACAAAGGGCTGCGATACCGCGAGGTGGAGCGAATCCCAAAAAACCGGTCTCAGTTCGGATTGGGGTCTGCAACTCGACCCCATGAAGTCGGAGTCGCTAGTAATCGCAGATCAGC
>OTU_429
TGGCCTTGACATAGTAAGAACTTTCCAGAGATGGATTGGTGCCTTCGGGAACTTACATACAGGTGCTGCATGGCTGTCGTCAGCTCGTGTCGTGAGATGTTGGGTTAAGTCCCGCAACGAGCGCAACCCTTTTCCTTATTTGCCAGCGAGTAATGTCGGGAACTTTAAGGATACTGCCAGTGACAAACTGGAGGAAGGCGGGGACGACGTCAAGTCATCATGGCCCTTACGGCCAGGGCTACACACGTGCTACAATGGTCGGTACAAAGGGTTGCTACCTAGCGATAGGATGCTAATCTCAAAAAGCCGATCGTAGTCCGGATTGGAGTCTGCAACTCGACTCCATGAAGTCGGAATCGCTAGTAATCGCGGATC
>OTU_234
TACCCTTGACATGCCTCGAACCCTGAAGAGATTTGGGGGTGCCCGAAAGGGAGCGAGGACACAGGTGCTGCATGGCTGTCGTCAGCTCGTGTCGTGAGATGTTGGGTTAAGTCCCGCAACGAGCGCAACCCTTGCCACTAGTTGCCATCATTAAGTTGGGCACTTTAGTGGGACTGCCGGTGACAAACCGGAGGAAGGTGGGGATGACGTCAAGTCCTCATGGCCCTTATGGGTAGGGCTTCACACGTCATACAATGGTCGGTACAGAGGGTTGCCAAGCCGCGAGGTGGAGCTAATCTCAGAAAGCCGATCGTAGTCCGGATTGCAGTCTGCAACTCGACTGCATGAAGTCGGAATCGCTAGTAATCGCGGATC
>OTU_467
TGGGCTTGACATGTGAGTGACCGCCATAGAAATATGGCTTTCCTTCGGGACACTTTCACAGGTGGTGCATGGCTGTCGTCAGCTCGTGTCGTGAGATGTTGGGTTAAGTCCCGCAACGAGCGCAACCCCCGTTCCATGTTGCCAGCATTCAGTTGGGGACTCATGGGAGACTGCCGGTGACAAACCGGAGGAAGGTGGGGATGACGTCAAGTCATCATGCCCCTTATGTTCAGGGCTACACACGTGCTACATTGGCGCATACAAAGGGCAGCAATACCGCGAGGTGGAGCGAATCCCATAAAGTGCGTCTCGGTTCGGATTGGAGGCTGAAACTCGCCTCCATGAAGCTGGAGTTGCTAGTAATCGCGGATCAGC
>OTU_606
AGGGATTGACATGACGGTAGTAGTGAAGCGAAAGCGGAACGACCCTTCGGGGAGCCGTCACAGGTGATGCATGGCTGTCGTCAGCTCGTGCCGTGAGGTGTTTGGTTAAGTCCACTAACGAGCGCAACCCCTAGGGCCAGTTACACGTGTCTGGCGCGACTGCCGGTATTAAGCCGGAGGAAGGTGGGGATGACGTCAAGTCAGCATGTCCTTTATACCCTGGGCGACACACACGCTACAATGGCCAGCACAATGGGTCGCCAAGCCGTGAGGCGGAGCCAATCCTAAAAAGCTGGTCTCAGTTCGGATTGCAGGCTGCAACCCGCCTGCATGAAGTCGGAGTTGCTAGTAACCGCAGGACAGCCATACTGCGGT
>OTU_514
AAGGCTTGACATCTGGAGAATCCCTTGGAAACAGGGGAGTGCCGCAAGGAACTCCAAGACAGGTGGTGCATGGCTGTCGTCAGCTCGTGTCGTGAGATGTTGGGTTAAGTCCCGCAACGAGCGCAACCCTCGATGCCAGTTGCCAACGGGTAAAGCCGGGCACTCTGGCGTGACTGCCGGTGACAAACCGGAGGAAGGTGGGGATGACGTCAAGTCATCATGCCCCTTATGCCTTGGGCTACACACGTGCTACAATGGTCGGGACAATAGGATGCAATACCGCGAGGTGGAGCCAATCCCAAAACCCGGCCTCAGTTCAGATTGCAGGCTGCAACTCGCCTGCATGAAGGCGGAATCGCTAGTAACCGCAGATCA
>OTU_687
AGGGCTTGACATCCCGCTGACCGCTCTAGAGATAGAGCTTCCCTTCGGGGCAGCGGTGACAGGTGGTGCATGGTTGTCGTCAGCTCGTGTCGTGAGATGTTGGGTTCAGTCCCGCAACGAGCGCAACCCTTGTCGTTAGTTGCCAGCACGTTATGGTGGGCACTCTAACGAGACAGCCGGTGAAAGCCGGAGGAAGGTGGGGATGACGTCAAATCATCATGCCCCTTATGTCCTGGGCTACACACGTGCTACAATGGTCGGTACAAAGGGCAGCGAACCCGCGAGGGGGAGCCAATCCCAAAAAGCCGATCTCAGTTCGGATCGCAGGCTGCAACTCGCCTGCGTGAAGCCGGAATCGCTAGTAATCGCGGATCA
>OTU_326
TGGGCTCGAAGTGCTCTGTAAACCCATGAAAGTGGGCTATCCCTTCGGGGAGCGGAGCATAGGTGCTGCATGGCTGTCGTCAGCTCGTGTCGTGAGATGTTAGGTTAAGTCCTGCAACGAGCGCAACCCTTGTCCTTAGTTGCCATCAGGTTATGCTGGGAACTCTAAGGAGACTGCCGACGTCAAGTCGGAGGAAGGTGGGGATGACGTCAAGTCCTCATGGCCCTTACGTCCAGGGCTACACACGTGCTACAATGGCCGGTACAGAGCGACGCAAGACCGCAAGGTGGAGCAAATCGCAAAAAACCGGTCTCAGTTCAGATTGTACTCTGCAACTCGAGTACATGAAGTTGGAATCGCTAGTAAACGCGGATC
>OTU_54
AGCCTTTGACATGTCCGGTATGGATCCTGGAGACAGGTTCCTTCAGTTCGGCTGGCCGGAACACAGGTGCTGCATGGCTGTCGTCAGCTCGTGTCGTGAGATGTTGGGTTAAGTCCCGCAACGAGCGCAACCCTCGCCCTTAGTTGCCATCATTCAGTTGGGCACTCTAAGGGGACTGCCGGTGATAAGCCGAGAGGAAGGTGGGGATGACGTCAAGTCCTCATGGCCCTTACGGGCTGGGCTACACACGTGCTACAATGGCGGTGACAATGGGCAGCGAACCCGCGAGGGGGAGCTAATCCCAAAAAGCCGTCTCAGTTCGGATTGCACTCTGCAACTCGAGTGCATGAAGGTGGAATCGCTAGTAATCGTGGA
>OTU_264
AACCTTTGACATGTCCAGTATGGGGACCGGAGACGGACCCCTTCAGTTCGGCTGGCTGGAACACAGGTGCTGCATGGCTGTCGTCAGCTCGTGTCGTGAGATGTTGGGTTAAGTCCCGCAACGAGCGCAACCCTCGCCCTTAGTTGCCAGCATTCAGTTGGGCACTCTAAGGGGACTGCCGGTGATAAGCCGCGAGGAAGGTGGGGATGACGTCAAGTCCTCATGGCCCTTACAGGTTGGGCTACACACGTGCTACAATGGCGGTGACAATGGGCAGCGAAGGGGCGACCTGGAGCTAATCCCAAAAAGCCGTCTCAGTTCAGATTGCACTCTGCAACTCGGGTGCATGAAGGCGGAATCGCTAGTAATCGTGGA
>OTU_683
AGGGTTTGCTAAAAGTGTTGATTTCCTGAAAAGGAAATCTTATTCCGCTTTTACAGGTGGTGCATGGCTGTCGTCAGCTCGTGTCGTGAGATGTTGGGTTAAGTCCCGCAACGAGCGCAACCCTTGTTTCTAGTTCATTTGTCTAGAAAGACTGCCGGTGACAAACCGGAGGAAGGTGAGGACGACGTCAAGTCATCATGCCCCTTACACCCTGGGCTACACACGTCCTACAATGGGTAAGACAATAAGTTGCCAATCTGCGAAGACGAGCTAATCTTTGAAACTTACTCCAAGTACAGATTGCAGGCTGCAACTCGCCTGCATGAAGGTGGAATCGCTAGTAATCGCTGGTCAGCTATACAGCGGTGAATACGT
>OTU_647
CGGTCTTGACATGCAGGTAGTAGGGAAGCGAAAGTGGACCGACCCTTCGGGGAGCCTGCACAGGTGCTGCATGGCTGTCGTCAGCTCGTGTCGTGAGATGTCCGGTTAAGTCCGGTAACGAGCGCAACCCTTGCTGGATGTTACACCTTTCATTCAGGACTGCCGGCTTAAGGCCGGAGGAAGGCGGGGATGACGTCAAGTCAGCATGGCCTTTATGACCGGGGCTACACACACGCTACAATGGCCGGTACAATGGGTTGCAAAGCCGCGAGGTAGAGCCAATCCCCAAAGCCGGTCTCAGTTCGGATTGCAGGCTGCAACCCGCCTGCATGAAGTCGGAGTTGCTAGTAACCGCGCGTCAGCACTAGTGCGGTG
>OTU_527
TGGACTAGAATGTGAGGGAATGTCGGGTAATGCCGGCAGTCCGGGAAACCGGACCCAAAACAAGGTGCTGCATGGCTGTCGTCAGCTCGTGTCGTGAGATGTTGGGTTAAGTCCCGCAACGAGCGCAACCCTTATCAACAGTTGCCATCATTAAGTTGGGAACTCTGTTGAGACTGCCGTTGATAAAACGGAGGAAGGTGGGGATGATGTCAAGTCATCATGGCCTTTATGTTCAGGGCTACACACGTGCTACAATGGACGGTACAAAACGTCGCAATCTCGTAAGAGGGAGCTAATCGCGAAAACCGTTCTCAGTTCGGATTGAAGTCTGCAACTCGACTTCATGAAGTTGGAATCGCTAGTAATCGCAAATCA
>OTU_104
TAGGTTTGACATGTAGCTGAAAACCTCACGAAAGTGGGGTCCTTCTTCGGAACAGCTACACAGGTGCTGCATGGCTGTCGTCAGCTCGTGTCGTGAGATGTTGGGTTAAGTCCCGCAACGAGCGCAACCCTTGCCCCGTGTTACTAACAGGTCAAGCTGAGGACTCTCGGGGGACTGCCGGCGTCAAGCCGGAGGAAGGTGGGGACGACGTCAAGTCATCATGGCCCTTACGCCTAGGGCGACACACGTGCTACAATGGCGAGGACAGAGGGCTGCTAAGCTGCAAAGCGGAGCGAATCCCACAAACCTCGTCTAAGTTCGGATTGTGGGCTGCAACTCGCCCACATGAAGCCGGAATCGCTAGTAATCGCGGAT
>OTU_311
TACCCTTGACATGTCCGGAAGTCTGCTGAGAGGCGGATGTGCTCGAAAGAGAACCGGAACACAGGTGCTGCATGGCTGTCGTCAGCTCGTGTCGTGAGATGTTGGGTTAAGTCCCGCAACGAGCGCAACCCTTGTCCCTAGTTGCTACGCAAGGGCACTCTAGGGAGACTGCCGGTGACAAACCGGAGGAAGGTGGGGATGACGTCAAGTCCTCATGGCCCTTATGGGTAGGGCTTCACACGTCATACAATGGCCGGTACAGAGGGCAGCCAACCCGCGAGGGGGAGCCAATCCCTATAAAGCCGGTCGTAGTCCGGATTGCAGTCTGCAACTCGACTGCATGAAGTCGGAATCGCTAGTAATCGCGGATCAGCA
>OTU_274
TGGTCTTGACATCCCGGGAATCTGCTGGAAACAGTGGAGTGCCTCGTAAGAGGAGCCTGGTGACAGGTGCTGCATGGCTGTCGTCAGCTCGTGTCGTGAGATGTTGGGTTAAGTCCCGCAACGAGCGCAACCCTTGTCTTTAGTTGCCAGCATTAAGTTGGGCACTCTAAAGAGACTGCCGGTGTCAAACCGGAGGAAGGTGGGGATGACGTCAAGTCCTCATGGCCTTTATGACCAGGGCTACACACGTACTACAATGGCATACACAAAGGGCAGCGACATCGCGAGGTGAAGCGAATCCCAAAAGTATGTCTCAGTCCGGATTGGAGTCTGCAACTCGACTCCATGAAGTTGGAATCGCTAGTAATCGCGGAT
>OTU_258
TGGGTTTGACATCTGCGTAGTAGTGAACTGAAAGGGGAACGACTCTTCGGAGAGCGCAGACAGGTGCTGCATGGCTGTCGTCAGCTCGTGTCGTGAGATGTTGGGTTAAGTCCCGCAACGAGCGCAACCCCTATTGCCAGTTACAAGTGTCTGGCGAGACTGCCGGTATAAAACCGGAGGAAGGTGGGGATGACGTCAAGTCAGCATGGCCTTTATATCCAGGGCTACACACACGCTACAATGGGCGGTACAATGGGCAGCGAAGGGGCGACCTGGAGCGAATCCCACCAAAGCCGTTCGTAGTTCAGATTGTAGGCTGCAACCCGCCTACATGAAGCCGGAGTTGCTAGTAACCGCAGGTCAGCCATACTGCGG
>OTU_545
TGGGTTTGACATGGGCGGAAATCCGGCAGAGATGTCGGGTCCTTCGGGGCCGTTCACAGGTGGTGCATGGCTGTCGTCAGCTCGTGTCGTGAGATGTTGGGTTAAGTCCCGCAACGAGCGCAACCCTCGTTCGATGTTGCCAGCGGGTTATGCCGGGGACTCATCGAAGACTGCCGGGGTCAACTCGGAGGAAGGTGGGGATGACGTCAAGTCATCATGCCCCTTATGTCCAGGGCTTCACGCATGCTACAATGGCCGGTACAAAGGGCTGCGATACCGTGAGGTGGAGCGAATCCCAAAAAGCCGGTCTCAGTTCGGATCGGGGTCTGCAACTCGACCCCGTGAAGTCGGAGTCGCTAGTAATCGCAGATCAGC
>OTU_97
TGGGCTCGAACGGTAGATGACATCCTGCGAAAGCAGGCTCCCGCAAGGGCATCTATCGAGGTGCTGCATGGCTGTCGTCAGCTCGTGTCGTGAGATGTTGGGTTAAGTCCCGCAACGAGCGCAACCCTTGTCCTCTGTTGCCATCAGGTTAAGCTGGGCACTCTGAGGAGACTGCCGGTGATAAACCGGAGGAAGGTGGGGATGACGTCAAGTCAGCATGGCCTTTATGTCCAGGGCTACACACGTGCTACAATGGCCGGTACAAACCGTCGCGATCCCGCAAGGGGGAGCTAATCGGAGAAAGCCGGTCTCAGTTCGGATCGTAGGCTGCAACTCGCCTGCGTGAAGTCGGAATCGCTAGTAATCGCGGATCAG
>OTU_558
CAGGCTTGACATACAGGTGGTAGGGATCCGAAAGGTGACCGACCCGCAAGGGAGCCTGAACAGGTGTTGCATGGCTGTCGTCAGCTCGTGTCGTGAGATGTTCGGTTAAGTCCGCTAACGAGCGCAACCCTCGCTGCGTGTTACAAGTGTCACGCAGGACCGCCGGTATTAAGCCGGAGGAAGGTGGGGATGACGTCAAGTCAGCATGGCCTTTATGCCTGGGGCTACACACACGCTACAATGGGCAGTACAATGGGTTGCTAAGCCGCGAGGTGGAGCCAATCCCCCAAAACTGTCCTCAGTTCAGATTGCAGGCTGCAACTCGCCTGCATGAAGCCGGAGTTGCTAGTAAACGCGCGTCAGCTATAGTGCGGT
>OTU_800
TGGGCTAGACAACGGTGGACCGACCTAGAGATAGGTCTTTCCCTTCGGGGACTGCCGGTTCAGGTGCTGCATGGCTGTCGTCAGCTCGTGTCGTGAGATGTTGGGTTAAGTCCCGCAACGAGCGCAACCCCCGCCTTTAGTTGCTACCATTCAGTTGAGCACTCTAAAGGGACCGCCGGCGTTAAGCCGGAGGAAGGTGGGGATGACGTCAAGTCCTCATGGCCCTTATGTCCAGGGCTACACACGTGCTACAATGGGCGGTACAGAGGGTTGCCAACTCGCGAGAGGGAGCCAATCCCAGAAAGCCGTCCTCAGTTCAGATTGGAGTCTGCAACTCGACTCCATGAAGGTGGAATCGCTAGTAATCGCGGATCA
>OTU_139
CAGGCTTGAACTGCGAGGGACAAACCCCGAAAGGGGTCTTCCGCAAGGACTCTCGTAGAGGTGCTGCATGGCTGTCGTCAGCTCGTGTCGTGAGATGTTGGGTTAAGTCCCGCAACGAGCGCAACCCTTGTCCTCTGTTGCCATCACGTAATGGTGGGCACTCTGAGGAGACTGCCGGTGATAAACCGGAGGAAGGTGGGGATGACGTCAAGTCAGCATGGCCTTTATGTCTGGGGCTACACACGTGCTACAATGGCCGGTACAAAGCGTCGCAAACTCGCGAGGGGGAGCTAATCGCAGAAAGCCGGTCTCAGTTCGGATTGTAGGCTGCAACTCGCCTGCATGAAGTCGGAATCGCTAGTAATCGCGGATCAG
>OTU_134
TACCCTTGACATCCAGAGAATCTGTGAGAGATCGTAGAGTGCCTTCGGGAACTCTGAGACAGGTGCTGCATGGCTGTCGTCAGCTCGTGTTGTGAAATGTTGGGTTAAGTCCCGTAACGAGCGCAACCCTTATCCTTAGTTGCCAACAGTTCGGCTGGGAACTCTAGGGAGACTGCCGGTGATAAACCGGAGGAAGGTGGGGACGACGTCAAGTCATCATGGCCCTTATGGGTAGGGCTACACACGTGCTACAATGGCCGGTACAGAGGGCTGCGAAACCGCGAGGTCAAGCAAATCCCAGAAAGCCGGTCCTAGTCCGGATTGGAGTCTGCAACTCGACTCCATGAAGTCGGAATCGCTAGTAATCGCGAATCA
>OTU_254
TAGGTTTGACATGGACCAGATCGCCGGTGAAAGCCGGTTTCCCTTCGGGGCTGGTTCACAGGTGCTGCATGGCTGTCGTCAGCTCGTGTCGTGAGATGTTGGGTTAAGTCCCGCAACGAGCGCAACCCCTGCCCTCTGTTGCTACCGGGTCGTGCCGGGCACTCTGAGGGGACTGCCTCGGTTAACGGGGAGGAAGGTGGGGATGACGTCAAGTCCTCATGGCCTTTATGCCTAGGGCTACACACGTGCTACAATGGTCAGGACAAAGGGTTGCTACTTCGCAAGGAGATGCCAATCCCAAAAACCTGGCCCCAGTTCGGATGGTCGGCTGCAACTCGCCGGCTTGAAGCTGGAATCGCTAGTAATCGGAGATCA
>OTU_244
AGGTCTTGACATCCCAGTGACCGCTCTAGAGATAGAGTTTTCCCTTCGGGGACATTGGTGACAGGTGGTGCATGGTTGTCGTCAGCTCGTGTCGTGAGATGTTGGGTTAAGTCCCGCAACGAGCGCAACCCTTGATCTTAGTTGCCATCATTTAGTTGGGCACTCTAAGGTGACTGCCGGTGACAAACCGGAGGAAGGTGGGGATGACGTCAAATCATCATGCCCCTTATGACCTGGGCTACACACGTGCTACAATGGACGGTACAAAGAGTCGCTAACTCGCGAGAGTACGCTAATCTCATAAAACCGTTCTCAGTTCGGATTGTAGGCTGCAACTCGCCTACATGAAGCCGGAATCGCTAGTAATCGCGGATC
>OTU_88
TGGGCTCGAAATGCAGATGACCATCGGCGAAAGTCGACTTCCGCAAGGACGTCTGTATAGGTGCTGCATGGCTGTCGTCAGCTCGTGTCGTGAGATGTTGGGTTAAGTCCCGCAACGAGCGCAACCCTTGTTTCCTGTTGCCATCAGGTCAAGCTGGGCACTCTGGAGAGACTGCCGGTGACAAACCGGAGGAAGGTGGGGATGACGTCAAGTCAGCATGGCCTTTATGTCCAGGGCTACACACGTGCTACAATGGCCGGTACAAACCGTCGCGATCCCGCGAGGGGGAGCTAATCGGAGAAAGCCGGTCTCAGTTCGGATTGTAGGCTGCAACTCGCCTGCATGAAGTTGGAATCGCTAGTAATCGCGGATCAG
>OTU_305
AAGGCTTGACATGACCAGGAAGTCGGCGGAAACGTCGGTGTCCCGCAAGGGACCTGGCCACAGGTGTTGCATGGCTGTCGTCAGCTCGTGTCGTGAGATGTTGGGTTAAGTCCCGCAACGAGCGCAACCCCTACTGTGTGTTGTATCACTCACACGGGACTGCCGAGAGAAACTCGGAGGAAGGTGGGGATGACGTCAAGTCAGCATGGCCCTTACGTCTTGGGCTACACCCACGCTACAATGGCCGGTACAACGGGCAGCTAAACCGCGAGGTGGAGCAAATCCCATAAAGCCGGTCTCAGTTCGGATCGAAGGCTGCAACTCGCCTTCGTGAAGCCGGAGTTGCTAGTAACCGCCGGTCAGCATACGGCGGTG
>OTU_117
AGGCCTTGACATGCATTGCTAAGTTGGTGAAAGCCAGCGAGTGGAGCAATCCACACCTTGCACAGGTGCTGCATGGCTGTCGTCAGCTCGTGTCGTGAGATGTTGGGTTAAGTCCCGCAACGAGCGCAACCCCTGTGAACTGTTGCCACCGAGCCGTGAGGCTCGAGCACTCTGTTCAGACTGCCCCGCTCTAACGGGGAGGAAGGTGGGGACGACGTCAAGTCAGTATGGCCCTTACGGCCTGGGCTGCACACGTACTACAATGCCCAGTACAGAACGATCCAAGACCGCGAGGTGGAGGAAATCACTAAAACTGGGCCCAGTTCAGATTGAAGTCTGCAACTCGACTTCATGAAGCCGGAATCGCTAGTAATG
>OTU_182
TGGGCTTGACATGTACGTGGTAGGAATTGGAAACATGACCGACCCTTCGGGGAGCGTACACAGGTGGTGCATGGCTGTCGTCAGCTCGTGTCGTGAGATGTTGGGTTAAGTCCCGCAACGAGCGCAACCCCTGTCCTGATGTTGCCATCATTTAGTTGGGAACTCATCGGAGACTGCCGGTGACAAACCGGAGGAAGGTGGGGATGACGTCAAGTCATCATGCCCTTTATGTCCAGGGCTACACACGTGCTACAATGGCCGGTACAACGGGCTGCGATACCGCGAGGTGGAGCGAATCCCTTAAAGCCGGTCTCAGTTCGGATTGGAGTCTGAAACTCGACTCCATGAAGGCGGAATTGCTAGTAATCGCGAATC
>OTU_160
TAGGCTAGAATGTGAGGGAAGATCGGGTAACGCCGATCGTCCGGGAAACCGGACCCAAAACAAGGTGCTGCATGGCTGTCGTCAGCTCGTGTCGTGAGATGTTGGGTTAAGTCCCGCAACGAGCGCAACCCCTATTGATAGTTGCTAACATTAAGTTGAGAACTCTATCAAGACTGCTGTTGATAAAACGGAGGAAGGTGGGGATGATGTCAAGTCATCATGGCCTTTATGCTTAGGGCTACACACGTGCTACAATGGCCGGTACAAAACGTCGCAATCTCGTAAGAGGGAGCTAATCGCAAAAACCGGTCTCAGTTCGGATTGAAGTCTGCAACTCGACTTCATGAAGTTGGAATCGCTAGTAATCGCAAATCA
>OTU_1252
AGGTCTTGACATCCCGCTGGCCGGTCTGGAGACAGACCTTTCCCTTCGGGGACAGCGGTGACAGGTGGTGCATGGTTGTCGTCAGCTCGTGTCGTGAGATGTTGGGTTAAGTCCCGCAACGAGCGCAACCCTTGATCTTAGTTGCCAGCATTGAGTTGGGCACTCTAAGGTGACTGCCGGTGACAAACCGGAGGAAGGTGGGGATGACGTCAAATCATCATGCCCCTTATGACCTGGGCTACACACGTGCTACAATGGATGGTACAGAGGGCAGCGAGACCGCGAGGTTCAGCGGATCCCTTAAAACCATTCCCAGTTCGGATTGCAGGCTGCAACTCGCCTGCATGAAGCCGGAATCGCTAGTAATCGCGGATC
>OTU_842
CAGGCTCGAACGGCATTGGACATCCGGCGAAAGCCGGCTCCCGCAAGGGCCGATGTCGAGGTGCTGCATGGCTGTCGTCAGCTCGTGTCGTGAGATGTTGGGTTAAGTCCCGCAACGAGCGCAACCCTTGTCCGCTGTTGCCATCAGGTTACGCTGGGCACTCTGCGGAGACTGCCGGTGATAAACCGGAGGAAGGTGGGGATGACGTCAAGTCAGCATGGCCTTTATGTCTGGGGCTACACACGTGCTACAATGGCAGGTACAAACCGTCGCGATGCCGCGAGGTGGAGCTAATCGGAGAAAACCTGTCTCAGTTCGGATTGCAGGCTGCAACTCGCCTGCATGAAGTTGGAATCGCTAGTAATCGCGGATCAG
>OTU_123
TGGGCTTGACATGGTAGTGGTAGGGAAATGAAAGTGGACCGACCCGTAGCAATACGGGAGCTATCACAGGTGCTGCATGGCTGTCGTCAGCTCGTGCCGTGAGGTGTTGGGTTAAGTCCCGCAACGAGCGCAACCCTTATCCTCTGTTACTCCGCAAGGAGGTCTCTGAGGAAACTGCCGGCGATGAGCTGGAGGAAGGTGGGGATGACGTCAAGTCATCATGGCCCTTATGTCCAGGGCTACACACGTGCTACAATGGCTTCTACAGAGGGTAGCAAGACCGTAAGGTGGAGCCAATCCCTAAAAGAAGTCGTAGTTGGGATCGGAGTCTGCAACTCGACTCCGTGAACCTGGAATCGCTAGTAATCGCGGATC
>OTU_219
TGGGCTCGAAATGCAGATGACATCCGGCGAAAGTCGGCTTCCGCAAGGACGTCTGTATAGGTGCTGCATGGCTGTCGTCAGCTCGTGTCGTGAGATGTTGGGTTAAGTCCCGCAACGAGCGCAACCCTCGTCCTCTGTTGCCATCAGGTCAAGCTGGGCACTCTGAGGAGACTGCCGGTGATAAACCGGAGGAAGGTGGGGATGACGTCAAGTCAGCATGGCCTTTATGTCCAGGGCCACACACGTGCTACAATGGCGGATACAAAGCGTCGCAAGCCCGCGAGGGTGCGCTAATCGCAGAAAGTCCGTCTCAGTTCGGATTGTAGGCTGCAACTCGCCTGCATGAAGTCGGAATCGCTAGTAATCGCGGATCAG
>OTU_91
AAGGCTTGACATGCACTGGAATACCGGAGAAATTCGGTAGCCCTTCGGGGCTAGTGCACAGGTGGTGCATGGCTGTCGTCAGCTCGTGCCGTGAGGTGTTGGGTTAAGTCCCGCAACGAGCGCAACCCCTGTCCCATGTTGCCAGCGAGTAATGTCGGGGACTCATGGGAGACTGCCGGTGACAAATCGGAGGAAGGTGGGGATGATGTCAAGTCATCATGCCCCTTACGCCTTGGGCTACACACGTGCTACATTGGCCGATACAAAGGGCTGCAAACCCGTGAGGGGGAGCGAATCCCAAAAAGTCGGTCCCGGTTCGGATTGGAGGCTGAAACTCGCCTCCATGAAGGCGGAGTTGCTAGTAATCGCGGATCA
>OTU_236
TGGCCTTGACATCCATGGAATCCTGCAGAGATGCGGGAGTGCCGCAAGGAACCATGAGACAGGTGCTGCATGGCTGTCGTCAGCTCGTGTCGTGAGATGTTGGGTTAAGTCCCGCAACGAGCGCAACCCTTGTCCTTAGTTGCCATCATTCAGTTGGGAACTCTAAGGAGACCGCCGGTGACAAACCGGAGGAAGGTGGGGATGACGTCAAGTCATCATGGCCTTTATGGCCAGGGCTACACACGTGCTACAATGGCAAGTACAGAGGGAAGCCAACCGGCGACGGGGAGCTAATCCCAGAAAACTTGTCTTAGTCCGGATTGGAGTCTGCAACTCGACTCCATGAAGTTGGAATCGCTAGTAATCGCAGATCAG
>OTU_938
CAGGCTGGACATGCAGGTAGTAGAAGGGTGAAAGCCTAACGAGGTAGCAATACCAACCTGCTCAGGTGCTGCATGGCTGTCGTCAGCTCGTGCCGTGAGGTGTTGGGTTAAGTCCCGCAACGAGCGCAACCCCTGTCTTCAGTTACTAACGGGTCAAGCCGAGAACTCTGGAGAGACTGCCCAGGAGAACGGGGAGGAAGGTGGGGATGACGTCAAGTCAGCATGGCCTTTATGCCTGGGGCCACACACGTGCTACAATGGCCGGTACAAAGGGCTGCAAACCCGTGAGGGGGAGCCAATCCCAAAAAACCGGCCTCAGTTCAGATCGAGGTCTGCAACTCGACCTCGTGAAGGCGGAATCGCTAGTAATCGCGG
>OTU_239
TGGGTTTGACATGCACCAGACGCTGGTAGAGATATCAGTTCCCTTGTGGTTGGTGTGCAGGTGGTGCATGGCTGTCGTCAGCTCGTGTCGTGAGATGTTGGGTTAAGTCCCGCAACGAGCGCAACCCTTGTTCCATGTTGCCAGCGGGTGATGCCGGGGACTCATGGGAGACTGCCGGGGTCAACTCGGAGGAAGGTGGGGATGACGTCAAGTCATCATGCCCCTTATGTCCAGGGCTTCACACATGCTACAATGGCCTATACAGAGGGCTGCGAGACCGTGAGGTGGAGCGAATCCCTTAAAGTGGGTCTCAGTTCGGATCGGGGTCTGCAACTCGACCCCGTGAAGTTGGAGTCGCTAGTAATCGCAGATCAG
>OTU_146
AGGTCTTGACATCCCTCTGACCGGTCTGGAGACAGGCCTTCCCTTCGGGGCAGAGGAGACAGGTGGTGCATGGTTGTCGTCAGCTCGTGTCGTGAGATGTTGGGTTAAGTCCCGCAACGAGCGCAACCCTTGATTTTAGTTGCCAGCACTTCGGGTGGGCACTCTAGAATGACTGCCGGTGACAAACCGGAGGAAGGCGGGGATGACGTCAAATCATCATGCCCCTTATGACCTGGGCTACACACGTACTACAATGGCCAGTACAACGGGCTGCGAAGGAGCGATCCGGAGCGAATCCTATAAAGCTGGTCTCAGTTCGGATTGGAGGCTGCAACTCGCCTCCATGAAGTCGGAATTGCTAGTAATCGCGGATCA
>OTU_105
GGGGCTTGAACTGTATTTGCTACCTGATGAAAGTCGGGATTCTCTTCGGAGACGGATATAGAGGTGCTGCATGGCTGTCGTCAGCTCGTGTCGTGAGATGTTGGGTTAAGTCCCGCAACGAGCGCAACCCTTACTCTTAGTTGCCATCAGGTCAAGCTGGGCACCCTAAGAGAACTGTCGGCGAAAAGCCGGAGGAAGGTGGGGATGACGTCAAGTCCTCATGGCCCTTACGTCCCGGGCTACACACGTGCTACAATGGCTGGTACAAAGGGTTGCCAACCCGCGAGGGGGAGCTAATCCCAAAAAACCGGTCCCAGTTCGGATTGCAGTCTGCAACTCGACTGCATGAAGGTGGAATCGCTAGTAATCGCAGAT
>OTU_447
TGGGCTTGACATGTGGGGAATCTCTAGGAAACTAGGGAGTGCGTAGCAATACGAGCCCCAGCACAGGTGCTGCATGGCTGTCGTCAGCTCGTGTCGTGAGATGTTGGGTTAAGTCCCGCAACGAGCGCAACCCTTGTCTCTAGTTGCCAGCATTTAGTTGGGCACTCTAGAGAGACTGCCGGTGATAAACCGGAGGAAGGTGGGGATGACGTCAAGTCCTCATGGCCTTTATGTCCAGGGCTACACACGTGCTACAATGGTCGGTACAAAGGGTTGCAACCCCGCGAGGGTGAGCTAATCCCAAAAAGCTGGCCTCAGTTCGGATTGGAGTCTGCAACTCGACTCCATGAAGTTGGAATCGCTAGTAATCGCGGA
>OTU_145
TGGGCTAGAAAGTACGGGAATCCGGGCGAAAGTTCGGCGTGCCCTTCGGGGAACCCGTAGTTAGGTGCTGCATGGCTGTCGTCAGCTCGTGTCGTGAGATGTTGGGTTAAGTCCCGCAACGAGCGCAACCCCTGTCGTTAGTTGCCATCATTCAGTTGGGCACTCTAACGAGACTGCCGACCTTCAAGTCGGAGGAAGGTGGGGATGACGTCAAGTCATCATGGCCCTTACGTCCAGGGCTACAAACGTGCTACAATGGCCGGTACAAAGGGCAGCAAACCCGCGAGGGGAAGCCAATCCCAAAAAGCCGACCTCAGTACGGATAGGAGTCTGCAACTCGACTCCTTGAAGTCGGAATCGCTAGTAATCGCTGAT
>OTU_453
TGGGTTTGACATGTTGGTGACCGGTGTGGAAACACACCTTTCCTTCGGGACACCATCACAGGTGGTGCATGGCTGTCGTCAGCTCGTGTCGTGAGATGTTGGGTTAAGTCCCGCAACGAGCGCAACCCCTGTCCTATGTTGCCAGCATTCAGTTGGGGACTCATAGGAGACTGCCGGTGACAAACCGGAGGAAGGTGGGGATGACGTCAAGTCATCATGCCCCTTATGTCCAGGGCTACACACGTGCTACATTGGCGCGTACAGAGGGATGCAATACCGCGAGGTGGAGCAAATCCCACAAAGCGCGTCTCGGTTCGGATAGGAGGCTGAAACTCGCCTCCTTGAAGGTGGAGTTGCTAGTAATCGCGGATCAGC
>OTU_201
TAGGCTTGACATCCCTGGAACCTCCTGGAAACAGGGGGGTGCTCGCAAGAGAGCCAGGAGACAGGTGCTGCATGGCTGTCGTCAGCTCGTGTCGTGAGATGTTGGGTTAAGTCCCGCAACGAGCGCAACCCTTACCCTCAGTTGCCACCGGGTCATGCCGGGCACTCAGAGGGAACTGCCCCGGATAACGGGGAGGAAGGTGGGGATGACGTCAAGTCCTCATGGCCTTTATGCCTAGGGCTACACACGTGCAACAATGGTCGGTACAAAGGGTCGCAATCCCGCGAGGGGGAGCCAATCCCAAAAAACCGGCCTCAGTTCAGATCGGAGTCTGCAACTCGACTCCGTGAAGTCGGAATCGCTAGTAATCGCGGA
>OTU_252
AGCCCTTGACATGGCAGGACGGTTTCCAGAGATGGATTCCTTCACTTCGGTGACCTGCACACAGGTGCTGCATGGCTGTCGTCAGCTCGTGTCGTGAGATGTTGGGTTAAGTCCCGCAACGAGCGCAACCCTCGCCTTTAGTTGCCATCATTTAGTTGGGCACTCTAGAGGGACTGCCGGTGATAAGCCGGAGGAAGGTGGGGATGACGTCAAGTCTTCATGGCCCTTACGGGCTGGGCTACACACGTGCTACAATGGCGGTGACAGAGGGCAGCTAGTCCGCGAGGACATGCTAATCCCTAAAAGCCGTCTCAGTTCGGATTGCACTCTGCAACTCGAGTGCATGAAGTTGGAATCGCTAGTAATCGCAGATCA
>OTU_329
TGCCCTTGACATCTGGGGAATCCTGCAGAGATGCGGGAGTGCCGCAAGGAACCCCAAGACAGGTGCTGCATGGCTGTCGTCAGCTCGTGTCGTGAGATGTTGGGTTAAGTCCCGTAACGAGCGCAACCCTCGTCTCTAGTTGCCATCATTCAGTTGGGCACTCTAGAGAGACTGCCGGTGACAAACCGGAGGAAGGTGGGGATGACGTCAAGTCCTCATGGCCTTTATGGGCAGGGCTACACACGTGCTACAATGGCCGGTACAGAGGGTCGCCAACCCGCGAGGGGGAGCTAATCTCAGAAAGCCGGTCGTAGTCCGGATTGGAGTCTGCAACTCGACTCCATGAAGTCGGAATCGCTAGTAATCGCGGATCAG
>OTU_2164
AGGTCTTGGCATCCTTATGCCATCTCTAGAGATAGAGCTTTCCCTTCGGGTACATAAGTGACAGGTGGTGCATGGTTGTCGTCAGCTCGTGTCGTGAGATGTTGGGTTAAGTCCCGCAACGAGCGCAACCCTTGATCTTAGTTGCCAGCATTCAGTTGGGCACTCTAAGGTGACTGCCGGTGACAAACCGGAGGAAGGTGGGGATGACGTCAAATCATCATGCCCCTTATGACCTGGGCTACACACGTGCTACAATGGATGGTACAAAGGGCAGCGAAACCGCGAGGTTAAGCCAATCCCATAAAACCATTCTCAGTTCGGATTGCAGGCTGCAACTCGCCTGCATGAAGCCGGAATCGCTAGTAATCGCGGATC
>OTU_247
TACCCTTGACATGCCAGGAACTCTGCTGAGAGGTGGAGGTGCCCGAAAGGGAGCCTGGACACAGGTGCTGCATGGCTGTCGTCAGCTCGTGTCGTGAGATGTTGGGTTAAGTCCCGCAACGAGCGCAACCCTTGCCACTAGTTGCCACTTTAACCGGGGCACTCTAGTGGGACTGCCGGTGACAAACCGGAGGAAGGTGGGGATGACGTCAAGTCCTCATGGCCCTTATGGGTAGGGCTTCACACGTCATACAATGGCGCATACAGAGGGTAGCCAACCCGCGAGGGGGAGCCAATCTCAGAAAGTGCGTCGTAGTCCGGATTGCAGTCTGCAACTCGACTGCATGAAGTCGGAATCGCTAGTAATCGCGGATCA
>OTU_1083
TGGGCTTGACATCCGCGGAACCTTGTGGAAACACAGGGGTGCCTTCGGGAGCCGCGAGACAGGTGCTGCATGGCTGTCGTCAGCTCGTGTCGTGAGATGTTGGGTTAAGTCCCGCAACGAGCGCAACCCCTATCTTTAGTTGCCATCATTCAGTTGGGCACTCTAAAGAAACTGCCGGTGTCAAACCGGAGGAAGGTGGGGATGACGTCAAGTCCTCATGGCCCTTATGTCCAGGGCTACACACGTGCTACAATGGCCGGTACAAAGGGTTGCAATACCGTGAGGTGGAGCTAATCCCAAAAAGCCGGTCTCAGTTCGGATTGGAGTCTGCAACTCGACTCCATGAAGTCGGAATCGCTAGTAATCGCGGATCAG
>OTU_190
AACCCTTGACATACCCGGACGGTTTCCAGAGATGGGATCCTCCCAGCAATGGGCCGGGATACAGGTGCTGCATGGCTGTCGTCAGCTCGTGTCGTGAGATGTTGGGTTAAGTCCCGCAACGAGCGCAACCCTCGCCATTAGTTGCCATCATTCAGTTGGGCACTCTAGTGGGACTGCCGGTGATAAGCCGGAGGAAGGTGGGGATGACGTCAAGTCATCATGGCCCTTACGGGTTGGGCTACACACGTGCTACAATGGCGGTGACAGTGGGCAGCCACCCAGCGATGGGGAGCTAATCACAAAAAGCCGTCTCAGTTCGGATTGGGGTCTGCAACTCGACCCCATGAAGTCGGAATCGCTAGTAATCGCGGATCA
>OTU_272
TGGGCTTGACATGTGGGTGACAGCCGTGGAAACACGGTCTCCCTTCGGGGCACCTTCACAGGTGGTGCATGGCTGTCGTCAGCTCGTGCCGTGAGGTGTTGGGTTAAGTCCCGCAACGAGCGCAACCCCTGTCCTATGTTGCCAGCGAGTTATGTCGGGGACTCATAGGAGACTGCCGGTGACAAACCGGAGGAAGGTGGGGACGACGTCAAGTCATCATGCCCCTTATGCCCAGGGCTACACACGTGCTACATTGGCCGCTACAGAGGGTTGCGATACCGCGAGGTGGAGCGAATCCCTTAAAGGCGGTCTCGGTTCGGATTGGAGGCTGAAACTCGCCTCCATGAAGGTGGAGTTGCTAGTAATCGCGGATCA
>OTU_882
TAGGTTTGACATATAGGGAAATCTGCTAGAGATAGCAGGTCCGTAAGGGCTCTATACGGGTGGTGCATGGCTGTCGTCAGCTCGTGTCGTGAGATGTTGGGTTAAGTCCCGCAACGAGCGCAACCCTCGTCTTATGTTGCCAGCACGTCATGGTGGGGACTCATAAGAGACTGCCGGGGTCAACTCGGAGGAAGGTGGGGATGACGTCAAGTCATCATGCCCCTTATGCCTAGGGCCTCACGCATGCTACGATGGCCGGTACAAAGGGCTGCGAAATCGCAAGATGGAGCGAATCCCAAAAAGCCGGTCTCAGTTCGGATTGGGGTCTGCAACTCGACCCCATGAAGTCGGAGTCGCTAGTAATCGCAGATCAGC
>OTU_524
TGGGTTTGACATGCAGGGTGAAATCGGTGAAAGCCGACGCTCTTCGGAGCCTGCACAGGTGGTGCATGGCTGTCGTCAGCTCGTGCCGTGAGGTGTTGCCTTAAGTGGCGCAACGAGCGCAACCCCTGTCCTTAGTTGCCAGCGGATCATGCCGGGAACTCTAGGGAGACTGCCGGTGCCAAACCGGAGGAAGGTGGGGATGACGTCAAGTCAGCATGCCCCTTATACCCAGGGCTGCACGCATGCTACAATGCGTGGTACAGAGGGCTGCGATCCCGTAAGGGGGAGCGAATCCCAAAAAGCCACGCTCAGTTCGGATCGAGGTCTGCAACCCGACCTCGTGAAGTCGGAGTCGCTAGTAATCGCAGATCAGCA
>OTU_336
TGGGCTTGACATGGGCATGGTAGTGAAGCGAAAGCGGAACGACCCGCAAGGGAGTGTCCACAGGTGCTGCATGGCTGTCGTCAGCTCGTGCCGTGAGGTGTTAGGTTAAGTCCTGTAACGAGCGCAACCCTTACTGCCAGTTACAAGTGTCTGGCGGGACTGCCGGTGTGAAACCGGAGGAAGGTGGGGATGACGTCAAGTCAGCATGGCCTTTATGTCCAGGGCTACACACACGCTACAATGGCCGGTACAGAGGGAAGCGAAACCGCGAGGTGAAGCGAATCTCACAAAGCCGGTCGTAGTTCGGATTGCAGGCTGCAACCCGCCTGCATGAAGCTGGAGTTGCTAGTAACAGCCGGTCAGCCACACGGCGGT
>OTU_563
TACCCTTGACATGTACGGAACCTCGCAGAGATGCGAGGGTGCCCGAAAGGGAACCGTAACACAGGTGCTGCATGGCTGTCGTCAGCTCGTGTCGTGAGATGTTGGGTTAAGTCCCGCAACGAGCGCAACCCTTGTCATTAGTTGCCACATTCAGTTGGGCACTCTAGTGAGACTGCCGGTGACAAACCGGAGGAAGGTGGGGATGACGTCAAGTCCTCATGGCCCTTATGGGTAGGGCTTCACACGTAATACAATGGCCGGTACAGAGGGCTGCCAACCCGCGAGGGGGAGCAAATCCCAGAAAGCCGGTCGTAGTCCGGATTGTTCTCTGCAACTCGAGAGCATGAAGTCGGAATCGCTAGTAATCGCGGATCA
>OTU_1144
TACCCTTGACATGTCTGGAATCCTGAAGAGATTTGGGAGTGCTCGAAAGAGAGCCAGAACACAGGTGCTGCATGGCCGTCGTCAGCTCGTGTCGTGAGATGTTGGGTTAAGTCCCGCAACGAGCGCAACCCTTGTCATTAGTTGCTACGAAAGGGCACTCTAATGAGACTGCCGGTGACAAACCGGAGGAAGGTGGGGATGACGTCAGGTCATCATGGCCCTTATGGGTAGGGCTACACACGTCATACAATGGCCGGGACAGAGGGCTGCCAACCCGCGAGGGGGAGCTAATCCCAGAAACCCGGTCGTAGTCCGGATCGTAGTCTGCAACTCGACTGCGTGAAGTCGGAATCGCTAGTAATCGCGGATCAGCTT
>OTU_2372
CAGGCTCGAACGGCATCTGACATCCTACGAAAGTAGGCTCCCGCAAGGGCAGATGTCGAGGTGCTGCATGGCTGTCGTCAGCTCGTGTCGTGAGATGTTGGGTTAAGTCCCGCAACGAGCGCAACCCTTGTCTTCTGTTGCCATCGGGTTATGCCGGGCACTCTGAAGAGACTGCCGGTGACAGACCGGAGGAAGGTGGGGATGACGTCAAGTCAGCATGGCCTTTATGTCTGGGGCCACACACGTGCTACAATGGCAGGTACAAACCGTCGCGAGACCGCAAGGTGGAGCTAATCGGAGAAAGCCTGTCTCAGTTCGGATTGTAGGCTGCAACTCGCCTGCATGAAGTTGGAATCGCTAGTAATCGCGGATCAG
>OTU_427
CGGGTTTGACATGCAGGTAGTAGGGAACTGAAAGGGGACCGACCCTTCGGGGAGCCTGCACAGGTGCTGCATGGCTGTCGTCAGCTCGTGTCGTGAGATGTCCGGTTAAGTCCGGTAACGAGCGCAACCCTTGCCGTATGTTATAGGTGTCATACGGGACTGCCGATATAAAGTCGGAGGAAGGTGGGGATGACGTCAAGTCAGCATGGCCTTTATGTCCGGGGCTACACACACGCTACAATGGCCAGCACAATGGGTAGCAAAGCCGCGAGGTAGAGCCAATCCCGAAAGCTGGTCTCAGTTCAGATTGCAGGCTGCAACCCGCCTGCATGAAGTTGGAGTTGCTAGTAACCGCGCGTCAGCCATAGTGCGGTG
>OTU_1431
TGGGCTTGAAAGGCCAGTGACAAGCGATGAAAGTCGCTCTCCCCGCAAGGGGCACTGGTACAGGTGCTGCATGGCTGTCGTCAGCTCGTGCCGTGAGGTGTTGGGTTAAGTCCCGCAACGAGCGCAACCCCTGCACTTAGTTGCCAGCAGGTCAAGCTGGGCACTCTAAGTGGACTGCCTACGCAAGTAGAGAGGAAGGTGGGGATGACGTCAAGTCCTCATGGCCCTTACGCCCAGGGCCACACACGTGCTACAATGGCCGCAACAGAGGGTAGCCAAACCGCGAGGTGGAGCCAATCCCAAAAAGGCGGTCTCAGTTCGAATTGGAGTCTGCAACTCGACTCCATGAAGCTGGAATTGCTAGTAATCGCGCAT
>OTU_507
TGGGCTCGAACGGCTGGTCAACGGCTGCGGAAACGTGGCTACCCCGCAAGGGGGTCCAGTCGAGGTGCTGCATGGCTGTCGTCAGCTCGTGTCGTGAGATGTTGGGTTAAGTCCCGCAACGAGCGCAACCCTTGTCCTGTGTTGCCATGCCGAAAGGCGGAACTCGCAGGAGACCGCCAGGGATAACCTGGAGGAAGGTGGGGATGACGTCAAGTCCTCATGGCCTTTATGTCCAGGGCTACACACGTGCTACAATGGACGGTACAAAGCGCAGCGAACCCGCGAGGGGGAGCCAATCGCAAAAAACCGTTCTCAGTTCGGATTGCAGGCTGCAACTCGCCTGCATGAAGCTGGAATCGCTAGTAATGGCAGATC
>OTU_286
TGGGTTTGAACTGCAGGCGTAAGGCTCAGAGATGAGTCCCCCTCTTCGGAGGCGCCTGTAGAGGTGCTGCATGGCTGTCGTCAGCTCGTGTCGTGAGATGTTGGGTTAAGTCCCGCAACGAGCGCAACCCTTGCTCATAGTTGCTAACGGGTAATGCCGAGAACTCTATGGGGACTGCCGGTGATAAACCGGAGGAAGGTGGGGATGACGTCAAGTCCTCATGGCCTTTATGTCCAGGGCTACACACGTGCTACAATGGACGGTACAAAGAGTCGCGATGCCGTAAGGTGGAGCTAATCTCAAAAAGCCGTTCTCAGTTCGGATTGCAGTCTGCAACTCGACTGCATGAAGCTGGAATCGCTAGTAATCGCGGAT
>OTU_401
AGGACTTGACATCCCGCTGACCAGCCTAGAGATAGGCTCTCCCTTCGGGGCAGCGGTGACAGGTGGTGCATGGTTGTCGTCAGCTCGTGTCGTGAGATGTTGGGTTAAGTCCCGCAACGAGCGCAACCCTTGGATTGTGTTGCCATCATTCAGTTGGGCACTTACAATCGACTGCCGGTGACAAACCGGAGGAAGGCGGGGATGACGTCAAATCATCATGCCCCTTATGTCCTGGGCTACACACGTGCTACAATGGGCGGTACAAAGGGATGCCAAGCCGCGAGGCGGAGCCAATCCCAGAAAGCCGTTCGTAGTTCGGATTGCAGGCTGCAACTCGCCTGCATGAAGCCGGAATTGCTAGTAATCGCGGATCAG
>OTU_670
CAGGCTTGAACTGGGAGTGACATCCGGCGAAAGTCGGCTTCCGCAAGGACACTCTTAGAGGTGCTGCATGGCTGTCGTCAGCTCGTGTCGTGAGATGTTGGGTTAAGTCCCGCAACGAGCGCAACCCTTGTTCTCTGTTGCCATCAGGTAATGCTGGGCACTCTGAGGAGACTGCCGGTGATAAACCGGAGGAAGGTGGGGATGACGTCAAGTCAGCATGGCCTTTATGTCTGGGGCCACACACGTGCTACAATGGCCGGTACAAACCGCTGCGATCCCGCGAGGGGGAGCTAATCGGATAAAGCCGGTCTCAGTTCGGATTGTAGGCTGCAACTCGCCTGCATGAAGTTGGAATCGCTAGTAATCGCAGATCAG
>OTU_703
AGCCCTTGACATCCCGGGAATCCTGCAGAGATGTGGGAGTGCCTTCGGGAGCCCGGAGACAGGTGCTGCATGGCTGTCGTCAGCTCGTGTCGTGAGATGTTGGGTTAAGTCCCGTAACGAGCGCAACCCTTGTCCTTAGTTGCCAGCGGTTCGGCCGGGAACTCTAAGGAGACTGCCGGTGATAAACCGGAGGAAGGTGGGGATGACGTCAAGTCATCATGGCCCTTATGGGCTGGGCTACACACGTGCTACAATGGCCGGCACAGAGGGTTGCCAACCCGCGAGGGGGAGCCAATCCCAGAAAACCGGTCGTAGTCCGGATTGCAGTCTGCAACTCGACTGCATGAAGTCGGAATCGCTAGTAATCGCGAATCA
>OTU_371
TGGCCTTGACATGTCGAGAATCCCGAAGAGATTTGGGAGTGCCGCAAGGAACTCGAACACAGGTGCTGCATGGCTGTCGTCAGCTCGTGTCGTGAGATGTTGGGTTAAGTCCCGCAACGAGCGCAACCCTTGTCCTTAGTTGCCAGCATTAAGTTGGGCACTCTAAGGAGACCGCCGGTGACAAACCGGAGGAAGGTGGGGATGACGTCAAGTCATCATGGCCTTTATGGCCAGGGCTACACACGTGCTACAATGGTAAGTACAGAGGGAAGCCAAGTCGCGAGACGGAGCCAATCCCAGAAAACTTATCGTAGTCCGGATCGGAGTCTGCAACTCGACTCCGTGAAGTCGGAATCGCTAGTAATCGCAGATCAG
>OTU_220
TGGGTTTGAACTGCGGTGGACCGCTCCAGAGATGGAGCTTCCCTTCGGGGCTGCCGTGGAGGTGCTGCATGGCTGTCGTCAGCTCGTGTCGTGAGATGTTGGGTTAAGTCCCGCAACGAGCGCAACCCCTACCCTTATTTGCCAGCGGTTCGGCCGGGAACTCTAAGGGGACTGCCGGTGATAAACCGGAGGAAGGTGGGGACGACGTCAAGTCATCATGGCCTTTATGTCCAGGGCTACACACGTGCTACAATGGGCGGTACAAAGGGCTGCGAGACCGCAAGGTGGAGCCAATCCCAAAAAGCCGCCCTCAGTTCGGATTGCACTCTGCAACTCGAGTGCATGAAGGTGGAATCGCTAGTAATCGCGGATCAG
>OTU_1323
AAGACTTGACATCCCGCTGACCTCTCGAGAGATCGAGATTCCCTTCGGGGCAGCGGTGACAGGTGGTGCATGGTTGTCGTCAGCTCGTGTCGTGAGATGTTGGGTTAAGTCCCGCAACGAGCGCAACCCCTAGATTGTGTTGCCAGCATTCAGTTGGGCACTCACAATCGACTGCCGGTGACAAACCGGAGGAAGGCGGGGATGACGTCAAATCATCATGCCCCTTATGTCTTGGGCTACACACGTGCTACAATGGGCGGTACAAAGAGACGCGAGACCGCGAGGTGGAGCTAATCTCATAAAGCCGTTCGTAGTTCGGATTGCAGGCTGCAACTCGCCTGCATGAAGCCGGAATTGCTAGTAATCGCGGATCAG
>OTU_787
TGGGTTTGACATGTACTGGAAGACTACCAGAGATGGTGTCGCCTTCGGGCCGGTACACAGGTGCTGCATGGCTGTCGTCAGCTCGTGTCGTGAGATGTTGGGTTAAGTCCCGCAACGAGCGCAACCCTTGCCATTAGTTGCCAGCATTTAGTTGGGCACTCTAATGGGACTGCCGACGTTAAGTCGGAGGAAGGTGGGGATGACGTCAAGTCCTCATGGCCTTTATATCCAGGGCCACACACGTGCTACAATGGTAGGAACAGAGGGAAGCTAAGTCGCAAGATGGTGCTAATCCCATAAAACCTATCTAAGTTCGGATTGGAGTCTGCAACTCGACTCCATGAAGCTGGAATCGCTAGTAATCGTGGATCAGAA
>OTU_1132
TGGTCTTGACATCCCGAGAATCTTCTAGAAATAGTTGAGTGCCTCTTCACAGAGGAGCTTGGAGACAGGTGCTGCATGGCTGTCGTCAGCTCGTGTCGTGAGATGTTGGGTTAAGTCCCGCAACGAGCGCAACCCCCGCCCTTAGTTGCCAGCATTAAGTTGGGCACTCTAGAGGGACTGCCGGTGTCAAACCGGAGGAAGGTGGGGATGACGTCAAGTCCTCATGGCCTTTATGATCAGGGCTACACACGTACTACAATGGCCGGTACAAAGGGCAGCGACACAGTGATGTGGGGCGAATCCCAAAAAGCCGGTCTCAGTCCGGATTGAAGTCTGCAACTCGACTTCATGAAGTTGGAATCGCTAGTAATCGTG
>OTU_1483
AAGGCTTGACATCGCCGGAAAACCATCAGAGATGGTGGGTCCTTTTTGGGCCGGTGACAGGTGGTGCATGGCTGTCGTCAGCTCGTGTCGTGAGATGTTGGGTTAAGTCCCGCAACGAGCGCAACCCTCGTTCCATGTTGCCAGCACTTCGGGTGGGGACTCATGGGAGACCGCCGGGGTCAACTCGGAGGAAGGTGGGGATGACGTCAAGTCATCATGCCCCTTATGTCTTGGGCTGCAAACATGCTACAATGGCCGGTACAGAGGGCTGCGATACCGTGAGGTGGAGCGAATCCCTTAAAGCCGGTCTCAGTTCGGATCGAAGTCTGCAACTCGACTTCGTGAAGTCGGAGTCGCTAGTAATCGCAGATCAGC
>OTU_439
TAGGCTTGACATGCACGGGAAACGCTCTGGAAACAGGGCGCCCTCTTCGGAGTCCGTGCACAGGTGCTGCATGGCTGTCGTCAGCTCGTGTCGTGAGATGTTGGGTTAAGTCCCGCAACGAGCGCAACCCCTGTCTCTAGTTGCCAGCGCGTCATGGCGGGGACTCTAGAGAGACTGCCGGTGCCAAACCGGAGGAAGGTGGGGACGACGTCAAGTCATCATGGTCCTTACGTCTAGGGCTACACACGTGCTACAATGGACCGGACAACGGGCTGCAAGCGCGCGAGCGTGAGCCAATCCCCAAACCGGTCCTCAGTGCGGATTGGAGGCTGCAACTCGCCTCCATGAAGCTGGAATCGCTAGTAATCGTGGATC
>OTU_634
AGGTCTTGACATCCTTTGACAACCCTAGAGATAGGGCCTTCCCCTTCGGGGGACAAAGTGACAGGTGGTGCATGGTTGTCGTCAGCTCGTGTCGTGAGATGTTGGGTTAAGTCCCGCAACGAGCGCAACCCTTGAAATTAGTTGCCAGCATTCAGTTGGGCACTCTAATTTGACTGCCGGTGACAAACCGGAGGAAGGTGGGGATGACGTCAAATCATCATGCCCCTTATGACCTGGGCTACACACGTGCTACAATGGATGGTACAGAGGGCTGCAAGACCGCGAGGTTTAGCCAATCCCTTAAAACCATTCTCAGTTCGGATTGTAGGCTGCAACTCGCCTACATGAAGCCGGAATCGCTAGTAATCGCGGATC
>OTU_1803
TACCCTTGACATGTCTGGAAGGCCGAAGAGATTTGGCTGTGCCCGAAAGGGAACTGGAACACAGGTGCTGCATGGCTGTCGTCAGCTCGTGTCGTGAGATGTTGGGTTAAGTCCCGCAACGAGCGCAACCCTTGTCGTTAATTGCCATCATTTGGTTGGGCACTTTAACGAGACTGCCGGTGACAAACCGGAGGAAGGTGGGGATGACGTCAAGTCCTCATGGCCCTTATGGGTAGGGCTTCACACGTCATACAATGGTCGGTACAGAGGGTTGCCAAGCCGCGAGGTGGAGCCAATCCCAGAAAGCCGATCGTAGTCCGGATTGCAGGCTGCAACTCGCCTGCATGAAGTCGGAATCGCTAGTAATCGCGGATC
>OTU_1181
AGGCCTTGACATACCGGTTAAGAGGAGCAGAGACGCTTCTCGTCAGTTCGGCTGGACCGGATACAGGTGCTGCATGGCTGTCGTCAGCTCGTGTCGTGAGATGTTGGGTTAAGTCCCGCAACGAGCGCAACCCCTTTTGCCAGTTGCCAACAGGTAACGCCGGGAACTCTGGCGATACTGCCGGTGATAAGCCGGAGGAAGGCGGGGATGACGTCAAGTCCTCATGGCCCTTACGGCCTGGGCTACACACGTACTACAATGGTGGTGACAATGGGCAGCTAGACTGCGAAGTCGTGCAAATCCCTAAAAGCCACCTCAGTTCAGATTGCACTCTGCAACTCGAGTGCATGAAGTTGGAATCGCTAGTAATCGTGG
>OTU_570
TGGGCTCGAAGCGCAGTGGAATCCGGTGGAAACATCGGCGCCCGCAAGGGCCGCTGCGGAGGTGCTGCATGGCTGTCGTCAGCTCGTGTCGTGAGATGTTGGGTTAAGTCCCGCAACGAGCGCAACCCTTATCGTCAGTTGCCACCGGGTCAAGCCGGGCACTCTGGCGAAACCGCCTCGGATAACGGGGAGGAAGGTGGGGATGACGTCAAGTCCTCATGGCCTTTATGTCCAGGGCTACACACGTGCTACAATGGTCGGTACAAACCGTCGCAAACCCGTGAGGGGGAGCTAATCGGAAAAAGCCGGCCTCAGTTCGGATTGGAGTCTGCAACTCGACTCCATGAAGCTGGAATCGCTAGTAATCGCAGATCA
>OTU_957
TGCTCTTGACATGTCGAGAACTTTCCAGAGATGGATTGGTGCCTTCGGGAACTCGAACACAGGTGCTGCATGGCTGTCGTCAGCTCGTGTCGTGAGATGTTGGGTTAAGTCCCGCAACGAGCGCAACCCTTGTCCTTAGTTGCCAGCATTAAGTTGGGGACTCTAGGGAGACTGCCGGTGACAAACCGGAGGAAGGTGGGGACGACGTCAAGTCATCATGGCCCTTACGAGCAGGGCTACACACGTACTACAATGGCCGGTACAAAGGGTTGCGAAAGCGCGAGCTGGAGCCAATCCCAAAAAGCTGGTCGTAGTCCGGATTGGAGTCTGCAACTCGACTCCATGAAGTCGGAATCGCTAGTAATCGTGGATCAG
>OTU_300
TACCCTTGACATCCTGCGAATCCTGGTGAAAGCCGGGAGTGCCGAAAGGAGCGCAGAGACAGGTGCTGCATGGCTGTCGTCAGCTCGTGTTGTGAGATGTTGGGTTAAGTCCCGTAACGAGCGCAACCCTTGTTTCTAGTTGCCAGCATTCAGTTGGGGACTCTAGAAAGACTGCCGGTGAGGAACCGGAGGAAGGCGGGGACGACGTCAAGTCATCATGGCCTTTATGGGTAGGGCTACACACGTGCTACAATGGGGCGTACAGAGGGTCGCGAACCCGCGAGGGGGAGCCAATCCCGCAAAGCGTCTCGTAGTCCGGATTGGAGTCTGCAACTCGACTCCATGAAGTTGGAATCGCTAGTAATCGCGAATCAG
>OTU_488
TGGGCTTGACATGTTTGAGAAATCCGTGGAAACACGGCCCCCCGCAAGGGCTCATTCACAGGTGGTGCATGGCTGTCGTCAGCTCGTGTCGTGAGATGTTGGGTTAAGTCCCGCAACGAGCGCAACCCCTGTCCTATGTTGCCAGCGAGTAATGTCGGGGACTCATAGGAGACTGCCGGTGACAAACCGGAGGAAGGTAGGGATGACGTCAAGTCAGCATGCCCCTTACGTCCAGGGCTACACACGTGCTACATTGGCCAGTACAGAGGGCTGCGAAACCGTAAGGTGGAGCGAATCCCACAAAGCTGGTCTCGGTTCGGATTGAGGGCTGAAACTCGCCCTCATGAAGGCGGAGTTGCTAGCAATCGCGAATCA
>OTU_904
AAGACTTGACATCCCGCTGACCGCTCTAGAGATAGAGTTTCCCTTCGGGCACCGGGCAAGGTGCTGCATGGCTGTCGTCAGCTCGTGTCGTGAGATGTTGGGTTAAGTCCCGCAACGAGCGCAACCCCTACGGTCAGTTACCAGCGTGTTAAGACGGGGACTCTGATCGGACTGCCTGCGCAAGCAGTGAGGAAGGTGGGGACGACGTCAAGTCATCATGCCCTTTATGTCCAGGGCTACACACGTGCCACAATGGCCGGTACAACGGGCTGCGATACCGCGAGGTGGAGCGAATCCCTTAAAGCCGGTCTCAGTTCGGATTGGAGTCTGAAACTCGACTCCATGAAGGCGGAATTGCTAGTAATCGCGAATCAG
>OTU_1138
AGGACTTGACATCGAGTGAAAGTCCAAGAGATTGGATTCTGTTCTTCGGAACACACAAAGACAGGTGGTGCATGGCTGTCGTCAGCTCGTGTCGTGAGATGTTGGGTTAAGTCCCGCAACGAGCGCAACCCTTATCTTTTGTTGCCAGCAAGTGAAGTTGGGCACTCAAGAGAGACTGCCGCAGACAATGCGGAGGAAGGCGGGGATGACGTCAAGTCATCATGCCCCTTATGTCCTGGGCTACACACGTACTACAATGGGCTTAAACAAAGGGAAGCAAGACCGCGAGGTGGAGCGAATCCCATAAATAAGCTCTCAGTTCGGATCGGAGGCTGCAACTCGCCTCCGTGAAGTCGGAATCGCTAGTAATCGCAG
>OTU_398
TAGACTTGACATCTCCTGCATTACTCGTAATTGAGGAAGTCCCTTCGGGGACAGGAAGACAGGTGGTGCATGGTTGTCGTCAGCTCGTGTCGTGAGATGTTGGGTTAAGTCCCGCAACGAGCGCAACCCCTATTGTTAGTTGCTACCATTAAGTTGAGCACTCTAGCGAGACTGCCCGGGTTAACCGGGAGGAAGGTGGGGATGACGTCAAATCATCATGCCCCTTATGTCTAGGGCTACACACGTGCTACAATGGCAAGTACAAAGAGAAGCAAGACCGCGAGGTGGAGCAAAACTCAAAAACTTGTCTCAGTTCGGATTGTAGGCTGAAACTCGCCTACATGAAGCTGGAGTTGCTAGTAATCGCGAATCAGC
>OTU_332
TGGATTTGACATCCTCTGACAGCCCCGGAAACGGGGTCTTCCCTGCTTGCAGGGACAGAGTGACAGGTGCTGCATGGCTGTCGTCAGCTCGTGTCGTGAGATGTTGGGTTAAGTCCCGCAACGAGCGCAACCCCTCTCTCTAGTTGCCCGTATTCAGTTAGGCACTCTAGAGATACTGCCTCGGTTAACGGGGAGGAAGGTGGGGACGACGTCAAGTCCTCATGGCCTTTATATCCAGGGCTACACACGTGCTACAATGGGCGGTACAAAGGGTTGCTAGTCCGTGAGGAGGAGCTAATCCCAAAAAGCCGTTCTCAGTTCGGATCGGAGTCTGCAACTCGACTCCGTGAAGTTGGAATCGCTAGTAATCGTGGA
>OTU_217
GGGGTTTGAACTGCACGGGACAGCCACAGAGATGTGGTCTTCCTTCGGGACTCGTGCAGAGGTGCTGCATGGCTGTCGTCAGCTCGTGTCGTGAGATGTTGGGTTAAGTCCCGCAACGAGCGCAACCCTTGCCTCCTGTTGCTAACAGGTCAAGCTGAGCACTCTGGAGAGACTGCCGGTGATAAACCGGAGGAAGGTGGGGATGACGTCAAGTCCTCATGGCCTTTATGCCCCGGGCTACACACGTGCTACAATGGGCGGTACAAAGGGTCGCAAAACCGTGAGGTGGAGCTAATCCCAAAAAGCCGCTCCCAGTTCGGATTGCAGTCTGCAACTCGACTGCATGAAGCTGGAATCGCTAGTAATCGCGGATCA
>OTU_301
AGCTCTTGACATCCCGCGCTCGGCTCAGAGATGGGCTTTCCCCGCAAGGGGCGCGGAGACAGGTGCTGCATGGCTGTCGTCAGCTCGTGTCGTGAGATGTTGGGTTAAGTCCCGCAACGAGCGCAACCCTTGCCTTCAGTTGCCATCATTTAGTTGGGCACTCTGGAGGGACTGCCGGCGGCAAGCCGGAGGAAGGTGGGGATGACGTCAAGTCCTCATGGCCCTTACGGGCTGGGCTACACACGTGCTACAATGGTGGCGACAGAGGGCACAAGCGAGAGCGCGAGCTTTAGCAAATCCTCAAAAGCCATCTCAGTTCAGATTGCGCTCTGCAACTCGGGCGCATGAAGGTGGAATCGCTAGTAATCGCAGAAC
>OTU_503
CGGGTTTGACATATAGGTGGTAGGGATCCGAAAGGTGACCGACCCTCCGGGGAGCCTAAACAGGTGCTGCATGGCTGTCGTCAGCTCGTGCCGTGAGGTGTCCGGTTAAGTCCGGTAACGAGCGCAACCCACGCCGTATGTTACAAGTGTCATACGGGACTGCCGGTATAAAGCCGGAGGAAGGTGTGGACGACGTCAAGTCAGCATGGCCTTTATATCCGGGGCTACACACACGCTACAATGGCCAGTACAATGGGTTGCAAAACCGCAAGGCGGAGCCAATCCCGAAAGCTGGTCTCAGTTCAGATTGTAGGCTGCAACTCGCCTACATGAAGTCGGAGTTGCTAGTAACCGCAGGACAGCTATACTGCGGTG
>OTU_162
AAGGCTTGACATCCCTCTGATCGGTCTAGAGATAGGCCTTTCCTTCGGGACAGAGGTGACAGGTGGTGCATGGTTGTCGTCAGCTCGTGTCGTGAGATGTTGGGTTAAGTCCCGCAACGAGCGCAACCCTTATCTTTAGTTGCCAGCATTCAGTTGGGCACTCTAGAGAGACTGCCGGTGACAAACCGGAGGAAGGTGGGGATGACGTCAAATCATCATGCCCCTTATGCCTTGGGCTACACACGTGCTACAATGGTTGGTACAAAGGGCTGCAAGCCAGCGATGGTAAGCCAATCCCATAAAACCAATCTCAGTTCGGATTGTAGGCTGCAACTCGCCTACATGAAGTCGGAATCGCTAGTAATCGCAGATCAG
>OTU_147
TGGGTTTGAAAGGCTCTGTAAACCGGTGAAAGCCGGCTAGCGTAGCAATACGCGCGGAGTACAGGTGCTGCATGGCTGTCGTCAGCTCGTGCCGTGAGGTGTTAGGTTAAGTCCTGCAACGAGCGCAACCCTTACACTTAGTTGCCATCAGGTAATGCTGGGCACTCTAAGTGGACTGCCTACGCAAGTAGTGAGGAAGGTGGGGATGACGTCAAGTCCTCATGGCCCTTACACCCAGGGCCACACACGTGCTACAATGGTCGGTACAAAGGGCTGCGAAGCCGCAAGGTGGAGCCAATCCCAAAAAACCGATCTCAGTTCGGATTGGGGTCTGCAACTCGACCCCATGAAGCTGGAATTGCTAGTAATCGCGTA
>OTU_212
CGGGTTTGACATGCCGGTGGTAGCGGAGCGAAAGCCGAGCGACCCTTCGGGGAGCCGGCACAGGTGCTGCATGGCTGTCGTCAGCTCGTGTCGTGAGATGTCCGGTTAAGTCCGGTAACGAGCGCAACCCTCGCCGTATGTTACAGGTACCATACGGGACTGCTGGTATCAAGCCGGAGGAAGGTGGGGATGACGTCAAGTCAGCATGGCCTTGATATCCGGGGCGACACACACGCTACAATGGCCGGTACAATGGGTTGCAAAACCGCAAGGTGGAGCCAATCCCCAAAGCCGGTCTCAGTTCAGATTGCAGGCTGCAACCCGCCTGCATGAAGTCGGAGTTGCTAGTAACCGCAGGACAGCACTACTGCGGTG
>OTU_315
GGGGTTTGAACTGTGTCTGCAACAACCAGAGATGGTTGCCCCTAGCAATAGGCAGATACAGAGGTGCTGCATGGCTGTCGTCAGCTCGTGTCGTGAGATGTTGGGTTAAGTCCCGCAACGAGCGCAACCCTTGCTGTTAGTTGCTCACTCGTAAGAGTAGCACTCTAACTAGGACTGCTGGTGATAAACCGGAGGAAGGTGGGGATGACGTCAAGTCATCATGGCCTTTATGTCCCGGGCTACACACGTGCTACAATGGCTGGTACAAAGGGTTGCCAAACCGTAAGGTGGAGCCAATCCCACAAAGCCAGCCTCAGTTCGGATTGCACTCTGCAACTCGAGTGCATGAAGGTGGAATCGCTAGTAATCGCGGAT
>OTU_419
TGGTCTTGACATCCCGGAAATCTCTTGGAAACTTGAGAGTGCTTCCATTAGGAAGAATCCGGAGACAGGTGCTGCATGGCTGTCGTCAGCTCGTGTCGTGAGATGTTGGGTTAAGTCCCGCAACGAGCGCAACCCTTGCCTTTAGTTGCCAGCAGTTCGGCTGGGCACTCTAAAGGGACTGCCGGTGTCAAACCGGAGGAAGGTGGGGATGACGTCAAGTCCTCATGGCCTTTATGACCAGGGCTACACACGTACTACAATGGCCGATACAAAGGGCAGCGACACTGCGAGGTGGAGCCAATCCCATAAATTCGGTCTCAGTCCGGATTGGAGTCTGCAACTCGACTCCATGAAGTTGGAATCGCTAGTAATCGC
>OTU_266
CGGGTTTGACATGCATCTGGTAGCGAACGGAAACGGGAGCGACCCGCAAGGGAGGATGCACAGGTGCTGCATGGCTGTCGTCAGCTCGTGCCGTGAGGTGTTAGGTTAAGTCCTGTAACGAGCGCAACCCTTACTGCCAGTTACAAGTGTCTGGCGGGACTGCCGGCGTGAAGCCGGAGGAAGGTGGGGATGACGTCAAGTCAGCATGGCCTTTATATCCGGGGCGACACACACGCTACAATGGGTGGCACAAAGGGAAGCCAAGCCGCGAGGTGGAGCGAATCTCACAAAGTCATCCGTAGTTCGGATTGCAGGCTGCAACTCGCCTGCATGAAGCTGGAGTTGCTAGTAACCGCGCATCAGCCACGGTGCGGT
>OTU_174
TACCCTTGACATGTCCAGTATGGTCACCAGAGATGGAGATCTTCAGTTCGGCTGGCTGGAACACAGGTGCTGCATGGCTGTCGTCAGCTCGTGTCGTGAGATGTTGGGTTAAGTCCCGCAACGAGCGCAACCCTCGCTTCTAGTTGCCATCATTCAGTTGGGCACTCTAGAGGGACTGCCGGTGATAAGCCGGAGGAAGGTGGGGATGACGTCAAGTCCTCATGGCCCTTACGGGTAGGGCTACACACGTGCTACAATGGCGGTGACAGTGGGCAGCGACACAGTGATGTGATGCTAATCTCTAAAAGCCGTCTCAGTTCAGATTGCAGTCTGCAACTCGGCTGCATGAAGTCGGAATCGCTAGTAATCGCTAAT
>OTU_677
CAGACTTGACATCTCCTGAATTAATCGTAATGGATGAAATCCCTTCGGGGACAGGAAGACAGGTGGTGCATGGTTGTCGTCAGCTCGTGTCGTGAGATGTTGGGTTAAGTCCCGCAACGAGCGCAACCCTTATCATTAGTTGCTAACATTTAGTTGAGCACTCTAGTGAGACTGCCCGGGTTAACCGGGAGGAAGGTGGGGATGACGTCAAATCATCATGCCCCTTATGTCTGGGGCTACACACGTGCTACAATGGTGGGAACAAAGAGATGCAATACCGCAAGGTGGAGCCAAACTTCAAAACCCATCCCAGTTCGGATTGTAGGCTGAAACTCGCCTACATGAAGCTGGAGTTGCTAGTAATCGCGAATCAGA
>OTU_166
TGGGCTCGAAGCGCAGTGGACCGGGGTGGAAACATCCCTTTCTCGCAAGAGACCGCTGCGGAGGTGCTGCATGGCTGTCGTCAGCTCGTGTCGTGAGATGTTGGGTTAAGTCCCGCAACGAGCGCAACCCTTATCTCTAGTTGCTAACACGTTATGGTGAGCACTCTAGCGAAACCGCCCCGGATAACGGGGAGGAAGGTGGGGATGACGTCAAGTCCTCATGGCCTTTATGTCCAGGGCTACACACGTGCTACAATGGTCGGTACAAACCGTCGCAAACCCGCGAGGGGGAGCTAATCGGAAAAAGCCGACCCCAGTTCGGATCGTAGTCTGCAACTCGACTACGTGAAGCTGGAATCGCTAGTAATCGCGGAT
>OTU_206
CAGGTTTGACATGGTCGTAGTAGTGAACCGAAAGGGGAACGAGCCTTCGGGCAGCGATCACAGGTGCTGCATGGCTGTCGTCAGCTCGTGTCGTGAGATGTTGGGTTAAGTCCCGCAACGAGCGCAACCCCTGTTGCCAGTTACAAGTGTCTGGCGAGACTGCCGGTATCAAGCCGGAGGAAGGTGGGGATGACGTCAAGTCAGCATGGCCTTTATATCTGGGGCTACACACACGCTACAATGGTCGGTACAATGCGTTGCCAAGCCGCGAGGCGGAGCTAATCGCAGCAAAACCGGCCTCAGTTCGGATAGGAGGCTGCAACCCGCCTCCTTGAAGTCGGAGTTGCTAGTAAACGCCGGTCAGCCATACGGCGG
>OTU_461
TGGGCTTGACATCCCCGGAACCCCTATGAAAGTAGGGGGTGCCTAGCAATAGGAGCCGGGAGACAGGTGCTGCATGGCTGTCGTCAGCTCGTGTCGTGAGATGTTGGGTTAAGTCCCGCAACGAGCGCAACCCTCACCCTCTGTTGCTACCGGGTCATGCCGGGCTCTCTGAGGGAACTGCCGCGGATAACGCGGAGGAAGGTGGGGATGACGTCAAGTCCTCATGGCCTTTATGTCCAGGGCTACACACGTGCTACAATGGCCGGTACAAAGAGTCGCGATACCGCGAGGTGGAGCTAATCTCAAAAAACCGGTCTCAGTTCGGATTGGAGTCTGCAACTCGACTCCATGAAGTCGGAATCGCTAGTAATCGCG
>OTU_251
AGGGCTTGACATGTGCAGAACCTTCTTGAAAGGGAAGGGTGCCTTCGGGAACTGCAACACAGGTGGTGCATGGCTGTCGTCAGCTCGTGTCGTGAGATGTTGGGTTAAGTCCCGCAACGAGCGCAACCCACGTTTCTAGTTGCCAGCATTGAGTTGGGCACTTTAGAGAGACTGCCGGTGACAAACCGGAGGAAGGTGTGGATGACGTCAAGTCAGCATGCCCCTTACGTTCTGGGCTACACACGTACTACAATGCTATGGACAAAGAGCAGCCAGACCGCGAGGTTGAGCAAATCTCATAAACCATGGCTCAGTTCAGATTGCAGGCTGCAACTCGCCTGCATGAAGGCGGAATCGCTAGTAATCGCCGGTCAG
>OTU_260
AGCCTTTGACATCCCGGTCGCGAGCACCAGAGATGGAGCTCTTCAGTTCGGCTGGACCGGAGACAGGTGCTGCATGGCTGTCGTCAGCTCGTGTCGTGAGATGTTGGGTTAAGTCCCGCAACGAGCGCAACCCTCGCCCTTAGTTGCCATCATTCAGTTGGGCACTCTAAGGGGACTGCCGGTGATAAGCCGCGAGGAAGGTGGGGATGACGTCAAGTCCTCATGGCCCTTACAGGCTGGGCTACACACGTGCTACAATGGCGGTGACAGTGGGATGCAATGGGGTAACCCTGCGCAAATCTCAAAAAGCCGTCTCAGTTCGGATTGTGCTCTGCAACTCGAGCACATGAAGTCGGAATCGCTAGTAATCGCAGA
>OTU_132
TGGGTTAGACAACGGTGGACCGCTCCAGAGATGGAGCTTTCCCTTCGGGGACTGCCGGTTCAGGTGCTGCATGGCTGTCGTCAGCTCGTGTCGTGAGATGTTGGGTTAAGTCCCGCAACGAGCGCAACCCTTGCCTCTAGTTGCCAGCATTTAGTTGGGCACTCTAGAGGGACTGCCGGCGTTAAGCCGGAGGAAGGTGGGGATGACGTCAAGTCCTCATGGCCCTTATGCCCAGGGCTACACACGTGCTACAATGGTCGGTACAGAGGGCTGCGAAGCCGCAAGGTGAAGCCAATCCCACAAAGCCGGCCTCAGTTCGGATTGGAGTCTGCAACTCGACTCCATGAAGGTGGAATCGCTAGTAATCGCGGATCA
>OTU_1145
TGGGCTCGAAGTGCAGATGACCATCGGCGAAAGTCGACTTCCGCAAGGACATCTGCAGAGGTGCTGCATGGCTGTCGTCAGCTCGTGTCGTGAGATGTTGGGTTAAGTCCCGCAACGAGCGCAACCCTTGTTCTCTGTTGCCATCAGGTCAAGCTGGGCACTCTGAGGAGACTGCCGGTGACAAACCGGAGGAAGGTGGGGATGACGTCAAGTCAGCATGGCCTTTATGTCCAGGGCTACACACGTGCTACAATGGCCGGTACAAACCGTCGCGAGCCCGTGAGGGGGAGCTAATCGGAAAAAGCCGGTCTCAGTTCGGATTGCAGGCTGCAACTCGCCTGCATGAAGTTGGAATCGCTAGTAATCGCGGATCAG
>OTU_243
TGGGTTTGACATGCATTAGACAGGTGTAGAAATACACCCTCCCTTCGGGGCTAGTGCACAGGTGCTGCATGGCTGTCGTCAGCTCGTGTCGTGAGATGTTGGGTTAAGTCCCGCAACGAGCGCAACCCTCGTTTCCAGTTGCCAGCGGATAACGCCGGGCACTCTGGAGAGACTGCCGGTGGTAAGCCGGAGGAAGGTGGGGATGACGTCAAGTCCTCATGGCCCTTACGCCCAGGGCTACACACGTGCTACAATGGCCGAAACAAAGGGTTCCGATACCGCGAGGTGGAGGTAATCCCAAAAAATCGGTCTCAGTTCGGACTGCAGTCTGCAACTCGACTGCACGAAGGCGGAATCGCTAGTAATCGCTGATCA
>OTU_165
TGGGTTTGACATCTGGCGAATCCCGGCGAAAGCCGGGGGTGCCCGCAAGGGAGCGCCAAGACAGGTGCTGCATGGCTGTCGTCAGCTCGTGCCGTGAGGTGTTAGGTTAAGTCCTGCAACGAGCGCAACCCCTATCCGTAGTTGCCCCCGGGTGAGGCCGTGGCACTCTACGGAGACCGCCCGTGTTAAGCGGGAGGAAGGTGGGGACGACGTCAAGTCATCATGGCCTTTATACCCAGGGCTACACACGTGCTACAATGGGCGGTACAGAGGGAGGCGAGGCCGCGAGGCGGAGCTAATCCCACAAAACCGCCCTCAGTTCGGATCGGAGTCTGCAACTCGACTCCGTGAAGCTGGAATCGCTAGTAATCGCGG
>OTU_185
TACCCTTGACATGTGCCGAAGCCCGCCGAGAGGTGGGGGTGCCCGAAAGGGAACGGCAACACAGGTGCTGCATGGCTGTCGTCAGCTCGTGTCGTGAGATGTTGGGTTAAGTCCCGCAACGAGCGCAACCCTTGTCCCTAGTTGCTACGCAAGGGCACTCTAGGGAGACTGCCGGTGACAAACCGGAGGAAGGTGGGGATGACGTCAAGTCCTCATGGCCCTTATGGGTAGGGCTTCACACGTCATACAATGGCCGGTACAGAGGGTTGCCAAGCCGCGAGGCGGAGCCAATCCCCAGAAAAGCCGGTCGTAGTCCGGATTGCAGTCTGCAACTCGACTGCATGAAGTCGGAATCGCTAGTAATCGCGGATCAGC
>OTU_131
TACCCTTGACATCCTGCGAATCCCGATGAGAGTTGGGAGTGCCGAAAGGAACGCAGAGACAGGTGCTGCATGGCTGTCGTCAGCTCGTGTTGTGAGATGTTGGGTTAAGTCCCGTAACGAGCGCAACCCTTGTCCTTAGTTGCCAGCATTTAGTTGGGGACTCTAAGGAGACTGCCGGTGAGGAACCGGAGGAAGGCGGGGACGACGTCAAGTCATCATGGCCTTTATGGGTAGGGCTACACACGTGCTACAATGGGGCGTACAGAGGGTCGCGAACCCGCGAGGGGGAGCTAATCTCATAAAGCGTCTCGTAGTCCGGATTGGAGTCTGCAACTCGACTCCATGAAGTTGGAATCGCTAGTAATCGCGAATCAG
>OTU_168
TGGGCTAGACAACGGAGGACCGCTCCAGAGATGGGGCTTTCCCTTCGGGGACCTCCGGTTCAGGTGCTGCATGGCTGTCGTCAGCTCGTGTCGTGAGATGTTGGGTTAAGTCCCGCAACGAGCGCAACCCCTGCCCCTAGTTGCCATCACCTCGGGTGGGCACTCTAGGGGGACTGCCCGCGTCAAGCGGGAGGAAGGTGGGGACGACGTCAAGTCCTCATGGCCCTTATGTCCAGGGCTACACACGTGCTACAATGGACGGTACAAAGGGCTGCGAACTCGCGAGAGGGAGCCAATCCCAAAAAGCCGTCCTCAGTTCGGATCGGAGTCTGCAACTCGACTCCGTGAAGGTGGAATCGCTAGTAATCGCGGATC
>OTU_133
TGGGTTTGACATACACCGGACCGCCCCAGAGATGGGGTTTCCCTTGTGGTCGGTGTACAGGTGGTGCATGGCTGTCGTCAGCTCGTGTCGTGAGATGTTGGGTTAAGTCCCGCAACGAGCGCAACCCTTGTCCTGTGTTGCCAGCAAGTAAAGTTGGGGACTCGCAGGAGACTGCCGGGGTCAACTCGGAGGAAGGTGGGGACGACGTCAAGTCATCATGCCCCTTATGTCCAGGGCTTCACACATGCTACAATGGCCGGTACAGAGGGCTGCGATACCGCGAGGTGGAGCGAATCCCTTAAAGCCGGTCTCAGTTCGGATCGGGGTCTGCAACTCGACCCCGTGAAGTCGGAGTCGCTAGTAATCGCAGATCAG
>OTU_142
TGGGCTTGACATCCCGGTCGCACCTGCTGGAAACAGTGGGGTCAGTTCGGCTGGACCGGAGACAGGTGCTGCATGGCTGTCGTCAGCTCGTGTCGTGAGATGTTGGGTTAAGTCCCGCAACGAGCGCAACCCTTGTCCCTAGTTGCCAGCATTCAGTTGGGCACTCTAGGGAGACTGCCGGTGTCAAACCGGAGGAAGGTGGGGATGACGTCAAGTCCTCATGGCCCTTATGTCCAGGGCTACACACGTGCTACAATGGCCGGTACAAAGGGAAGCAAGACCGCGAGGTGGAGCGAATCCCAAAAAGCCGGTCTCAGTTCGGATTGGAGTCTGCAACTCGACTCCATGAAGTCGGAATCGCTAGTAATCGCGTAT
>OTU_95
AGGGCTTGACATGCACGGGAATTGCGTAGAAATACGTAAGCCCTTCGGGGCTCGTGCACAGGTGGTGCATGGCTGTCGTCAGCTCGTGTCGTGAGATGTTGGGTTAAGTCCCGCAACGAGCGCAACCCCTGTCCTATGTTGCCAGCGAGTTATGTCGGGGACTCATAGGAGACTGCCGGTGACAAACCGGAGGAGGGTGGGGATGACGTCAAGTCATCATGCCCCTTATGTTCTGGGCTACACACGTGCTACATTGGCCGGTACAAAGGGCTGCAAACCCGTGAGGGGGAGCGAATCCCAAAAAGCCGGTCCCGGTTCGGATTGAAGGCTGAAACTCGCCTTCATGAAGGCGGAGTTGCTAGTAATCGCGGATCA
>OTU_276
AACCCTTGACATGTCGGTCGCGGACACCAGAGATGGAGTCCTTCAGTTCGGCTGGACCGAACACAGGTGCTGCATGGCTGTCGTCAGCTCGTGTCGTGAGATGTTGGGTTAAGTCCCGCAACGAGCGCAACCCTCGCCTTTAGTTGCCATCATTTAGTTGGGCACTCTAGAGGGACTGCCGGTGATAAGCCGGAGGAAGGTGGGGATGACGTCAAGTCCTCATGGCCCTTACGGGTTGGGCTACACACGTGCTACAATGGCGGTGACAGAGGGCAGCTACTTCGCGAGGAGAAGCTAACCCCAAAAAGCCGTCTCAGTTCAGATTGCACTCTGCAACTCGGGTGCATGAAGTTGGAATCGCTAGTAATCGCTAAT
>OTU_271
TACCCTTGACATGTCCGGAAGCCCGGTGAGAGCTGGGTGTGCCCGAAAGGGAACCGGAACACAGGTGCTGCATGGCTGTCGTCAGCTCGTGTCGTGAGATGTTGGGTTAAGTCCCGCAACGAGCGCAACCCTTGTCATTAGTTGCTACATTCAGTTGGGCACTCTAATGAGACTGCCGGTGACAAACCGGAGGAAGGTGGGGATGACGTCAAGTCCTCATGGCCCTTATGGGTAGGGCTTCACACGTAATACAATGGCGCGTACAGAGGGTTGCCAAGGGGTGACCTGGAGCCAATCCCGCAAAGCGCGTCGTAGTCCGGATTGGAGTCTGCAACTCGACTCCATGAAGTCGGAATCGCTAGTAATCGCGGATCA
>OTU_1362
CGGGCTTGACATGCACGTGGTACGGAGGGGAAACCCGAAGGACCCGCAAGGGAGCGTGCACAGGTGCTGCACGGCTGTCGTCAGCTCGTGCCGTGAGGTGTTGGGTTAAGTCCCGCAACGAGCGCAACCCCCGCCGCTAGTTACCACGTCTAGCGGGACCGCCGGGACCAACCCGGAGGAAGGTGGGGATGACGTCAAGTCAGCATGGCCCTTACGTCCGGGGCGACACACACGCTACAATGGCCGGGACAACGGGTTGCACAGGCGCGAGCCGGAGCCAATCCCACCAAACCCGGCCCCAGTTCGGATCGGAGGCTGCAACTCGCCTCCGTGAAGGCGGAGTTGCTAGTAACCGCTGGTCAGCACACAGCGGTG
>OTU_2570
TAGACTTGACATCTCCTGAATTACCCTTAATCGGGGAAGCCCTTCGGGGCAGGAAGACAGGTGGTGCATGGTTGTCGTCAGCTCGTGTCGTGAGATGTTGGGTTAAGTCCCGCAACGAGCGCAACCCTTATCATTAGTTGCTACCATTAAGTTGAGCACTCTAGTGAGACTGCCACGGTTAACGTGGAGGAAGGTGGGGATGACGTCAAATCATCATGCCCCTTATGTCTAGGGCTACACACGTGCTACAATGGTGAATACAAATAGATGCAATACCGCGAGGTGGAGCCAAACTATAAAATTCATCCCAGTTCGGATTGTAGTCTGAAACTCGACTACATGAAGCCGGAGTTGCTAGTAATCGCGAATCAGCAT
>OTU_437
AGGTCTTGACATCCCGCTGACCGGTATAGAGATATACCTTTCCCTTCGGGGACAGCGGTGACAGGTGGTGCATGGTTGTCGTCAGCTCGTGTCGTGAGATGTTGGGTTAAGTCCCGCAACGAGCGCAACCCTTGATCTTAGTTGCCAGCATTTAGTTGGGCACTCTAAGGTGACTGCCGGTGACAAACCGGAGGAAGGTGGGGATGACGTCAAATCATCATGCCCCTTATGACCTGGGCTACACACGTGCTACAATGGACGGTACAGAGGGTAGCCAACCCGCGAGGGGGAGCCAATCCCATAAAACCGTTCCCAGTTCGGATTGCAGGCTGCAACTCGCCTGCATGAAGCAGGAATCGCTAGTAATCGTGGATC
>OTU_186
TGGGCTTGACATCCGCGGAACCTCTATGAAAGTAGGGGGTGCCCTTCGGGGAGCCGCGAGACAGGTGCTGCATGGCTGTCGTCAGCTCGTGTCGTGAGATGTTGGGTTAAGTCCCGCAACGAGCGCAACCCTTATCTTCAGTTGCCATCATTAAGTTGGGCACTCTGAAGAAACTGCCGGTGTCAAACCGGAGGAAGGTGGGGATGACGTCAAGTCCTCATGGCCCTTATGTCCAGGGCTACACACGTGCTACAATGGCCGGTACAAAGAGTTGCGATGCCGTGAGGTGGAGCCAATCTCAAAAAGCCGGTCTCAGTTCGGATTGGAGTCTGCAACTCGACTCCATGAAGTCGGAATCGCTAGTAATCGCGGATC
>OTU_661
AGCTCTTGACATTCACTGATCGCCTTCAGAGATGAGGGAGTCCCAGCAATGGGCAGTGGGACAGGTGCTGCATGGCTGTCGTCAGCTCGTGTCGTGAGATGTTGGGTTAAGTCCCGCAACGAGCGCAACCCTCGCCATTAGTTGCCATCATTAAGTTGGGCACTCTAGTGGGACTGCCGGTGATAAGCCGGAGGAAGGTGGGGATGACGTCAAGTCATCATGGCCCTTACGGGCTGGGCTACACACGTGCTACAATGGCGGTGACAATGCGCAGCCACCTTGCAAAAGGGAGCTAATCGCAAAAAGCCGTCTCAGTTCGGATTGAGGTCTGCAACTCGACCTCATGAAGTTGGAATCGCTAGTAATCGCGCATCA
>OTU_557
TAGGCTTGACATGCAGAGGAAAGCCCTGAGAAACCAGGGCCCTCCTTCGGGACTTCTGCACAGGTGCTGCATGGCTGTCGTCAGCTCGTGTCGTGAGATGTTGGGTTAAGTCCCGCAACGAGCGCAACCCCCGTTCCCAGTTGCTAACGGGTTATGCCGAGGACTCTGGGAAGACTGCCGGTGCCAAACCGGAGGAAGGTGGGGACGACGTCAAGTCATCATGGTCCTTACGTCTAGGGCTACACACGTGCTACAATGGTCGGTACAGCGGGTTGCGAGCCAGCGATGGCAAGCCAATCCCTTAAAGCCGACCTCAGTGCGGATTGGAGGCTGCAACTCGCCTCCATGAAGCTGGAATCGCTAGTAATCGTGGAT
>OTU_673
TGGATTTGACATCCTCTGACAACCCTAGAGATAGGGCTTCTGTAGCAATACAGCAGAGAGACAGGTGCTGCATGGCTGTCGTCAGCTCGTGTGGTGACATGTTGGGTTAAGTCCCGCAACGAGCGCAACCCTTGTCCTTAGTTGCCAGCATTAAGTTGGGCTCTCTAAGGAGACTGCCGTGGTTAACACGGAGGAAGGTGGGGATGACGTCAAGTCCTCATGGCCTTTATATCCAGGGCGACACACGTGATACAATGGACGGTACAGAGGGACGCCAAGAGGCAACTCGGAGCTAATCTCAAAAAGCCGTTCTCAGTTCGGATTGGAGTCTGCAACTCGACTCCATGAAGTTGGAATCGCTAGTAATCGCGGATC
>OTU_1317
TGGGCTTGACATCTGCGGAACCCGGTTGAAAGATCGGGGTGCCTTCGGGAGCCGCAAGACAGGTGCTGCATGGCTGTCGTCAGCTCGTGTCGTGAGATGTTGGGTTAAGTCCCGCAACGAGCGCAACCCCTATCCTTAGTTGCTACCATTCAGTTGAGCACTCTAAGGAGACTGCCGGTGTCAAACCGGAGGAAGGTGGGGATGACGTCAAGTCCTCATGGCCCTTATGTCCAGGGCTACACACGTGCTACAATGGCCGGTACAAAGGGTTGCGATGCCGCGAGGTGGAGCCAATCCCAAAAAGCCGGTCTCAGTTCGGATTGGAGTCTGCAACTCGACTCCATGAAGTTGGAATCGCTAGTAATCGCGGATCAG
>OTU_603
AACCCTTGACATGGGCATCGTACTTTCCAGAGATGGATCGGTCAGTTCGGCTGGATGCCACACAGGTGCTGCATGGCTGTCGTCAGCTCGTGTCGTGAGATGTTCGGTTAAGTCCGGCAACGAGCGCAACCCACATCCTTAGTTGCCAGCATTCAGTTGGGCACTCTAAGGAAACTGCCCGTGATAAGCGGGAGGAAGGTGTGGATGACGTCAAGTCCTCATGGCCCTTACGGGTTGGGCTACACACGTGCTACAATGGTGGTGACAATGGGTTAATCCCCAAAAGCCATCTCAGTTCGGATTGTCGTCTGCAACTCGACGGCATGAAGTCGGAATCGCTAGTAATCGCGTAACAGCATGACGCGGTGAATACGT
>OTU_1821
TGGCCTTGACATCCTCGGAATCCTGCAGAGATGCGGGAGTGCCTTCGGGAACCGGGAGACAGGTGCTGCATGGCTGTCGTCAGCTCGTGTCGTGAGATGTTGGGTTAAGTCCCGCAACGAGCGCAACCCTTGTCCTTAGTTGCCATCATTCAGTTGGGAACTCTAAGGAGACCGCCGGTGACAAACCGGAGGAAGGTGGGGATGACGTCAAGTCATCATGGCCTTTATGGCCAGGGCTACACACGTGCTACAATGGTCGGTACAGAGGGAAGCCAACGCGCGAGCGGGAGCCAATCCCAGAAAACCGATCGTAGTCCGGATCGGAGTCTGCAACTCGACTCCGTGAAGTCGGAATCGCTAGTAATCGCAGATCAG
>OTU_39
TGGGCTTGACATGCACGGGAAAGCCGGTGGAAACATCGGCCCCTCTTCGGAGTCCGTGCACAGGTGCTGCATGGCTGTCGTCAGCTCGTGTCGTGAGATGTTGGGTTAAGTCCCGCAACGAGCGCAACCCTCGTCCCTAGTTGCCAGCGAGTCATGTCGGGGACTCTAGGGAGACTGCCGGTGTCAAACCGGAGGAAGGTGGGGACGACGTCAAGTCATCATGGCCCTTACGTCCAGGGCGACACACGTGCTACAATGGCCGGTACAGAGCGTCGCAAGCCGGCAACGGCAAGCCAATCGCAAAAAGCCGGTCTAAGTTCGGATTGTGGGCTGCAACCCGCCCACATGAAGCTGGAATCGCTAGTAATCGTGGAT
>OTU_319
TGGGCTTGACATCTGGGGAATCTCATAGAAATATGGGAGTGCGTAGCAATACGAGCCCCAAGACAGGTGCTGCATGGCTGTCGTCAGCTCGTGTCGTGAGATGTTGGGTTAAGTCCCGCAACGAGCGCAACCCTTGTCTTTAGTTGCCATCATTCAGTTGGGCACTCTAAAGAGACTGCCGGTGATAAACCGGAGGAAGGTGGGGACGACGTCAAGTCCTCATGGCCTTTATGTCCAGGGCTACACACGTGCTACAATGGGCGGTACAAAGGGTCGCGAACCCGCGAGGGGGAGCCAATCCCAGAAAGCCGTCCTCAGTTCGGATTGGAGTCTGCAACTCGACTCCATGAAGTTGGAATCGCTAGTAATCGCGGA
>OTU_853
TGGGCTAGACAACACTGGACAGCCCCGGAAACGGGGTCTTCCCGCAAGGGACCGGTGGTTCAGGTGCTGCATGGCTGTCGTCAGCTCGTGTCGTGAGATGTTGGGTTAAGTCCCGCAACGAGCGCAACCCCTGTCTCTAGTTGCTACCATTCAGTTGAGCACTCTAGAGAGACTGCCCGTGTTAAACGGGAGGAAGGTGGGGATGACGTCAAGTCCTCATGGCCCTTATGTCCAGGGCTACACACGTGCTACAATGCACGGTACAAAGGGCTGCGAACCCGCGAGGGGAAGCTAATCCCAAAAAGCCGTGCTCAGTTCGGATTGGAGTCTGCAACTCGACTCCATGAAGGCGGAATCGCTAGTAATCGCGGATCA
>OTU_457
TGGGTTTGACATACACCAGAAAGCCGTAGAGATACGGCCCCCCTTGTGGTTGGTGTACAGGTGGTGCATGGCTGTCGTCAGCTCGTGTCGTGAGATGTTGGGTTAAGTCCCGCAACGAGCGCAACCCTTATCTTATGTTGCCAGCGCGTAATGGCGGGGACTCGTGAGAGACTGCCGGGGTCAACTCGGAGGAAGGTGGGGACGACGTCAAGTCATCATGCCCCTTATGTCCAGGGCTTCACACATGCTACAATGGCCGGTACAGAGGGCTGCGATACCGTGAGGTGGAGCGAATCCCTTAAAGCCGGTCTCAGTTCGGATCGGGGTCTGCAACTCGACCCCGTGAAGTTGGAGTCGCTAGTAATCGCAGATCAG
>OTU_1179
TGGGTTAAATCCGCCGGAACCCTGCAGAGATGTGGGGGTGCTCTTCGGAGAATCGGCGAGAAGGTGCTGCATGGCTGTCGTCAGCTCGTGTCGTGAGATGTTGGGTTAAGTCCCGCAACGAGCGCAACCCCTATCGTTAGTTGCTACCGGCTAGGCCGAGCCCTCTAACGAGACTGCCGACGTTAAGTCGGAGGAAGGTGGGGATGACGTCAAGTCCTCATGGCCCTTATGCCCAGGGCTACACACGTGCTACAATGGCCGGTACAAAGAGTTGCGAGCTCGCGAGAGCAAGCCAATCCCAAAAAACCGGTCTCAGTTCGGATTGAAGTCTGCAACTCGACTTCATGAAGTCGGAATCGCTAGTAATCGCGGATC
>OTU_334
AGGGCTTGACATGTACCGGAAAACGGCGGAAACGTCGTCCTCCCGCAAGGGACCGGTATGCAGGTGTTGCATGGCTGTCGTCAGCTCGTGTCGTGAGATGTTGGGTTAAGTCCCGCAACGAGCGCAACCCCCGTGGCATGTTGTACCACTCATGCCAGACTGCCGAGAGAAACTCGGAGGAAGGTGGGGATGACGTCAAGTCAGCATGGCCCTTACGTCCTGGGCTACACACACGCTACAATGGCCGGTACAACGGGTTGCCAAACCGCGAGGTGGAGCTAATCCCTCAAAGCCGGTCTCAGTTCGGATTGCAGGCTGCAACTCGCCTGCATGAAGCTGGAGTTGCTAGTAACCGCAGGTCAGCACACTGCGGTG
>OTU_1012
TGGGCTCGAACGGCTGGTCAACGGAGGTGGAAACATCTTTACCCCGCAAGGGGGTCCAGTCGAGGTGCTGCATGGCTGTCGTCAGCTCGTGTCGTGAGATGTTGGGTTAAGTCCCGCAACGAGCGCAACCCTTGTCCTGTGTTGCCATCATTCAGTTGGGAACTCGCAGGAGACCGCCAGGGATAACCTGGAGGAAGGTGGGGATGACGTCAAGTCCTCATGGCCTTTATGTCCAGGGCTACACACGTGCTACAATGGACGGTACAAAGCGCAGCAAACCCGCGAGGGGGAGCCAATCGCAAAAAACCGTTCTCAGTTCGGATTGCAGGCTGCAACCCGCCTGCATGAAGCTGGAATCGCTAGTAATGGCAGATC
>OTU_307
AAGTCTTGACATCCCTTGAACACTCTAGAGATAGAGCTTTCCCCTTCGGGGGACAAGGTGACAGGTGGTGCATGGTTGTCGTCAGCTCGTGTCGTGAGATGTTGGGTTAAGTCCCGCAACGAGCGCAACCCTTGATCTTAGTTGCCAGCATTCAGTTGGGCACTCTAAGGTGACTGCCGGTGACAAACCGGAGGAAGGTGGGGATGACGTCAAATCATCATGCCCCTTATGACTTGGGCTACACACGTGCTACAATGGGTGATACAGAGGGCAGCGAAACCGCGAGGTGGAGCTAATCCCACAAAGTCACTCTCAGTTCGGATTGCAGGCTGCAACTCGCCTGCATGAAGTCGGAATCGCTAGTAATCGCAGATC
>OTU_968
AGGGCTTGACATTGAGTGAAAGGTCTAGAGATAGATCCCTCTCTTCGGAGACACAAAAACAGGTGGTGCATGGCTGTCGTCAGCTCGTGTCGTGAGATGTTGGGTTAAGTCCCGCAACGAGCGCAACCCTTATCCTTTGTTGCCAGCACGTAAAGGTGGGAACTCAAGGGAGACTGCCGCAGACAATGCGGAGGAAGGCGGGGATGACGTCAAGTCATCATGCCCCTTATGTCCTGGGCTACACACGTACTACAATGGGCTTAAACAAAGCGAGGCAAGACCGCGAGGTTAAGCAAAACGCATAAACAAGCTCTCAGTTCGGATCGGAGGCTGCAACTCGCCTCCGTGAAGTCGGAATCGCTAGTAATCGCAGGT
>OTU_218
TGGACTCGAAATTTTGTCGACTGTCTCAGAGATGAGATTTTCCCGCAAGGGACGGCAGAATAGGTGCTGCATGGCTGTCGTCAGCTCGTGTCGTGAGATGTTGGGTTAAGTCCCGCAACGAGCGCAACCCTCATCCTTAGTTGCCCGCCCGCAAGGGAGGCACCCTAAGGAAACCGCCCTCGATAAGGGGGAGGAAGGTGGGGATGACGTCAAGTCCTCATGGCCTTTATGCCCAGGGCTACACACGTGCTACAATGGCCGGTACAAAGCGTCGCCAACTCGCAAGAGGGAGCCAATCGCCAAAAACCGGTCTCAGTTCGGATTGCAGTCTGCAACTCGACTGCATGAAGCTGGAATCGCTAGTAATCGCGTATC
>OTU_222
AGGGCTTGACATGCAGGTGAAGCGGTGGAAACACCGTGGCCGAGAGGAGCCTGCACAGGTGGTGCATGGCTGTCGTCAGCTCGTGTCGTGAGATGTTGGGTTAAGTCCCGCAACGAGCGCAACCCCTGTCGTATGTTGCCAGCATTAAGTTGGGGACTCATACGAGACTGCCGGCGTCAAGCCGGAGGAAGGTGGGGATGACGTCAAGTCATCATGCCCCTTATGTCCTGGGCTGCACACGTGCTACAATGGCCGATACAACGGGCAGCGATGTCGTGAGACGGAGCGAATCCCTTAAAGTCGGCCCCAGTTCGGATCGAAGGCTGCAACTCGCCTTCGTGAAGTCGGAGTTGCTAGTAATCGCGGATCAGCATG
>OTU_216
TGCCCTTGACATCCTGGGAACCCTGCGGAGACGCGGGGGTGCTTTCGGGAACCCAGAGACAGGTGCTGCATGGCTGTCGTCAGCTCGTGTCGTGAGATGTTGGGTTAAGTCCCGCAACGAGCGCAACCCCTATCCCTTGTTGCCAGCGGGTGAGGCCGGGCACTTCAGGGAGACTGCCGGTGATAAACCGGAGGAAGGTGGGGATGACGTCAAGTCATCATGGCCTTGATGGGCAGGGCGACACACGTGCTACAATGGGCGGTACAACGGGTTGCCAAGCCGCGAGGCGGAGCCAACCCCTGAAAACCGCTCGTAGTCCGGATCGGAGTCTGCAACTCGACTCCGTGAAGTCGGAATCGCTAGTAATCGTGGATC
>OTU_191
TGGGTTTGACATGCACAGGACGCGTCTAGAGATAGGCGTTCCCTTGTGGCCTGTGTGCAGGTGGTGCATGGCTGTCGTCAGCTCGTGTCGTGAGATGTTGGGTTAAGTCCCGCAACGAGCGCAACCCTTGTTCCATGTTGCCAGCGCGTGATGGCGGGGACTCATGGGAGACTGCCGGGGTCAACTCGGAGGAAGGTGGGGATGACGTCAAGTCATCATGCCCCTTATGTCCAGGGCTTCACACATGCTACAATGGCCGGTACAAAGGGCTGCGATGCCGTGAGGTTAAGCGAATCCTAGAAAAGCCGGTCTCAGTTCGGATCGGGGTCTGCAACTCGACCCCGTGAAGTCGGAGTCGCTAGTAATCGCAGATCA
>OTU_903
TGGGCTCGAACGGCTTCTGACGTTGACTGGAAACAGTTGATTTCCCGCAAGGGACAGGAGTCGAGGTGCTGCATGGCTGTCGTCAGCTCGTGTCGTGAGATGTTGGGTTAAGTCCCGCAACGAGCGCAACCCTTGTCCTGTGTTGCAACCCCGCAAGGGGGCACTCTCAGGAGACCGCCAGCGATAAGTTGGAGGAAGGTGGGGATGACGTCAAGTCATCATGGCCTTTATGTCCAGGGCTACACACGTGCTACAATGGCCGGTACAAACCGTTGCTAAGTCGCAAGATGGAGCTAATCGGAGAAAACCGGTCTCAGTTCGGATTGCAGGCTGCAACTCGCCTGCATGAAGCTGGAATCGCTAGTAATGGCATAT
>OTU_627
AGGTCTTGACATCCCTCTGACCGCTCTAGAGATAGGGCTTCCCTTCGGGGCAGAGGAGACAGGTGGTGCATGGTTGTCGTCAGCTCGTGTCGTGAGATGTTGGGTTAAGTCCCGCAACGAGCGCAACCCTTGATCTTAGTTGCCAGCAGGTAAGGCTGGGCACTCTAGGATGACTGCCGGTGACAAACCGGAGGAAGGTGGGGATGACGTCAAATCATCATGCCCCTTATGACCTGGGCTACACACGTACTACAATGGCCGATACAACGGGAAGCGAAGCCGCGAGGCGGAGCCAATCCTACCAAAGTCGGTCTCAGTTCGGATTGCAGGCTGCAACTCGCCTGCATGAAGTCGGAATTGCTAGTAATCGCGGAT
>OTU_452
AAGGCTTGACATGACCAGGACAGCGGCGGAAACGTCGTCTTCTCGCAAGGGACCTGGCCACAGGTGTTGCATGGCTGTCGTCAGCTCGTGTCGTGAGATGTTGGGTTAAGTCCCGCAACGAGCGCAACCCCTACTGTGTGTTGTATCACTCACACGGGACTGCCGAGAGAAACTCGGAGGAAGGTGGGGATGACGTCAAGTCAGCATGGCCCTTACGTCTTGGGCTACACCCACGCTACAATGGCCGGTACAACGGGCTGCGAAACCGCGAGGTGGAGCTAATCCCTGAAAGCCGGTCTCAGTTCGGATTGTAGGCTGCAACTCGCCTACATGAAGCCGGAGTTGCTAGTAACCGCAGGTCAGCATTACTGCGGT
>OTU_1617
TGGGTTTGAATTGCGGTGGACCGCTCCAGAGATGGAGCTTCCCTTCGGGGCTGCCGCGAAGGTGCTGCATGGCTGTCGTCAGCTCGTGTCGTGAGATGTTGGGTTAAGTCCCGCAACGAGCGCAACCCTTACCCCTAGTTGCCAGCGGTTCGGCCGGGAACTCTAGGGGGACTGCCGGTGATAAACCGGAGGAAGGTGGGGATGACGTCAAGTCATCATGGCCTTTATGTCCAGGGCTACACACGTGCTACAATGGGCGGTACAAAGGGCTGCGATACCGCAAGGTGGAGCCAATCCCAAAAAGCTGCCCTCAGTTCGGATTGCAGTCTGCAACTCGACTGCATGAAGGTGGAATCGCTAGTAATCGCGGATCAG
>OTU_380
TACCCTTGACATCCTGCGAATCCCGATGAGAGTTGGGAGTGCCGCAAGGAACGCAGAGACAGGTGCTGCATGGCTGTCGTCAGCTCGTGTTGTGAGATGTTGGGTTAAGTCCCGTAACGAGCGCAACCCTTGTCCTTAGTTGCCATCATTTAGTTGGGGACTCTAAGGAGACCGCCAGTGATGAACTGGAGGAAGGCGGGGACGACGTCAAGTCATCATGGCCTTTATGGGTAGGGCTACACACGTGCTACAATGGGGCGTACAGAGGGTCGCCAACCCGCGAGGGGGAGCCAATCTCTTAAAGCGTCTCGTAGTCCGGATCGGAGTCTGCAACTCGACTCCGTGAAGTCGGAATCGCTAGTAATCGCGAATCAG
>OTU_310
TGCCCTTGACATCCACGGAACTTTCCAGAGATGGATTGGTGCCTTCGGGAACCGTGAGACAGGTGCTGCATGGCTGTCGTCAGCTCGTGTCGTGAGATGTTGGGTTAAGTCCCGCAACGAGCGCAACCCTTGTCCTTAGTTGCCAGCATTCAGTTGGGCACTCTAGGGAGACTGCCGGTGACAAACCGGAGGAAGGTGGGGATGACGTCAAGTCATCATGGCCCTTATGGGCAGGGCTACACACGTGCTACAATGGCCGGTACAAAGGGTCGCGAACCCGCGAGGGGAAGCTAATCTCATAAAGCCGGTCGTAGTCCGGATCGGAGTCTGCAACTCGACTCCGTGAAGTCGGAATCGCTAGTAATCGCAGATCAG
>OTU_393
CGGGTTTGACATACAGGTGGTAGGGATCCGAAAGGTGACCGACCCTTCGGGGAGCCTGTACAGGTGCTGCATGGCTGTCGTCAGCTCGTGTCGTGAGATGTCCGGTTAAGTCCGGTAACGAGCGCAACCCGCGCCGTATGTTACAAGTGTCATACGGGACTGCCGGTATAAAGCCGGAGGAAGGTGCGGATGACGTCAAGTCAGCATGGCCTTTATATCCGGGGCTACACACACGCTACAATGGCCAGTACAATGGGTTGCAAAGCCGCGAGGTAGAGCCAATCCCCAAAGCTGGTCTCAGTTCAGATTGTAGGCTGCAACTCGCCTACATGAAGTCGGAGTTGCTAGTAACCGCAGGACAGCTATACTGCGGTG
>OTU_314
TAAGCTTGACATCCTTTAGACCTCTCCCTAATCGGAGATTTCCCTTCGGGGACTGAAGTGACAGGTGGTGCATGGTTGTCGTCAGCTCGTGTCGTGAGATGTTGGGTTAAGTCCCGCAACGAGCGCAACCCTTGCCTTTAGTTGCCAGCATTAAGTTGGGCACTCTAGAGGGACTGCCAGGGATAACCTGGAGGAAGGTGGGGATGACGTCAAATCATCATGCCCCTTATGCTTAGGGCTACACACGTGCTACAATGGGTGGTACAGAGGGCAGCCAAGTCGTGAGGCGGAGCTAATCCCTTAAAGCCATTCTCAGTTCGGATTGTAGGCTGAAACTCGCCTACATGAAGCTGGAGTTACTAGTAATCGCAGATC
>OTU_265
TGGGCTTGACATGCTGGTGAAAGCCGGTGGAAACATCGGCCCCTCTTCGGAGCGCCAGCACAGGTGCTGCATGGCTGTCGTCAGCTCGTGTCGTGAGATGTTGGGTTAAGTCCCGCAACGAGCGCAACCCTCGCTCCCAGTTGCCAGCGAGTAAAGTCGGGGACTCTGGGGGGACTGCCGGTGTCAAACCGGAGGAAGGTGGGGACGACGTCAAGTCATCATGGCCCTTACGCCCAGGGCGACACACGTGCTACAATGGCCGGTACAACGCGCTGCCAGCCCGTGAGGGTGAGCTAATCGCTAAAAGCCGGTCTAAGTTCGGATTGCAGTCTGTAACTCGACTGCATGAAGCCGGAATCGCTAGTAATCGCGGAT
>OTU_213
AGGGCTTGACATCCTGCGAATCCTGTGGAAACACAGGAGTGCCCTTCGGGGAGCGCAGAGACAGGTGGTGCATGGTTGTCGTCAGCTCGTGTCGTGAGATGTTGGGTTAAGTCCCGCAACGAGCGCAACCCTTGCTCTTAGTTGCCATCACATAATGGTGGGCACTCTAAGGGGACTGCCGGTGACAAACCGGAGGAAGGTGGGGATGACGTCAAATCATCATGCCCTTTATGTCCTGGGCTACACACGTGCTACAATGGCCGGTACAGAGGGTAGCGAAGGGGTGACCTGTAGCCAATCCCACAAAGCCGGCCCAAGTTCGGATTGCAGGCTGCAATTCGCCTGCATGAAGTCGGAATCGCTAGTAATCGCGGA
>OTU_179
TGGGCTTGACATCCGCGGAACCTCTCTGAAAGGAGAGGGTGCCTTCGGGAGCCGCGAGACAGGTGTTGCATGGCTGTCGTCAGCTCGTGTCGTGAGGTGTTGGGTTAAGTCCCGCAACGAGCGCAACCCCTACCGTTAGTTGCCACCAGTTCGGCTGGGCACTCTAGTGGGACTGCCGGTGTTAAACCGGAGGAAGGTGGGGATGACGTCAAGTCCTCATGGCCCTTATGCCCAGGGCTACTCACGTGCTACAATGGCCGGTACAAAGGGTCGCGAACCCGCGAGGGTAAGCCAATCCCAGAAAGCCGGCCTCAGTTCGGATTGGAGTCTGCAATTCGACTCCATGAAGGCGGAATCGCTAGTAATCGCGGATCA
>OTU_317
TGGGCTCGAACGGCTAGTGACAGGGGTGGAAACATCCTTTTCCCGCAAGGGACACTAGTCGAGGTGCTGCATGGCTGTCGTCAGCTCGTGTCGTGAGATGTTGGGTTAAGTCCCGCAACGAGCGCAACCCCTGCCTTTAGTTGCCACCAGGTCAAGCTGAGCACTCTAAAGGGACTGCCGGTGAAAAACCGGAGGAAGGTGGGGATGACGTCAAGTCCTCATGGCCTTTATGTCCAGGGCTACACACGTACTACAATGGGCGGCACAATGAGTTGCAAACCCGCGAGGGGGAGCCAATCTCAAAAAACCGCTCTCAGTTCGGATTGCAGTCTGCAACTCGACTGCATGAAGCTGGAATCGCTAGTAATCGCTGAT
>OTU_919
TAGGCTTGACATATACCGAAAACTCATAGAGATATGGGGTCCGCAAGGGCGGTATACAGGTGGTGCATGGTTGTCGTCAGCTCGTGTCGTGAGATGTTGGGTTAAGTCCCGCAACGAGCGCAACCCTCGTCCCATGTTGCCAGCGCGTTATGGCGGGGACTCATAGGAGACTGCCGGGGTCAACTCGGAGGAAGGTGGGGATGACGTCAAATCATCATGCCCCTTATGTCTAGGGCTGCAAACATGCTACAATGGTCGGTACAAAGGGCTGCGATACCGCAAGGTGGAGCGAATCCCAAAAAGCCGGCCTCAGTTCGGATTGGGGTCTGCAACTCGACCCCATGAAGTCGGAGTCGCTAGTAATCGCAGATCAGC
>OTU_585
TAAGCTTGACATCCCACTGACCTCTCCCTAATCGGAGATTTCCCTTCGGGGACAGTGGTGACAGGTGGTGCATGGTTGTCGTCAGCTCGTGTCGTGAGATGTTGGGTTAAGTCCCGCAACGAGCGCAACCCTTGTCTTTAGTTGCCATCATTAAGTTGGGCACTCTAGAGAGACTGCCGAGGATAACTCGGAGGAAGGTGGGGATGACGTCAAATCATCATGCCCCTTATGCTTAGGGCTACACACGTGCTACAATGGGTGGTACAGAGGGCAGCCAAGCCGTGAGGTGGAGCCAATCCCTTAAAGCCATTCTCAGTTCGGATTGTAGGCTGAAACTCGCCTACATGAAGCTGGAGTTACTAGTAATCGCAGATC
>OTU_685
AAGGCTTGACATACACCAGAACACCCTGGAAACAGGGGACTCTTTGGACACTGGTGTACAGGTGGTGCATGGTTGTCGTCAGCTCGTGTCGTGAGATGTTGGGTTAAGTCCCGCAACGAGCGCAACCCTCGTCGCATGTTGCCAGCACGTTATGGTGGGGACTCATGTGAGACTGCCGGGGTCAACTCGGAGGAAGGTGGGGATGACGTCAAATCATCATGCCCCTTATGTCTTGGGCTTCACGCATGCTACAATGGCCGGTACAAAGGGCTGCGATGTCGTAAGGCGGAGCGAATCCCAAAAAGCCGGTCTCAGTTCGGATTGAGGTCTGCAACTCGACCTCATGAAGTCGGAGTCGCTAGTAATCGCAGATCA
>OTU_1877
TGGGTTTGACATATGGAGTAATCCCTCAGAGATGGGGGGTCCGTAAGGGCTCCATACAGGTGGTGCATGGCTGTCGTCAGCTCGTGTCGTGAGATGTTGGGTTAAGTCCCGCAACGAGCGCAACCCTCGTCTTATGTTGCCAGCACGTCATGGTGGGGACTCATAAGAGACTGCCGGGGTCAACTCGGAGGAAGGTGGGGATGACGTCAAGTCATCATGCCCCTTATGTCCAGGGCTTCACGCATGCTACAATGGCCGGTACAAAGGGCTGCGATACCGCAAGGTGGAGCGAATCCCAAAAAGCCGGTCTCAGCTCGGATTGGGGTCTGCAACTCGACCCCATGAAGTCGGAGTCGCTAGTAATCGCGAATCAGA
>OTU_316
TGGGTTTGAACTGCGGTGGACGTCTCCGGAGACGGAGATTCCCTTCGGGGCTGCCGTGGAGGTGCTGCATGGCTGTCGTCAGCTCGTGTCGTGAGATGTTGGGTTAAGTCCCGCAACGAGCGCAACCCCTACCCTTAGTTGCCAGCGGTTCGGCCGGGAACTCTAGGGGGACTGCCGGTGATAAACCGGAGGAAGGTGGGGATGACGTCAAGTCATCATGGCCTTTATGTCCAGGGCTACACACGTGCTACAATGGGCGGTACAAAGGGTCGCGATACCGCGAGGTGGAGCCAATCCCAAAAAGCCGTCCTCAGTTCGGATTGCAGTCTGCAACTCGACTGCATGAAGGTGGAATCGCTAGTAATCGCGGATCAG
>OTU_228
TGGGTTTGACATGACCGTGTAACTCCTGGAAACAGGAGCCCCTAGCAATAGGCGCGGCCACAGGTGGTGCATGGCTGTCGTCAGCTCGTGTCGTGAGATGTTGGGTTAAGTCCCGCAACGAGCGCAACCCCTGTCCTATGTTGCCAGCGGGTAATGCCGGGGACTCATAGGATACTGCCGGTGACAAACCGGAGGAAGGTGGGGATGACGTCAAGTCAGCATGCCCCTTATGTCCAGGGCTACAAACGTGCTACAATGGTCGGTACAAAGGGCTGCAATACCGCGAGGTGGAGCGAATCCCAAAAAGCCGATCCCAGTTCGGATTGGAGGCTGAAACTCGCCTCCATGAAGTCGGAGTTGCTAGTAATCGCAGAT
>OTU_277
AAGTCTTGACATCCCTTGCACGCTCTAGAGATAGAGTTTTCCCCTTCGGGGGACAAGGTGACAGGTGGTGCATGGTTGTCGTCAGCTCGTGTCGTGAGATGTTGGGTTAAGTCCCGCAACGAGCGCAACCCTTGATCTTAGTTGCCAGCATTTAGTTGGGCACTCTAAGGTGACTGCCGGTGACAAACCGGAGGAAGGTGGGGATGACGTCAAATCATCATGCCCCTTATGACTTGGGCTACACACGTGCTACAATGGGTGATACAAAGGGTTGCGAAGTCGCGAGACGGAGCTAATCCCATAAAGTCACTCTCAGTTCGGATTGCAGGCTGCAACTCGCCTGCATGAAGTCGGAATCGCTAGTAATCGCAGATC
>OTU_1868
TGGGCTTGACATCTGCGGAACCCTGTGGAAACACGGGGGTGCCTTCGGGAGCCGCAAGACAGGTGCTGCATGGCTGTCGTCAGCTCGTGTCGTGAGATGTTGGGTTAAGTCCCGCAACGAGCGCAACCCCTATCACTAGTTGCCATCATTCAGTTGGGCACTCTAGTGAGACTGCCGGTGTTAAACCGGAGGAAGGTGGGGATGACGTCAAGTCCTCATGGCCCTTATGTCCAGGGCTACACACGTGCTACAATGGCCGGTACAAAGAGTTGCGATACCGCGAGGTGGAGCTAATCTCACAAAGCCGGTCTCAGTTCGGATTGGAGTCTGCAACTCGACTCCATGAAGTTGGAATCGCTAGTAATCGCGGATCAG
>OTU_226
AGGTCTTGACATCCCCTGACAACCCTGGAGACAGGGCGTTCCCCCTTCGGGGGGACAGGGTGACAGGTGGTGCATGGTTGTCGTCAGCTCGTGTCGTGAGATGTTGGGTTAAGTCCCGCAACGAGCGCAACCCTCGCCCCTAGTTGCCAGCATTCAGTTGGGCACTCTAGGGGGACTGCCGGTGACAAACCGGAGGAAGGTGGGGATGACGTCAAATCATCATGCCCCTTATGACCTGGGCTACACACGTGCTACAATGGGCGGTACAAAGGGCTGCGAACCCGCGAGGGGGAGCCAATCCCAAAAAGCCGCTCTCAGTTCGGATTGCAGGCTGCAACTCGCCTGCATGAAGCCGGAATCGCTAGTAATCGCGGA
>OTU_530
TGGGTTTGAAAGGCTCTGTAAACCGGTGAAAGCCGGCTAGTGTAGCAATACACGCGGAGTACAGGTGCTGCATGGCTGTCGTCAGCTCGTGCCGTGAGGTGTTAGGTTAAGTCCTGCAACGAGCGCAACCCCTGCACTTAGTTGCCATCAGGTCATGCTGGGCACTCTAGGTGGACTGCCTGCGCAAGCAGCGAGGAAGGCGGGGATGACGTCAAGTCCTCATGGCCCTTACACCCAGGGCTACACACGTGCTACAATGGCCGCTACAATGGGTTGCAAGGACGCAAGTCGGAGCTAATCCCTGAAAAGCGGTCTCAGTTCGGATTGTGGGCTGCAACTCGCCCGCATGAAGCTGGAATTGCTAGTAATCGCGGA
>OTU_648
AGGGCTTGACATCCCGCTGACCGGTGCAGAGATGCGCCTTTCCCTTCGGGGACAGCGGTGACAGGTGGTGCATGGTTGTCGTCAGCTCGTGTCGTGAGATGTTGGGTTCAGTCCCGCAACGAGCGCAACCCTTGCCCTTAGTTGCCAGCGGGTTAGGCCGGGCACTCTAAGGGGACAGCCGGTGAAAGCCGGAGGAAGGTGGGGATGACGTCAAATCATCATGCCCCTTATGCCCTGGGCTACACACGTGCTACAATGGCCGGTACAATGGGCTGCGAACCCGCGAGGGGGAGCCAATCCCAAAAAGCCGGTCTCAGTTCGGATCGCAGGCTGCAACTCGCCTGCGTGAAGCCGGAATCGCTAGTAATCGCGGAT
>OTU_203
TGGGTTTGACATCCCGGGAATCTCCTAGAAATAGGAGAGTGCCCTTCGGGGAGCCCGGAGACAGGTGCTGCATGGCTGTCGTCAGCTCGTGTCGTGAGATGTTGGGTTAAGTCCCGCAACGAGCGCAACCCCTATCTTTAGTTACCATCATTCAGTTGGGGACTCTAAAGATACTGCCCCGGTCAACGGGGAGGAAGGTGGGGATGACGTCAAGTCCTCATGGCCTTTATGCCCAGGGCTACACACGTGCTACAATGGACTGTACAAAGGGTTGCAAGCCTGCGAAGGTGAGCTAATCCCAGAAAGCAGTTCGTAGTTCGGATTGGAGTCTGCAACTCGACTCCATGAAGCTGGAATCGCTAGTAATCGCGGATC
>OTU_172
TGGGCTTGAACGGCCGGTGGTACGGACCCGAAAGGGCGAGGACCCAGGTTTCCTGGGAGCCGGCAGAGGTGCTGCATGGCTGTCGTCAGCTCGTGTCGTGAGATGTTGGGTTAAGTCCCGCAACGAGCGCAACCCCTGTGTTTAGTTGCCAGCGAGTCATGTCGGGCACTCTAAGCAGACTGCCTCGGATAACGGGGAGGAAGGTGGGGATGACGTCAAGTCAGCATGGCCTTTATGTCCAGGGCCACACACGTGCTACAATGGGCGGTACAAAGGGATGCAAAGCCGCGAGGTAGAGCTAATCCCCAAAACCGTTCTCAGTTCAGATTGGAGGCTGCAACTCGCCTCCATGAAGGCGGAATCGCTAGTAATCGC
>OTU_1458
AAGGCTTGACATGACCAGGAAGTCGGCGGAAACGTCGGTGCCTCGCAAGGGGCCTGGCCACAGGTGTTGCATGGCTGTCGTCAGCTCGTGTCGTGAGATGTTGGGTTAAGTCCCGCAACGAGCGCAACCCCTACTGTGTGTTGTATCACTCACACGGGACTGCCGAGAGAAACTCGGAGGAAGGTGGGGATGACGTCAAGTCAGCATGGCCCTTACGTCCTGGGCTACACCCACGCTACAATGGCCGGTACAACGGGCAGCTAAACCGCGAGGTGGAGCTAATCCCAAAAGCCGGTCTCAGTTCGGATCGAAGGCTGCAACTCGCCTTCGTGAAGTCGGAGTCGCTAGTAATCGCAGATCAGCAACGCTGCGGTG
>OTU_358
TGGGCTAGACAACATCGGACACTCCTGGAAACAGGAGCTTCCCGCAAGGGACCGGTGGTTCAGGTGCTGCATGGCTGTCGTCAGCTCGTGTCGTGAGATGTTGGGTTAAGTCCCGCAACGAGCGCAACCCCTGTCCCTAGTTGCTACCATTTAGTTGAGCACTCTAGGGAGACTGCCCGTGTTAAACGGGAGGAAGGTGGGGATGACGTCAAGTCCTCATGGCCCTTATGTCCAGGGCTACACACGTGCTACAATGGGCGGTACAAAGGGCTGCAAACCCGCGAGGGGGAGCCAATCCCAAAAAGCCGCTCTCAGTTCAGATTGGAGTCTGCAACCCGACTCCATGAAGGCGGAATCGCTAGTAATCGCGGATCA
>OTU_122
TAGGTTTGACATGTAGCTGAAAGTCTCAAGAAACTGGGACCCTTCTTCGGAACAGCTACACAGGTGCTGCATGGCTGTCGTCAGCTCGTGTCGTGAGATGTTGGGTTAAGTCCCGCAACGAGCGCAACCCTTGCCCCGTGTTACTAACAGGTCATGCTGAGGACTCTCGGGGGACTGCCGGCGTCAAGCCGGAGGAAGGTGGGGACGACGTCAAGTCATCATGGCCCTTACGCCTAGGGCGACACACGTGCTACAATGGCCACGACAGAGGGCAGCAAAGCGGCAACGTGGAGCGAATCCCAGAAACGTGGTCTAAGTTCGGATTGTGGGCTGCAACTCGCCCACATGAAGCCGGAATCGCTAGTAATCGCGGAT
>OTU_854
TGGGCTTGACATATTTCGGACCCCCCTGGAAACAGGGGTTCCCTTCGGGGCCGTTATACAGGTGGTGCATGGCTGTCGTCAGCTCGTGTCGTGAGATGTTGGGTTAAGTCCCGCAACGAGCGCAACCCCCGTCGCATGTTGCCAGCATTTAGTTGGGGACTCATGCGAGACTGCCGGTGACAAACCGGAGGAAGGTGGGGATGACGTCAAGTCATCATGCCCCTTATGTCCAGGGCTACACACGTGCTACATTGGCGCGTACAGAGGGCTGCGATACCGCGAGGTGGAGCGAATCCCTTAAAGCGCGTCTCGGTTCGGATTGCAGGCTGAAACTCGCCTGCATGAAGGCGGAGTTGCTAGTAATCGCGGATCAGC
>OTU_583
AGCCCTTGACATGCCTCGTACGGGCCGGAGAGATCCGGTTCATCGGTTCGGCCGGCGGGGACACAGGTGCTGCATGGCTGTCGTCAGCTCGTGTCGTGAGATGTTGGGTTAAGTCCCGCAACGAGCGCAACCCCCATCCGCAGTTGCCATCGGGTTGAGCCGGGCACTCTGCGGAAACTGCCGGTGACAAGCCGGAGGAAGGCGGGGATGACGTCAAGTCCTCATGGCCCTTATGGGCTGGGCTACACACGTGCTACAATGGCGGTGACAGAGGGGAGCGAGGGTGCGAGCCCGAGCCAATCTCGAAAAGCCGTCTCAGTTCGGATTGCTCTCTGCAACTCGAGAGCATGAAGTCGGAATCGCTAGTAATCGCGG
>OTU_753
TGGGCTTGACATGTTCGTGACCGGTGTGGAAACACACCTTTCCTTCGGGACACGATCACAGGTGGTGCATGGCTGTCGTCAGCTCGTGTCGTGAGATGTTGGGTTAAGTCCCGCAACGAGCGCAACCCCTGTCCTATGTTGCCAGCATTCAGTTGGGGACTCATGGGAGACTGCCGGTGACAAACCGGAGGAAGGTGGGGATGACGTCAAGTCCTCATGCCCCTTATGTCCAGGGCTACACACGTGCTACATTGGCGCGTACAGAGGGATGCAATACCGCGAGGTGGAGCGAATCCCAGAAAGCGCGTCTCGGTTCGGATTGGAGGCTGCAACTCGCCTCCATGAAGTTGGAGTTGCTAGTAATCGCGAATCAGC
>OTU_945
TGGGTTTGAAGATCAGTGGATCGGGGGCGAAATCTCCCTTCCCCGCAAGGGGCCGCTGGTTAGGTGCTGCATGGCTGTCGTCAGCTCGTGTCGTGAGATGTTGGGTTAAGTCCCGCAACGAGCGCAACCCCTGCTGCTAGTTGCCAACGGTTCGGCCGGGCACTCTAGTGGGACTGCCGGTGATAAACCGGAGGAAGGTGGGGATGACGTCAAGTCCTCATGGCCTTTATGTCCAGGGCTACACACGTGCTACAATGGCCGGTACAAAGCGCTGCAAAAACGCAAGTTCGCGCAAATCGCAAAAAACCGGTCTCAGTTCGGATTGGGGTCTGCAACTCGACCCCATGAAGCTGGAATCGCTAGTAATCGCGGATC
>OTU_344
GGGGTTCGAACTGTACGGGACAGCTCTAGAGATAGAGTCTTCCTTCGGGACCCGTATAGAGGTGCTGCATGGCTGTCGTCAGCTCGTGTCGTGAGATGTTGGGTTAAGTCCCGCAACGAGCGCAACCCCTGCCTCCTGTTGCCATCGGGTAATGCCGGGCACTCTGGAGGTACTGCCGGCGATAAGCCGGAGGAAGGTGGGGATGACGTCAAGTCCTCATGGCCTTTATGCCCCGGGCTACACACGTGCTACAATGGCTGGTACAAAGGGTCGCAAAAGCGTGAGCTGGAGCTAATCCCAGAAAACCAGTCCCAGTTCGGATTGCAGTCTGCAACTCGACTGCATGAAGCTGGAATCGCTAGTAATCGCGGATCA
>OTU_658
CAGGCTTGACATGCAGTGGACAGCGCCAGAAATGGCGTCTTCCTTCGGGACCGCTGCACAGGTGCTGCATGGCTGTCGTCAGCTCGTGCCGTGAGGTGTTGGGTTAAGTCCCGCAACGAGCGCAACCCTTATCGTTAGTTGCCAACACGTAATGGTGGGAACTCTAGCGAGACTGCCTGGGTTAACCAGGAGGAAGGTGAGGATGACGTCAAGTCCGCATGGCCCTTATGTCTGGGGCTACACACGTGCTACAATGGTCGGTACAGAAGGCGGCGAAACCGCGAGGTGGAGCAAATCCCTAAAACCGATCTCAGTTCAGATTGTAGTCTGCAACTCGGCTACATGAAGACGGAATTGCTAGTAATGGCGAGTCAG
>OTU_1294
TGGGTTTGACATCCCGCGCTACACCATGAAAGTGGTGGTTCCCGTAAGGGACGCGGTGACAGGTGCTGCATGGCTGTCGTCAGCTCGTGTCGTGAGATGTTGGGTTAAGTCCCGCAACGAGCGCAACCCTTGCCATTAGTTGCCAGCATTAAGTTGGGCACTCTAATGGGACCGCTTGCCGATAAGGCAGAGGAAGGTGGGGATGACGTCAAGTCCGCATGGCCCTTAAGCCCAGGGCTACACACGTACTACAATGGCCGGTACAGAGCGAGCAGAGTCGCGAGACGAAGCATAATCGCAAAAAGCCGGTCTCAGTTCGGATTGCAGTCTGCAACTCGACTGCATGAAGCCGGAATCGCTAGTAATCGCGGATCA
>OTU_751
AAGGTTTGACATACACCGGAAAGCTCTGGAGACAGAGCCCTCCTTTGGACTGGTGTACAGGTGGTGCATGGCTGTCGTCAGCTCGTGTCGTGAGATGTTGGGTTAAGTCCCGCAACGAGCGCAACCCTTGTTCCATGTTGCCAGCACGCCCTTTGGGGTGGTGGGGACTCATGGGAGACTGCCGGGGTCAACTCGGAGGAAGGTGGGGATGACGTCAAGTCATCATGCCCCTTATGTCTTGGGCTGCAAACATGCTACAATGGTCGGTACAGAGGGTTGCGATACCGTGAGGTGGAGCGAATCCCTAAAAGCCGATCTCAGTTCGGATTGGGGTCTGCAACTCGACCCCATGAAGTCGGAGTCGCTAGTAATCGC
>OTU_1193
AAGGCTTGACATCCTACGAATCCTTAGGAAACTAGGGAGTGCCCTTTGGGGAGCGTAGAGACAGGTGGTGCATGGTTGTCGTCAGCTCGTGTCGTGAGATGTTGGGTTAAGTCCCGCAACGAGCGCAACCCCTATATTTAGTTGCTAACAGGTAGAGCTGAGCACTCTAGATAGACTGCCGGTGATAAACCGGAGGAAGGTGGGGATGACGTCAAATCATCATGCCCCTTATGTCTTGGGCTACACACGTGCTACAATGGCCGGTACAGACGGAAGCGAAGCTGTGAAGTGGAGCAAATCCGAGAAAGCCGGTCTCAGTTCGGATTGTTCTCTGCAACTCGAGAACATGAAGTCGGAATCGCTAGTAATCGCAGG
>OTU_1389
AGGTCTTGACATCCAACTAACGAAGCAGAGATGCATCAGGTGCCCTTCGGGGAAAGTTGAGACAGGTGGTGCATGGTTGTCGTCAGCTCGTGTCGTGAGATGTTGGGTTAAGTCCCGCAACGAGCGCAACCCTTGACTTTAGTTGCCAGCAGGTTGAGCTGGGCACTCTAGAGTGACTGCCGGTGACAAACCGGAGGAAGGTGGGGATGACGTCAAATCATCATGCCCCTTATGACCTGGGCTACACACGTACTACAATGGCCGGTACAACGGGAAGCGAAGCCGCGAGGCGGAGCCAATCCCAGCAAAGCCGGTCTCAGTTCGGATTGCAGGCTGCAACTCGCCTGCATGAAGTCGGAATTGCTAGTAATCGCG
>OTU_796
AGGTCTTGACATCCCTCTGACCGATCTAGAGATAGATCTTCCCTTCGGGGCAGAGGAGACAGGTGGTGCATGGTTGTCGTCAGCTCGTGTCGTGAGATGTTGGGTTAAGTCCCGCAACGAGCGCAACCCTTATTCTTAGTTGCCAGCATTGAGTTGGGCACTCTAAGGAGACTGCCGGTGACAAACCGGAGGAAGGTGGGGATGACGTCAAATCATCATGCCCCTTATGACCTGGGCTACACACGTGCTACAATGGCTGGTACAGAGGGCAGCGAGACCGCGAGGTTAAGCGAATCCCTTAAAGCCAGTCTCAGTTCGGATCGCAGGCTGCAACTCGCCTGCGTGAAGTCGGAATTGCTAGTAATCGCGGATCAG
>OTU_556
CAGACTTGACATGCACGGGAAAGCCGGGGAAACTCGGCCCCCTTCGGGTCCGTGCACAGATGTTGCATGGCTGTCGTCAGCTCGTGTCGTGAGATGTTGGGTTAAGTCCCGCAACGAGCGCAACCCTCGTGGCATGTTGCCAATCATGCCAGACTGCCGGTACAAGCCGGAGGAAGGTGGGGATGATGTCAAGTCCGCATGGCTCCTACGTCTGGGGCTACACACACGCTACAATGGCCGGGACAGAGCGCCGCCACGGGGCGACCCGGAGCGAATCGCAAAACCCGGTCTCAGTTCGGATGGCAGGCTGCAACCCGCCTGCCTGAAGTCGGAGTTGCTAGTAACCGCGTGTCAGCATAGCGCGGTGAATACGTT
>OTU_1380
TGGACTCGAAATGCAGTTGACCGTCTCAGAGATGAGGCTTTCCCGCAAGGGACGGCTGCATAGGTGCTGCATGGCTGTCGTCAGCTCGTGTCGTGAGATGTTGGGTTAAGTCCCGCAACGAGCGCAACCCTCATCCTTAGTTGCACGTCCGCAAGGAATGCACCCTAAGGAAACCGCCCTCGATAAGGGGGAGGAAGGTGGGGATGACGTCAAGTCCTCATGGCCTTTATGCCCAGGGCTACACACGTGCTACAATGGCCGGTACAGAGCGTCGCGAACTCGCGAGAGGGAGCCAATCGCTAAAAACCGGTCTCAGTTCGGATTGGGGTCTGCAACTCGACCCCATGAAGTCGGAGTCGCTAGTAATCGCAGATC
>OTU_953
TGGACTTGACATCCCTCGGACAGCTATTTAACAGGAGCCTTCCCTTCGGGGACCGAGGTGACAGGTGGTGCATGGTTGTCGTCAGCTCGTGTCGTGAGATGTTGGGTTAAGTCCCGCAACGAGCGCAACCCTTGTCTTTAGTTGCCAGCAGGTTAAGCTGGGCACTCTAGGGAGACTGCCGGGGATAACTCGGAGGAAGGTGGGGATGACGTCAAATCATCATGCCCCTTATGTTCAGGGCTACACACGTGCTACAATGGCCGATACAACGGGCAGCCAAGGAGTAATCCGGAGCGAATCCTTTAAAATCGGTCCCAGTTCGGATTGTGGGCTGAAACTCGCCCACATGAAGTCGGAGTTGCTAGTAATCGCGGA
>OTU_1222
TACTCTTGACATCCTCGGAATCCTCTAGAGATAGAGGAGTGCCTTCGGGGACCGAGAGACAGGTGCTGCATGGCTGTCGTCAGCTCGTGTCGTGAGATGTTGGGTTAAGTCCCGTAACGAGCGCAACCCTCGTCCTTAGTTGCCAGCACATTATGGTGGGAACTCTAAGGAGACCGCCGGTGATAAACCGGAGGAAGGTGGGGATGATGTCAAGTCATCATGGCCCTTACGAGTAGGGCTACACACGTGCTACAATGGGCGGTACAAAGGGTTGCCAAACCGCGAGGTGGAGCTAATCCCAAAAAGCCGTTCATAGTCCGGATTGGAGTCTGCAACTCGACTCCATGAAGTCGGAATCGCTAGTAGTCGCGAATC
>OTU_860
TAGGCTCGAAGTGCAGATGATCGTCGGCGAAAGTCGATTTCCGCAAGGACGTCTGTAGAGGTGCTGCATGGCTGTCGTCAGCTCGTGTCGTGAGATGTTGGGTTAAGTCCCGCAACGAGCGCAACCCTTGTTCTCTGTTGCCATCAGGTCAAGCTGGGCACTCTGAGAAGACTGCCGGTGACAAACCGGAGGAAGGTGGGGATGACGTCAAGTCAGCATGGCCTTTATGTCTAGGGCTACACACGTGCTACAATGGCCGGTACAAAGCGCCGCAAACTCGCAAGGGTGAGCTAATCGCAGAAAGCCGGTCTCAGTTCGGATTGCAGGCTGCAACTCGCCTGCATGAAGTTGGAATCGCTAGTAATCGCGGATCAG
>OTU_1070
AGGGCTTGACATCCCTCGCTACCTCGGAAACGAGGTGTTCCCTTCGGGGGCGAGGAGACAGGTGGTGCATGGTTGTCGTCAGCTCGTGTCGTGAGATGTTGGGTTAAGTCCCGCAACGAGCGCAACCCCTACACTGTGTTGCCAGCACGTAATGGTGGGGACTCACAGAGGACTGCCGGTGACAAACCGGAGGAAGGTGGGGACGACGTCAAATCATCATGCCCCTTATGTCCTGGGCTACACACGTGCTACAATGGTCGGTACAGACGGAAGCGAACCCGCGAGGGGGAGCGGATCCGAGAAAGCCGATCTCAGTTCGGATTGCAGGCTGCAACTCGCCTGCATGAAGTCGGAATCGCTAGTAATCGCAGGTCA
>OTU_767
CGGTCTTGACATCCGGGGAATCCCGCGGAAACGTGGGAGTGCCCCCTCACGGGGGAACCTCGAGACAGGTGCTGCATGGCTGTCGTCAGCTCGTGCTGTGAGGTGTTCGGTTAAGTCCGGCAACGAGCGCAACCCCTGTCGCTAGTTACCAGCATTCAGTTGGGGACTCTAGCGAGACTGCCGGTGACAAACCGGAGGAAGGTGGGGATGACGTCAAGTCCTCATGGCCCTTATGACCGGGGCTACACACGTGCTACAATGGTCGGTACAGAGGGCTGCCAAGTCGCGAGACGGAGCCAATCCCTTAAAGCCGATCGTAGTCCGGATCGGAGTCTGCAACTCGACTCCGTGAAGTCGGAATCGCTAGTAATCGCG
>OTU_1678
TGGGCTTGAACTGCAGTGGACCGGTATAGAGATATGCCTTTTCGCAAGAACTGCTGCAGAGGTGCTGCATGGCTGTCGTCAGCTCGTGTCGTGAGATGTTGGGTTAAGTCCCGCAACGAGCGCAACCCTTACCCGTAGTTGCCAGCGGTTCGGCCGGGAACTCTACGGGGACTGCCCGGGTTAACCGGGAGGAAGGTGGGGATGATGTCAAGTCCTCATGGCCCTTATGTCCAGGGCTACACACGTGCTACAATGGGCGGTACAAACCGTTGCAAAGCCGCGAGGTGGAGCTAATCGGAGAAAGCCGTCCTCAGTTCGGATTGCAGTCTGCAACTCGACTGCATGAAGTTGGAATCGCTAGTGATCGTGTATCAG
>OTU_1165
TGGCCTTGACATGTCGCGTGAAAGCCGATGAAAGTCGGTGACGGTCCGAAAGGATGCTGGGGCGACACAGGTGCTGCATGGTTGTCGTCAGCTCGTGTCGTGAGATGTTGGCTTAAGTGCCGCAACGAGCGCAACCCCTGTGGTTAGTTGCTAATCACGCGCAAGCGTGGTGCACTCTAACCAGACTGCCCCGATTCATATCTGGGAGGAAGGTGGGGATGACGTCAAATCAGTATGGCCCTTACGGCCAGGGCTGCACACGTGCTACAATGCCCAGTACAGAGGGACGCAAGACCGCGAGGTGGAGCAAATCCCCCAAAACTGGGCTCAGTTCAGATTGAAGGCTGCAACTCGCCTTCATGAAGCTGGAATCGC
>OTU_1404
CAGGCTCGAAATGCTAGGGCCGGCGGTGGAAACACCGTCTCTTCCCTTCGGGGAAGTCCTAGTATAGGTGCTGCATGGCTGTCGTCAGCTCGTGTCGTGAGATGTTGGGTTAAGTCCCGCAACGAGCGCAACCCTTGTCGTTAGTTACCAGCGGTTAAAGCCGGGGACTCTAGCGAGACTGCCCGTGATAAACGGGAGGAAGGTGGGGATGACGTCAAGTCCTCATGGCCCTTACGTCTGGGGCTACACACGTGCTACAATGGCCGGTACAGAGAGAGGCGAAGCCGCGAGGTGGAGCTAACCTTCAAAACCGGTCTCAGTTCGGATCGGAGTCTGCAATTCGACTCCGTGAAGCTGGAATCGCTAGTAATCGCG
>OTU_1401
TGGGCTTGACATGTAGAGGCCAGGGTTAGAGATAACCCTTCGTCTTCGGACGTCTCTGCACAGGTGCTGCATGGCTGTCGTCAGCTCGTGCCGTGAGGTGTTGGGTTAAGTCCCGCAACGAGCGCAACCCCTGTCCCTAGTTGCCATCGGGTCATGCCGGGAACTCTAGGGAGACTGCCTCGGTCAACGAGGAGGAAGGTGGGGATGACGTCAAGTCATCATGGCCCTTACGTCCAGGGCGACACACGTGCTACAATGCCTGGTACAACGCGTCGCGAACTCGCAAGAGGGAGCCAATCGCCAAAAGCCGGGCTAAGTTCGGATTGTCGTCTGCAACTCGACGGCATGAAGCCGGAATCGCTAGTAATCGCGGAT
>OTU_279
AGCCCTTGACATCCCGGTCGCGGTTTCCAGAGATGGGAGCCTTCAGTTCGGCTGGACCGGTGACAGGTGCTGCATGGCTGTCGTCAGCTCGTGTCGTGAGATGTTGGGTTAAGTCCCGCAACGAGCGCAACCCTCGCCCTTAGTTGCCATCATTCAGTTGGGCACTCTAAGGGGACTGCCGGTGATAAGCCGAGAGGAAGGTGGGGATGACGTCAAGTCCTCATGGCCCTTACGGGCTGGGCTACACACGTGCTACAATGGTGGTGACAATGGGCAGCGAGGCCGCGAGGCCAAGCTAATCTCAAAAAGCCATCTCAGTTCGGATTGCACTCTGCAACTCGGGTGCATGAAGTTGGAATCGCTAGTAATCGCAGA
>OTU_210
GGGGTTTGAACTGTACGGGACAGCTGCAGAGATGCAGTTTTCCTTCGGGACCCGTATAGAGGTGCTGCATGGCTGTCGTCAGCTCGTGTCGTGAGATGTTGGGTTAAGTCCCGCAACGAGCGCAACCCTTGCCTCCTGTTGCTAACAGGTAATGCTGAGAACTCTGGAGAGACTGCCGGTGATAAACCGGAGGAAGGTGGGGATGACGTCAAGTCCTCATGGCCTTTATGCCCCGGGCTACACACGTGCTACAATGGCTGGTACAAAGGGTCGCAAAACCGTGAGGTGGAGCTAATCCCAGAAAGCCAGTCCCAGTTCGGATTGGAGTCTGCAACTCGACTCCATGAAGTTGGAATCGCTAGTAATCGCGGATCA
>OTU_636
AGGGCTTGACATGGTCAGGAATCCGGCGGAAACGTCGGCGTCCCGCAAGGGACCTGATCACAGGTGTTGCATGGCTGTCGTCAGCTCGTGTCGTGAGATGTTGGGTTAAGTCCCGCAACGAGCGCAACCCCTACTGTGTGTTGTATCACTCACACGGGACTGCCGAGAGAAACTCGGAGGAAGGCGGGGATGACGTCAAGTCAGCATGGCCCTTACGTCCTGGGCTACACCCACGCTACAATGGCCGGTACAACGGGCTGCGAAACCGCGAGGTGGAGCCAATCCCTTAAAGCCGGTCTCAGTTCGGATCGCAGGCTGCAACTCGCCTGCGTGAAGCCGGAGTTGCTAGTAACCGCCGGTCAGCATACGGCGGTG
>OTU_728
AAGGCTTGACATGTAGGGAAAAGCCGTAGAGATACGGTGTCCTTCGGGGTCCTACACAGGTGGTGCATGGCTGTCGTCAGCTCGTGTCGTGAGATGTTGGGTTAAGTCCCGCAACGAGCGCAACCCTTGTCCTATGTTGCCAGCGGGTTATGCCGGGGACTCGTAGGAGACTGCCGGGGTCAACTCGGAGGAAGGTGGGGATGACGTCAAGTCATCATGCCCCTTACGTCTTGGGCTGCAAACATGCTACAATGGCTGGTACAAAGGGCTGCGAACTCGCGAGAGTGAGCGAATCCCATAAAGCCAGTCTCAGTTCGGATCGTAGTCTGCAACTCGACTGCGTGAAGTCGGAGTCGCTAGTAATCGCAGATCAGC
>OTU_952
TGGTCTTGACATCCTCGGAACCTCTCAGAGATGAGGGGGTGCCCGCAAGGGAACCGAGAGACAGGTGCTGCATGGCTGTCGTCAGCTCGTGTCGTGAGATGTTGGGTTAAGTCCCGCAACGAGCGCAACCCTCGCCTTTAGTTGCCACGCAAGTGGATCTCTAGAGGGACTGCCGGTGTTAAACCGGAGGAAGGTGGGGATGACGTCAAGTCCTCATGGCCTTTATGACCAGGGCTACACACGTGCTACAATGGCCGGTACAACGCGTCGCCAACCCGCGAGGGGGAGCTAATCGCATAAAACCGGTCTCAGTTCAGATTGGAGTCTGCAACTCGACTCCATGAAGGCGGAATCGCTAGTAATCGCGGATCAGCA
>OTU_2157
AGGGCTTGACATTGAGTGAAAGATCTAGAGATAGATCCCTCCCTTCGGGGACACAAAAACAGGTGGTGCATGGCTGTCGTCAGCTCGTGTCGTGAGATGTTGGGTTAAGTCCCGCAACGAGCGCAACCCCTATCTTTTGTTGCCAGCACGTAATGGTGGGAACTCAAGAGAGACAGCCGTCGTAAGACGGAGGAAGGCGGGGATGACGTCAAGTCATCATGCCCCTTATGTCCTGGGCTACACACGTACTACAATGGGCTCTAATAGAGGGAAGCAAAGCCGCGAGGTGGAGCAGATCCCAAAAACGAGCTCTCAGTTCGGATCGCAGGCTGCAACTCGCCTGCGTGAAGTCGGAATCGCTAGTAATCGCAGATC
>OTU_649
TAGGCTTGACATATACCGAAAACCTGCAGAGATGTAGGGTCCGCAAGGGCGGTATACAGGTGGTGCATGGTTGTCGTCAGCTCGTGTCGTGAGATGTTGGGTTAAGTCCCGCAACGAGCGCAACCCTCGTCCTATGTTGCCAGCGGATAATGCCGGGGACTCATAGGAGACTGCCGGGGTCAACTCGGAGGAAGGTGGGGATGACGTCAAATCATCATGCCCCTTATGTCTAGGGCTGCACGCATGCTACAATGGTCGGTACAAAGGGCTGCGATACCGCGAGGTGGAGCGAATCCCAAAAAGCCGGCCTCAGTTCGGATTGGGGTCTGCAACTCGACCCCATGAAGTCGGAGTCGCTAGTAATCGCAGATCAGC
>OTU_407
AGGGATTGACAGGCCGGTAGTAGTGAAGCGAAAGCGGAACGACCCTTCGGGGAGCCGGCACAGGTGATGCATGGCTGTCGTCAGCTCGTGCCGTGAGGTGTTTGGTTAAGTCCACTAACGAGCGCAACCCTTAGCGCCAGTTATACGTGTCTGGCGCGACTGCCGGTATTAAGCCGGAGGAAGGTGGGGATGACGTCAAGTCAGCATGTCCTTTATACCCTGGGCGACACACACGCTACAATGGCCGGTACAATGGGTCGCCAAGCCGTGAGGCGGAGCCAATCCTATCAAAGCCGGTCTCAGTTCGGATTGCAGGCTGCAACCCGCCTGCATGAAGTCGGAGTTGCTAGTAACCGCAGGACAGCTATACTGCGG
>OTU_298
CAGGCTCGAACGGCAAGGGACATCCGGCGAAAGTCGGCTTCCGCAAGGACTCTTGTCGAGGTGCTGCATGGCTGTCGTCAGCTCGTGTCGTGAGATGTTGGGTTAAGTCCCGCAACGAGCGCAACCCTTGTCCTCTGTTGCCATCACGTTATGGTGGGCACTCTGAGGAGACTGCCGGTGACAAACCGGAGGAAGGTGGGGATGACGTCAAGTCAGCATGGCCTTTATGTCTGGGGCCACACACGTGCTACAATGGCGGATACAAACCGTTGCGATCCCGCGAGGGGGAGCTAATCGGAGAAAGTCCGTCTCAGTTCGGATTGCAGGCTGCAACTCGCCTGCATGAAGTTGGAATCGCTAGTAATCGCGGATCAG
>OTU_208
AAGGCTTGACATGCTGGTGGTACCGAACCGAAAGGTGAGGGACCCTTCGGGGAGCCAGTGCAGGTGATGCACGGCTGTCGTCAGCTCGTGCCGTGAGGTGTTGGGTTAAGTCCCGCAACGAGCGCAACCCCTGTTGCCAGTTGTATTTTTCTGGCGAGACTGCTGAGAGAAACTCAGAGGAAGGCGGGGATGAAGTCAAGTCCGCGTGTCCCTTACGTCTTGGGCTACACACACGCTACAATGGCCGGTACAGAGGGCTGCGAAAGAGCGATCTGGAGCTAATCCCACAAAGCCGGCCCCAGTTCAGATTGCAGGCTGAAACTCGCCTGCATGAAGGCGGAGTTGCTAGTAACCGCAGGTCAGCACACTGCGGTG
>OTU_211
CGGATTTGAAAGGCCAGCGACAACCGATGAAAGTCGGTCTTGTAGCAATACACGCTGGTACAGGTGCTGCATGGCTGTCGTCAGCTCGTGCCGTGAGGTGTTGGGTTAAGTCCCGCAACGAGCGCAACCCCTGCACTTAGTTGCCATCAGGTCAAGCTGGGCACTCTAAGTGGACTGCCTACGCAAGTAGTGAGGAAGGTGGGGATGACGTCAAGTCCTCATGGCCCTTACATCCGGGGCCACACACGTGCTACAATGGCCACTACAATGGGCTGCAGAGCCGCGAGGTGAAGCTAATCCCAAAAAAGTGGTCTCAGTTCGGATTGGAGTCTGCAACTCGACTCCATGAAGCTGGAATTGCTAGTAATCGCGCAT
>OTU_414
TGGGCTTGACATGGAGAGAAGTCGGATGAAAGTCTGACGTGCCTCGTAAGAGGAGCTCTCACACAGGTGCTGCATGGCTGTCGTCAGCTCGTGCCGTGAGGTGTTGGGTTAAGTCCCGCAACGAGCGCAACCCTCATCTTTAGTTGCCATCATCAAGTTGGGCACTCTAGAGAAACTGCCGCAGTTAATGCGGAGGAAGGTGGGGATGACGTCAAGTCCTCATGGCCCTTATGTCCAGGGCTACACACGTGCTACAATGGGCGATACAGAGGGTCGCGAACCCGCAAGGGGGAGCTAATCCACCAAAGTCGTCCTCAGTTCGGATTGGAGTCTGCAACCCGACTCCATGAAGCTGGAATCGCTAGTAATCGCGGA
>OTU_386
TGGACTCGAAATGTAGTCGCCGTTTTCAGAGATGAAGACTTCCCGCAAGGGACGGCTGCATAGGTGCTGCATGGCTGTCGTCAGCTCGTGTCGTGAGATGTTGGGTTAAGTCCCGCAACGAGCGCAACCCTCACCCTTAGTTGCTCACTCGCAAGAGAAGCACCCTAAGGGAACTGCCTCGGATAACGGGGAGGAAGGTGGGGATGACGTCAAGTCCTCATGGCCTTTATGCCCAGGGCTACACACGTGCTACAATGGCCGGTACAAAGCGTCGCCAACCCGCAAGGGGGAGCCAATCGCATAAAACCGGTCTCAGTTCGGATTGCAGGCTGCAACTCGCCTGCATGAAGCTGGAATCGCTAGTAATCGCGTATC
>OTU_382
AAGACTTGACATCTCCTGAATAGCCTAGAGATAGGTGAAGCCCTTCGGGGCAGGAAGACAGGTGGTGCATGGTTGTCGTCAGCTCGTGTCGTGAGATGTTGGGTTAAGTCCCGCAACGAGCGCAACCCCTGTTGTTAGTTGCCAGCATTAAGTTGGGCACTCTAGCAAGACTGCCGAGGTTAACTCGGAGGAAGGTGGGGATGACGTCAAATCATCATGCCCTTTATGTCTTGGGCTACACACGTGCTACAATGGCCGGTACAGAAAGTTGCTAACCCGTGAGGGGGAGCTAATCTCAAAAACCGGTCCCAGTTCGGATTGTAGGCTGCAACTCGCCTACATGAAGCCGGAGTTGCTAGTAATCGCGGATCAGCA
>OTU_156
AGCCCTTGACATCCTCGGAACTTTGTAGAGATACATTGGTGCCTTCGGGAATCGAGTGACAGGTGCTGCATGGCTGTCGTCAGCTCGTGTCGTGAGATGTTGGGTTAAGTCCCGCAACGAGCGCAACCCTTGTCCCTAGTTGCCAGCACTTCGGGTGGGAACTCTAGGGAGACTGCCGGTGATAAACCGGAGGAAGGTGGGGATGACGTCAAGTCATCATGGCCCTTATGGGCTGGGCTACACACGTGCTACAATGGTCGGTACAGAGGGCTGCAAACCCGCGAGGGGGAGCCAATCCCAGAAAGCCGATCTTAGTCCGGATCGAAGTCTGCAACTCGACTTCGTGAAGTCGGAATCGCTAGTAATCGCGAATCA
>OTU_391
AAGGCTTGACATCCAAAGAATCCACAAGAGATTGAGGAGTGCCCTTCGGGGAACTTTGAGACAGGTGGTGCATGGTTGTCGTCAGCTCGTGTCGTGAGATGTTGGGTTAAGTCCCGCAACGAGCGCAACCCTTGTTGTTAGTTGCTACCATTAAGTTGAGCACTCTAACGAGACTGCCGAGGTTAACTCGGAGGAAGGTGGGGATGACGTCAAATCATCATGCCCCTTATGCCTTGGGCTACACACGTGCTACAATGGCCGGTACAATTTGATGCAAGACCGCGAGGTGGAGCAAATCAGAAAAACCGGTCCCAGTTCGGATTGTAGGCTGCAACTCGCCTACATGAAGCTGGAGTTGCTAGTAATCGCGAATCA
>OTU_651
TAGACTTGACATCTCCTGAATTACCCGTAACTGGGGAAGCTCTTCGGAGCAGGAAGACAGGTGGTGCATGGTTGTCGTCAGCTCGTGTCGTGAGATGTTGGGTTAAGTCCCGCAACGAGCGCAACCCTTATTGTTAGTTGCTACCATTAAGTTGAGCACTCTAGCGAGACTGCCGGGGTTAACTCGGAGGAAGGTGGGGATGACGTCAAATCATCATGCCCCTTATGTCTAGGGCTACACACGTGCTACAATGGCGAGTACAACGAGATGCAATACCGCAAGGTGGAGCCAAACTTGAAAACTCGTCTCAGTTCGGATTGTAGGCTGAAACTCGCCTACATGAAGCTGGAGTTGCTAGTAATCGCGAATCAGCAT
>OTU_138
TACCCTTGACATGTCCGGAACTTGCCAGAGATGGCTTGGTGCCCGAAAGGGAACCGGAACACAGGTGCTGCATGGCTGTCGTCAGCTCGTGTCGTGAGATGTTGGGTTAAGTCCCGCAACGAGCGCAACCCTTGTCCTTAGTTGCTACGCAAGAGCACTCTAAGGAGACTGCCGGTGACAAACCGGAGGAAGGTGGGGATGACGTCAAGTCCTCATGGCCCTTATGGGTAGGGCTTCACACGTCATACAATGGTCGGTACAGAGGGTTGCCAAGCCGCGAGGTGGAGCCAATCCCAAAAAGCCGATCGTAGTCCGGATTGTTCTCTGCAACTCGAGAGCATGAAGTCGGAATCGCTAGTAATCGCAGGTCAGCAT
>OTU_283
AGGCCTTGACATCCCGGTCGCGGGCTCCTGAAAGGGGGCCTTTCAGTTCGGCTGGACCGGTGACAGGTGCTGCATGGCTGTCGTCAGCTCGTGTCGTGAGATGTTGGGTTAAGTCCCGCAACGAGCGCAACCCTCGCCCTTAGTTGCCATCATTCAGTTGGGCACTCTAAGGGGACTGCCGGTGATAAGCCGCGAGGAAGGTGGGGATGACGTCAAGTCCTCATGGCCCTTACGGCCTGGGCCACACACGTGCTACAATGGCGGTGACAATGGGCAGCAATGGCGCGAGCCGGAGCTAATCTCAAAAAGCCGTCTCAGTTCGGATTGCACTCTGCAACTCGGGTGCATGAAGTTGGAATCGCTAGTAATCGCAGA
>OTU_215
TGGGCTTGAAATGCAAGCTAAGGCTGGTGAAAGCCGGCGTGCCGCAAGGCGAGCTTGTACAGGTGCTGCATGGCTGTCGTCAGCTCGTGCCGTGAGGTGTTGGGTTAAGTCCCGCAACGAGCGCAACCCTTGTTCTTAGTTGCCACCGGGTAATGCCGAGCACTCTAAGAAGACTGCCTACGCAAGTAGTGAGGAAGGTGGGGATGACGTCAAGTCCGCATGGCCCTTACGCCCAGGGCCACACACGTGCTACAATGGCCACTACAAAGGGCTGCAAAACCGCAAGGTCGAGCCAATCCCTAAAAAGTGGTCTCAGTTCGGATCGGAGTCTGAAACTCGACTCCGTGAAGCTGGAATTGCTAGTAATCGCGCATC
>OTU_1156
TGGGCTTGACATCTACGGAACCTCTGTGAAAGCAGGGGGTGCCCTTCGGGGAGCCGTAAGACAGGTGCTGCATGGCTGTCGTCAGCTCGTGTCGTGAGATGTTGGGTTAAGTCCCGCAACGAGCGCAACCCCTATCTTTAGTTGCCATCATTCAGTTGGGCACTCTAAAGAGACTGCCGGTGTTAAACCGGAGGAAGGTGGGGATGACGTCAAGTCCTCATGGCCCTTATGTCCAGGGCTACACACGTGCTACAATGGCCGGTACAGAGGGTTGCAATACCGAGAGGTGGAGCTAATCTCAGAAAACCGGTCTCAGTTCGGATTGGAGTCTGCAACTCGACTCCATGAAGTTGGAATCGCTAGTAATCGCGGATC
>OTU_2073
CAGACTTGGCATGCACAGGACCGGTGTTGAAAGACACCTTCCCTTCGGGGCCTGTGCACAGATGCTGCATGGCTGTCGTCAGCTCGTGTCGTGAGATGTTGGGTTAAGTCCCGCAACGAGCGCAACCCTTGTCGTTAGTTGCCATCATTCAGTTGGGCACTCTAATGAGACTGCCGGTGGTGAACCGGAGGAAGGTGGGGATGACGTCAAGTCCTCATGGCTCTTACGTCTGGGGCTACACACGTGCTACAATGGCCGGTACAAAGGGTTGCAAGACCGCGAGGTGGAGCCAATCCCAAAAAGCCGGCCTCAGTTCGGATTGAAGTCTGCAACTCGACTTCATGAAGTCGGAATCGCTAGTAATCGCGGATCAGA
>OTU_1047
TGGGCTTGAACTGGGGAGGAAGTGGGCAGAGATGTCCATGTCCTTAACCGGATCTTTCCAGAGGTGCTGCATGGCTGTCGTCAGCTCGTGTCGTGAGATGTTGGGTTAAGTCCCGCAACGAGCGCAACCCTTGTCCTTAGTTGCTAACGGGTAAAGCCGAGAACCCTAAGGAAACTGTCGGCGATAAGCCGGAGGAAGGTGGGGATGACGTCAAGTCCTCATGGCCTTTATGTCCAGGGCTACACACGTGCTACAATGGCTGGTACAAAGAGTTGCAAACCCGCAAGGGGGAGCCAATCTCAGAAAACCGGTCTCAGTTCGGATTGCAGTCTGCAACTCGACTGCATGAAGCTGGAATCGCTAGTAATCGCGGAT
>OTU_374
CAGGCTTGAACAGCGAGTGACCAACTCCGAAAGGAGTCTTCCGCAAGGACACTCGTAGAGGTGCTGCATGGCTGTCGTCAGCTCGTGTCGTGAGATGTTGGGTTAAGTCCCGCAACGAGCGCAACCCTTGTTTGCTGTTGCCATCACGTTATGGTGGGCACTCTGCAAAGACTGCCGGTGATAAACCGGAGGAAGGTGGGGATGACGTCAAGTCAGCATGGCCTTTATGTCTGGGGCTACACACGTGCTACAATGGCCGATACAAACCGTCGCGATACCGTAAGGTGGAGCTAATCGGAGAAAGTCGGTCTCAGTTCGGATCGTAGGCTGCAACTCGCCTGCGTGAAGTTGGAATCGCTAGTAATCGCGGATCAG
>OTU_456
GGGGTTTGAACTGCCGGTGACAGCCCCAGAAATGGGGTCTTCCTTCGGGACGCCGGTAGAGGTGCTGCATGGCTGTCGTCAGCTCGTGTCGTGAGATGTTGGGTTAAGTCCCGCAACGAGCGCAACCCCTATCCTTAGTTACCAACAGGTCAAGCTGGGGACTCTAGGGAGACTGCCCCGGAAAACGGGGAGGAAGGTGGGGATGACGTCAAGTCCTCATGGCCTTTATGTCCCGGGCCACACACGTGCTACAATGGACGGTACAAAGGGTTGCAAGACCGCGAGGTGGAGCAAATCCCACAAAACCGTCCCCAGTTCGGATTGGAGTCTGCAACTCGACTCCATGAAGGTGGAATCGCTAGTAATCGCGGATCA
>OTU_365
AACCCTTGACATGCCAGGACGGTTTCCAGAGATGGACTCTTTCCCGCAAGGGACCTGGACACAGGTGCTGCATGGCTGTCGTCAGCTCGTGTCGTGAGATGTTGGGTTAAGTCCCGCAACGAGCGCAACCCCTACCTTCAGTTGCCATCACTTCTAGGTGGGCACTCTGAAGGAACTGCCGGTGACAAGCCGGAGGAAGGCGGGGATGACGTCAAGTCCTCATGGCCCTTATGGGTTGGGCTACACACGTGCTACAATGGCGGTGACAATGGGATGCAACGGGGCGACCCCGCGCAAATCTCAAAAAGCCGTCTCAGTTCGGATTGCACTCTGCAACTCGAGTGCATGAAGTCGGAATCGCTAGTAATCGCGGAT
>OTU_469
CAGACTTGACATGCATTCGAAAGCCCTGGAAACAGGGTCCCCCGCAAGGGCGGATGCACAGATGCTGCATGGCTGTCGTCAGCTCGTGTCGTGAGATGTTGGGTTAAGTCCCGCAACGAGCGCAACCCTCACTGCCAGTTGATTTCTCTGGCGGGACCGCCGGGACAAACCCGGAGGAAGGTGGGGATGACGTCAAGTCAGCACGGCTCTTACGTCTGGGGCTACACACACGCTACAATGGCCGGTACAGAGGGCAGCGAGAGCGCGAGCTGGAGCAAATCCCAAAAAACCGGTCTCAGTTCGGATTGCAGGCTGCAACTCGCCTGCATGAAGTCGGAGTTGCTAGTAACCGCAGGTCAGCACACTGCGGTGAAT
>OTU_415
TGGGCTTGACATGGTTGAGAACCCTCTCGAAAGAGAGGGGTGCCCGCAAGGGAGCTCTTTCACAGGTGCTGCATGGCTGTCGTCAGCTCGTGTCGTGAGGTGTTGGGTTAAGTCCCGCAACGAGCGCAACCCCTATGGTTAGTTGCCAGCGGATCAAGCCGGGCACTCTAATCAGACTGCCGGTGTTAAGCCGGAGGAAGGTGGGGACGACGTCAAGTCCTCATGGCCCTTATGCCCAGGGCTACTCACGTGCTACAATGGTCGGTACAGAGGGCCGCTAACCCGCGAGGGGGAGCAAATCCCAAAAAGCCGGCCTCAGTTCGGATTGGAGTCTGCAATTCGACTCCATGAAGGCGGAATCGCTAGTAATCGCGG
>OTU_333
AGCCCTTGACATGCCTCGTATGGGGTGGGGAGACCCACTTCTTCGGTTCGGCCGGCGGGGACACAGGTGCTGCATGGCTGTCGTCAGCTCGTGTCGTGAGATGTTGGGTTAAGTCCCGCAACGAGCGCAACCCCCATCTGCAGTTGCCATCGGTTTGGCCGGGCACTCTGCAGAAACTGCCGGTGACAAGCCGGAGGAAGGCGGGGATGACGTCAAGTCCTCATGGCCCTTATGGGCTGGGCTACACACGTGCTACAATGGCGGTGACAGAGGGGTGCAAGGGGGCGACCCCGAGCCAATCTCGAAAAGCCGTCTCAGTTCGGATTGCTCGCTGCAACTCGCGAGCATGAAGTCGGAATCGCTAGTAATCGCGGA
>OTU_321
TGGGTTAAATCCTACCTTGCCGCCTCAGAGATGAGGTTTCCCTTCGGGGGAGGTAGGACGGTGCTGCATGGCTGTCGTCAGCTCGTGCCGTGAGGTGTTGGGTTAAGTCCCGCAACGAGCGCAACCCTTATCGATAGTTGCCAGCATTTAGTTGGGCACTCTATTGAGACTGCCGGTGACAAACCGGAGGAAGGTGGGGACGACGTCAAGTCATCATGGCCTTTATGTCCAGGGCTACACACGTGCTACAATGGCCGGTACAAAGCGCTGCGAAAGAGCGATCTGGAGCCAATCGCAAAAAGCCGGTCTCAGTTCGGATTGCAGTCTGCAACTCGACTGCATGAAGGTGGAATCGCTAGTAATCGCGGATCAGCA
>OTU_644
TGGGTTTGACATCCGCTGACCGTCCTGAAAACAGGATTTTCCCCGCAAGGGGACGGCGAGACAGGTGCTGCATGGCTGTCGTCAGCTCGTGTCGTGAGATGTTGGGTTAAGTCCCGCAACGAGCGCAACCCTCATCCTTAGTTGCCAACATTGAGTTGGGCACTCTAAGGAAACTGCCCCGGTTAACGGGGAGGAAGGTGGGGATGACGTCAAGTCCTCATGGCCTTTATATCCAGGGCTACACACGTGCTACAATGGGCGGTACAAAGGGTAGCAATGCCGCGAGGTGGAGCTAATCCCAAAAAGCCGCTCTCAGTTCGGATTGGAGTCTGCAACTCGACTCCATGAAGTCGGAATCGCTAGTAATCGCGGATC
>OTU_268
TGGGCTTGACATGTAGGTGACCGGTGTGGAAACACACCTTTCCTTCGGGACACCTTCACAGGTGGTGCATGGCTGTCGTCAGCTCGTGTCGTGAGATGTTGGGTTAAGTCCCGCAACGAGCGCAACCCCTGTCCCATGTTGCCAGCATTTAGTTGGGGACTCATGGGAGACTGCCGGTGACAAACCGGAGGAAGGTGGGGACGACGTCAAGTCATCATGCCCCTTATGTCCAGGGCTACACACGTGCTACATTGGCGCGCACAAAGGGACGCAATACCGCGAGGTGGAGCAAATCCCAAAAAGCGCGTCTCGGTTCGGATTGGAGGCTGAAACTCGCCTCCATGAAGTCGGAGTTGCTAGTAATCGCGGATCAGC
>OTU_543
AAGGCTTGACATACACCGGAAACACCCAGAGATGGGTGCCCCCTTGTGGTCGGTGTACAGGTGGTGCATGGCTGTCGTCAGCTCGTGTCGTGAGATGTTGGGTTAAGTCCCGCAACGAGCGCAACCCCTGTCCTGTGTTGCCAGCGGATCATGCCGGGGACTCACAGGAGACCGCCGGGGTCAACTCGGAGGAAGGTGGGGACGACGTCAAGTCATCATGCCCCTTATGTCTTGGGCTGCACACGTGCTACAATGGCCGGTACAATGAGCTGCGATACCGCGAGGTGGAGCGAATCTCAAAAAGCCGGTCTCAGTTCGGATTGGGGTCTGCAACTCGACCCCATGAAGTCGGAGTCGCTAGTAATCGCAGATCAG
>OTU_471
AAGGCTTGACATGCTGGTTAATCCGTGGAAACACGGTGATCCTTCGGGATCCAGCACAGGTGGTGCATGGCTGTCGTCAGCTCGTGTCGTGAGATGTTGGGTTAAGTCCCGCAACGAGCGCAACCCCTATCCGATGTTGCCACTGGGTAATGCCAAGCACTCTTCGGAGACTGCCGGTGCCAAACCGGAGGAAGGTGGGGATGAGGTCAAGTCAGCATGCCCCTTACGTCTTGGGCTGCACACATGCTACAATGGCCGGTACAAAGGGTTCCGAACCCGCGAGGGTGGGGTAATCCCAAAAAGCCGGTCTCAGTTCGGATCGCAGTCTGCAACTCGACTGCGTGAAGTCGGAGTCGCTAGTAATCGCAGATCAGC
>OTU_726
TGGGTTTGACATGCCGCGACAGCCCTAGAAATAGGGTTTCCCCTTCGGGGGCGCGGACACAGGTGCTGCATGGCTGTCGTCAGCTCGTGTCGTGAGATGTTGGGTTAAGTCCCGCAACGAGCGCAACCCCTGTCCCATGTTGCCATCGGGTAGAGCCGGGCACTCTTGGGAGACCGCCGGTGTCAAACCGGAGGAAGGTGGGGATGACGTCAAGTCCTCATGGCCCTTATACCCAGGGCTACACACGTACTACAATGGCCGGTACAAAGAGCTGCGAACCCGCGAGGGGGAGCCAACCTCAAAAAGCCGGTCTCAGTTCGGATTGGAGTCTGCAACTCGACTCCATGAAGGCGGAATCGCTAGTAATCGCGGATC
>OTU_143
AAGGCTTGACATCCCACTGACCAGTGTAGAGATACACTTTCCCTTCGGGGCAGTGGTGACAGGTGGTGCATGGTTGTCGTCAGCTCGTGTCGTGAGATGTTGGGTTCAGTCCCGCAACGAGCGCAACCCTTATCTTTAGTTGCCAGCAGTTCGGCTGGGCACTCTAAAGAGACAGCCGGTGAAAGCCGGAGGAAGGTGGGGATGACGTCAAATCATCATGCCCCTTATGTCTTGGGCTACACACGTGCTACAATGGCTGGTACAAAGAGTCGCTAAACCGCGAGGTCATGCTAATCTCATAAAGCCAGTCTCAGTTCGGATTGTAGGCTGCAACTCGCCTACATGAAGCCGGAATCGCTAGTAATCGCGGATCAG
>OTU_477
ATCCCTTGACTTGCCCGTCGCGGGCCGGGAGACCGGTCCTTCAGTTCGGCTGGACGGAGCACAGGTGCTGCATGGCTGTCGTCAGCTCGTGTCGTGAGATGTTGGGTTAAGTCCCGCAACGAGCGCAACCCTCGCTGCTAGTTGCCAGCATTCAGTTGGGCACTCTAGCGGAACCGCCGGTGATAAGCCGGAGGAAGGTGGGGATGACGTCAAGTCCTCATGGCCCTTACGGGATGGGCTACACACGTGCTACAATGGTGGTGACAGAGGGTTATCCCTAAAAGCCATCTCAGTTCGGATCGGGGTCTGCAACTCGACCCCGTGAAGTTGGAATCGCTAGTAATCGCGTAACAGCACGACGCGGTGAATACGTTC
>OTU_288
TGGGCTTGACATGTCGGTGAAAACCCTGGAAACAGGGTCCCTCTTCGGAGCGCCGTCACAGGTGGTGCATGGCTGTCGTCAGCTCGTGTCGTGAGATGTTGGGTTAAGTCCCGCAACGAGCGCAACCCCTGTCCTATGTTGCCAGCGGTTCGGCCGGGGACTCATAGGATACTGCCGGTGACAAACCGGAGGAAGGTGGGGACGACGTCAAGTCATCATGCCCCTTATGTCCAGGGCTACACACGTGCTACAATGGCCGGTACAAAGAGCTGCAAAGCCGTGAGGTGGAGCGAATCTCATAAAGCCGGTCCCAGTTCGGATTGGAGGCTGAAACTCGCCTCCATGAAGTCGGAGTTGCTAGTAATCGCGAATCAG
>OTU_599
CGGATTTGAAAAGCCAGTGACAACCGATGAAAGTCGGTCTTGTAGCAATACACACTGGTACAGGTGCTGCATGGCTGTCGTCAGCTCGTGCCGTGAGGTGTTGGGTTAAGTCCCGCAACGAGCGCAACCCCTACACTTAGTTGCCAGCAGGTCACGCTGGGCACTCTAAGTGGACTGCCTACGCAAGTAGAGAGGAAGGTGGGGATGACGTCAAGTCCTCATGGCCCTTACATCCGGGGCCACACACGTGCTACAATGGCCGCTACAGAGGGTTGCAGAGCCGCGAGGCGAAGCTAATCCCAAAAAAGCGGTCTCAGTTCGGATTGGAGTCTGCAACTCGACTCCATGAAGCTGGAATTGCTAGTAATCGCGCAT
>OTU_148
TGGGTTAAATCCCAGTTGCAAGCCGTAGAGATATGGCCCTCCCGCAAGGGACGGCTGGGAAGGTGCTGCATGGCTGTCGTCAGCTCGTGTCGTGAGATGTTGGGTTAAGTCCCGCAACGAGCGCAACCCTTACCATTAGTTGCCAGCGATTCGGTCGGGCACTCTAATGGAACTGTCGGTGATAAACCGGAGGAAGGTGGGGATGACGTCAAGTCATCATGGCCTCTATGTCCAGGGCTACACACGTGCTACAATGGCCGGTACAAACCGTCGCAAACCCGCGAGGGGGAGCTAATCGGAAAAAACCGGTCTCAGTTCGGATTGCAGTCTGCAACTCGACTGCATGAAGTTGGAATCGCTAGTAATCGCAGATCA
>OTU_350
AAGGCTTGACATGCTAGTGGTACCGATCCGAAAGGTGAGGGACCCTTCGGGGAGCTAGTGCAGGTGATGCATGGCTGTCGTCAGCTCGTGCCGTGAGGTGTTGGGTTAAGTCCCGCAACGAGCGCAACCCCTGTTGCCAGTTGTACTTTTCTGGCGAGACTGCTGAGAGAAACTCAGAGGAAGGCGGGGATGAAGTCAAGTCAGCACGTCCCTTACGTCTTGGGCTACACACACGCTACAATGGCCGGTACAGAGGGTTGCGAACGAGCGATCTGGAGCTAATCCCACAAAGCCGGCCCCAGTTCAGATTGCAGGCTGAAACCCGCCTGCATGAAGGCGGAGTTGCTAGTAACCGCAAGTCAGAACATTGCGGTG
>OTU_169
AGGTCTTGACATCCTTTGACCACTCTGGAGACAGAGCTTCCCCTTCGGGGGCAAAGTGACAGGTGGTGCATGGTTGTCGTCAGCTCGTGTCGTGAGATGTTGGGTTAAGTCCCGCAACGAGCGCAACCCTTGACCTTAGTTGCCAGCATTTAGTTGGGCACTCTAAGGTGACTGCCGGTGACAAACCGGAGGAAGGTGGGGATGACGTCAAATCATCATGCCCCTTATGACCTGGGCTACACACGTGCTACAATGGATGGTACAAAGGGTTGCGAAGCCGCGAGGTGAAGCCAATCCCATAAAGCCATTCTCAGTTCGGATTGTAGGCTGCAACTCGCCTGCATGAAGCTGGAATTGCTAGTAATCGCGGATCAG
>OTU_339
CAGACTTGACATGCACTGGACGCGTGTGGAAACACACGTTCCCTTCGGGGCTGGTGCACAGGTGCTGCATGGCTGTCGTCAGCTCGTGTCGTGAGATGTTGGGTTAAGTCCCGCAACGAGCGCAACCCTTGTCCCTAGTTGCTAACGGATAATGCTGAGCACTCTAGGGAGACTGCCGGTGGTAAACCGGAGGAAGGTGGGGATGACGTCAAGTCCTCATGGCCCTTACGTCTGGGGCTACACACGTGCTACAATGGCCGGTACAAAGGGTTCCGATACCGCGAGGTGGAGGCAATCCCAAAAAACCGGTCTCAGTTCGGATTGCAGTCTGCAACTCGACTGCATGAAGTTGGAATCGCTAGTAATCGCTGATCA
>OTU_1171
AGGTCTTGACATCCCGTGACAACTCTAGAGATAGGGCTTTCCCCTTTTAGGGGACACGGTGACAGGTGGTGCATGGTTGTCGTCAGCTCGTGTCGTGAGATGTTGGGTTAAGTCCCGCAACGAGCGCAACCCTTGATCTTAGTTGCCAGCATTTAGTTGGGCACTCTAAGGTGACTGCCGGTGACAAACCGGAGGAAGGTGGGGATGACGTCAAATCATCATGCCCCTTATGACCTGGGCTACACACGTGCTACAATGGATGGTACAAAGGGCAGCGAAACCGCGAGGTTAAGCCAATCCCATAAAACCATTCTCAGTTCGGATTGCAGGCTGCAACTCGCCTGCATGAAGCCGGAATCGCTAGTAATCGCGGAT
>OTU_684
TGCTCTTGACATGTCCGGAACCTCGCAGAGACGTGAGGGTGCCCGAAAGGGAGCCGGAACACAGGTGCTGCATGGCTGTCGTCAGCTCGTGTCGTGAGATGTTGGGTTAAGTCCCGCAACGAGCGCAACCCTTGTCATTAGTTGCCATCATTTAGTTGGGCACTCTAATGAGACTGCCGGTGACAAACCGGAGGAAGGTGGGGATGACGTCAAGTCCTCATGGCCCTTATGAGCAGGGCTTCACACGTCATACAATGGTCGGTACAGAGGGTCGCCAAGCCGCGAGGTGGAGCCAATCTCATAAAACCGATCGTAGTCCGGATCGCACTCTGCAACTCGAGTGCGTGAAGTCGGAATCGCTAGTAATCGCAGATC
>OTU_1548
AGGCCTTGACATCCCGGTCGCGGCCCCTTGAAAGAGGGGCTTTCAGTTCGGCTGGACCGGTGACAGGTGCTGCATGGCTGTCGTCAGCTCGTGTCGTGAGATGTTGGGTTAAGTCCCGCAACGAGCGCAACCCTCGCCCTTAGTTGCCATCATTTAGTTGGGCACTCTAAGGGGACTGCCGGTGATAAGCCGCGAGGAAGGTGGGGATGACGCCAAGTCCTCATGGCCCTTACGGCCTGGGCTACACACGTGCTACAATGGCGGTGACAGTGGGCAGCAATGGCGCGAGCCGGAGCTAATCTCTAAAAGCCGTCTCAGTTCGGATTGCACTCTGCAACTCGGGTGCATGAAGTTGGAATCGCTAGTAATCGTGGA
>OTU_1499
TAGACTTGACATCTCCTGAATTACCCGTAATGGGGGAAGCTCTTCGGAGCAGGAAGACAGGTGGTGCATGGTTGTCGTCAGCTCGTGTCGTGAGATGTTGGGTTAAGTCCCGCAACGAGCGCAACCCTTATTGTTAGTTGCTACCATTAAGTTGAGCACTCTAGCGAGACTGCCGGGGTTAACTCGGAGGAAGGTGGGGATGACGTCAAATCATCATGCCCCTTATGTCTAGGGCTACACACGTGCTACAATGGTGAGTACAACAAGATGCAAAACCGCGAGGTGGAGCAAAACTGTAAAACTCATCCCAGTTCGGATTGCAGGCTGAAACTCGCCTGCATGAAGCCGGAGTTGCTAGTAATCGCGAATCAGAAT
>OTU_504
TGGGCTTGACATGCACGGGAAAGCCGGTGGAAACATCGGCCCCTCTTCGGAGCTCGTGCACAGGTGCTGCATGGCTGTCGTCAGCTCGTGTCGTGAGATGTTGGGTTAAGTCCCGCAACGAGCGCAACCCTCGTCCCTAGTTACCAGCGGGTAAAGCCGGGAACTCTAGGGAGACTGCCGGTGTCAAACCGGAGGAAGGTGGGGACGACGTCAAGTCATCATGGCCCTTACGTCCAGGGCGACACACGTGCTACAATGGCCGGTACAGGGCGTCGCTAACTCGCAAGAGTACGCTAATCGCTAAAAGCCGGTCTAAGTTCGGATTGTGGGCTGCAACCCGCCCACATGAAGCCGGAATCGCTAGTAATCGCGGAT
>OTU_262
CAGGCTCGAAGTGCAGATGACCATCCCCGAAAGGGGACTCCCGCAAGGGCATCTGTAGAGGTGCTGCATGGCTGTCGTCAGCTCGTGTCGTGAGATGTTGGGTTAAGTCCCGCAACGAGCGCAACCCTTGTTTCCTGTTGCCATCGGGTCATGCCGGGCACTCTGGAGAGACTGCCGGTGACAAACCGGAGGAAGGTGGGGATGACGTCAAGTCAGCATGGCCTTTATGTCTGGGGCTACACACGTGCTACAATGGCCGGTACAAAGCGTTGCAAACCCGCAAGGGCGAGCTAATCGCAGAAAGCCGGTCTCAGTTCGGATTGCAGGCTGCAACTCGCCTGCATGAAGTTGGAATCGCTAGTAATCGCGGATCAG
>OTU_436
AGGTCTTGACATCCTCTGACAACCCTAGAGATAGGGCGTTCCCCTTCGGGGGACAGAGTGACAGGTGGTGCATGGTTGTCGTCAGCTCGTGTCGTGAGATGTTGGGTTAAGTCCCGCAACGAGCGCAACCCTTGACCTTAGTTGCCAGCATTCAGTTGGGCACTCTAAGGTGACTGCCGGTGACAAACCGGAGGAAGGTGGGGATGACGTCAAATCATCATGCCCCTTATGACCTGGGCTACACACGTGCTACAATGGACGGTACAAAGGGCTGCAAAACTGCAAAGTCGAGCCAATCCCATAAAACCGTTCTCAGTTCGGATTGCAGGCTGCAACTCGCCTGCATGAAGCTGGAATCGCTAGTAATCGCGGATC
>OTU_1089
AGGTCTTGACATCCCTCTGACCGGTCTAGAGATAGGCTCTCCCTTCGGGGCAGAGGAGACAGGTGGTGCATGGTTGTCGTCAGCCCGTGTCGTGAGATGTTGGGTTAAGTCCCGCAACGAGCGCAACCCTTGAACTTAGTTGCCAGCACTTCGGGTGGGCACTCTAGGTTGACTGCCGGTGACAAACCGGAGGAAGGCGGGGATGACGTCAAATCATCATGCCCCTTATGACCTGGGCTACACACGTACTACAATGGCCGGTACAACGGGTCGCGAAGCCGCGAGGCGGAGCTAATCCTACCAAAGCCGGTCTCAGTTCGGATTGCAGGCTGCAACTCGCCTGCGTGAAGTCGGAATTGCTAGTAATCGCGGATC
>OTU_171
AAGGCTTGACATGCTAGTGGTACCGACCTGAAAGGGAAGGGACCCTTCGGGGAGCTAGCACAGGTGCTGCATGGCTGTCGTCAGCTCGTGCCGTGAGGTGTTGGGTTAAGTCCCGCAACGAGCGCAACCCCTATTGCCAGTTGCATTCTCTGGCGATACTGCCCCGTAAAGCGGGGAGGAAGGCGGGGATGAAGTCAAGTCAGCACGGCCCTTACGTCTTGGGCCACTCGCACGCTACAATGGCCGGTACAATAGGTTGCCAAGGAGCGATCCGGAGCTAATCCAGAAAGCCGGCCTCAGTTCAGATTGCAGGCTGAAACTCGCCTGCATGAAGGCGGAGTTGCTAGTAAACGCCGGTCAGCACACGGCGGTGAA
>OTU_697
AGCCCTTGACATGCCCGTCGCGGCGGGGGGAGACCCCCGCCTTCGGTTCGGCCGGACGGGACACAGGTGCTGCATGGCTGTCGTCAGCTCGTGTCGTGAGATGTTGGGTTAAGTCCCGCAACGAGCGCAACCCTCGTCTTCAGTTGCCATCGGGTCGGGCCGGGCACTCTGAAGAAACTGCCGGTGACAAGCCGGAGGAAGGTGGGGATGACGTCAAGTCCTCATGGCCCTTACGGGCTGGGCTACACACGTGCTACAATGGCGGTGACAGTGGGTTGCGATCCCGCGAGGGGGAGCTAATCCCGAAAAGCCGTCTCAGTTCGGATTGCAGTCTGCAACTCGACTGCATGAAGTCGGAATCGCTAGTAATCGCGG
>OTU_248
CAGGCTTGAAGTGCAGATGACCATCGGCGAAAGTCGACTTCCGCAAGGACATCTGTAGAGGTGCTGCATGGCTGTCGTCAGCTCGTGTCGTGAGATGTTGGGTTAAGTCCCGCAACGAGCGCAACCCTTGTTTCCTGTTGCCATCGGGTAATGCCGGGCACTCTGGAGAGACTGCCGGTGACAAACCGGAGGAAGGTGGGGATGACGTCAAGTCAGCATGGCCTTTATGTCTGGGGCTACACACGTGCTACAATGGCCGGTACAAACCGTCGCGAGCCCGCGAGGGGGAGCTAATCGGAAAAAGCCGGTCTCAGTTCGGATTGCAGGCTGCAACTCGCCTGCATGAAGTCGGAATCGCTAGTAATCGCGGATCAG
>OTU_278
TAGGCTTGACATGCACAGGAATGTCGTGGAAACACGGCAGCCCTTCGGGGCCTGTGTGCAGGTGGTGCATGGCTGTCGTCAGCTCGTGTCGTGAGATGTTGGGTTAAGTCCCGCAACGAGCGCAACCCCTGTCCTATGTTGCCAGCGAGTTATGTCGGGGACTCATAGGAGACTGCCGGTGACAAATCGGAGGAAGGTGGGGATGACGTCAAGTCATCATGCCCCTTATGTCTAGGGCTACACACGTGCTACATTGGCCGGTACAAAGGGCTGCAAACCCGCGAGGGGGAGCGAATCCCAAAAAGCCGGTCCCGGTTCGGATTGGAGGCTGAAACTCGCCTCCATGAAGGCGGAGTTGCTAGTAATCGCGGATCA
>OTU_895
TGGGTTTGACATGCAGGGAAATCCCATAGAGATATGGGGTCCGCAAGGGTCCTGCACAGGTGGTGCATGGCTGTCGTCAGCTCGTGTCGTGAGATGTTGGGTTAAGTCCCGCAACGAGCGCAACCCTCGTCCTATGTTGCCAGCGGATAATGCCGGGGACTCATAGGAGACTGCCGGGGTCAACTCGGAGGAAGGTGGGGACGACGTCAAGTCATCATGCCCCTTATGTCCAGGGCTGCACACATGCTACAATGGCCGGTACAAAGGGCAGCGAAACCGCAAGGTAGAGCGAATCCCAAAAAGCCGGTCTCAGTTCGGATTGGGGTCTGCAACTCGACCCCATGAAGTCGGAGTCGCTAGTAATCGCAGATCAGC
>OTU_438
TGGGCTAGACAACGGAGGACCGCCTCAGAGATGAGGTTTTCCCTTCGGGGACTTCCGGTTCAGGTGCTGCATGGCTGTCGTCAGCTCGTGTCGTGAGATGTTGGGTTAAGTCCCGCAACGAGCGCAACCCCTGCCTTTAGTTGCCATCATTTCAGTTGGGCACTCTAGAGGGACTGCCCGCGTCAAGCGGGAGGAAGGTGGGGACGACGTCAAGTCCTCATGGCCCTTATGTCCAGGGCTACACACGTGCTACAATGGGCGGTACAAAGGGTCGCAAACCCGCGAGGGGGAGCCAATCCCAAAAAGCCGTCCTCAGTTCGGATTGGAGTCTGCAACTCGACTCCATGAAGGTGGAATCGCTAGTAATCGCGGATC
>OTU_1388
CAGGCTTGACATGACCAGGAATGTCGTAGAAATACGGCAGCCCTTCGGGGCCTGGCCACAGGTGGTGCATGGCTGTCGTCAGCTCGTGTCGTGAGATGTTGGGTTAAGTCCCGCAACGAGCGCAACCCCTGTCCCATGTTGCCAGCGAGTGATGTCGGGGACTCATGGGAGACTGCCGGTGACAAATCGGAGGAAGGTGGGGATGACGTCAAGTCATCATGCCCCTTATGTCTTGGGCTACACACGTGCTACATTGGCCGGTACAAAGGGCTGCAAACCCGCGAGGGGGAGCGAATCCCAAAAAGCCGGTCCCGGTTCGGATTGGAGGCTGAAACTCGCCTCCATGAAGGCGGAGTTGCTAGTAATCGCGGATCA
>OTU_121
AGCCCTTGACTTGGGGAGTGTGGGTCGCAGAGACGTGACCCTTCAGTTCGGCTGGCTCCCACACAGGTGCTGCATGGCTGTCGTCAGCTCGTGTCGTGAGATGTTGGGTTAAGTCCCGCAACGAGCGCAACCCTCATCTTCAGTTGCCATCATTCAGTTGGGCACTCTGAAGAAACTGCCGGTGACAAGCCGGAGGAAGGCGGGGATGACGTCAAGTCCTCATGGCCCTTACGGGCTGGGCTACACACGTGCTACAATGGCGGTGACAGTGGGATGCAAGGGGGCGACCCCGAGCGAATCTCAAAAAGCCGTCTCAGTTCGGATTGCACTCTGCAACTCGAGTGCATGAAGTCGGAATCGCTAGTAATCGTGGAT
>OTU_1329
TGGGTTCGAACGGCAGTGGACCGGTGCAGAGATGTACCTTCCCTTCGGGGCCGCTGTCGAGGTGCTGCATGGCTGTCGTCAGCTCGTGTCGTGAGATGTTGGGTTAAGTCCCGCAACGAGCGCAACCCCTGCTGATAGTTGCTAGCGGTTCGGCCGAGCACTCTATCAGGACTGCCGATGTGAAATCGGAGGAAGGTGGGGATGACGTCAAGTCCTCATGGCCCTTATGCCCAGGGCTACACACGTGCTACAATGGACGCTACAAAGGGAAGCGAAGCTGTGAAGTGAAGCCAATCCCAGAAAATCGTCCTCAGTTCGGATTGCAGTCTGCAACTCGACTGCATGAAGTTGGAATCGCTAGTAATCGCGGATCAG
>OTU_1117
AGGTCTTGACATCCTTCGCTACTTCCAGAGATGGAAGGTTCCCCTTCGGGGGACGAAGTGACAGGTGGTGCATGGTTGTCGTCAGCTCGTGTCGTGAGATGTTGGGTTAAGTCCCGCAACGAGCGCAACCCTTGATCTTAGTTGCCAGCATTCAGTTGGGCACTCTAAGGTGACTGCCGGTGACAAACCGGAGGAAGGTGGGGATGACGTCAAATCATCATGCCCCTTATGACCTGGGCTACACACGTGCTACAATGGATGGTACAAAGGGCAGCGAAACCGCGAGGTTGAGCGAATCCCATAAAGCCATTCTCAGTTCGGATTGCAGGCTGCAACTCGCCTGCATGAAGCCGGAATTGCTAGTAATCGCGGATC
>OTU_544
CAGGTTGGACATGCACGTAGTAAAAGCCTGAAAGGGTAATGAGCCCGCAAGGGCAGCGTGCTCAGGTGCTGCATGGCTGTCGTCAGCTCGTGCCGTGAGGTGTTGGGTTAAGTCCCGCAACGAGCGCAACCCCTGTCTTCAGTTGCTACCAGGTCAAGCTGAGCACTCTGAAGGGACTGCCCAGGAGAACGGGGAGGAAGGTGGGGATGACGTCAAGTCAGCATGGCCTTTATGCCTGGGGCCACACACGTGCTACAATGACCGGTACAAAGCGCTGCAAACCCGCAAGGGGGAGCCAATCGCAAAAAACCGGCCTCAGTTCAGATTGAGGTCTGCAACTCGACCTCATGAAGGCGGAATCGCTAGTAATCGCGG
>OTU_235
TGGGTTTGACATCCGGCGAAGGCGCCTGAAAGGGGGCCGTGCCCGCAAGGGAGCGCCGAGACAGGTGCTGCATGGCTGTCGTCAGCTCGTGCCGTGAGGTGTTAGGTTAAGTCCTGCAACGAGCGCAACCCCTATCCGTAGTTGCCCCCGGGTGAGGCCGCGGCACTCTACGGAGACTGCCCGTGTTAAGCGGGAGGAAGGTGGGGACGACGTCAAGTCATCATGGCCTTTATACCCAGGGCCACACACGTGCTACAATGGACGGTACAAAGGGCCGCGAGACCGCGAGGTGGAGCTAATCCCAGAAAACCGCCCTCAGTTCGGATCGGAGTCTGCAACTCGACTCCGTGAAGCTGGAATCGCTAGTAATCGCGG
>OTU_829
TACTCTTGACATCCTAGGAATCCTTTAGAGATAGAGGAGTGCCTTCGGGAACCTAGAGACAGGTGCTGCATGGCTGTCGTCAGCTCGTGTCGTGAGATGTTGGGTTAAGTCCCGTAACGAGCGCAACCCTCGTCCTTAGTTGCCAACGCGTCATGGCGGGAACTCTAAGGAGACTGCCGGTGATAAACCGGAGGAAGGTGGGGATGATGTCAAGTCATCATGGCCCTTACGAGTAGGGCAACACACGTGCTACAATGGCCGGTACAAAGGGTTGCCAAACCGCGAGGTGGAGCTAATCCCAAAAAGCCGGTCGTAGTCCGGATTGGAGTCTGCAACTCGACTCCATGAAGTCGGAATCGCTAGTAATCGCGAATC
>OTU_754
TGGGTTTGACATCCGCGGAACCTTGTGGAAACACGAGGGTGCCTTCGGGAGCCGCGAGACAGGTGCTGCATGGCTGTCGTCAGCTCGTGTCGTGAGATGTTGGGTTAAGTCCCGCAACGAGCGCAACCCCTATCTTTAGTTGCCATCATTCAGTTGGGCACTCTAGAGAGACTGCCGGTGTTAAACCGGAGGAAGGTGGGGATGACGTCAAGTCCTCATGGCCCTTATGTCCAGGGCTACACACGTGCTACAATGGCCGGTACAAAGAGTTGCGATGCCGTGAGGTGGAGCCAATCTCAAAAAGCCGGTCTCAGTTCGGATTGGAGTCTGCAACTCGACTCCATGAAGTTGGAATCGCTAGTAATCGCGGATCAG
>OTU_135
TGGGCTCGAAGCGCAGGGGACCGGGGTGGAAACATCCCTTTCCGCAAGGACCCCTGCGGAGGTGCTGCATGGCTGTCGTCAGCTCGTGTCGTGAGATGTTGGGTTAAGTCCCGCAACGAGCGCAACCCTTATCACCTGTTGCTAACGCGTAATGGCGAGGACTCGGGTGAAACTGCCTCGGATAACGGGGAGGAAGGTGGGGATGACGTCAAGTCCTCATGGCCTTTATGTCCAGGGCTACACACGTGCTACAATGCGCGGTACAAACCGTCGCAAACCTGCGAAGGGGAGCTAATCGGAAAAAGCCGCGCTCAGTTCGGATTGGAGTCTGCAACTCGACTCCATGAAGCTGGAATCGCTAGTAATCGCAGATCA
>OTU_173
CGGGTTTGAACTGTGGTTGAAAGCCTCAGAGATGAGGAACTCTAGCAATAGACAATTACAGAGGTGCTGCATGGCTGTCGTCAGCTCGTGTCGTGAGATGTTGGGTTAAGTCCCGCAACGAGCGCAACCCTTGCTTTTAGTTGCTCGCTCGCAAGAGCAGCACTCTAATAGGACTGCCGGTGATAAACCGGAGGAAGGTGGGGATGACGTCAAGTCATCATGGCCTTTATGCCCGGGGCTACACACGTGCTACAATGGCTGGTACAAAGGGTCGCCAAACCGTAAGGTGGAGCCAATCCCATCAAAGCCGGCCTCAGTTCGGATTGTAGTCTGCAACTCGACTACATGAAGTTGGAATCGCTAGTAATCGCGGAT
>OTU_115
TGGGCTTGAACTGGAGTGGAAGTTGGCAGAGATGTCACCGTCCTTTACCGGACTGCTCTAGAGGTGCTGCATGGCTGTCGTCAGCTCGTGTCGTGAGATGTTGGGTTAAGTCCCGCAACGAGCGCAACCCTTGCCCTTAGTTGCTAACAGGTCAAGCTGAGAACCCTAAGGGAACTGTCGGCGATAAGCCGGAGGAAGGTGGGGATGACGTCAAGTCCTCATGGCCTTTATGTCCAGGGCTACACACGTGCTACAATGGGCGGTACAAAGGGTTGCAAACCCGCGAGGGGGAGCCAATCCCAGAAAACCGCTCTCAGTTCGGATTGTAGTCTGCAACTCGACTACATGAAGCTGGAATCGCTAGTAATCGCGGAT
>OTU_431
TAGGCTTGAAAGGCAAGCGACAGGGTGTGAAAGCACCCCTCCAGCAATGGCGCTTGTACAGGTGCTGCATGGCTGTCGTCAGCTCGTGCCGTGAGGTGTTGGGTTAAGTCCCGCAACGAGCGCAACCCCTACCATTAGTTGCCATCAGGTAAAGCTGAGCACTCTAATGGGACTGCCTACGCAAGTAGTGAGGAAGGTGGGGATGACGTCAAGTCCGCATGGCCCTTACGCCTAGGGCTACACACGTGCTACAATGAGTGTTACAACGGGTAGCGAAACCGCAAGGTGGAGCCAATCCCTTAAAGGCACACTCAGTTCGGATTGGAGTCTGCAACTCGACTCCATGAAGTTGGAATTGCTAGTAATCGCGGATCA
>OTU_230
TGGGCTTGACATGTAGGTAGTACTGAACCGAAAGGGGATGGATCCCGCAAGGGAAGCCTGCACAGGTGCTGCATGGCTGTCGTCAGCTCGTGCCGTGAGGTGTTGGGTTAAGTCCCGCAACGAGCGCAACCCCTATCTTCTGTTTGCTACCAGGTGATGCTGAGCACTCTGAAGAAACTGCCTCGGATAACGAGGAGGAAGGTGGGGATGACGTCAAGTCATCATGGCCTTTATGTCCAGGGCTACACACGTGCTACAATGGCCGGTACAGAGGGTCGCAAACCCGTGAGGGGGAGCCAATCCCAGAAAGCCGGTCTCAGTTCGGATCGAGGTCTGCAATTCGACCTCGTGAAGTCGGAATCGCTAGTAATCGCG
>OTU_497
TGGGTTTGAACTGTACAGGCAACGCTCAGAGATGAGTGCCCCTCTTCGGAGGTCTGTGCAGAGGTGCTGCATGGCTGTCGTCAGCTCGTGTCGTGAGATGTTGGGTTAAGTCCCGCAACGAGCGCAACCCTTGTTCACAGTTACTAACGCGTAATGGCGAGAACTCTGTGGAGACTGCCGGTGATAAACCGGAGGAAGGTGGGGATGACGTCAAGTCCTCATGGCCTTTATGTCCAGGGCTACACACGTGCTACAATGGACGGTACAGAGAGTCGCGAGACCGCAAGGTGGAGCTAATCTCGGAAAGCCGTTCTCAGTTCGGATTGCAGTCTGCAACTCGACTGCATGAAGTTGGAATCGCTAGTAATCGCGGAT
>OTU_297
AGGGCTTGACATCCCGCTGACCCCTCCAGAGATGGAGGTTTCCTTCGGGACAGCGGTGACAGGTGGTGCATGGTTGTCGTCAGCTCGTGTCGTGAGATGTTGGGTTCAGTCCCGCAACGAGCGCAACCCTTGTCGTTAGTTGCCAGCATTTCGGATGGGCACTCTAACGAGACAGCCGGTGAAAGCCGGAGGAAGGTGGGGATGACGTCAAATCATCATGCCCCTTATGTCCTGGGCTACACACGTGCTACAATGGCTGGTACAAAGGGCAGCGAACCCGCGAGGGGGAGCCAATCCCAAAAAGCCAGTCTCAGTTCGGATCGCAGGCTGCAACTCGCCTGCGTGAAGCCGGAATCGCTAGTAATCGCGGATCAG
>OTU_370
TGGGTTTGAAAAGCTCTGTAAACCGGTGAAAGCCGGCTAGTGTAGCAATACACGCGGAGTACAGGTGCTGCATGGCTGTCGTCAGCTCGTGCCGTGAGGTGTTAGGTTAAGTCCTGCAACGAGCGCAACCCCTACGCTTAGTTGCCATCAGGTCAAGCTGGGCACTCTAAGTGGACTGCCTGCGCAAGCAGCGAGGAAGGTGGGGATGACGTCAAGTCCTCATGGCCCTTACACCCAGGGCTACACACGTGCTACAATGGCCGCTACAACGGGCTGCGAAGGAGCAATCCGGAGCCAATCCCTGAAAGGCGGTCTCAGTTCGGATTGTGGGCTGCAACTCGCCCGCATGAAGCTGGAATTGCTAGTAATCGCGGA
>OTU_828
CGGGTTTGAAAGGCCAGTGACAGTCGATGAAAGTCGGCCTTGTAGCAATACACACTGGTACAGGTGCTGCATGGCTGTCGTCAGCTCGTGCCGTGAGGTGTTAGGTTAAGTCCTGCAACGAGCGCAACCCCTACATTTAGTTGCCATCAGGTCAAGCTGGGCACTCTAAATGGACTGCCTACGCAAGTAGTGAGGAAGGTGGGGATGACGTCAAGTCCTCATGGCCCTTACATCCGGGGCCACACACGTGCTACAATGGCCACTACAGAGGGTTGCAAAGCCGCGAGGCGAAGCTAATCCCTAAAAAGTGGTCTCAGTTCGAATTGGAGTCTGCAACTCGACTCCATGAAGCTGGAATTGCTAGTAATCGCGCAT
>OTU_285
TGGGCTAGACAACGGCGGACCGCCCCAGAGATGGGGCTTTCCCTTCGGGGACTGCCGGTTCAGGTGCTGCATGGCTGTCGTCAGCTCGTGTCGTGAGATGTTGGGTTAAGTCCCGCAACGAGCGCAACCCCTGTCCTTAGTTGCCCCCGGGTCATGCCGTGGCACTCTAAGGAGACTGCCGGCGTTAAGCCGGAGGAAGGTGGGGATGACGTCAAGTCCTCATGGCCCTTATGTCCAGGGCTACACACGTGCTACAATGGGCGGTACAAAGGGATGCGAGCTCGCGAGAGTAAGCCAATCCCAAAAAACCGCTCTCAGTTCGGATTGCAGTCTGCAACTCGACTGCATGAAGCTGGAATCGCTAGTAATCGCGGA
>OTU_144
TGGGCTCGAAGCGCAGTGGACCGGGGTGGAAACATCCCTTTCTCGCAAGAGACTGCTGCGGAGGTGCTGCATGGCTGTCGTCAGCTCGTGTCGTGAGATGTTGGGTTAAGTCCCGCAACGAGCGCAACCCTCATCCCTAGTTGCTACCACGTTATGGTGAGCACTCTAGTGAAACTGCCTCCGATAAGGGGGAGGAAGGTGGGGATGACGTCAAGTCCTCATGGCCTTTATGTCCAGGGCTACACACGTGCTACAATGCCCGGTACAAACCGTCGCAAACCCGCGAGGGGGAGCTAATCGGAAAAAGCCGGGCTCAGTTCGGATTGCAGTCTGCAACTCGACTGCATGAAGCTGGAATCGCTAGTAATCGTGGAT
>OTU_476
TGGGCTTGACATCCCAAGAATCCCCTGGAAACTGGGGAGTGCCCTTCGGGGAGCTTGGAGACAGGTGCTGCATGGCTGTCGTCAGCTCGTGTCGTGAGATGTTGGGTTAAGTCCCGCAACGAGCGCAACCCTTGCCTTTAGTTGCCATCATTCAGTTGGGCACTCTAAAGGGACTGCCGGTGTCAAACCGGAGGAAGGTGGGGATGACGTCAAGTCCTCATGGCCTTTATGCCCAGGGCTACACACGTGCTACAATGGGCGGTACAAAGAGCAGCGAGCTCGCGAGAGTAAGCAAATCTCAAAAAGCCGTCCTCAGTTCGGATTGGAGTCTGCAACTCGACTCCATGAAGTTGGAATCGCTAGTAATCGCGGATC
>OTU_539
TGGGCTTGACATCTACGGAACCTGGTGGAAACATCGGGGTGCCTTTCGGGGAGCCGTAAGACAGGTGCTGCATGGCTGTCGTCAGCTCGTGTCGTGAGATGTTGGGTTAAGTCCCGCAACGAGCGCAACCCCTATCCTCAGTTGCCATCATTAAGTTGGGCACTCTGTGGAGACTGCCGGTGTCAAACCGGAGGAAGGTGGGGATGACGTCAAGTCCTCATGGCCCTTATGTCCAGGGCTACACACGTGCTACAATGGCCGGTACAAAGAGTTGCGATGCCGTGAGGTGGAGCCAATCTCATAAAGCCGGTCTCAGTTCGGATTGGAGTCTGCAACTCGACTCCATGAAGTTGGAATCGCTAGTAATCGCGGATC
>OTU_555
TGGGCTTGACATGCAGGGTGAAACCCGTGAAAGCGGGTGCTCTTCGGAGCCTGCACAGGTGGTGCATGGCTGTCGTCAGCTCGTGCCGTGAGGTGTTGCCTTAAGTGGCGCAACGAGCGCAACCCCTGTCCCTAGTTGCCAGCGAGTCATGTCGGGAACTCTAGGGAGACTGCCGGTGCCAAACCGGAGGAAGGTGGGGATGACGTCAAGTCATCATGCCCCTTATGTCCAGGGCTGCACGCATGCTACAATGCGCGATACAGAGGGCTGCGATCCCGTGAGGGGGAGCGAATCCCAGAAAGTCGCGCTCAGTTCGGATCGAGGTCTGCAACCCGACCTCGTGAAGTTGGAGTCGCTAGTAATCGCAGATCAGCA
>OTU_404
CGGGTTTGACATCGAGGGAAAGCCTTTGGAAACAAAGGCCCTCTCCTTCGGGAGACCCAAAGACAGGTGCTGCATGGCTGTCGTCAGCTCGTGTCGTGAGATGTTGGGTTAAGTCCCGCAACGAGCGCAACCCTTGCCATTAGTTGCCACCAGGTAAAGCTGAGCACTCTAATGGGACTGCCGTCGCCAAGACGGAGGAAGGCGGGGATGACGTCAAGTCCTCATGGCCCTTATATCCGGGGCTACACACGTACTACAATGGACGGTACAGAGCGCAGCGAGCTCGCGAGAGCAAGCGAATCGCAGAAAACCGTCCTCAGTTCGGATTGCAGTCTGCAACTCGACTGCATGAAGTCGGAATCGCTAGTAATCGCG
>OTU_1048
AAGGCTTGACATCGCCGGAAAACCTCCAGAGATGGGGGGTCCCTTGTGGGCCGGTGACAGGTGGTGCATGGCTGTCGTCAGCTCGTGTCGTGAGATGTTGGGTTAAGTCCCGCAACGAGCGCAACCCTCGTTCCATGTTGCCAGCACGTGATGGTGGGGACTCATGGGAGACTGCCGGGGTCAACTCGGAGGAAGGTGGGGATGACGTCAAGTCATCATGCCCCTTATGTCTTGGGCTGCAAACATGCTACAATGGCCGGTACAGAGGGCTGCGATACCGTAAGGTGGAGCGAATCCCTTAAAGCCGGTCTCAGTTCGGATTGGGGTCTGCAACTCGACCCCATGAAGTCGGAGTCGCTAGTAATCGCAGATCAG
>OTU_1209
AGGTCTTGACATCCCTCTGAATCCTCTAGAGATAGAGGCGGCCTTCGGGACAGAGGAGACAGGTGGTGCATGGTTGTCGTCAGCTCGTGTCGTGAGATGTTGGGTTAAGTCCCGCAACGAGCGCAACCCTTGAGCTTAGTTGCCAGCACGTTAAGGTGGGCACTCTAGGCTGACTGCCGGTGACAAACCGGAGGAAGGCGGGGATGACGTCAAATCATCATGCCCCTTATGACCTGGGCTACACACGTACTACAATGGCCGGTACAACGGGCAGCGAAGCCGCGAGGCGGAGCCAATCCCAGCAAAGCCGGTCTCAGTTCGGATTGCAGGCTGCAACTCGCCTGCATGAAGTCGGAATTGCTAGTAATCGCGGAT
>OTU_183
TACCCTTGACATGTCTGGAATTGCGCAGAGATGTGCAAGTGCCCGAAAGGGAGCCAGAACACAGGTGCTGCATGGCTGTCGTCAGCTCGTGTCGTGAGATGTTGGGTTAAGTCCCGCAACGAGCGCAACCCTTGCCATTAGTTGCTACGAAAGGGCACTCTAATGGGACTGCCGGTGACAAACCGGAGGAAGGTGGGGATGACGTCAAGTCCTCATGGCCCTTATGGGTAGGGCTACACACGTCATACAATGGCTGGTACAGAGGGTTGCCAACCCGCGAGGGGGAGCTAATCCCATAAAACCAGTCGTAGTCCGGATCGTAGTCTGCAACTCGACTGCGTGAAGTCGGAATCGCTAGTAATCGCGGATCAGCAT
>OTU_1139
CAGGCTTGAACTGCGAGTGACCACTCCCGAAAGGGAGCTTCCGCAAGGACACTCGTAGAGGTGCTGCATGGCTGTCGTCAGCTCGTGTCGTGAGATGTTGGGTTAAGTCCCGCAACGAGCGCAACCCTTGTCTTCTGTTGCCATCAGGTTATGCTGGGCACTCTGAAGAGACTGCCGGTGATAAACCGGAGGAAGGTGGGGATGACGTCAAGTCAGCATGGCCTTTATGTCTGGGGCTACACACGTGCTACAATGGCAGATACAAACCGTCGCGAGACCGCAAGGTGGAGCTAATCGGATAAAGTCTGTCTCAGTTCGGATAGCAGGCTGCAACTCGCCTGCTTGAAGTTGGAATCGCTAGTAATCGCGGATCAG
>OTU_999
TAGGCTTGACATCCTGGTGAAAGCTCCTGGAAACAGGGGCCCTCCTTCGGGACACCAGGACAGGTGCTGCATGGCTGTCGTCAGCTCGTGTCGTGAGATGTTGGGTTAAGTCCCGCAACGAGCGCAACCCTTGCCCTATGTTACCAGCGGTTCGGCCGGGGACTCATAGGGGACTGCCGGTGATAAACCGGAGGAAGGTGGGGACGACGTCAAGTCATCATGGCCCTTACGCCTAGGGCTACACACGTGCTACAATGGCCAACACAAAGGGCTGCAAACTCGCGAGAGTGAGCGAATCCCAAAAAGTTGGTCTAAGTTCGGATTGCAGTCTGCAACTCGACTGCATGAAGGCGGAATCGCTAGTAATCGTGGATC
>OTU_207
TGGGCTCGAAATGCAGTGCATCGGGGTGGAAACATCCCTTCCCGCAAGGGGTGCTGCATAGGTGCTGCATGGCTGTCGTCAGCTCGTGTCGTGAGATGTTGGGTTAAGTCCCGCAACGAGCGCAACCCTTATCCCTAGTTGCTAACACGTTATGGTGAGCACTCTAGTGAAACTGCCCCGGATAACGGGGAGGAAGGTGGGGATGACGTCAAGTCCTCATGGCCTTTATGTCCAGGGCTACACACGTGCTACAATCGCCGGTACAAACCGTCGCAAACCCGCGAGGGGGAGCTAATCGGAAAAAGCCGGCGTCAGTTCGGATTGCAGTCTGCAACTCGACTGCATGAAGCTGGAATCGCTAGTAATCGCAGATCA
>OTU_442
TGGCCTTGACATGCCCGGAACCCTGATGAAAGTTGGGGGTGCTCGCAAGAGAGCCGGGACACAGGTGCTGCATGGCTGTCGTCAGCTCGTGTCGTGAGATGTTTGGTTAAGTCCAGCAACGAGCGCAACCCTCGTCGTCAGTTGCCACCATTCAGTTGGGCACTCTGACGAGACTGCCGGTGTTAAGCCGGAGGAAGGTGGGGATGACGTCAAGTCCTCATGGCCCTTACGGCCAGGGCTACACACGTACTACAATGGCCGGTACAAAGCGCTGCGAACCCGCGAGGGGGAGCCAATCGCAAAAAACCGGCCCCAGTTCAGATTGCAGTCTGCAACTCGACTGCATGAAGGTGGAATCGCTAGTAATCGCGGATC
>OTU_1267
AGGTCTTGACATCCCTCTGACCGGTCCTTAACCGGACCTTTCCTTCGGGACAGAGGAGACAGGTGGTGCATGGTTGTCGTCAGCTCGTGTCGTGAGATGTTGGGTTAAGTCCCGCAACGAGCGCAACCCCTATCCTTAGTAGCCAGCAGTTCGGCTGGGCACTCTAGGGAGACTGCCAGGGATAACCTGGAGGAAGGCGGGGATGACGTCAAATCATCATGCCCCTTATGATCTGGGCTACACACGTGCTACAATGGTGGCTACAAAGAGAAGCAACCTCGCGAGAGTAAGCAAATCTCAAAAAGGCCATCCCAGTTCGGATTGTAGTCTGCAACTCGACTACATGAAGCTGGAATCGCTAGTAATCGCGAATCA
>OTU_888
AGGGCTTGACATGACCAGGAATCCGGCGGAAACGTCGGCGTCCCGCAAGGGACCTGGCCACAGGTGTTGCATGGCTGTCGTCAGCTCGTGTCGTGAGATGTTGGGTTAAGTCCCGCAACGAGCGCAACCCCTATCGTGTGTTGTATCACTCACACGAGACTGCCGAGAGAAACTCGGAGGAAGGCGGGGATGACGTCAAGTCAGCATGGCCCTTACGTCCTGGGCTACACCCACGCTACAATGGCCGGTACAACGGGCGGCGAAACCGCGAGGTGGAGCAAATCCCTTAAAGCCGGTCTCAGTTCGGATTGTAGGCTGCAACTCGCCTGCATGAAGCCGGAGTTGCTAGTAACCGCCGGTCAGCATACGGCGGTG
>OTU_1045
TGGGCTGGAAAGTGCTCGGAAGTCTGGTGAAAGCCGGATGTGCCCGCAAGGGAGCCGAGTGACAGGTGCTGCATGGCTGTCGTCAGCTCGTGTCGTGAGATGTTGGGTTAAGTCCCGCAACGAGCGCAACCCCTATCGTTAGTTGCCATCAGTTCGGCTGGGCACTCTAACGAGACTGCCGGCGTCAAGCCGGAGGAAGGTGGGGACGACGTCAAGTCCTCATGGCCCTTATGTCCAGGGCTACACACGTGCTACAATGGTGCATACAGAGCGCAGCGAGCTCGCGAGAGTAAGCCAATCGCAAAAAGTGCACCTCAGTACAGATTGTACTCTGCAACTCGAGTACATGAAGTCGGAATCGCTAGTAATCGCTGA
>OTU_802
TGGTCTTGACATCCCGGGAATCCTTAGGAAACTAGGGAGTGCCTTCATTCGAAGGAGCCTGGAGACAGGTGCTGCATGGCTGTCGTCAGCTCGTGTCGTGAGATGTTGGGTTAAGTCCCGCAACGAGCGCAACCCTTGCCTTTAGTTGCCAGCAGTTCGGCTGGGCACTCTAAAGGGACTGCCGGTGTCAAACCGGAGGAAGGTGGGGATGACGTCAAGTCCTCATGGCCTTTATGACCAGGGCTACACACGTACTACAATGGCCGGTACAAAGGGCAGCGACACTGCGAAGTGGAGCCAATCCCATAAAGCCGGTCTCAGTCCGGATTGGAGTCTGCAACTCGACTCCATGAAGTTGGAATCGCTAGTAATCGC
>OTU_786
AGGGCTTGACATGTCGCGAATCTTGGTGAAAGCCGAGAGTGCCTTCGGGAGCGCGAACACAGGTGGTGCATGGCTGTCGTCAGCTCGTGTCGTGAGATGTTGGGTTAAGTCCCGCAACGAGCGCAACCCTCGTTTCTAGTTGCCAGCATTAAGTTGGGCACTCTGGAGAGACTGCCGGTGACAAACCGGAGGAAGGTGGGGATGACGTCAAGTCAGCATGCCCCTTACGTCCTGGGCTACACACGTACTACAATGCTGCGGACAAAGGGCAGCGAGCTAGCGATAGCAAGCAAATCCCATAAACCGTGGCTCAGTTCAGATTGCAGGCTGCAACTCGCCTGCATGAAGGCGGAATCGCTAGTAATCGCAGGTCAG
>OTU_373
TGGTCTTGACATCCTGGGAACCCTGAAGAGATTCGGGGGTGCCGCAAGGAACCCAGAGACAGGTGCTGCATGGCTGTCGTCAGCTCGTGTCGTGAGATGTTGGGTTAAGTCCCGCAACGAGCGCAACCCTTGTCCTTAGTTGCCAGCATTCAGTTGGGCACTCTAAGGAGACCGCCGGTGACAAACCGGAGGAAGGTGGGGATGACGTCAAGTCATCATGGCCTTTATGACCAGGGCTACACACGTGCTACAATGGTAGATACAGAGGGAAGCCAACCGGCGACGGGGAGCCAATCCCAGAAAATCTATCGTAGTCCGGATCGGAGTCTGCAACTCGACTCCGTGAAGTCGGAATCGCTAGTAATCGCAGATCAG
>OTU_430
AGCTTTTGACATGTCCGGTATGGTCGCCAGAGATGGCTTCCTTCCCGCAAGGGGCCGGAACACAGGTGCTGCATGGCTGTCGTCAGCTCGTGTCGTGAGATGTTGGGTTAAGTCCCGCAACGAGCGCAACCCTCGCCCTTAGTTGCCATCATTCAGTTGGGCACTCTAGGGGGACTGCCGGTGATAAGCCGCGAGGAAGGTGGGGATGACGTCAAGTCCTCATGGCCCTTACAGGCTGGGCTACACACGTGCTACAATGGCGGTGACAATGGGATGCTATGGGGTGACCCTGCGCAAATCTCAAAAAGCCGTCTCAGTTCGGATTGCACTCTGCAACTCGAGTGCATGAAGGTGGAATCGCTAGTAATCGCAGAT
>OTU_320
CAGGTTTGACATGCACGTAGTAGTGAAGCGAAAGCGGAACGACCCTTCGGGGAGCGTGCACAGGTGCTGCATGGCTGTCGTCAGCTCGTGTCGTGAGATGTTGGGTTAAGTCCCGCAACGAGCGCAACCCCTGTTGCTAGTTACAAGTGTCTAGCAAGACTGCCGACATCAAGTTGGAGGAAGGTGGGGATGATGTCAAGTCAGCATGGCCTTTATATCTGGGGCGACACACACGCTACAATGGGCGATACAATGGGCAGCGAAGGGGTGACCTGGAGCGAATCTCATCAAAGTCGTTCGTAGTTCGGATTGTAGGCTGCAACCCGCCTACATGAAGCCGGAGTTGCTAGTAACCGCAGGTCAGCCATACTGCGG
>OTU_1865
AGGGCTTGACATCCCAAGAATACTGTAGAGATACGGTAGTGCCTTTCGGGGAACTTGGTGACAGGTGGTGCATGGTTGCCGTCAGCTCGTGTCGTGAGATGTTGGGTTAAGTCCCGCAACGAGCGCAACCCTTGTTGTTAGTTGCTAACATTAAGTTGAGCACTCTAGCAAGACTGCCGGTGACAAATCGGAGGAAGGTGGGGACGACGTCAAATCATCATGCCCCTTATGTCCTGGGCTACACACGTACTACAATGGCCGTTAACAGAGGGAAGCAAGACAGTGATGTGGAGCAAATCCCTAAAAACGGTCCCAGTTCAGATTGTAGGCTGAAACTCGCCTACATGAAGTCGGAATTGCTAGTAATCGCGGATC
>OTU_184
TACCCTTGACATGCCAGGAAGCCGGGTGAGAGCTCGGTGTGCCCGAAAGGGAGCCTGGACACAGGTGCTGCATGGCTGTCGTCAGCTCGTGTCGTGAGATGTTGGGTTAAGTCCCGCAACGAGCGCAACCCTTGTCACTAGTTGCTACGGGTCAAACTGGGCACTCTAGTGAGACTGCCGGTGACAAACCGGAGGAAGGTGGGGATGACGTCAAGTCCTCATGGCCCTTATGGGTAGGGCTTCACACGTCATACAATGGCGCATACAGAGGGCAGCCAACCCGCGAGGGGGAGCCAATCCCAGAAAGTGCGTCGTAGTCCGGATTGCAGTCTGCAACTCGACTGCATGAAGTCGGAATCGCTAGTAATCGCGGAT
>OTU_280
TGCTCTTGACATGCCAGGAACTTGCCAGAGATGGCTTGGTGCCCGAAAGGGAACCTGGACACAGGTGCTGCATGGCTGTCGTCAGCTCGTGTCGTGAGATGTTGGGTTAAGTCCCGCAACGAGCGCAACCCTTGCCATTAGTTGCTACGAAAGGGCACTCTAATGGGACTGCCGGTGACAAACCGGAGGAAGGTGGGGATGACGTCAAGTCCTCATGGCCCTTATGAGCAGGGCTTCACACGTCATACAATGGTCGGTACAGAGGGTCGCCAACCCGCGAGGGGGAGCCAATCCCAGAAAACCGATCGTAGTCCGGATTGTTCTCTGCAACTCGAGAGCATGAAGTCGGAATCGCTAGTAATCGCAGGTCAGCAT
>OTU_1866
AGGGCTTGACATGGGGAGGACGCAGTCAGAGATGGCTGTTCCCGCAAGGGCCTCCCGCACAGGTGCTGCATGGCTGTCGTCAGCTCGTGTCGTGAGATGTTGGGTTAAGTCCCGCAACGAGCGCAACCCTCGCCTTCAGTTGCCAGCACGTTTGGGTGGGCACTCTGAAGGAGCTGCCGGTGACAAGCCGGAGGAAGGTGGGGATGACGTCAAGTCCTCATGGCCCTTATGTCCTGGGCTACACACGTGCTACAATGGCGGCGACAGCGGGATTGCCAGGTCGTAAGGCCGAGCCGATCCCCAAAAGCCGTCTCAGTTCAGATTGCACTCTGCAACTCGGGTGCATGAAGGTGGAATCGCTAGTAATCGCGGATC
>OTU_359
TACCCTTGACATGTCCCGAAGCCCGGTGAGAGCCGGGGGTGCCCGAAAGGGAACGGGAACACAGGTGCTGCATGGCTGTCGTCAGCTCGTGTCGTGAGATGTTGGGTTAAGTCCCGCAACGAGCGCAACCCTTGTCATTAGTTGCTACATTCAGTTGGGCACTCTAATGAGACTGCCGGTGACAAACCGGAGGAAGGTGGGGATGACGTCAAGTCCTCATGGCCCTTATGGGTAGGGCTTCACACGTAATACAATGGCGCGTACAGAGGGTCGCGAAGCCGCGAGGTGGAGCCAATCCCTTAAAGCGCGTCGTAGTCCGGATTGGAGTCTGCAACTCGACTCCATGAAGTCGGAATCGCTAGTAATCGCGGATCA
>OTU_242
TGGGTTAAATCCCAGTTGCAACGTACAGAGATGTACGCCCCTCGCAAGAGGCGGCTGGGAAGGTGCTGCATGGCTGTCGTCAGCTCGTGTCGTGAGATGTTGGGTTAAGTCCCGCAACGAGCGCAACCCTTACCACTAGTTGCCAGCATTAAGTTGGGCACTCTAGCGGAACTGCCGGTGATAAACCGGAGGAAGGTGGGGATGACGTCAAGTCATCATGGCCTCTATGTCCAGGGCTACACACGTGCTACAATGGCCGGTACAAACCGCTGCGAACTCGCGAGAGGGAGCCAATCGGAAAAAGCCGGTCTCAGTTCGGATTGGAGTCTGCAACTCGACTCCATGAAGTTGGAATCGCTAGTAATCGCAGATCAG
>OTU_1042
GGGGTTTGACATGCACGGGACAGGTGTGGAAACACACCCTCCCTTCGGGGTCCGTGCACAGGTGCTGCATGGCTGTCGTCAGCTCGTGTCGTGAGATGTTGGGTTAAGTCCCGCAACGAGCGCAACCCTTGTCGCTAGTTGCCAGCGGGTAATGCCGGGCACTCTAGTGAGACTGCCGGTGGTAAGCCGGAGGAAGGTGGGGATGACGTCAAGTCCTCATGGCCCTTACATCCCGGGCTACACACGTGCTACAATGGCCGGTACAAAGGGTTCCGATATCGCGAGATGGAGGCAATCCCACAAAGCCGGTCTCAGTTCGGATTGCAGTCTGCAACTCGACTGCATGAAGGTGGAATCGCTAGTAATCGCGAATCA
>OTU_250
TGGGCTTGACATGCAGGTGACAGCCGTGGAAACACGGTCTCCCTTCGGGGCACCTGCACAGATGCTGCATGGCTGTCGTCAGCTCGTGTCGTGAGATGTTGGGTTAAGTCCCGCAACGAGCGCAACCCCTGTCTGCTGTTGCCAGCGGGTAATGCCGGGGACTCTGCAGAGACTGCCGGTGACAAACCGGAGGAAGGTGGGGACGACGTCAAGTCATCATGGCTCTTACGTCCAGGGCTACACACGTGCTACAATGGCCAGTACAATGCGCTGCAAACCCGCGAGGGGGAGCGAATCGCAAAAAGCTGGTCTAAGTTCGGATTGCAGTCTGCAACTCGACTGCATGAAGTCGGAATCGCTAGTAATCGTGGATCA
>OTU_487
TGGGTTGAACTATGCAGGAAAAGCCGTAGAGATACGGTGTCCTTCGGGGCCTGTGATAGGTGGTGCATGGCTGTCGTCAGCTCGTGTCGTGAGATGTTGGGTTAAGTCCCGCAACGAGCGCAACCCCTATCCCATGTTGCCAGCGGGTTATGCCGGGGACTCGTGGGAGACTGCCGGTGCCAAACCGGAGGAAGGTGGGGATGACGTCAAGTCCTCATGCCCCTTACGTCCAGGGCTGCACACATGCTACAATGGCCGGTACAAAGGGCTGCAATCCCGCGAGGGGGAGCTAATCCCATAAAGCCGGTCTCAGTTCGGATCGTAGTCTGCAACTCGACTGCGTGAAGTCGGAGTCGCTAGTAATCGCAGATCAGC
>OTU_588
CGGGTTTGAACTGCGGCGGACCGCTCCAGAGATGGAGCTTCCCTTCGGGGCTGCCGTGGAGGTGCTGCATGGCTGTCGTCAGCTCGTGTCGTGAGATGTTGGGTTAAGTCCCGCAACGAGCGCAACCCCTACCCTTAGTTGCCAGCGGTTCGGCCGGGAACTCTAGGGGGACTGCCGGTGATAAACCGGAGGAAGGTGGGGATGACGTCAAGTCATCATGGCCTTTATGTCCGGGGCTACACACGTGCTACAATGGACGGTACAGAGGGCTGCGAGACCGCAAGGTGGAGCCAATCCCAGAAAGCCGTCCTCAGTTCGGATTGCAGTCTGCAACTCGACTGCATGAAGGTGGAATCGCTAGTAATCGCGGATCAG
>OTU_1150
TACCTTTGAATCCACGGAATCCTGCAGAAATGTGGGAGTGCCTTCGGGAGCCGTGAGACAGGTGCTGCATGGCTGTCGTCAGCTCGTGTCGTGAGATGTTGGGTTAAGTCCCGTAACGAGCGCAACCCTTGTCCTTAGTTACCAGCGAGTTATGTCGGGGACTTTAAGGAGACTGCCGGTGATAAACCGGAGGAAGGTGGGGATGACGTCAAGTCCTCATGGCCCTTACAGGTAGGGCCACACACGTGCTACAATGGCCGGTACAAAGGGTTGCCAACCCGCGAGGGGGAGCTAATCTCAAAAAGCCGGTCGTAGTCCGGATTGGAGTCTGCAACTCGACTCCATGAAGCTGGAATCGCTAGTAATCGCGGATCA
>OTU_1819
TGGGCTCGAAGCGCAGTGGACTGAGGTAGAAATATCTCTTTCTCGCAAGAGACTGCTGCGTAGGTGCTGCATGGCTGTCGTCAGCTCGTGTCGTGAGATGTTGGGTTAAGTCCCGCAACGAGCGCAACCCTTATTGCCAGTTGCCATCATTTAGTTGGGCACTCTGGCGAAACCGCCCCGGATAACGGGGAGGAAGGTGGGGATGACGTCAAGTCCTCATGGCCTTTATGTCCAGGGCTACACACGTGCTACAATGGCAGATACAAACCGTCGCAAACCCGCGAGGGGAAGCTAATCGGAAAAAGTCTGCCTCAGTTCGGATTGGAGTCTGCAACTCGACTCCATGAAGCTGGAATCGCTAGTAATCGCAGATCA
>OTU_180
TGGGCTTGACATGCACGGGAAACTCTCCAGAAACGGAGGGCCCTCTTCGGAGCCCGTGCACAGGTGCTGCATGGCTGTCGTCAGCTCGTGTCGTGAGATGTTGGGTTAAGTCCCGCAACGAGCGCAACCCCCGTCCCTAGTTACCAGCGGGTCACGCCGGGCACTCTAGGGAGACTGCCGGTGCCAAACCGGAGGAAGGTGGGGACGACGTCAAGTCATCATGGTCCTTACGTCCAGGGCTACACACGTGCTACAATGGGCGGGACAGAGGGTCGCAAGGGCGAGAGCCGGAGCCAATCCCCTAAACCCGTCCTCAGTTCGGATTGTCCTCTGCAACCCGAGGGCATGAAGCTGGAATCGCTAGTAATCGCGGAT
>OTU_355
TGGGCTTGACATCCCCGGCCAGTCATGGAAACATGTCCTTCCCCTTCGGGGGACCGGGAGACAGGTGCTGCATGGCTGTCGTCAGCTCGTGTCGTGAGATGTTGGGTTAAGTCCCGCAACGAGCGCAACCCCTGCCCTTAGTTGCCAGCGAGTCGAGTCGGGCACTCTAGGGGGACTGCCGCAGTGAATGCGGAGGAAGGTGGGGATGACGTCAAGTCCTCATGGCCTTTATGTCCAGGGCTACACACGTACTACAATGGGCGGTACAAAGGGAAGCGAGGCAGCGATGCGGAGCCAATCCCAAAAAGCCGTTCACAGTTCGGATCGGAGTCTGCAACTCGACTCCGTGAAGGTGGAATCGCTAGTAATCGCGGA
>OTU_771
AAGACTTGACATCCCGCTGACCGGTCTAGAGATAGACCTTCCCTTCGGGGCAGCGGTGACAGGTGGTGCATGGTTGTCGTCAGCTCGTGTCGTGAGATGTTGGGTTAAGTCCCGCAACGAGCGCAACCCTTACGTTGTGTTGCCATCATTCAGTTGGGCACTCACAATGGACTGCCGGTGACAAACCGGAGGAAGGCGGGGATGACGTCAAATCATCATGCCCCTTATGTCTTGGGCTACACACGTGCTACAATGGGCGGTACAAAGAGACGCGAGACCGCGAGGTGGAGCAAATCTCAGAAAGCCGTTCACAGTTCGGATTGCAGGCTGCAACTCGCCTGCATGAAGCCGGAATTGCTAGTAATCGCGGATCAG
>OTU_1738
AGCTCTTGACATTCACTGATCGCCGGCAGAGATGCCGGAGTTCCAGCAATGGACAGTGGGACAGGTGCTGCATGGCTGTCGTCAGCTCGTGTCGTGAGATGTTGGGTTAAGTCCCGCAACGAGCGCAACCCTCGCCATTAGTTGCCATCATTTAGTTGGGCACTCTAATGGGACTGCCGGTGATAAGCCGGAGGAAGGTGGGGATGACGTCAAGTCATCATGGCCCTTACGGGCTGGGCTACACACGTGCTACAATGGCGGTGACAATGCGCAGCCACCTAGCAATAGGGAGCTAATCGCAAAAAGCCGTCTCAGTTCAGATTGAGGTCTGCAACTCGACCTCATGAAGTCGGAATCGCTAGTAATCGCGCATCA
>OTU_902
TAGACTTGACATCTCCTGAATTACCTGTAATAAGGGAAGCCCTTCGGGGCAGGAAGACAGGTGGTGCATGGTTGTCGTCAGCTCGTGTCGTGAGATGTTGGGTTAAGTCCCGCAACGAGCGCAACCCTTATCATTAGTTGCTACCATTAAGTTGAGCACTCTAGTGAGACTGCCCGGGTTAACCGGGAGGAAGGTGGGGATGACGTCAAATCATCATGCCCCTTATGTCTAGGGCTACACACGTGCTACAATGGGCGGTACAACGAGATGCGAAACCGTGAGGTGGAGCCAAACTCAAAAACCGTTCCCAGTTCGGATTGAAGGCTGAAACTCGCCTTCATGAAGCCGGAGTTGCTAGTAATCGCGAATCAGCAT
>OTU_256
AGGGCTTGACATCTGTAGAATCCTGCGGAAACGTGGGAGTGCCTTCGGGAGCTACAAGACAGGTGGTGCATGGCTGTCGTCAGCTCGTGTCGTGAGATGTTGGGTTAAGTCCCGCAACGAGCGCAACCCTCGTCCTTAGTTGCCAGCATTAAGTTGGGCACTCTAGGGAGACTGCCGGTGACAAACCGGAGGAAGGTGGGGATGACGTCAAGTCAGCATGCCCCTTACGTCCTGGGCGACACACGTACTACAATGGTCGGGACAAAGGGCAGCGAACTCGCGAGAGTAAGCGAATCTCAGCAAACCCGGCCTCAGTTCAGATTGCTCTCTGCAACTCGAGAGCATGAAGGAGGAATCGCTAGTAATCGCCGGTCA
>OTU_990
AACCCTTGACATGCCCGGTCGGTTTCCAGAGATGGATTCCTCCCAGCAATGGGCCGGGACACAGGTGCTGCATGGCTGTCGTCAGCTCGTGTCGTGAGATGTTGGGTTAAGTCCCGCAACGAGCGCAACCCTCGCCATTAGTTGCCATCATTCAGTTGGGCACTCTAGTGGGACTGCCGGTGATAAGCCGGAGGAAGGTGGGGATGACGTCAAGTCATCATGGCCCTTACGGGTTGGGCTACACACGTGCTACAATGGCGGTGACAGTGGGCAGCCACCTAGCAATAGGCAGCTAATCCCAAAAAGCCGTCTCAGTTCGGATTGGGGTCTGCAACTCGACCCCATGAAGTCGGAATCGCTAGTAATCGTAGATCA
>OTU_375
TGGGTTTGACATGTGCAGGACCGGTAGCGAAAGCTGCCTTCCCTTCGGGGTCTGCACACAGGTGCTGCATGGCTGTCGTCAGCTCGTGTCGTGAGATGTTGGGTTAAGTCCCGCAACGAGCGCAACCCTCGCCCTCTGTTGCTACCGGGTTACGCCGGGCACTCTGAGGGGACTGCCCCGGTGAACGGGGAGGAAGGTGGGGATGACGTCAAGTCCTCATGGCCTTTATGTCCAGGGCTACACACGTGCTACAATGGTCGGGACAATGGGTCGCTCCCTCGTAAGAGGTTGCCAATCTCAAAAACTCGGCCTCAGTTCGGATGGCCGGCTGCAACTCGCCGGCCTGAAGCTGGAATCGCTAGTAATCGGAGATCA
>OTU_198
TGGGCTCGAACGCCAGGCGACTGGTCCTGAAAGGGGTCATCCCGCAAGGGCGCCTGGTGAGGTGCTGCATGGCTGTCGTCAGTTCGTGTCGTGAGATGTTGGGTTAAGTCCCGCAACGAACGCAACCCCTATTGCTAGTTACCAGCACGTCAAGGTGGGGACTCTAGCGAGACTGCCTGCGCAAGCAGAGAGGAAGGTGGGGATGACGTCAAGTCATCATGGCCCTTACGCCCAGGGCTGCACACGTGCTACAATGGCCGGTACAGAGGGCAGCTACGCTGTGAGGCGACGCGAATCTTGAAAGCCGGTCTCAGTTCGGATCGGAGTCTGCAACTCGACTCCGTGAAGTCGGAATCGCTAGTAATCGCGTATCAG
>OTU_175
TGGGCTTGACATCCCTGGACCGCTCTGGAAACAGAGTTTTCCCTTTCGGGGGACCGGGTGACAGGTGCTGCATGGCTGTCGTCAGCTCGTGTCGTGAGATGTTGGGTTAAGTCCCGCAACGAGCGCAACCCCTGCCTTCAGTTGCCATCATTGAGTTGGGCACTCTGAAGGGACTGCCGGTGTGAAACCGGAGGAAGGTGGGGATGACGTCAAGTCCTCATGGCCTTTATGTCCAGGGCTACACACGTACTACAATGGGCGGTACAAAGGGCAGCAAACTCGCGAGGGTGAGCCAATCCCAAAAAGCCGTCCTCAGTTCGGATTGGAGTCTGCAACTCGACTCCATGAAGTTGGAATCGCTAGTAATCGCGGATC
>OTU_777
TGGGTTTGACATGTGGGGAATCTCATGGAAACATGGGAGTGCGTAGCAATACGAGCCCCAGCACAGGTGCTGCATGGCTGTCGTCAGCTCGTGTCGTGAGATGTTGGGTTAAGTCCCGCAACGAGCGCAACCCTTGTCTCTAGTTGCCATCATTCAGTTGGGCACTCTAGAGAGACTGCCGGTGATAAACCGGAGGAAGGTGGGGACGACGTCAAGTCCTCATGGCCTTTATATCCAGGGCTACACACGTGCTACAATGGGCCGTACAAAGGGTTGCAACCCCGCGAGGGTGAGCCAATCCCAAAAAGCGGTCCTCAGTTCGGATTGGAGTCTGCAACTCGACTCCATGAAGTTGGAATCGCTAGTAATCGCGGA
>OTU_811
AGCTCTTGACATCCCTCTGAATCACCTAGAGATAGGTGCGGCCCTTCGGGGACAGAGGAGACAGGTGGTGCATGGTTGTCGTCAGCTCGTGTCGTGAGATGTTGGGTTAAGTCCCGCAACGAGCGCAACCCTTGATCTTAGTTGCCAGCACTTCGGGTGGGCACTCTAAGGTGACTGCCGGTGACAAACCGGAGGAAGGTGGGGATGACGTCAAATCATCATGCCCCTTATGAGCTGGGCTACACACGTACTACAATGGCCGGTACAACGGGAAGCGAAGCCGCGAGGTGGAGCCAATCCTATCAAAGCCGGTCTCAGTTCGGATTGCAGGCTGCAACTCGCCTGCATGAAGTCGGAATTGCTAGTAATCGCGGA
>OTU_608
TGCCCTTGACATCCCGGGAACCCCGTGGAGACACGGGGGCGCCTTCGGGAGCCCGGAGACAGGTGCTGCATGGCTGTCGTCAGCTCGTGTCGTGAGATGTTGGGTTAAGTCCCGCAACGAGCGCAACCCTTATCCGTTGTTGCCAGCGGCGTGGCCGGGCACTCGACGGAGACTGCCGGTGATAAACCGGAGGAAGGTGGGGATGACGTCAAGTCATCATGGCCTTGATGGGCAGGGCGACACACGTGCTACAATGGGCGGTACAGAGGGTCGCCAACCCGCGAGGGGGAGCCAACCTCAAAAAGCCGTTCGTAGTCCGGATCGGAGTCTGCAACTCGACTCCGTGAAGTCGGAATCGCTAGTAATCGTGGATCA
>OTU_337
AAGGCTTGACATCTACGGAATCCTGTGGAAACACGGGAGTGCCCGCAAGGGAATCGTAAGACAGGTGGTGCATGGCTGTCGTCAGCTCGTGCCGTGAGGTGTTGGGTTAAGTCTCGCAACGAGCGCAACCCTTGTCGTTAGTTGCCATCATTTAGTTGGGCACTCTAACGAGACTGCCTGTAATAAACAGGAGGAAGGTGGGGACGACGTCAAGTCATCATGCCCCTTATGTCTTGGGCTACACACGTGATACAATGGGCGTCACAAAGGGAAGCTAAACCGCGAGGTGGTGCAAATCTCATAAAAGCGTCCTCAGTTCAGATTGTAGGCTGCAACTCGCCTACATGAAGTTGGAATCGCTAGTAAACGCAGATC
>OTU_403
AAGGCTTGACATGTACGTGGTAGGAATCTGAAAAGTGACCGACCCTTCGGGGAGCGTACACAGGTGGTGCATGGCTGTCGTCAGCTCGTGTCGTGAGATGTTGGGTTAAGTCCCGCAACGAGCGCAACCCCTGCTCTCATGTTGCCAGCATTAAGTTGGGGACTCATGGAGGACTGCCGGTGACAAACCGGAGGAAGGTGGGGATGACGTCAAGTCATCATGCCCTTTATGTCTTGGGCTACACACGTGCTACAATGGCCGGTACAACGGGCTGCGATACCGCGAGGTGGAGCGAATCCCTTAAAGCCGGTCTCAGTTCGGATTGGAGTCTGCAACTCGACTCCATGAAGGCGGAATTGCTAGTAATCGCGAATC
>OTU_897
AGGGCTTGACATCCCTTGATCGCTGTAGAGATACAGCTTCTCTTCGGAGCAAGGAGACAGGTGGTGCATGGTTGTCGTCAGCTCGTGTCGTGAGATGTTGGGTTAAGTCCCGCAACGAGCGCAACCCTTACTTTTAGTTGCCATCATTAAGTTGGGCACTCTAAAGGGACTGCCGGTGACAAACCGGAGGAAGGTGGGGATGACGTCAAATCATCATGCCCCTTATGTCCTGGGCTACACACGTGCTACAATGGTCTGTACAGAGGGCAGCGAAGCAGTGATGCGTAGCGAATCCCACAAAACAGATCTCAGTTCGGATTGCAGGCTGCAACTCGCCTGTATGAAGCTGGAATCGCTAGTAATCGCAGGTCAGCA
>OTU_450
GGGGCTTGACATACACCGGACAGGTGTGGAAACACACTCTCCCTTCGGGGCCGGTGAACAGGTGCTGCATGGCTGTCGTCAGCTCGTGTCGTGAGATGTTGGGTTAAGTCCCGCAACGAGCGCAACCCTTGTCCTTAGTTGCTACCATTTAAAGTTGAGCACTCTAGGGAGACTGCCGGTGGCAAACCGGAGGAAGGTGGGGATGACGTCAAGTCATCATGGCCCTTACGCCCCGGGCTACACACGTGCTACAATGGCCGGTACAAAGGGTTGCAATACCGCGAGGTGGAGCTAATCCCAAAAAACCGGTCTCAGTTCGGATTGCAGTCTGCAACTCGACTGCATGAAGCCGGAATCGCTAGTAATCGCGAATCA
>OTU_1709
TGGGCTAGACAACACCGGACACCCCTAGAAATAGGGTCTTCCCGCAAGGGACTGGTGGTTCAGGTGCTGCATGGCTGTCGTCAGCTCGTGTCGTGAGATGTTGGGTTAAGTCCCGCAACGAGCGCAACCCCTGTCTCTAGTTGCTACCATTCAGTTGAGCACTCTAGAGAGACTGCCCGTGTTAAACGGGAGGAAGGTGGGGACGACGTCAAGTCCTCATGGCCCTTATGTCCAGGGCTACGCACGTGCTACAATGGGCGATACAAAGGGCTGCGAACCCGCGAGGGGGAGCCAATCCCAAAAAGTCGTCCTCAGTTCGGATTGGAGTCTGCAACTCGACTCCATGAAGGTGGAATCGCTAGTAATCGCGGATCA
>OTU_402
TGGGCTTGACATGCTGGTGAAAGCCGTTGGAAACAGCGGCCCTCCTTCGGGACGCCAGCACAGGTGCTGCATGGCTGTCGTCAGCTCGTGTCGTGAGATGTTGGGTTAAGTCCCGCAACGAGCGCAACCCTCGCTCCCAGTTGCCAGCGGTTCGGCCGGGGACTCTGGGGGGACTGCCGGTGCCAAACCGGAGGAAGGTGGGGACGACGTCAAGTCATCATGGCCCTTACGTCCAGGGCGACACACGTGCTACAATGGCCGGTACAAAGCGTCGCAAGCCCGCGAGGGGGAGCCAATCGCTAAAAGCCGGTCTAAGTGCGGATTGGAGTCTGCAACTCGACTCCATGAAGTCGGAATCGCTAGTAATCGTGGATC
>OTU_1258
AGCCCTTGACATGGACGCCGCCGGAGGCAGAGACGCCTCCTTCGGTTCGGCCGGGCGTCACACAGGTGCTGCATGGCTGTCGTCAGCTCGTGTCGTGAGATGTTGGGTTAAGTCCCGCAACGAGCGCAACCCTCGCTCCTAGTTGCCAGCGGGTTAAGCTGGGCACTCTAGGGGAACTGCCGGTGACAAGCCGGAGGAAGGCGGGGATGACGTCAAGTCCTCATGGCCCTTATGGGCTGGGCTACACACGTGCTACAATGGCGGTGACAGTGGGCAGCGATGGGGCGACCCGGAGCTAATCCCAAAAAGCCGTCTCAGTTCGGATTGCACTCTGCAACTCGAGTGCATGAAGGCGGAATCGCTAGTAATCGCGGA
>OTU_387
TAGACTTGACATCTCCTGAATAGCCGGTAATGCGGCGAAGCCCTTCGGGGCAGGAAGACAGGTGGTGCATGGTTGTCGTCAGCTCGTGTCGTGAGATGTTGGGTTAAGTCCCGCAACGAGCGCAACCCTTGTTGTTAGTTGCTACCATTAAGTTGAGCACTCTAGCAAGACTGCCGCGGTTAACGCGGAGGAAGGTGGGGATGACGTCAAATCATCATGCCCCTTATGTCTAGGGCTACACACGTGCTACAATGGCAAGTACAAAGAGATGCAATACCGCGAGGTGGAGCAAAACTCAAAAACTTGTCCCAGTTCGGATTGCAGGCTGCAACTCGCCTGCATGAAGCCGGAGTTGCTAGTAATCGCGAATCAGAA
>OTU_727
AAGGCTTGACATACGCCGGAAACTGCCAGAGATGGTAGCCCCGCAAGGTCGGCGTACAGGTGGTGCATGGTTGTCGTCAGCTCGTGTCGTGAGATGTTGGGTTAAGTCCCGCAACGAGCGCAACCCTCGTCCTATGTTGCCAGCGAGTAATGTCGGGGACTCATAGGAGACTGCCGGGGTCAACTCGGAGGAAGGTGGGGATGACGTCAAATCATCATGCCCCTTATGTCTTGGGCTGCACACATGCTACAATGGCCGGTACAAAGGGCTGCAATACCGCAAGGTGGAGCTAATCCCAAAAAGCCGGTCTCAGTTCGGATTGGGGTCTGCAACTCGACCCCATGAAGTCGGAGTCGCTAGTAATCGCAGATCAGC
>OTU_713
AGGGTTTGACATGTAAGTAGTAGGAACCTGAAAAGGGGACGATTCGGTAGTAATATCGAAAGCTTACACAGGTGCTGCATGGCTGTCGTCAGCTCGTGTCGTGAGATGTTGGGTTAAGTCCCGCAACGAGCGCAACCCTTATCCTTAGTTGCCCCCAGGTCGCAAGATGCTGGGCACTCTAGGGGAACTGCCCCGTATAACGGGGAGGAAGGTGGGGATGACGTCAAGTCCTCATGGCCTTTATACCCTGGGCCACACACGTGCTACAATGGCCGGTACAACGAGTCGCAAACTCGCGAGAGTAAGCCAATCTCTTAAAACCGGCCCCAGTTCAGATTGGAGGCTGCAATTCGCCTCCATGAAGTCGGAATCGCT
>OTU_1058
TGGTCTTGACATGTACGGAATCTTTTAGAGATAGAAGAGTGCCTTCGGGAGCCGTAACACAGGTGCTGCATGGCTGTCGTCAGCTCGTGTCGTGAGATGTTGGGTTAAGTCCCGCAACGAGCGCAACCCTTGTCCTTAGTTGCCATCATTAAGTTGGGCACTTTAAGGAGACTGCCGGTGACAAACCGGAGGAAGGTGGGGATGACGTCAAGTCCTCATGGCCCTTATGACCAGGGCTTCACACGTCATACAATGGTCGGTACAGAGGGTCGCTAAGCCGCGAGGTAGTGCCAATCTCATAAAACCGATCGTAGTCCGGATTGGAGTCTGCAACTCGACTCCATGAAGTCGGAATCGCTAGTAATCGCGGATCAG
>OTU_716
TAGGCTTGACATGTCTGGAATCTGCCGGAAACGGTGGAGTGCCGCAAGGAGCCAGAACACAGGTGCTGCATGGCTGTCGTCAGCTCGTGTCGTGAGATGTTGGGTTAAGTCCCGCAACGAGCGCAACCCCTGTCTTTAGTTGCCAGCATTAAGTTGGGTACTCTAGAGAGACTGCCGTCGTTAAGACGGAGGAAGGTGGGGATGACGTCAAGTCCTCATGGCCTTTATGCTTAGGGCTACACACGTGCTACAATGCATACTACAAAGGGCTGCGAAAGCGCGAGCTGAAGCCAATCCCACAAAAGTATGCTCAGTTCAGATTGCAGTCTGCAACTCGACTGCATGAAGCTGGAATCGCTAGTAATCGCGGATCAG
>OTU_880
TGGGCTTGACATCCCGGGAATCTTCTGGAAACAGGAGAGTGCCTTTCGGGGAACCCGGAGACAGGTGCTGCATGGCTGTCGTCAGCTCGTGTCGTGAGATGTTGGGTTAAGTCCCGCAACGAGCGCAACCCTTGTCTTTAATTGCCATCATTAAGTTGGGCACTTTAAAGAGACTGCCGGCGTTAAACCGGAGGAAGGTGGGGATGACGTCAAGTCCTCATGGCCTTTATGTCCAGGGCTACACACGTGCTACAATGGGTGGTACAAAGAGCAGCCAACTCGCGAGAGTGAGCAAATCTCAAAAAGCCATCCTCAGTTCGGATTGGAGTCTGCAACTCGACTCCATGAAGTCGGAATCGCTAGTAATCGCGGATC
>OTU_780
CGGGCTTGACATGCCAGTAGTAGTGAAGCGAAAGCCGAACGACCCTTCGGGGAGCTGGCACAGGTGCTGCATGGCTGTCGTCAGCTCGTGTCGTGAGATGTCCGGTTAAGTCCGGTAACGAGCGCAACCCTCGCTGTATGTTCTATCTACCATACAGGACTGCCGGTATCAAGCCGGAGGAAGGTGGGGATGACGTCAAGTCAGCATGGCCTTTATGTCCGGGGCTACACACACGCTACAATGGCCGGTACAATGGGTTGCAAAGCCGCAAGGTGGAGCCAATCCCCAAAGCCGGTCTCAGTTCAGATTGCAGGCTGCAACTCGCCTGCATGAAGCCGGAGTTGCTAGTAACCGCAGGACAGCTATACTGCGGTG
>OTU_759
TGGGTTTGACATCCCGACTATACCTGCAGAGATGTAGGAGTGTTCCATAGCAATATGTAACGTCGGAGACAGGTGCTGCATGGCTGTCGTCAGCTCGTGTTGTGAAATGTTGGGTTAAGTCCCGCAACGAGCGCAACCCCTATTATTAGTTGCCAGCATTAAGTTGGGTACTCTAATAAGACTGCCAGTGTTAAACTGGAGGAAGGTGGGGATGACGTCAAGTCATCATGCCCCTTACGTTCTGGGCTACACACGTACTACAATGCTATGGACAAAGAGCAGCCAACTGGCGACAGTGAGCTAATCTCGTAAACCATGGCTCAGTTCAGATTGCAGGCTGCAACTCGCCTGCATGAAGGCGGAATCGCTAGTAAT
>OTU_1011
AACCCTTGACATGTCCAGTATGGGTTTCAGAGATGAGACCCTTCAGTTCGGCTGGCTGGAACACAGGTGCTGCATGGCTGTCGTCAGCTCGTGTCGTGAGATGTTGGGTTAAGTCCCGCAACGAGCGCAACCCTCGCCCTTAGTTGCCATCATTTAGTTGGGCACTCTAGGGGGACTGCCGGTGATAAGCCGCGAGGAAGGTGGGGATGACGTCAAGTCCTCATGGCCCTTACGGGTTGGGCTACACACGTGCTACAATGGCGGTGACAATGGGATGCAAAGGGGTGACCCTGTGCAAATCTCAAAAAGCCGTCTCAGTTCGGATTGGGGTCTGCAACTCGACCCCATGAAGTCGGAATCGCTAGTAATCGTGGA
>OTU_1379
CAGGCTCGAATGTCACGGGACAGGCCCTGAAAGGGGTCCTCCTTCGGGCTCGTGGCAAGGTGCTGCATGGCTGTCGTCAGCTCGTGTCGTGAGATGTTGGGTTAAGTCCCGCAACGAGCGCAACCCTTACGTTCAGTTACCAGCGGGTTAAGCCGGGGACTCTGAACGGACTGCCTGCGCAAGCAGTGAGGAAGGTGGGGACGACGTCAAGTCATCATGGCCCTTACGCCTGGGGCTGCACACGTGCTACAATGGCCGGTACAATGGGCAGCTACTCAGCAATGAGATGCCAATCCGAGAAAGCCGGTCTCAGTTCGGATCGGAGTCTGCAACTCGACTCCGTGAAGTCGGAATCGCTAGTAATCGCGCATCAGC
>OTU_821
TGGTCTTGACATGTAGCGAATCCTGCAGAGACGCAGGAGTGCCCGAAAGGGAGCGCTAACACAGGTGCTGCATGGCTGTCGTCAGCTCGTGTCGTGAGATGTTGGGTTAAGTCCCGCAACGAGCGCAACCCTTGCCATTAGTTGCCATCATTAAGTTGGGCACTTTAATGGGACTGCCGGTGACAAACCGGAGGAAGGTGGGGATGACGTCAAGTCCTCATGGCCCTTATGACCAGGGCTTCACACGTCATACAATGGTCGGTACAGAGGGTTGCCAAGCCGCGAGGTGGAGCTAATCTCATAAAACCGATCGTAGTCCGGATCGCAGTCTGCAACTCGACTGCGTGAAGTCGGAATCGCTAGTAATCGCGGATC
>OTU_1106
TGGGCTCGAACGGCCTCTTAACGACTTTGGAAGCAGAGTTATCCCGCAAGGGAGTGGGGTCGAGGTGCTGCATGGCTGTCGTCAGCTCGTGTCGTGAGATGTTGGGTTAAGTCCCGCAACGAGCGCAACCCTTGTCCTGTGTTGCCAGATCCGCAAGGAAGGAACTCGCAGGAGACCGCCAGCGATAAGTTGGAGGAAGGTGGGGATGACGTCAAGTCCTCATGGCCTTTATGTCCAGGGCTACACACGTGCTACAATGGCCGGTACAAAGCGCAGCGAAGTCGCGAGACGGAGCCAATCGCAGAAAGCCGGTCTCAGTTCGGATTGCAGGCTGCAACTCGCCTGCATGAAGCTGGAATCGCTAGTAATGGCAGA
>OTU_347
TGGGTTTGACATGCACCAGACGCGTTCAGAGATGGGCGTTCCCTTGTGGTTGGTGTGCAGGTGGTGCATGGCTGTCGTCAGCTCGTGTCGTGAGATGTTGGGTTAAGTCCCGCAACGAGCGCAACCCTTGTTCCATGTTGCCAGCACGTGGTGTCTTTTGGGCGCTGTGGTGGGGACTCATGGGAGACTGCCGGGGTCAACTCGGAGGAAGGTGGGGATGACGTCAAGTCATCATGCCCCTTATGTCCAGGGCTTCACACATGCTACAATGGCCTATACAGAGGGCTGCGAGACCGTGAGGTGGAGCGAATCCCTTAAAGTGGGTCTCAGTTCGGATCGGGGTCTGCAACTCGACCCCGTGAAGTTGGAGTCGCT
>OTU_1588
TGGTCTTGACATCCTTCTGACCGTCCCGTAACGGGGGCTTCCCTTCGGGGCAGAAGAGACAGGTGGTGCATGGTTGTCGTCAGCTCGTGTCGTGAGATGTTGGGTTAAGTCCCGCAACGAGCGCAACCCTTATCTTTAGTAGCCAGCAGTTCGGCTGGGCACCCTAGAGAGACTGCCAGGGATAACCTGGAGGAAGGTGGGGATGACGTCAAATCATCATGCCCCTTATGATCAGGGCTACACACGTGCTACAATGGCGTAAACAAAGAGAAGCAAAGCCGTGAGGCCAAGCAAACCTCAAAAATAACGTCTCAGTTCGGATTGTAGTCTGCAACTCGACTACATGAAGCTGGAATCGCTAGTAATCGCGAATCA
>OTU_1434
AAGGCTTGACATGCACCTGAAAAGGCTGGAAACAGTCTCCTCGCAAGACAGGTGCACGGGTGGTGCATGGTTGTCGTCAGCTCGTGTCGTGAGATGTTGGGTTAAGTCCCGCAACGAGCGCAACCCTCGTTCTATGTTGCCAGCGCGTTATGGCGGGAACTCATAGGAGACTGCCGGGGTCAACTCGGAGGAAGGTGGGGATGACGTCAAATCATCATGCCCCTTATGTCTTGGGCTTCACGCATGCTACAATGGCCGGTACAAAGGGCTGCAATACCGTAAGGTGGAGCGAATCCCAAAAAGCCGGTCTCAGTTCGGATTGAGGTCTGCAACTCGACCTCATGAAGTCGGAGTCGCTAGTAATCGCAGATCAGC
>OTU_1828
AGGGCTTGACATTGAGTGAAAGGTCTAGAGATAGATCCCTCCCTTCGGGGACACGAAAACAGGTGGTGCATGGCTGTCGTCAGCTCGTGTCGTGAGATGTTGGGTTAAGTCCCGCAACGAGCGCAACCCCTATCCTATGTTGCCAGCACGTAAAGGTGGGAACTCATGGGAGACTGCCGCAGACAATGCGGAGGAAGGCGGGGATGACGTCAAGTCATCATGCCCCTTATGTCCTGGGCTACACACGTACTACAATGGGCTTAAACAAAGCGAAGCAAACACGCGAGTGTAAGCAAAACGCATAAACAAGCTCTCAGTTCGGATCGGAGGCTGCAACTCGCCTCCGTGAAGTCGGAATCGCTAGTAATCGCAGGT
>OTU_509
TGGGCTAGAATGCCTCCGACAGCCGTAGAGATACGGTCTCCTAGGGAAACCTAGGCGGAGTGCAAGGTGCTGCATGGCTGTCGTCAGCTCGTGTCGTGAGATGTTGGGTTAAGTCCCGCAACGAGCGCAACCCTTATCGATAGTTGCTAGCGGTTCGGCCGAGCACTCTATTGAGACTGCCGTTGACAAAACGGAGGAAGGTGGGGATGACGTCAAGTCCTCATGGCCTTTATGTCCAGGGCTACACACGTGCTACAATGGCCGGTACAAAGCGCTGCAAACTCGCGAGAGGGAGCCAATCGCAAAAAGCCGGTCTCAGTTCGGATTGGAGTCTGCAACTCGACTCCATGAAGCTGGAATCGCTAGTAATCGCAG
>OTU_748
TACCCTTGACATGGCAGGAACTCCGCAGAGATGTGGAGGTGCCCGAAAGGGAACCTGCGCACAGGTGCTGCATGGCTGTCGTCAGCTCGTGTCGTGAGATGTTGGGTTAAGTCCCGCAACGAGCGCAACCCTTGTCACTAGTTGCTACGAAAGGGCACTCTAGTGAGACCGCCGGTGACAAACCGGAGGAAGGTGGGGATGACGTCAAGTCCTCATGGCCCTTATGGGTAGGGCTTCACACGTCATACAATGGTCGGTACAGAGGGCAGCCAACCCGCGAGGGGGAGCCAATCCCAGAAAACCGATCGTAGTCCGGATTGCAGTCTGCAACTCGACTGCATGAAGTCGGAATCGCTAGTAATCGCGGATCAGCAT
>OTU_1361
AGCCCTTGACATGCCGTGCTACTCACAGAGATGTGGGGTCCCCGCAAGGGGCGCGGACACAGGTGCTGCATGGCTGTCGTCAGCTCGTGTCGTGAGATGTTGGGTTAAGTCCCGCAACGAGCGCAACCCTTGCCTTCAGTTGCCATCATTCAGTTGGGCACTCTGGAGGGACTGCCGGCGGTAAGCCGGAGGAAGGTGGGGATGACGTCAAGTCCTCATGGCCCTTACGGGCTGGGCTACACACGTGCTACAATGGTGGCGACAGAGGGCGCACGCGATAGCGCAAGCTCTAGCAAATCCTCAAAAGCCATCTCAGTTCAGATTGCGCTCTGCAACTCGGGCGCATGAAGGTGGAATCGCTAGTAATCGCAGAAC
>OTU_909
AGCTCTTGACATGTCCATTATGGGTCTGGGAGATCAGATCCTTCGGTTCGGCCGGGTGGAACACAGGTGCTGCATGGCTGTCGTCAGCTCGTGTCGTGAGATGTTGGGTTAAGTCCCGCAACGAGCGCAACCCTCACCTTTAGTTGCTACCAGGTTATGCTGGGCACTCTAAAGGAACCGCCGGTGATAAGCCGGAGGAAGGCGGGGATGACGTCAAGTCCTCATGGCCCTTACGGGCTGGGCTACACACGTACTACAATGGTGGTGACAGTGGGAAGCGAAAGCGCGAGCTGGAGCGAATCCCCAAAAGCCATCTCAGTTCAGATTGCACTCTGCAACTCGAGTGCATGAAGTTGGAATCGCTAGTAATCGTGG
>OTU_1197
AGGGCTTGACATCCTGGGAACCCCGCGGAAACGTGGGGGTGCCTTTCGGGGAGCCCAGAGACAGGTGGTGCATGGCTGTCGTCAGCTCGTGTCGTGAGATGTTGGATTAAGTTCCGCAACGAGCGCAACCCTCATTGCATGTTGCCAGCGATTCGGTCGGGCACTCATGCGAGACTGCCGCAGCAATGTGGAGGAAGGTGGGGATGACGTCAAGTCAGCATGCCCCGTACGCCCTGGGCTACACACATACTACAATGCGAGGAGCAGACGGCTGCTAACCCGTGAGGGGACGCTAATCCACGAAGGCCTCGCTCAGTGCAGATTGCAGGCTGCAACTCGCCTGCATGAAGGCGGAATCGCTAGTAACCGTCAGTC
>OTU_1314
AGGGCTTGACATCCCTTGAATACCGTAGAGATACGGGAAGCCCTTCGGGGCAAGGTGACAGGTGGTGCATGGTTGTCGTCAGCTCGTGTCGTGAGATGTTGGGTTAAGTCCCGCAACGAGCGCAACCCCTGTTGTTGGTTGCCATCATTAAGTTGGGCACTCCAGCAAGACTGCCGGTGACAAATCGGAGGAAGGTGGGGACGACGTCAAATCATCATGCCCCTTATGTCCTGGGCTACACACGTACTACAATGGCTGTTACAGAGGGTAGCGACTGCGTAAGCAAGAGCAAATCTCCAAAAACAGTCCCAGTTCGGATTGTGGGCTGCAACTCGCCCACATGAAGTCGGAATTGCTAGTAATTGCAGGTCAGCA
>OTU_1887
AGGGCTTGACATCCCACTGACTGGTGTAGAGATACATCTTTCCTTCGGGACAGTGGAGACAGGTGGTGCATGGTTGTCGTCAGCTCGTGTCGTGAGATGTTGGGTTAAGTCCCGCAACGAGCGCAACCCCTATTTTTAGTTGCCATCAGGTAATGCTGGGCACTCTAGAGAGACTGCCGGGGATAACTCGGAGGAAGGTGGGGACGACGTCAAATCATCATGCCCCTTATGTCCTGGGCGACACACGTGCTACAATGGCCGGTAACAAAGGGTAGCGAAGCCGCAAGGTGAAGCCAATCTCATAAACCCGGTCCCAGTTCGGATTGTGGGCTGCAACTCGCCCACATGAAGTCGGAGTTGCTAGTAATCGCGAAT
>OTU_1310
AGGGCTTGACATGCACAGGACCGCCGGTGAAAGCCGGTTTCCCTTCGGGGCCTGTGCACAGATGCTGCATGGCTGTCGTCAGCTCGTGCCGTGAGGTGTTGGGTTAAGTCCCGCAACGAGCGCAACCCCTGTCGTCAGTTGTATTTCTCTGGCGAGACTGCTGGGAGCAACCCAGAGGAAGGCGAGGATGATGTCAAGTCAGCATGGCTCTTACGTCCTGGGCCACTCGCACGCTACAATGGGCAGTACAGACCGTCGCGAAACCGCGAGGTGGAGCCAATCGGACAAAGCTGTCCTCAGTTCGGATTGCAGGCTGCAACCCGCCTGCATGAAGTCGGAGTTGCTAGTAACCGCAGGTCAGCCATACTGCGGTGA
>OTU_686
AGGTCTTGACATCCCTCTGAATGCAGTAGAGATATTGCAGGCCTTCGGGACAGAGGAGACAGGTGGTGCATGGTTGTCGTCAGCTCGTGTCGTGAGATGTTGGGTTAAGTCCCGCAACGAGCGCAACCCTTGATCTTAGTTGCCAGCAGGTAAGGCTGGGCACTCTAGGATGACTGCCGGTGACAAACCGGAGGAAGGTGGGGATGACGTCAAATCATCATGCCCCTTATGACCTGGGCTACACACGTACTACAATGGCCGGTACAACGGGAAGCGAAGCCGCGAGGCGGAGCCAATCTTATAAAGCCGGTCTCAGTTCGGATTGCAGGCTGCAACTCGCCTGCATGAAGTCGGAATTGCTAGTAATCGCGGATC
>OTU_875
TGGTCTTGACATCCCGGGAATTCCCTGGAAACAGGGAAGTGCCTCTTAACGGAGGAGCCTGGAGACAGGTGCTGCATGGCTGTCGTCAGCTCGTGTCGTGAGATGTTGGGTTAAGTCCCGCAACGAGCGCAACCCTCGCCTTTAGTTGCCAGCATTCAGTTGGGCACTCTAAAGGGACTGCCGGTGTCAAACCGGAGGAAGGCGGGGATGACGTCAAGTCCTCATGGCCTTTATGACCAGGGCTACACACGTACTACAATGGCCGGTACAAAGAGCAGCAAGTCAGCGATGACAAGCTAATCTCGCAAAGCCGGTCTCAGTCCGGATTGGAGTCTGCAACTCGACTCCATGAAGTTGGAATCGCTAGTAATCGTG
>OTU_920
TGGGTTTGAAATGTAGTGGAAGGCTCTCAGAAATGAGGCCGCCTTCGGGCCGCTACACAGGTGCTGCATGGCTGTCGTCAGCTCGTGTCGTGAGATGTTGGGTTAAGTCCCGCAACGAGCGCAACCCTTGCCTTTAGTTGCCAGCATTTAGTTGGGCACTCTAAAGGGACTGCCGACGTTAAGTCGGAGGAAGGTGGGATGACGTCAAGTCCTCATGGCCCTTATGTCCAGGGCTACACACGTGCTACAATGGTCGGTACAGAGGGAAGCAGAGCCGCGAGGTGAAGCAAATCCCATAAACCCGATCTAAGTTCGGATTGGAGTCTGCAACTCGACTCCATGAAGCTGGAATCGCTAGTAATCGCGGATCAGAAC
>OTU_837
TACCCTTGACATGTCCTGGAGCCTGGAGAGATCCGGGTGTGCCCGAAAGGGAACGGGAACACAGGTGCTGCATGGCTGTCGTCAGCTCGTGTCGTGAGATGTTGGGTTAAGTCCCGCAACGAGCGCAACCCTTGCCATTAGTTGCTACATTCAGTTGGGCACTCTAATGGGACTGCCGGTGACAAACCGGAGGAAGGTGGGGATGACGTCAAGTCCTCATGGCCCTTATGGGTAGGGCTTCACACGTAATACAATGGCGCGTACAGAGGGTTGCCAAGCCGCGAGGTGGAGCCAATCCCAGAAAGCGCGTCGTAGTCCGGATCGCAGTCTGCAACTCGACTGCGTGAAGTCGGAATCGCTAGTAATCGCGGATCA
>OTU_839
CGGACTTGACATCGAGGTAAGGCCTCGAGAAATCGAGGTCGCCCCTTCGGGGGACCAAAGACAGGTGCTGCATGGCTGTCGTCAGCTCGTGTCGTGAGATGTTGGGTTAAGTCCCGCAACGAGCGCAACCCCTGCCATTAGTTGCCAGCGGATAAAGCCGGGCACTCTAATGGGACTGCCGTCGTTAAGACGGAGGAAGGCGGGGATGACGTCAAGTCCTCATGGCCCTTATGTCCGGGGCTACACACGTACTACAATGGCCGGTACAGAGGGTTGCAAGCATGTGAGTGTAAGCCAATCCCAGAAAACCGGCCTCAGTTCGGATTGTAGTCTGCAACTCGACTACATGAAGTCGGAATCGCTAGTAATCGCGGA
>OTU_1049
AGCCCTTGACATGTCCGGTATGGTCCGTGGAGACGCGGTCCTTCAGTTCGGCTGGCCGGAGCACAGGTGCTGCATGGCTGTCGTCAGCTCGTGTCGTGAGATGTTGGGTTAAGTCCCGCAACGAGCGCAACCCCCATCTGCAGTTGCCATCGGGTAGAGCCGGGCACTCTGCAGAAACTGCCGGTGACAAGCCGGAGGAAGGCGGGGATGACGTCAAGTCCTCATGGCCCTTATGGGCTGGGCTACACACGTGCTACAATGGCGGTGACAGAGGGCGGCGCGGCAGCGATGCCTAGCCAATCTCGAAAAGCCGTCTCAGTTCGGATTGCTCGCTGCAACTCGCGAGCATGAAGTCGGAATCGCTAGTAATCGCGG
>OTU_1350
AGGGCTTGACATCCCTCTGACCGCTCTAGAGATAGGGCTTTCTCTTCGGAGACAGAGGTGACAGGTGGTGCATGGTTGTCGTCAGCTCGTGACGTGAGATGTTGGGTTAAGTCCCGCAACGAGCGCAACCCTTGCCTTTAGTTGCCATCATTAAGTTGGGCACTCTAGAGGGACTGCCGGTGACAAACCGGAGGAAGGTGGGGATGACGTCAAATCATCATGCCCTTTATGTCCTGGGCTACACACGTGCTACAATGGTCGGTACAATGGGCTGCCACTTAGCGATAAGGAGCGAATCCCATAAAGCCGATCTCAGTTCGGATTGCAGGCTGCAACTCGCCTGCATGAAGCTGGAGTTGCTAGTAATCGTGGATC
>OTU_1592
TACCCTTGACATACAGTGAAGCTTGCAGAGATGCGAGTGTGCCTTCGGGAACACTGCTACAGGTGCTGCATGGCTGTCGTCAGCTCGTGTCGTGAGATGTTGGGTTAAGTCCCGTAACGAGCGCAACCCTTGTTCTTAGTTGCCAGCGCGTAAAGGCGGGAACTCTAAGGAGACTGCCGGTGACAAACCGGAGGAAGGCGGGGACGACGTCAAGTCATCATGGCCCTTACGGGTAGGGCTACACACGTGCTACAATGGCCGGTACAGAGGGGAGCGAAGGGGTGACCTGGAGCAAATCCTAAAAAGCCGGTCGTAGTCCGGATTGGAGTCTGCAACTCGACTCCATGAAGTCGGAATCGCTAGTAATCGCGGATC
>OTU_1453
TGGGCTTGAACTACAGGTGGTAAGTCGATGGAAACATTGGCTGACCCGCAAGGGGGCCTGCAGAGGTGCTGCATGGTTGTCGTCAGCTCGTGTCGTGAGATGTTGGGTTAAGTCCCGCAACGAGCGCAACCCCTATCCGATGTTGCTAATCCCGCAAGGGATGCACTCTTCGGAAACTGCCTTCGATAAGAAGGAGGAAGGTGGGGACGACGTCAAATCCTCATGGCCCTTATGTCCAGGGCTACACACGTGTTACAATGGCCGGTACAACGGGAAGCAATACCGCAAGGTGGAGCCAAACCCTGAAAGCCGGCCCCAGTTCAGATCGTGGGCTGCAACCCGCCCACGTGAAGGCGGAATCGCTAGTAATCGCTG
>OTU_1443
TGGGCTTGAACTGTTGGCTAAACCTCTGGAAACAGGGGCTGTGGCAGCACGAGCCAATAGAGGTGCTGCATGGCTGTCGTCAGCTCGTGTCGTGAGATGTTGGGTTAAGTCCCGCAACGAGCGCAACCCTTGTCGCCAGTTACCATCATTCAGTTGGGGACTCTGGCGAGACTGCCGGTGACAAACCGGAGGAAGGTGGGGATGACGTCAAGTCATCATGGCCCTTACGTCCAGGGCTACAAACGTCCTACAATGGCCAAGACAACGGGTCGCGAGATCGCAAGGTTTAACTAATCCCTTAAACTTGGTCTCAGTTCAGATTGCAGTCTGCAACTCGACTGCATGAAGTTGGAATCGCTAGTAATCACAGATCAG
>OTU_1334
TGGACTTGACATCCCTGTGACCGCCTTTTAATAGAGGCTTTCCCTTCGGGGACATAGGAGACAGGTGGTGCATGGTTGTCGTCAGCTCGTGTCGTGAGATGTTGGGTTAAGTCCCGCAACGAGCGCAACCCTTGTCATTAGTTGCCATCAGGTAAAGCTGGGCACTCTAAAGAGACTGCCAAGGTAAACTTGGAGGAAGGTGGGGATGACGTCAAATCATCATGCCCCTTATGTTCAGGGCTACACACGTGCTACAATGGCCGATACAACGGGCAGCCAAAGAGTAATCTGGAGCAAATCCTAAAAAATCGGTCCTAGTTCGGATTGAGGGCTGCAACTCGCCCACATGAAGTCGGAGTTGCTAGTAATCGCGAA
>OTU_995
AGGGCTCGACATGCACGGGAATGTCATAGAAATAGGACTTTCCCTTCGGGGACCGCTGGTTCAGGTGCTGCATGGCTGTCGTCAGCTCGTGCCGTGAGGTGTTGGGTTAAGTCCCGCAACGAGCGCAACCCTCGTCCTTAGTTGCCACCATTCAGTTGGGCACTCTAGGGAGACTGCCGGCGTTAAGCCGGAGGAAGGTGGGGACGACGTCAAGTCATCATGGCCCTTATGTCCAGGGCTACACACGTGCTACAATGGGCGGTACAAAGGGTCGCAAACCCGCGAGGGGGAGCCAATCCCAAAAAGCCGCTCTCAGTTCGGATTGGAGTCTGCAACTCGACTCCATGAAGTTGGAATCGCTAGTAATCGCGGATC
>OTU_335
GGGGCTCGAACGATGACTGCAATCCCTTGAAAGAGGGAGTTCTCTTCGGAGACGGTTGTCGAGGTGCTGCATGGCTGTCGTCAGCTCGTGTCGTGAGATGTTGGGTTAAGTCCCGCAACGAGCGCAACCCTTGCCCTTAGTTGCTACCAGGTCAAGCTGAGCACCCTAAGGGGACTGTCGGCGAAAAGCCGGAGGAAGGTGGGGATGACGTCAAGTCCTCATGGCCCTTACGTCCCGGGCCACACACGTGCTACAATGGTCGGTACAAAGGGTCGCCAACCCGCGAGGGGGAGCTAATCCCAAAAAGCCGACCCCAGTTCGGATTGCAGTCTGCAACTCGACTGCATGAAGTCGGAATCGCTAGTAATCGCAGAT
>OTU_937
TGGGTTTGACATGGCCGCTAAAGCTGCAGAGATGTGGTGTCCTTCGGGGCGGTCACAGGTGGTGCATGGCTGTCGTCAGCTCGTGTCGTGAGATGTTGGGTTAAGTCCCGCAACGAGCGCAACCCTTATCCGATGTTGCCAGCGGGTTATGCCGGGGACTCATCGGAGACTGCCGGGGTCAACTCGGAGGAAGGTGGGGATGACGTCAAGTCATCATGCCCCTTATGTCCAGGGCTTCACGCATGCTACAATGGCCGGTACAAAGGGCTGCGATACCGTGAGGTGGAGCGAATCCCAAAAAGCCGGTCTCAGTTCGGATCGGGGTCTGCAACTCGACCCCGTGAAGTCGGAGTCGCTAGTAATCGCAGATCAGCA
>OTU_885
AGCCCTTGACATGGGCCGGACCGGGCCAGAGATGGCCTTTCCCCGCAAGGGGCCGGCTGCACAGGTGCTGCATGGCTGTCGTCAGCTCGTGTCGTGAGATGTTGGGTTAAGTCCCGCAACGAGCGCAACCCTCGCCTTCAGTTGCCAGCAGGTTTGGCTGGGCACTCTGGAGGAACTGCCGGTGACAAGCCGGAGGAAGGTGGGGATGACGTCAAGTCCTCATGGCCCTTATGGGCTGGGCTACACACGTGCTACAATGGCGGTGACAGTGGGAAGCCAGGCAGCGATGCCGAGCCGATCCCCAAAAGCCGTCTCAGTTCGGATCGCACTCTGCAACTCGGGTGCGTGAAGGTGGAATCGCTAGTAATCGCGGAT
>OTU_757
AGGGTTTGACATGATACGAATTTCTTTGAAAAAAGAAAGTGCCTTTTGGAACGTATACACAGGTGGTGCATGGCTGTCGTCAGCTCGTGTCGTGAGATGTTGGGTTAAGTCCCGCAACGAGCGCAACCCTTATTTTTAGTTGCCTTATGGAACTCTAAAAAGACTGCTGGTTATAAACCGGAGGAAGGCGGGGATGACGTCAAGTCAGCATGCCCCTTACACCCTGGGCTACACACGTGCTACAATGGGTAAGACAATGAGATGCAAACCTGCGAAGGTTAGCCAATCTATAAACTTACTCTAAGTTCGGATTGTAGGCTGCAACTCGCCTACATGAAGCTGGAATCGCTAGTAATCGCTGGTCATCTACACAGC
>OTU_308
TGGGTTTGAAATGCAGTGGTAAGCCTCAGAGATGAGGTCCCCTCTTCGGAGGCCGCTGCATAGGTGCTGCATGGCTGTCGTCAGCTCGTGTCGTGAGATGTTGGGTTAAGTCCCGCAACGAGCGCAACCCTTGTCCATAGTTACTAACGGGTAGAGCCGAGAACTCTATGGAGACTGCCGGTGATAAACCGGAGGAAGGTGGGGATGACGTCAAGTCCTCATGGCCTTTATGTCCAGGGCTACACACGTGCTACAATGGACGGTACAAAGAGTTGCAAAACCGTGAGGTGGAGCTAATCTCAAAAAGCCGTTCTCAGTTCGGATTGCACTCTGCAACTCGAGTGCATGAAGCTGGAATCGCTAGTAATCGCGGAT
>OTU_2282
AGCTCTTGACATCTGGGTCGCGGTTACCGGAGACGGTTTCCTTCAGTTCGGCTGGACCCAAGACAGGTGCTGCATGGCTGTCGTCAGCTCGTGTCGTGAGATGTTGGGTTAAGTCCCGCAACGAGCGCAACCCTCGCCCTTAGTTGCCAGCATTTAGTTGGGCACTCTAAGGGGACTGCCGGTGATAAGCCGAGAGGAAGGTGGGGATGACGTCAAGTCCTCATGGCCCTTACGGGCTGGGCTACACACGTGCTACAATGGTGGTGACAGTGGGCAGCGAGACCGCGAGGTCGAGCTAATCTCCAAAAGCCATCTCAGTTCGGATTGGAGTCTGCAATTCGACTCCATGAAGTTGGAATCGCTAGTAATCGCGGA
>OTU_1409
TACCCTTGACAGTCAGTGAAGTGAGCAGAGATGTTCATGTGCCGGAAGGAGCACTGAAACAGGTGCTGCATGGCTGTCGTCAGCTCGTGTCGTGAGATGTTGGGTTAAGTCCCGTAACGAGCGCAACCCTTGTTCTTAGTTACCAGCACGTTGAGGTGGGGACTCTAAGAAGACTGCCGGTGACAAACCGGAGGAAGGCGGGGACGACGTCAAGTCATCATGGCCCATACGGGTAGGGCTACACACGTGCTACAATGGCTAGTACAGAGGGCAGCGAAGCGGTGACGTGGAGCAAATCCTTAAAAGCTAGTCGTAGTCCGGATTGGAGTCTGCAACTCGACTCCATGAAGTCGGAATCGCTAGTAATCGCGAATC
>OTU_253
AGGGCTTGACATGCACTCGAAGGGTTCAGAGATGGGCCTGTCCGCAAGGACGGGTGCACAGATGCTGCATGGCTGTCGTCAGCTCGTGCCGTGAGGTGTTGGGTTAAGTCCCGCAACGAGCGCAACCCTCGTCGCTAGTTAGAGATCTAGCGAGACTGCCGAGACTAACTCGGAGGAAGGTGGGGATGACGTCAAGTCAGCACGGCTCTTACGCCCTGGGCTACACACACGCTACAATGGTCGGTACAGAGGGCAGCGAAAGGGCGACCTCGAGCCAATCCCGCCAAAGCCGACCTCAGTTCAGATCGGAGTCTGAAACCCGACTCCGTGAAGGCGGAGTTGCTAGTAACCGCAGGTCAGCACACTGCGGTGAAT
>OTU_238
TGGGCTTGAACTGTAGATGACATCCGGCGAAAGTCGGCTCCCGCAAGGGCATCTGCAGAGGTGCTGCATGGCTGTCGTCAGCTCGTGTCGTGAGATGTTGGGTTAAGTCCCGCAACGAGCGCAACCCTCGTCCTCTGTTGCCATCAGGTCAAGCTGGGCACTCTGAGGAGACTGCCGGTGATAAACCGGAGGAAGGTGGGGATGACGTCAAGTCAGCATGGCCTTTATGTCCAGGGCTACACACGTGCTACAATGGCCGATACAAAGCGTCGCAAACTCGCGAGAGTGAGCCAATCGCAGAAAGTCGGTCTCAGTTCGGATTGTAGGCTGCAACTCGCCTGCATGAAGTTGGAATCGCTAGTAATCGCGGATCAG
>OTU_567
TGGATTTGACATCCTCGGACAGCTGTAGAGATACAGTCTTCGTAGCAATACGACCGGGAGACAGGTGCTGCATGGCTGTCGTCAGCTCGTGTGGTGACATGTTGGGTTAAGTCCCGCAACGAGCGCAACCCTTGTCCTTAGTTGCCAGCATTAAGTTGGGCTCTCTAAGGAGACTGCCGTGGTTAACACGGAGGAAGGTGGGGATGACGTCAAGTCCTCATGGCCTTTATATCCAGGGCGACACACGTGATACAATGGACGGTACAGAGGGAAACGAAATCGCAAGATGGAGCTAATCTCAAAAAGCCGTTCTCAGTTCGGATTGGAGTCTGCAACTCGACTCCATGAAGTTGGAATCGCTAGTAATCGCGGATC
>OTU_351
TGGGTTTGACATGGGCGTAGTAGTGAACCGAAAGGGGAACGAGCCTTCGGGCAGCGCTCACAGGTGCTGCATGGCTGTCGTCAGCTCGTGTCGTGAGATGTTGGGTTAAGTCCCGCAACGAGCGCAACCCCTGTTGCCAGTTACAGGTGTCTGGCGAGACTGCCGGTATCAAGCCGGAGGAAGGTGGGGATGACGTCAAGTCAGCATGGCCTTTATATCCAGGGCTACACACACGCTACAATGGTCAGCACAATGGGTTGCCAAGCCGCGAGGCGGAGCTAATCCCAGCAAAACTGGCCTCAGTTCGGATAGGAGGCTGCAACCCGCCTCCTTGAAGTCGGAGTTGCTAGTAAACGCCGGTCAGCCATACGGCGG
>OTU_405
TAGGCTTGAAAGGCAAGTGACCGGCTGTGAAAGCAGCCTTCCCTTCGGGGCACTTGTACAGGTGCTGCATGGCTGTCGTCAGCTCGTGCCGTGAGGTGTTGGGTTAAGTCCCGCAACGAGCGCAACCCCTACCATTAGTTGCCATCAGGTAAAGCTGAGCACTCTAATGGGACTGCCTACGCAAGTAGTGAGGAAGGTGGGGATGACGTCAAGTCCGCATGGCCCTTACGCCTAGGGCTACACACGTGCTACAATGGATGCTACAACGGGTTGCTAAACCGCAAGGTGGAGCCAATCCCTCAAAGGCATCCCCAGTTCGGATTGGAGTCTGCAACTCGACTCCATGAAGTTGGAATTGCTAGTAATCGCGGATCA
>OTU_107
TGGCCTTGACATGCATTGCTAAGTTGGTGAAAGCCAGCGAGTGGAGAAATCCACACCTTGCACAGGTGCTGCATGGCTGTCGTCAGCTCGTGTCGTGAGATGTTGGGTTAAGTCCCGCAACGAGCGCAACCCCTGTGAACTGTTGCCACGTCCTTGATTGGACAGCACTCTGTTCAGACTGCCCTGTGAAACGGGGAGGAAGGTGGGGACGACGTCAAGTCAGTATGGCCCTTACGGCCAGGGCTGCACACGTACTACAATGCCCAGTACAGAACGATCCGAGACCGCGAGGTGGAGGAAATCCAGTAAAACTGGGCTCAGTTCGGATTGAAGGCTGCAACCCGCCTTCATGAAGCCGGAATCGCTAGTAATGGC
>OTU_778
AGCTCTTGACATTCTCCGGGCGGTTTCCAGAGATGGGATCCTCCCAGCAATGGGTCGGAGAACAGGTGCTGCATGGCTGTCGTCAGCTCGTGTCGTGAGATGTTGGGTTAAGTCCCGCAACGAGCGCAACCCTCGCCATTAGTTGCCATCATTTAGTTGGGCACTCTAGTGGGACTGCCGGTGATAAGCCGGAGGAAGGTGGGGATGACGTCAAGTCATCATGGCCCTTACGGGCTGGGCTACACACGTGCTACAATGGCGGTGACAGTGGGCAGCCACCCAGCAATGGGGAGCTAATCACAAAAAGCCGTCTCAGTTCGGATTGGGGTCTGCAACTCGACCCCATGAAGTCGGAATCGCTAGTAATCGCAGATC
>OTU_502
TGGGCTTGACATGCCGAGAATCCCGTGGAAACATAGGAGTGCCCCGTAAGGGGAACTTGGACACAGGTGCTGCATGGCTGTCGTCAGCTCGTGCCGTGAGGTGTTGGGTTAAGTCCCGCAACGAGCGCAACCCTCATCATTAGTTGCCATCATTAAGTTGGGCACCCTAATGAAACTGCCGCAGTTAATGCGGAGGAAGGTGGGGATGACGTCAAGTCCTCATGGCCCTTATACCCAGGGCTACACACGTGCTACAATGGGCGGAACAAAGGGCTGCGAACTCGCGAGAGTAAGCAAATCCCACAAATCCGTTCTCAGTTCGGATTGGAGTCTGCAACCCGACTCCATGAAGTTGGAATCGCTAGTAATCGCGGA
>OTU_2260
TGGCCTTGACATGTCGAGAACTTTCCAGAGATGGATGGGTGCCTTCGGGAACTCGAACACAGGTGCTGCATGGCTGTCGTCAGCTCGTGTCGTGAGATGTTGGGTTAAGTCCCGCAACGAGCGCAACCCTTGTCCTTAGTTGCCAGCACGTAATGGTGGGAACTCTAAGGAGACCGCCGGTGACAAACCGGAGGAAGGTGGGGATGACGTCAAGTCATCATGGCCCTTACGGCCAGGGCTACACACGTACTACAATGGTAGGGACAGAGGGCTGCAAGCCGGCGACGGTAAGCCAATCCCAGAAACCCTATCTCAGTCCGGATTGGAGTCTGCAACTCGACTCCATGAAGTCGGAATCGCTAGTAATCGCAGATC
>OTU_411
TGGGCTTGAACCACTGGTAGTAGAATCGATGAAAGTCGAGACGAACCGTAAAGCCGGTTGCCAGCAGAGGTGCTGCATGGCTGTCGTCAGCTCGTGTCGTGAGATGTTGGGTTAAGTCCCGCAACGAGCGCAACCCCTACCCTATGTTGCCACGTCCGTAAAGGACAGCACTCTTAGGGAACCGCCTCGGAAAACGGGGAGGAAGGTGGGGATGACGTCAAGTCACCATGGCCTTTATGTCCAGGGCTACACACGTGCTACAATGGCCGGTACAGCGAGCAGCAAATCCGCAAGGAGGAGCCAATCTCTTAAAGCCGGCCCCAGTTCAGATCGTGGGCTGCAATTCGCCCACGTGAAGGTGGAATCGCTAGTAAT
>OTU_1523
AGGGTTTGACATGCATGTGGTAGGGAAGGGAAACCGGACCGACCCGCAAGGGAGCGTGCACAGGTGTTGCATGGCTGTCGTCAGCTCGTGCCGTGAGGTGTTGGGTTAAGTCCCGCAACGAGCGCAACCCCTTTTGCTAGTTACAAGTGTCTAGCGAGACTGCCAGGTTAACCCTGGAGGAAGGCGGGGATGACGTCAAGTCAGCATGACCTTTATATCCTGGGCTACACACACGCTACAATGGCCGTTACAATGCGTTGCCAAGCCGTGAGGCGGAGCTAATCGCACAAAAGCGGCCTCAGTTCAGATTGCAGGCTGCAACTCGCCTGCATGAAGTCGGAGTTGCTAGTAAACGCGCGTCAGCCATAGTGCGGT
>OTU_221
TAGGCTAGAATGTGAGGGAAGAAAGGGTAATACCGATCGTCCGGGAAACCGGACCCAAAACAAGGTGCTGCATGGCTGTCGTCAGCTCGTGTCGTGAGATGTTGGGTTAAGTCCCGCAACGAGCGCAACCCTTATCGATAGTTGCCATCATTAAGTTGGGAACTCTATCGAGACTGCCGTTGATAAAACGGAGGAAGGTGGGGATGATGTCAAGTCATCATGGCCTTTATGCTTAGGGCTACACACGTGCTACAATGGCCGGTACAAAACGTCGCGAACCCGTAAGGGGAAGCTAATCGCAAAAACCGGTCTCAGTTCGGATTGGAGTCTGCAACTCGACTCCATGAAGTTGGAATCGCTAGTAATCGCAAATCA
>OTU_1539
TGGGCTTGACATGGGAGTGAAAGGTCTCAGAGATGAGATCCCTTCCGCAAGGAACACTCTACACAGGTGCTGCATGGTTGTCGTCAGCTCGTGTCGTGAGATGTTGGGTTAAGTCCCGCAACGAGCGCAACCCTCGCCCTTAGTTGCTAACAGGTAACGCTGAGAACTCTAAGGGGACTGCCTAGTATAACTAGGAGGAAGGTGGGGATGACGTCAAATCCTCATGGCCCTTACGTCCAGGGCTAGACACGTGCTACAATGGTAGATACAACGGGATGCAAGCCAGTGATGGTAAGCTAATCCCTGAAAATCTATCTCAGTTCGGATTGAAGTCTGCAATTCGACTTCATGAAGCTGGAATCGCTAGTAATCGCG
>OTU_178
TACCCTTGACATGGCAGGAACGAGGCAGAGATGTCTCGGTGCCCGAAAGGGAACCTGCACACAGGTGCTGCATGGCTGTCGTCAGCTCGTGTCGTGAGATGTTGGGTTAAGTCCCGCAACGAGCGCAACCCTTGTCACTAGTTGCTACGAAAGGGCACTCTAGTGAGACTGCCGGTGACAAACCGGAGGAAGGTGGGGATGACGTCAAGTCCTCATGGCCCTTATGGGTAGGGCTTCACACGTCATACAATGGCCGGTACAAAGGGCTGCCAACCCGCGAGGGGGAGCCAATCCCAGAAAACCGGTCGTAGTCCGGATTGCAGTCTGCAACTCGACTGCATGAAGTCGGAATCGCTAGTAATCGCGGATCAGCAT
>OTU_2347
AGCTCTTGACATGTCAGGTCGGTTTCCAGAGATGGATTCCTCCCAGCAATGGGCCTGAACACAGGTGCTGCATGGCTGTCGTCAGCTCGTGTCGTGAGATGTTGGGTTAAGTCCCGCAACGAGCGCAACCCTCGCCATTAGTTGCCAGCATTTAGTTGGGCACTCTAGTGGGACTGCCGGTGATAAGCCGGAGGAAGGTGGGGATGACGTCAAGTCATCATGGCCCTTACGGGCTGGGCTACACACGTGCTACAATGGCGGTGACAGTGGGCAGCAACTCAGCAATGGGAAGCTAATCTCAAAAAGCCGTCTCAGTTCGGATTGGGCTCTGCAACTCGAGCCCATGAAGTCGGAATCGCTAGTAATCGCGGATCA
>OTU_868
TAGGTTTGACATATGCGAGAACTCTCTAGAGATAGAGAGCTCTTTGGACACTCGTATACAGGTGGTGCATGGCTGTCGTCAGCTCGTGTCGTGAGATGTTGGGTTAAGTCCCGCAACGAGCGCAACCCTCGTCTTATGTTGCCAGCACGTAAAGGTGGGGACTCATAAGAGACTGCCGGGGTCAACTCGGAGGAAGGTGGGGATGACGTCAAGTCATCATGCCCCTTATGCCTAGGGCTTCACGCATGCTACAATGGCCGGTACAAAGGGCTGCGATATCGCAAGATGGAGCGAATCCCAAAAAGCCGGTCTCAGTTCGGATTGGGGTCTGCAACTCGACCCCATGAAGTCGGAGTCGCTAGTAATCGCAGATCA
>OTU_440
CGGGTTTGACATATAGGTAGTAGGGATCAGAGATGTGACCGACCCTTCGGGGAGCCTATACAGGTGCTGCATGGCTGTCGTCAGCTCGTGCCGTGAGGTGTCCGGTTAAGTCCGGTAACGAGCGCAACCCTCGCCATATGTTATATGTGTCATATGGGACCGCCGGTATCAAGCCGGAGGAAGGTGGGGATGACGTCAAGTCAGCATGGCCTTTATATCCGGGGCTACACACACGCTACAATGGCCAGTACAATTGGTCGCAAAGCCGCGAGGTGGAGCCAATCCATAAAGCTGGTCTCAGTTCAGATTGCAGGCTGCAACTCGCCTGCATGAAGTCGGAGTTGCTAGTAAACGCAGGACAGCTATACTGCGGTG
>OTU_500
TGGACTAGAATGTGAGGGAAGGCTCTTTAACAGGAGCCGTCCGGGCAACCGGACCCAAAACAAGGTGCTGCATGGCTGTCGTCAGCTCGTGTCGTGAGATGTTGGGTTAAGTCCCGCAACGAGCGCAACCCCTATTGACAGTTGCTAACATTAAGTTGAGAACTCTGTCAAGACTGCTGTTGATAAAACGGAGGAAGGTGGGGATGATGTCAAGTCATCATGGCCTTTATGTTCAGGGCTACACACGTGCTACAATGGTTGGTACAAAGTGTTGCAATCTCGTAAGAGTGAGCTAATCAGTTAAAGCCAATCTCAGTTCGGATTGAAGTCTGCAACTCGACTTCATGAAGTTGGAATCGCTAGTAATCGCAGATC
>OTU_2428
AGGTCTTGACATCCTCTGCCACTCCTGGAGACAGGACGTTCCCCTTCGGGGGACAGAGTGACAGGTGGTGCATGGTTGTCGTCAGCTCGTGTCGTGAGATGTTGGGTTAAGTCCCGCAACGAGCGCAACCCTTGTTCTTAGTTGCCAGCATTCAGTTGGGCACTCTAAGGAGACTGCCGGTGACAAACCGGAGGAAGGTGGGGATGACGTCAAATCATCATGCCCCTTATGACCTGGGCTACACACGTGCTACAATGGATAGAACAAAGGGCAGCGAAGCCGCGAGGTGTAGCCAATCCCATAAATCTATTCTCAGTTCGGATTGCAGGCTGCAACTCGCCTGCATGAAGCCGGAATCGCTAGTAATCGCGGATC
>OTU_694
AGCCCTTGACATGGGGAGTGTGGGCCGCAGAGACGTGGCCCTTCAGTTCGGCTGGCTCCCACACAGGTGCTGCATGGCTGTCGTCAGCTCGTGTCGTGAGATGTTGGGTTAAGTCCCGCAACGAGCGCAACCCTCATCTTCAGTTGCCAGCGGTCTGGCCGGGCACTCTGAAGAAACTGCCGGTGACAAGCCGGAGGAAGGCGGGGATGACGTCAAGTCCTCATGGCCCTTACGGGCTGGGCTACACACGTGCTACAATGGCGGTGACAGTGGGATGCGATGGGGCGACCCCGTGCCAATCCCAAAAATCCGTCTCAGTTCGGATTGTACTCTGCAACTCGAGTGCATGAAGTCGGAATCGCTAGTAATCGCGGA
>OTU_472
TGGGTTTGACATGCACGTAGTAGTGAAGCGAAAGCGGAACGACCCTTCGGGGAGCGTGCACAGGTGTTGCATGGCTGTCGTCAGCTCGTGTCGTGAGATGTTGGGTTAAGTCCCGCAACGAGCGCAACCCTTGTCGCTAGTTATACGTGTCTAGCGAGACTGCCGATATCAAGTTGGAGGAAGGTGGGGATGACGTCAAGTCAGCATGACCTTTATATCCAGGGCGACACACACGCTACAATGGGCGGTACAATGGGAAGCGAAAGGGCGACCTGAAGCGAATCCTATCAAAGCCGTTCGTAGTTCGGATTGCAGGCTGCAACCCGCCTGCATGAAGCCGGAGTTGCTAGTAACCGCAGGTCAGCCATACTGCGG
>OTU_346
AGGGCTTGACATCCTGCGAACCCGGTGGAAACACCGGGGTGCCCTTCGGGGAGCGCGGAGACAGGTGGTGCATGGTTGTCGTCAGCTCGTGTCGTGAGATGTTGGGTTAAGTCCCGCAACGAGCGCAACCCTTACACTTAGTTGCCATCACATCAAGGTGGGCACTCTAAGTGGACTGCCGGTGACAAACCGGAGGAAGGTGGGGATGACGTCAAATCATCATGCCCTTTATGTCCTGGGCTACACACGTGCTACAATGGCCGGCACAGAGGGCAGCGAAGGAGCGATCTGTAGCTAATCCCACAAAGCCGGTCTCAGTTCGGATTGCAGGCTGCAACCCGCCTGCATGAAGTCGGAATCGCTAGTAATCGCGGA
>OTU_782
AGGGCTTGACATTCAGGTGAAGCGGCGGAAACGCCGTGGCCGAAAGGAGCCTGAACAGGTGGTGCATGGCTGTCGTCAGCTCGTGTCGTGAGATGTTGGGTTAAGTCCCGCAACGAGCGCAACCCCTGTCGTATGTTGCCAGCATTTAGTTGGGGACTCATACGAGACTGCCGGCGTCAAGCCGGAGGAAGGTGGGGATGACGTCAAGTCATCATGCCCCTTATGTCCTGGGCTGCACACGTGCTACAATGGTCGGTACAACGGGCAGCGATACCGTGAGGTGGAGCGAATCCCTTAAAGCCGGCCCCAGTTCGGATCGAAGGCTGCAACTCGCCTTCGTGAAGTCGGAGTTGCTAGTAATCGCGGATCAGCATG
>OTU_460
TGGTCTTGACATCTAGCGAACTTTCCAGAGATGGATTGGTGCCTTCGGGAACGCTAAGACAGGTGCTGCATGGCTGTCGTCAGCTCGTGTCGTGAGATGTTGGGTTAAGTCCCGTAACGAGCGCAACCCTTGTCCCTAGTTGCCATCATTCAGTTGGGAACTCTAGGGAGACTGCCGGTGACAAACCGGAGGAAGGTGGGGATGACGTCAAGTCATCATGGCCCTTATGACCAGGGCTACACACGTACTACAATGGTCAGTACAGAGGGCTGCAAACCCGCGAGGGGGAGCCAATCCCACAAAACTGATCGTAGTCCGGATTGGAGTCTGCAACTCGACTCCATGAAGTCGGAATCGCTAGTAATCGCAGATCAG
>OTU_1521
TGGGCTAGACGACGTCGGACAGCCCCAGAAATGGGGTCTTCCCGCAAGGGACCGGCGGTTCAGGTGCTGCATGGCTGTCGTCAGCTCGTGTCGTGAGATGTTGGGTTAAGTCCCGCAACGAGCGCAACCCCTGTCTCTAGTTGCTACCATTGAGTTGAGCACTCTAGAGAGACTGCCCGTGTTAAACGGGAGGAAGGTGGGGACGACGTCAAGTCCTCATGGCCCTTATGTCCAGGGCTACACACGTGCTACAATGGGTGGTACAAAGGGCTGCAAACCCGCGAGGGGGAGCTAATCCCAAAAAGCCGCTCTCAGTTCGGATTGGAGTCTGCAACTCGACTCCATGAAGGCGGAATCGCTAGTAATCGCGGATCA
>OTU_2460
TGGGTTTGACATACACCAGACGCATGTAGAGATACATGTTCCCTTGTGGTTGGTGTACAGGTGGTGCATGGCTGTCGTCAGCTCGTGTCGTGAGATGTTGGGTTAAGTCCCGCAACGAGCGCAACCCTTGTCCTGTATTGCCAGCGGGTTATGCCGGGGACTTGCAGGAGACTGCCGGGGTCAACTCGGAGGAAGGTGGGGATGACGTCAAGTCATCATGCCCCTTATGTCCAGGGCTTCACACATGCTACAATGGCTGGTACAGAGGGCTGCGATACCGTGAGGTGGAGCGAATCCCTTAAAGCCAGTCTCAGTTCGGATTGGGGTCTGCAACTCGACCCCATGAAGTCGGAGTCGCTAGTAATCGCAGATCAG
>OTU_493
AGGGCTTGACATGTCGCGAATCTCTGTGAAAGCGGAGAGTGCCTTCGGGAGCGCGAACACAGGTGGTGCATGGCTGTCGTCAGCTCGTGTCGTGAGATGTTGGGTTAAGTCCCGCAACGAGCGCAACCCTCGTCCTTAGTTGCCAGCATTCAGTTGGGCACTCTGGGGAGACTGCCGGTGACAAACCGGAGGAAGGTGGGGATGACGTCAAGTCAGCATGCCCCTTACGTCCTGGGCTACACACGTACTACAATGCTGCGGACAAAGGGTTGCAAGCACGCGAGTGCAAGCTAATCCCGTAAACCGTGGCTCAGTTCAGATTGCAGGCTGCAACTCGCCTGCATGAAGGAGGAATCGCTAGTAATCGCAGGTCAG
>OTU_896
TGGTCTTGACATCTACGGAACCCTCCCGAAAAGGAGGGGTGCCTTTCGGGGAGCCGTAAGACAGGTGCTGCATGGCTGTCGTCAGCTCGTGTCGTGAGATGTTGGGTTAAGTCCCGCAACGAGCGCAACCCCTATCCTCAGTTGCCATCATTAAGTTGGGCACTCTGTGGAGACTGCCGGTGTCAAACCGGAGGAAGGTGGGGATGACGTCAAGTCCTCATGGCCCTTATGACCAGGGCTACACACGTGCTACAATGGCCGGTACAAAGAGTTGCGATACCGCGAGGTGGAGCCAATCTCATAAAGCCGGTCTCAGTTCGGATTGGAGTCTGCAACTCGACTCCATGAAGTTGGAATCGCTAGTAATCGCGGATC
>OTU_1265
TGGCCTTGACATCCTGCGAACTTTCCAGAAATGGATGGGTGCCTTCGGGAGCGCAGAGACAGGTGCTGCATGGCTGTCGTCAGCTCGTGTCGTGAGATGTTGGGTTAAGTCCCGTAACGAGCGCAACCCTTGTCCCTAGTTGCCATCATTCAGTTGGGAACTCTAGGGAGACCGCCGGTGATAAACCGGAGGAAGGTGGGGATGACGTCAAGTCATCATGGCCCTTATGGCCAGGGCTACACACGTGCTACAATGGTCGGTACAGAGGGCTGCCAAGCCGCAAGGTGGAGCTAATCCCACAAAGCCGATCGTAGTCCGGATTGGAGTCTGCAACTCGACTCCATGAAGTCGGAATCGCTAGTAATCGCGGATCAG
>OTU_464
AGGTCTTGACATCCAGCGAACTGCCGAGAGATCGGCGGGTGCCTTCGGGAGCGCTGAGACAGGTGCTGCATGGCTGTCGTCAGCTCGTGTCGTGAGATGTTGGGTTAAGTCCCGTAACGAGCGCAACCCTTGTCCTTAGTTGCCAGCGGTTCGGCCGAGCACTCTAGGGAGACTGCCGGTGACAAACCGGAGGAAGGTGGGGACGACGTCAAGTCATCATGGCCCTTACGACCTGGGCTACACACGTGCTACAATGGCCGGTACAGAGGGCAGCGAAGGGGCGACCCGGAGCGAATCCTGAAAAACCGGTCGTAGTCCGGATCGGAGTCTGCAACTCGACTCCGTGAAGTCGGAATCGCTAGTAATCGCGAATCA
>OTU_187
TGGGCTTGACATGCGCGTGCACCACTCCGGAAACGGGGTGGGTCCTTCGGGACACGCGCACAGGTGCTGCATGGCTGTCGTCAGCTCGTGTCGTGAGATGTTGGGTTAAGTCCCGCAACGAGCGCAACCCTTGTCTCTAGTTACCAGCGGCTTCTTAGAAGGCCGGGCACTCTAGAGAGACTGCCGGTGCCAAACCGGAGGAAGGTGGGGACGACGTCAAGTCATCATGGTCCTTACGTCCAGGGCTACACACGTGCTACAATGGGCGGGACAGCGGGTCGCAAGCGCGTAAGCGTGAGCCAATCCCTCGAAACCCGCCCTCAGTTCGGATTGCCGTCTGCAACTCGACGGCATGAAGCTGGAATCGCTAGTAAT
>OTU_241
TGGACTCGAAATGCAGTTGCCGCCTTCAGAGATGAAGGCTTCCCGCAAGGGACGGCTGCATAGGTGCTGCATGGCTGTCGTCAGCTCGTGTCGTGAGATGTTGGGTTAAGTCCCGCAACGAGCGCAACCCTTACCCTTAGTTGCTCGCCCGCAAGGGAAGCACCCTAAGGGAACTGCCTCGGATAACGAGGAGGAAGGTGGGGATGACGTCAAGTCCTCATGGCCTTTATGCCCAGGGCTACACACGTGCTACAATGGCCGGTACAAAGCGTCGCCAACCCGTAAGGGGGAGCCAATCGCAAAAAACCGGTCTCAGTTCGGATTGCAGGCTGCAACTCGCCTGCATGAAGCTGGAATCGCTAGTAATCGCGTATC
>OTU_776
TGGTCTTGACATCCTGGGAACCCTGCAGAGATGCGGGGGTGCCTTCGGGAACCCAGAGACAGGTGCTGCATGGCTGTCGTCAGCTCGTGTCGTGAGATGTTGGGTTAAGTCCCGCAACGAGCGCAACCCTTGCCCTTAGTTGCCATCATTCAGTTGGGAACTCTAAGGGGACCGCCGGTGACAAACCGGAGGAAGGTGGGGATGACGTCAAGTCATCATGGCCCTTATGACCAGGGCTACACACGTGCTACAATGGCCGGTACAAAGGGTTGCCAACCCGCGAGGGGGAGCCAATCCCAGAAAGCCGGTCGTAGTCCGGATCGCAGTCTGCAACTCGACTGCGTGAAGTCGGAATCGCTAGTAATCGCGAATCAG
>OTU_205
TGGGCTTGACATCTGCGGAATCTTCGTGAAAGCGAGGAGTGCCTTCGGGAGCCGCAAGACAGGTGCTGCATGGCTGTCGTCAGCTCGTGTCGTGAGATGTTGGGTTAAGTCCCGCAACGAGCGCAACCCCTATCCTTAGTTGCCATCATTAAGTTGGGCACTCTAGGGAGACTGCCGGTGTCAAACCGGAGGAAGGTGGGGATGACGTCAAGTCCTCATGGCCCTTATGTCCAGGGCTACACACGTGCTACAATGGTCGGTACAAAGGGTTGCGATACCGCGAGGTGGAGCCAATCCCATAAAGCCGATCTCAGTTCGGATTGGAGTCTGCAACTCGACTCCATGAAGTTGGAATCGCTAGTAATCGCGGATCAG
>OTU_1231
TGGGTTAAATCCACCGGAACCTTCCAGAGATGGAGGGGTGCCCTTCGGGGAATCGGTGAGACGGTGCTGCATGGCTGTCGTCAGCTCGTGTCGTGAGATGTTGGGTTAAGTCCCGCAACGAGCGCAACCTCTGTCGTCAGTTGCTAACAGGCAAGCTGAGCACTCTGGCGAGACTGCCGACGTTAAGTCGGAGGAAGGTGGAGATGACGTCAAGTCCTCATGGCCCTTATGCCCAGGGCTACACACGTGCTACAATGGCAAGTACAAAGAGATGCGAAGCCGCGAGGTGAAGCCAATCTCAAAAAGCTTGTCTCAGTTCGGATTGGAGTCTGCAACTCGACTCCATGAAGTTGGAATCGCTAGTAATCGCAGATC
>OTU_560
ATCCCTTGACATCCCCAACGCGGGTCCGTGAGAGCGGATCCTTCAGTTCGGCTGGTTGGGTGACAGGTGCTGCATGGCTGTCGTCAGCTCGTGTCGTGAGATGTTGGGTTAAGTCCCGCAACGAGCGCAACCCTCGTTCCTAGTTGCCAGCGGTCCGGCCGGGCACTCTAGGAAAACCGCCGGTGATAAGCCGGAGGAAGGTGGGGATGACGTCAAGTCCTCATGGCCCTTACGGGATGGGCTACACACGTGCTACAATGGCGGTGACAGTGGGTTAATCCCCAAAAGCCGCCTCAGTTCGGATTGTCCTCTGCAACTCGAGGGCATGAAGTCGGAATCGCTAGTAATCGCGGAACAGCATGCCGCGGTGAATAC
>OTU_959
AAGGCTTGACATACATCGGAAACTGGCAGAGATGTCAGCCCCCTTGTGGTCGGTGCACAGGTGGTGCATGGCTGTCGTCAGCTCGTGTCGTGAGATGTTGGGTTAAGTCCCGCAACGAGCGCAACCCTTGTCCTGTGTTGCCAGCGAGTTATGTCGGGGACTCACGGGAGACTGCCGGGGTCAACTCGGAGGAAGGTGGGGACGACGTCAAGTCATCATGCCCCTTATGTCTTGGGCTGCACACGTGCTACAATGGCTGGTACAATGAGTTGCGATGCCGTGAGGTGGAGCGAATCTCAAAAAGCCGGTCTCAGTTCGGATTGGGGTCTGCAACTCGACCCCATGAAGTCGGAGTCGCTAGTAATCGCAGATCAG
>OTU_468
TGGGCTCGAACGGCTGTGGACAGCCGGTGGAAACATCGGCCTTCCCGCAAGGGACTGCAGTCGAGGTGCTGCATGGCTGTCGTCAGCTCGTGTCGTGAGATGTTGGGTTAAGTCCCGCAACGAGCGCAACCCTTGCCCTGTGTTGCCATGCCGTAAGGCGGAACTCGCAGGGGACCGCTACCGATAAGGTGGAGGAAGGTGGGGATGACGTCAAGTCATCATGGCCTTTATGTCCAGGGCTACACACGTGCTACAATGGACGGTACAAAGCGCTGCTAAGTCGCGAGATGGAGCTAATCGCAAAAAACCGTTCTCAGTTCGGATCGCAGGCTGCAACTCGCCTGCGTGAAGCTGGAATCGCTAGTAATGGCATAT
>OTU_520
AAGGCTTGACATATAGGGAAATCCGGCAGAGATGTCGGGTCCGCAAGGGTCCTATACAGGTGGTGCATGGCTGTCGTCAGCTCGTGTCGTGAGATGTTGGGTTAAGTCCCGCAACGAGCGCAACCCTCGTTCTATGTTGCCAGCGGATAATGCCGGGGACTCATAGGAGACTGCCGGGGTCAACTCGGAGGAAGGTGGGGACGACGTCAAGTCATCATGCCCCTTATGTCTTGGGCTACACGCATGCTACAATGGCCGGTACAAAGGGCTGCGATACCGCAAGGTGGAGCGAATCCCATAAAGCCGGTCTCAGTTCGGATCGGGGTCTGCAACTCGACCCCGTGAAGTTGGAGTCGCTAGTAATCGCAGATCAGC
>OTU_412
TACCCTTGACATGCCCGGAACCCTGCTGAGAGGTGGGGGTGCCCGAAAGGGAGCCGGGACACAGGTGCTGCATGGCTGTCGTCAGCTCGTGTCGTGAGATGTTGGGTTAAGTCCCGCAACGAGCGCAACCCTTGCCATTAGTTGCCACACTTCGGGTGGGCACTTTAATGGGACTGCCGGTGACAAACCGGAGGAAGGTGGGGATGACGTCAAGTCCTCATGGCCCTTATGGGTAGGGCTTCACACGTAATACAATGGCGCATACAGAGGGTTGCGAAGCCGCGAGGTGGAGCCAATCCCAGAAAGTGCGTCGTAGTCCGGATTGTTCTCTGCAACTCGAGAGCATGAAGTCGGAATCGCTAGTAATCGCGGATC
>OTU_233
TGGGTTTGACATGCACGTGAAAGCCTGGTGAAAGCCGGGGCCTCCTTCGGGACGCGTGCACAGGTGCTGCATGGCTGTCGTCAGCTCGTGTCGTGAGATGTTGGGTTAAGTCCCGCAACGAGCGCAACCCTTGCCCCGTGTTGCTAACAGGCAATGCTGAGGACTCTCGGGGGACTGCCGGCGTCAAGCCGGAGGAAGGTGGGGACGACGTCAAGTCATCATGGCCCTTACGCCCAGGGCTACACACGTGCTACAATGGCCAGGACAGAGGGCTGCAAGAGCGCGAGCTGGAGCGAATCCCAGAAACCTGGTCCAAGTTCGGATTGCAGGCTGCAACTCGCCTGCATGAAGCCGGAATCGCTAGTAATCGCGGAT
>OTU_525
AGGGCTTGACATCTTACCTAAAGCTGGTGAAAGCCAGTGTCCCGCAAGGGGGGTAGGACAGATGCTGCATGGCTGTCGTCAGCTCGTGCCGTGAGGTGTTGGGTTAAGTCCCGCAACGAGCGCAACCCCTGTTGCCAGTTGAAAGTCTGGCGAGACTGCCGAGACAAACTCGGAGGAAGGTGGGGATGACGTCAAGTCAGCACGGCTCTTACGTCCTGGGCTACACACACGCTACAATGGTTCGTACAACGGGGAGCGAGGGGGCGACCCTTAGCGAATCCCAAAAAGCGGACCACAGTGCAGATCGGAGTCTGAAACCCGACTCCGTGAAGGCGGAGTTGCTAGTAACCGTGGGTCAGCACACCGCGGTGAATA
>OTU_341
TGGGCTCGAAGTGCAGCTGACATCCGGCGAAAGCCGGCTTCCGCAAGGACAGCTGCAGAGGTGCTGCATGGCTGTCGTCAGCTCGTGTCGTGAGATGTTGGGTTAAGTCCCGCAACGAGCGCAACCCTTGTCTTCTGTTGCCATCAGGTTACGCTGGGCACTCTGAAGAGACTGCCGGTGACAAACCGGAGGAAGGTGGGGATGACGTCAAGTCAGCATGGCCTTTATGTCCAGGGCTACACACGTGCTACAATGGCCGATACAAAGCGTCGCAAACTCGCGAGAGTGAGCTAATCGCATAAAGTCGGTCTCAGTTCGGATTGCAGGCTGCAACTCGCCTGCATGAAGTCGGAATCGCTAGTAATCGCGGATCAG
>OTU_596
AAGGCTTGACATCGCCCGGAAAGCTCTGGAGACAGAGCCCTCTTCGGACTGGGTGACAGGTGGTGCATGGCTGTCGTCAGCTCGTGTCGTGAGATGTTGGGTTAAGTCCCGCAACGAGCGCAACCCTTGTTCCATGTTGCCAGCATGCCCTTCGGGGTGGTGGGGACTCATGGGAGACTGCCGGGGTCAACTCGGAGGAAGGTGGGGATGACGTCAAGTCATCATGCCCCTTATGTCTTGGGCTGCAAACATGCTACAATGGCCGGTACAGAGGGTTGCGATGCCGTGAGGTGGAGCGAATCCCTAAAAGCCGGTCTCAGTTCGGATTGGGGTCTGCAACTCGACCCCATGAAGTCGGAGTCGCTAGTAATCGCA
>OTU_443
TGGACTTGACATCTGGGGAACCTCCTGGAAACAGGAGGGTGCCTTCGGGAACCCCAAGACAGGTGCTGCATGGCTGTCGTCAGCTCGTGTCGTGAGGTGTTGGGTTAAGTCCCGCAACGAGCGCAACCCCTATCACTAGTTGCCATCAGTTCGGCTGGGCACTCTAGTGAGACTGCCGGTGTTAAGCCGGAGGAAGGTGGGGATGACGTCAAGTCCTCATGGCCTTTATGTCCAGGGCTACTCACGTGCTACAATGGTCGGTACAAAGGGTCGCGAGCCCGCGAGGGGGAGCTAATCCCACAAAGCCGATCTCAGTTCGGATTGAAGTCTGCAATTCGACTTCATGAAGGCGGAATCGCTAGTAATCGCGGATCA
>OTU_883
TGGACTTGACATCCCCTGAATAACCTAGAGATAGGCGAAGCCCTTCGGGGCAGGGAGACAGGTGGTGCATGGTTGTCGTCAGCTCGTGTCGTGAGATGTTAGGTTAAGTCCTGCAACGAGCGCAACCCTTATCCTTAGTTGCTACCATTTAGTTGAGCACTCTAAAGAGACTGCCCGGGTTAACCGGGAGGAAGGTGGGGATGACGTCAAATCATCATGCCCCTTATGTCCAGGGCCACACACGTGCTACAATGGTGAGTACAGTAAGATGCGATACCGTAAGGTGGAGCCAAACTTATAAAACTCATCCCAGTTCGGATTGTAGGCTGCAACTCGCCTACATGAAGCCGGAGTTGCTAGTAATCGCGAATCAGC
>OTU_621
AGCTCTTGACATGTCCGGACGGTTTCCAGAGATGGATTCCTCCCAGCAATGGGCCGGAACACAGGTGCTGCATGGCTGTCGTCAGCTCGTGTCGTGAGATGTTGGGTTAAGTCCCGCAACGAGCGCAACCCTCGCCATTAGTTGCCATCATTAAGTTGGGCACTCTAGTGGGACTGCCGGTGATAAGCCGGAGGAAGGTGGGGATGACGTCAAGTCATCATGGCCCTTATGGGCTGGGCTACACACGTGCTACAATGGCGGTGACAATGGGCAGCCACTCAGCGATGAGGAGCTAATCCCAAAAAGCCGTCTCAGTTCGGATTGGGCTCTGCAACTCGAGCCCATGAAGTCGGAATCGCTAGTAATCGCGGATCA
>OTU_353
TAGACTTGACATCTCCTGAATAGCCTAGAGATAGGCGAAGCCCTTCGGGGCAGGAAGACAGGTGGTGCATGGTTGTCGTCAGCTCGTGTCGTGAGATGTTGGGTTAAGTCCCGCAACGAGCGCAACCCTTATCATTAGTTGCTACCATTAAGTTGAGCACTCTAGTGAGACTGCCAGAGTTAATCTGGAGGAAGGTGGGGATGACGTCAAATCATCATGCCCCTTATGTCTAGGGCTACACACGTGCTACAATGGTGAGTACAATGAGACGCAAGACCGTGAGGTGGAGCAAAACTTATAAAACTCATCCCAGTTCGGATTGTAGGCTGCAACTCGCCTACATGAAGCCGGAGTTGCTAGTAATCGCGAATCAGA
>OTU_721
AGGATTTGCTAAAAGTGTACGCTTTCTGAAAAGAGAGCTAGTTACACACTTTTACAGGTGGTGCATGGCTGTCGTCAGCTCGTGTCGTGAGATGTTGGGTTAAGTCCCGCAACGAGCGCAACCCTTGTTTCTAGTTCAATTGTCTAGAAAGACTGCCGGTGACAAACCGGAGGAAGGTGAGGACGACGTCAAGTCATCATGCCCCTTACATCCTGGGCTACACACGTCCTACAATGGCTAAGACAATAAGTTGCTATCCCGCGAGGGCCGGCTAATCTTTTAAACTTAGTCCAAGTACAGATTGCAGGCTGCAACTCGCCTGCATGAAGGTGGAATCGCTAGTAATCGCTGGTCAGCTACACAGCGGTGAATACG
>OTU_793
AGGGCTTGACATGCACTCGCAAGGCCCAGAGATGGGTCCCTCCGCAAGGACGGGTGCACAGATGCTGCATGGCTGTCGTCAGCTCGTGCCGTGAGGTGTTGGGTTAAGTCCCGCAACGAGCGCAACCCTCGTCGCTAGTTGACTTTCTAGCGAGACTGCCGAGACTAACTCGGAGGAAGGTGGGGATGACGTCAAGTCAGCACGGCTCTTATGTCCTGGGCTACACACACGCTACAATGGTCGGTACAAAGGGCAGCAACAGGGCGACCTCGAGCGAATCCCAGCAAAGCCGACCTCAGTTCAGATCGGAGTCTGCAACCCGACTCCGTGAAGGCGGAGTTGCTAGTAACCGCAGGTCAGCACACTGCGGTGAAT
>OTU_478
CGGGTTTGAACTGTGATTGAAAGACTCAGAGATGAGTAACTCTAGCAATAGACAATTACAGAGGTGCTGCATGGCTGTCGTCAGCTCGTGTCGTGAGATGTTGGGTTAAGTCCCGCAACGAGCGCAACCCTTGCTTTTAGTTGCTCGCTAGCAATAGCAGCACTCTAAATAGGACTGCCGGTGATAAACCGGAGGAAGGTGGGGATGACGTCAAGTCATCATGGCCTTTATGCCCGGGGCTACACACGTGCTACAATGGCCGATACAAAGGGTTGCCAAACCGTGAGGTGGAGCCAATCCCATCAAAGTCGGCCTCAGTTCGGATTGTAGTCTGCAACTCGACTACATGAAGGTGGAATCGCTAGTAATCGCGGA
>OTU_538
TGGGTTTGAAGAGCAGGAGACCGGCGATGAAAGTCGCCCTCCCCGCAAGGGGCTGCTGCTTAGGTGCTGCATGGCTGTCGTCAGCTCGTGTCGTGAGATGTTGGGTTAAGTCCCGCAACGAGCGCAACCCCTGTCCGCAGTTGCCACCATTCAGTTGGGAACTCTGCGGAGACCGCCGGTGACAAACCGGAGGAAGGTGGGGATGACGTCAAGTCCTCATGGCCTTTATGTCCAGGGCTACACACGTGCTACAATGGCCGGTACAAACCGTTGCGAGCTCGCGAGAGCAAGCCAATCGGAAAAAGCCGGTCTCAGTTCGGATTGCAGGCTGCAACTCGCCTGCATGAAGCTGGAATCGCTAGTAATCGCGGATCA
>OTU_745
TGGGCTTGACATGCACGTGGTACGACCGGGAAACCGGGAGGACCCGCAAGGGAGCGTGCACAGATGCTGCATGGCTGTCGTCAGCTCGTGCCGTGAGGTGTTGGGTTAAGTCCCGCAACGAGCGCAACCCTCGCTGCCAGTTACCATGTCTGGCGGGACCGCCGGGTCCAACCCGGAGGAAGGTGGGGATGACGTCAAGTCAGCACGGCTCTTACGTCCAGGGCTACACACACGCTACAATGGCCGGTACAACGCGCGGCGATGGGGCGACCCGGAGCGAATCGCAGCAAAGCCGGTCTCAGTTGGGATTGCAGGCTGCAACTCGCCTGCATGAACGCGGAGTTGCTAGTAACCGCAGGTCAGCACACTGCGGTG
>OTU_261
CGGGTTTGACATGCAAGTGGTAGGGAAGGGAAACCCGACCGACCCTTCGGGGAGCTTGCACAGGTGCTGCATGGCTGTCGTCAGCTCGTGTCGTGAGATGTCCGGTTAAGTCCGGTAACGAGCGCAACCCTCGCCGGATGTTACAGGTACCATCCGGGACTGCTGGTATCAAGCCGGAGGAAGGTGGGGATGACGTCAAGTCAGCATGGCCTTTATGTCCGGGGCTACACACACGCTACAATGGCCGGTACAATGGGTTGCAAAGCCGCGAGGTAGAGCCAATCCCGAAAGCCGGTCTCAGTTCAGATTGCAGGCTGCAACCCGCCTGCATGAAGCCGGAGTTGCTAGTAACCGCAGGACAGCTATACTGCGGTG
>OTU_865
AGGGCTTGAACTGCTGGTAGTACTGATCCGAAAGGTGAGGGACCCTTCGGGGAGCCAGTGGAGGTGATGCATGGCTGTCGTCAGCTCGTGCCGTGAGGTGTTGGGTTAAGTCCCGCAACGAGCGCAACCCCTGTTGCCAGTTGTATTTTTCTGGCGAGACTGCTGAGACCAACTCAGAGGAAGGCGGGGATGAAGTCAAGTCAGCACGTCCCCTACGTCCTGGGCTACACACACGCTACAATGGCCGGTACAGAGGGCTGCGAACCAGCGATGGGGAGCTAATCCCACAAAACCGGCCCCAGTTCAGATTGCAGGCTGAAACCCGCCTGCATGAAGGCGGAGTTGCTAGTAAACGCGCGTCAGCATAGTGCGGTG
>OTU_859
TAGGCTTGACATGCACTGGACAGGTGTGGAAACACACCCTCCCTTCGGGGCCTGTGCACAGGTGCTGCATGGCTGTCGTCAGCTCGTGTCGTGAGATGTTGGGTTAAGTCCCGCAACGAGCGCAACCCTTGTCCTTAGTTGCTACCATTCAGTTGAGCACTCTAAGGAGACTGCCGTCGATAGGACGGAGGAAGGTGGGGATGACGTCAAGTCCTCATGGTCCTTACGCCTAGGGCTACACACGTGCTACAATGGCCGGTACAGAGGGTCGCAAAGCCGCGAGGTAGAGCCAATCCCAAAAAACCGGTCTCAGTTCGGATTGCAGTCTGCAACTCGACTGCATGAAGTCGGAATCGCTAGTAATCGCTGATCAGC
>OTU_700
AGGGCTTGACATGTCCGGAACTCTGAGGAAACTCGGAGGTGCCTTCGGGAGCCGGAACACAGGTGGTGCATGGCTGTCGTCAGCTCGTGTCGTGAGATGTTGGGTTAAGTCCCGCAACGAGCGCAACCCTCGTCCTTAGTTGCCAGCAGTTAGGCTGGGCACTCTAGGGAGACTGCCGGTGACAAACCGGAGGAAGGTGGGGATGACGTCAAGTCAGCATGCCCCTTACGTCCTGGGCAACACACGTACTACAATGGTCGGGACAAAGGGCAGCAAACTCGCGAGAGTAAGCGAATCTCAGCAAACCCGGCCTCAGTTCAGATTGCAGGCTGCAACTCGCCTGCATGAAGGAGGAATCGCTAGTAATCGCAGGTC
>OTU_397
TAAACTTGACATCCCTTAGACCGCTCCTTAATCGGAGCTTTCCCTTCGGGGACTGAGGTGACAGGTGGTGCATGGTTGTCGTCAGCTCGTGTCGTGAGATGTTGGGTTAAGTCCCGCAACGAGCGCAACCCTTGCCTTTAGTTGCCATCATTAAGTTGGGCACTCTAGAGGGACTGCCGAGGATAACTCGGAGGAAGGTGGGGATGACGTCAAATCATCATGCCCCTTATGTTTAGGGCTACACACGTGCTACAATGGCTGGTACAGAGGGCTGCGAAACCGTGAGGTTAAGCCAATCCCTTAAAGCCAGTCTCAGTTCGGATTGTAGGCTGAAACTCGCCTACATGAAGCTGGAGTTGCTAGTAATCGCGGATC
>OTU_540
CAGGCTCGAAATGCAGGGGACAGACGGCGAAAGTCGTTTTCCGCAAGGACTCCTGTATAGGTGCTGCATGGCTGTCGTCAGCTCGTGTCGTGAGATGTTGGGTTAAGTCCCGCAACGAGCGCAACCCTTGTCTACTGTTGCCATCAGGTCAAGCTGGGCACTCTGTAGAGACTGCCGGTGATAAACCGGAGGAAGGTGGGGATGACGTCAAGTCAGCATGGCCTTTATGTCTGGGGCCACACACGTGCTACAATGGCCGGTACAAAGCGCTGCAAGCCCGCGAGGGGGAGCTAATCGCATAAAGCCGGTCTCAGTTCGGATTGTAGGCTGCAACTCGCCTGCATGAAGTTGGAATCGCTAGTAATCGCAGATCAG
>OTU_948
CAGGCTTGACATGCACGGGAAACTCTCTGGAAACAGGGAGCCTCCTTCGGGACTCGTGCACAGGTGCTGCATGGCTGTCGTCAGCTCGTGTCGTGAGATGTTGGGTTAAGTCCCGCAACGAGCGCAACCCCTGCTCCCAGTTGCTAACGGGTTATGCCGAGGACTCTGGGGGGACTGCCGGTGCCAAACCGGAGGAAGGTGGGGATGACGTCAAGTCATCATGGCCCTTACGTCTGGGGCTACACACGTGCTACAATGGGCCGTACAGAGGGTTGCGAACCCGCGAGGGGGAGCCAATCCCATAACGCGGTCCTCAGTTCAGATTGCAGTCTGCAACTCGACTGCATGAAGTCGGAATCGCTAGTAATCGTGGAT
>OTU_1734
AGGTCTTGACATCCCGCTGACCGGCATGGAGACATGTCTTTCCCTTCGGGGACAGCGGTGACAGGTGGTGCATGGTTGTCGTCAGCTCGTGTCGTGAGATGTTGGGTTAAGTCCCGCAACGAGCGCAACCCTTGATCTTAGTTGCCAGCATTCAGTTGGGCACTCTAAGGTGACTGCCGGTGACAAACCGGAGGAAGGTGGGGATGACGTCAAATCATCATGCCCCTTATGACCTGGGCTACACACGTGCTACAATGGACGGTACAAAGGGCTGCGAACTCGCGAGGGGGAGCCAATCCCATAAAACCGTTCCCAGTTCGGATTGCAGGCTGCAACTCGCCTGCATGAAGCCGGAATCGCAAGTAATCGTGGATC
>OTU_1057
AGGACTTGACATCCTCTGCATTAGCCGTAACGGGTGAAATCCCTTCGGGGACAGAGAGACAGGTGGTGCATGGTTGTCGTCAGCTCGTGTCGTGAGATGTTGGGTTAAGTCCCGCAACGAGCGCAACCCTTGTCTTTAGTTGCCAGCAAGTAATGTTGGGCACTCTAGAGAGACTGCCGGGGATAACTCGGAGGAAGGTGGGGATGACGTCAAATCATCATGCCCCTTATGTTCTGGGCTACACACGTGCTACAATGGCTGGTACAACGGGCAGCGAACCCGTAAGGGGGAGCAAATCCTAAAAGCCAGTCTCAGTTCGGATTGTGGGCTGCAACTCGCCCACATGAAGTCGGAGTTGCTAGTAATCGCGGATCA
>OTU_747
CGGGCTTGAACTGCAGATGACAGACCGCGAAAGTGGTTTTCCGCAAGGACATCTGTAGAGGTGCTGCATGGCTGTCGTCAGCTCGTGTCGTGAGATGTTGGGTTAAGTCCCGCAACGAGCGCAACCCTTGTCCGCTGTTGCCATCAGGTCAAGCTGGGCACTCTGCGGAGACTGCCGGTGACAAACCGGAGGAAGGTGGGGATGACGTCAAGTCAGCATGGCCTTTATGTCCGGGGCTACACACGTGCTACAATGGCCGGTACAAACCGCCGCAAACCCGCGAGGGTGAGCTAATCGGAGAAAGCCGGTCTCAGTTCGGATTGTAGGCTGCAACTCGCCTGCATGAAGTCGGAATCGCTAGTAATCGCGGATCAG
>OTU_449
AGCCCTTGACATGTGACTCGCCGGGAGCAGAGACGCTCCCTTCGGTTCGGCCGGAGTCAACACAGGTGCTGCATGGCTGTCGTCAGCTCGTGTCGTGAGATGTTGGGTTAAGTCCCGCAACGAGCGCAACCCTCGTCTCCAGTTGCCATCAGGTTATGCTGGGCACTTTGGAGAAACTGCCGGTGACAAGCCGGAGGAAGGTGGGGATGACGTCAAGTCCTCATGGCCCTTACGGGCTGGGCTACACACGTGCTACAATGGCGGTGACAGTGGGATGCGATGGCGCGAGCCGGAGCCGATCCCCAAAAGCCGTCCCAGTTCGGATTGCACTCTGCAACTCGAGTGCATGAAGGTGGAATCGCTAGTAATCGCGGA
>OTU_535
TGGGCTTGACATACAGGTGAAACTCCCTGGAAACAGGGAGCCTCCTTCGGGACACCTGTACAGGTGCTGCATGGCTGTCGTCAGCTCGTGTCGTGAGATGTTGGGTTAAGTCCCGCAACGAGCGCAACCCTTGCCCTATGTTGCCAGCGGTTCGGCCGGGGACTCATAGGGGACTGCCGGTGATAAACCGGAGGAAGGTGGGGACGACGTCAAGTCATCATGGCCCTTACGCCCAGGGCTACACACGTGCTACAATGGCCGGTACAAAGGGCTGCGAACTCGTGAGGGTGAGCCAATCCCAAAAAGCCGGTCCAAGTTCGGATTGTAGTCTGCAACTCGACTACATGAAGTCGGAATCGCTAGTAATCGTGGATC
>OTU_1271
AGCCCTTGACATCCTACGATCGCTACAGAGATGTAGTTTCCACTTCGGTGGCGTAGAGACAGGTGCTGCATGGCTGTCGTCAGCTCGTGTCGTGAGATGTTGGGTTAAGTCCCGCAACGAGCGCAACCCTCGCCCTTAGTTGCCAGCATTCAGTTGGGCACTCTAAGGGGACTGCCGGTGATAAGCCGAGAGGAAGGTGGGGATGACGTCAAGTCCTCATGGCCCTTACGGGCTGGGCTACACACGTGCTACAATGGTGGTGACAGTGGGCAGCGAGCACGCGAGTGTGAGCTAATCTCCAAAAGCCATCTCAGTTCGGATTGCACTCTGCAACTCGAGTGCATGAAGTTGGAATCGCTAGTAATCGCGGATCAG
>OTU_574
AAGGCTTGACATACACCGGATGGCTGCAGAGATGTGGTTTCCCTTTGGGCTGGTGTACAGGTGGTGCATGGCTGTCGTCAGCTCGTGTCGTGAGATGTTGGGTTAAGTCCCGCAACGAGCGCAACCCTTGTCCTGTGTTGCCAGCGGCGTCCTCCTTGTGGGGGCGGCCGGGGACTCACGGGAGACTGCCGGGGTCAACTCGGAGGAAGGTGGGGACGACGTCAAGTCATCATGCCCCTTATGTCTTGGGCTGCACACGTGCTACAATGGCTGGTACAGTGGGTTGCGATGCCGTGAGGCGGAGCGAATCCCCAAAAGCCGGTCTCAGTTCGGATTGGGGTCTGCAACTCGACCCCATGAAGTCGGAGTCGCTAG
>OTU_805
AGGGCTTGACATCCCGCTGACCGCTCCAGAGATGGGGCTTCCCTTCGGGGCAGCGGTGACAGGTGGTGCATGGTTGTCGTCAGCTCGTGTCGTGAGATGTTGGGTTCAGTCCCGCAACGAGCGCAACCCTTATCGCCAGTTGCCAGCATTTCGGATGGGCACTCTGGCGAGACAGCCGGTGAAAGCCGGAGGAAGGTGGGGATGACGTCAAATCATCATGCCCCTTATGTCCTGGGCTACACACGTGCTACAATGGCCAGTACAAAGGGAAGCGAACCCGCGAGGGGGAGCCAATCCCAAAAAACTGGTCTCAGTTCGGATCGCAGGCTGCAACTCGCCTGCGTGAAGCCGGAATCGCTAGTAATCGCGGATCAG
>OTU_2348
AAGGCTTGACATACACCGGAAAAGTGCAGAGATGTGCTCCCCGTAAGGTCGGTGTACAGGTGGTGCATGGTTGTCGTCAGCTCGTGTCGTGAGATGTTGGGTTAAGTCCCGCAACGAGCGCAACCCTCGTCCTATGTTGCCAGCGGGTCATGCCGGGGACTCATAGGAGACTGCCGGGGTCAACTCGGAGGAAGGTGGGGATGACGTCAAATCATCATGCCCCTTATGTCTTGGGCTTCACGCATGCTACAATGGCCGGTACAAAGGGCTGCGATACCGCGAGGTGGAGCGAATCCCAAAAAGCCGGTCTCAGTTCGGATTGGGGTCTGCAACTCGACCCCATGAAGTCGGAGTCGCTAGTAATCGCAGATCAGC
>OTU_410
AAGACTTGACATCCTGCTGACCTCTCTAGAGATAGAGATTCCCTTCGGGGCAGCAGTGACAGGTGGTGCATGGTTGTCGTCAGCTCGTGTCGTGAGATGTTGGGTTAAGTCCCGCAACGAGCGCAACCCCTATGTTGTGTTGCTACCATTTAGTTGAGCACTCACAACAGACTGCCGGTGACAAACCGGAGGAAGGCGGGGATGACGTCAAATCATCATGCCCCTTATGTCTTGGGCTACACACGTGCTACAATGGGCGGTACAAAGAGATGCGAGGCCGTGAGGCGGAGCTAATCTCATAAAGCCGTTCGTAGTTCGGATTGCAGGCTGCAACTCGCCTGCATGAAGCCGGAATTGCTAGTAATCGCGGATCAG
>OTU_810
AGGACTTGACATGCCACTTTTTCTCTGAAAGGAGAAGTTCCAGAGTGGACACAGGTGGTGCATGGCTGTCGTCAGCTCGTGTCTTGAGATGTTGGGTTAAGTCCCGCAACGAGCGCAACCCTTGTTTTGAATTGCCATTAATGGGAAATTCAAAAGACTGCCGGTGACAAGCCGGAGGAAGGTGAGGATGACGTCAAGTCAGCATGCCCCTTACGTCCTGGGCGACACACGTGCTACAATGGCCGGGACAAAGAGATGCAAACCCGCGAGGGCTAGCCAACCTCAAAAACCCGGTCTCAGTTCGGATTGCAGGCTGCAACTCGCCTGCATGAAGTCGGAATCGCTAGTAATCGCAGGTCAGCCATACTGCGGTGA
>OTU_609
TGGGTTAAATCCACTCGAACTTGGCAGAGATGCCTTGGTGCCCTTCGGGGAACGAGTGAGAAGGTGCTGCATGGCTGTCGTCAGCTCGTGTCGTGAGATGTTGGGTTAAGTCCCGCAACGAGCGCAACCTCTGTCGTTAGTTGCCAGCCTTAAGTGGGGCACTCTAACGAGACTGCCGACGTCAAGTCGGAGGAAGGTGGAGATGACGTCAAGTCCTCATGGCCCTTATGCCCAGGGCTACACACGTGCTACAATGGCCGGTACAAAGGGAAGCAAGACCGCGAGGTGGAGCCAATCCCAAAAAACCGTCCTCAGTTCGGATTGTAGTCTGCAACTCGACTACATGAAGCTGGAATCGCTAGTAATCGCAGATCA
>OTU_961
CGGGTTTGAACTGTGAATGAAAGCACCAGAGATGGTGACCTCTAGCAATAGACATTTACAGAGGTGCTGCATGGCTGTCGTCAGCTCGTGTCGTGAGATGTTGGGTTAAGTCCCGCAACGAGCGCAACCCTTGCTTTTAGTTGCTCGCTCGCAAGAGCAGCACTCTAAATAGGACTGCCGGTGATAAACCGGAGGAAGGTGGGGATGACGTCAAGTCATCATGGCCTTTATGCCCGGGGCTACACACGTGCTACAATGGCCGGTACAAAGGGTCGCCAAGCCGTAAGGTGGAGCCAATCCCGTAAAAGCCGGCCTCAGTTCGGATTGTAGTCTGCAACTCGACTACATGAAGTTGGAATCGCTAGTAATTGCGGA
>OTU_710
ACCCCTTGACATCCTCGGAACTGGCCAGAGATGGCCGGGTGCCTTCGGGAGCCGAGTGACAGGTGCTGCATGGCTGTCGTCAGCTCGTGTCGTGAGATGTTGGGTTAAGTCCCGTAACGAGCGCAACCCTTGTCCTTATTTGCCAGCGGGTAATGCCGGGAACTCTAAGGAGACTGCCGGTGACAAACCGGAGGAAGGTGGGGATGACGTCAAGTCATCATGGCCCTCACGGGGTGGGCTACAAACGTGCTACAATGGCGCGCACAAAGGGCTGCTATCCCGCGAGGGGGAGCGAATCCCAAAAAACGCGTCGTAGTCCGGATTGGGGTCTGCAACTCGACCCCATGAAGTCGGAATCGCTAGTAATCGCGGATC
>OTU_240
TGGGCTTGAACTGGAGTGGAAGCAGGCAGAGATGTCTGTGTCCTTTACCGGACTGCTCTAGAGGTGCTGCATGGCTGTCGTCAGCTCGTGTCGTGAGATGTTGGGTTAAGTCCCGCAACGAGCGCAACCCTTGTCCTTAGTTGCTAACGAGTCAAGTCGAGAACCCTAAGGAAACTGTCGGTGATAAACCGGAGGAAGGTGGGGATGACGTCAAGTCCTCATGGCCTTTATGTCCAGGGCTACACACGTGCTACAATGGGCGGTACAAAGGGTCGCAAACCCGCGAGGGGGAGCCAATCCCATAAAACCGTTCTCAGTTCGGATTGCAGTCTGCAACTCGACTGCATGAAGCTGGAATCGCTAGTAATCGCGGAT
>OTU_408
TGGGCTTGACATGTAGGGAAAAGCCGTAGAAATACGGTGTCCTTCGGGGCCCTACACAGGTGGTGCATGGCTGTCGTCAGCTCGTGTCGTGAGATGTTGGGTTAAGTCCCGCAACGAGCGCAACCCCTGTCCTATGTTGCTAACGGGTAATGCCGAGGACTCGTAGGAGACTGCCGGTGCCAAACCGGAGGAAGGTGGGGACGAAGTCAAGTCATCATGCCCCTTACGTCCAGGGCTGCACACGTGCTACAATGGCCGGTACAAAGGGCTGCAAACCCGTGAGGGTGAGCCAATCCCATAAAGCCGGCCTCAGTTCGGATTGCAGTCTGCAACTCGACTGCATGAAGTCGGAGTCGCTAGTAATCGCAGATCAGC
>OTU_195
TGGGCTTGACATGTACGGTAAAGCGGGTGAAAGCCCGTGTGCTTCGGCGCCGTACACAGGTGGTGCATGGCTGTCGTCAGCTCGTGTCGTGAGATGTTGGGTTAAGTCCCGCAACGAGCGCAACCCCTGTCCTATGTTGCCAGCGGGTAATGCCGGGGACTCATGGGAGACCGCCGGTGCCAAACCGGAGGAAGGTGGGGATGAAGTCAAGTCAGCATGCCCCTTACGTCCAGGGCTGCACACGCGCTACAATGGCCGGTACAAAGGGTTGCAAACTCGCGAGAGTGAGCTAATCCCAAAAAACCGGTCTCAGTTCGGATCGCAGTCTGCAACTCGACTGCGTGAAGTCGGAGTCGCTAGTAATCGCAGATCAGC
>OTU_722
TGGGCTAGAAAACACGAGAATCCCGGCGAAAGTTGGGAGTGCTCTTCGGAGAACTCGTGGTTAGGTGCTGCATGGCTGTCGTCAGCTCGTGTCGTGAGATGTTGGGTTAAGTCCCGCAACGAGCGCAACCCCTGCTGTTAGTTGCCATCATTCAGTTGGGCACTCTAACAGGACTGCCGACCTTCAAGTCGGAGGAAGGTGGGGATGACGTCAAGTCATCATGGCCCTTACGTCCAGGGCTACAAACGTGCTACAATGGTTGGTACAAAGGGTTGCGAACCCGCGAGGGGGAGCCAATCCCAAAAAGCCAACCTCAGTACGGATAGGAGTCTGCAACTCGACTCCTTGAAGTCGGAATCGCTAGTAATCGCTGAT
>OTU_553
TGGTCTTGACATCCCGGGAGTCTTGTGGAAACACGAGAGTGCCTTCTTACGAAGGAGCCCGGAGACAGGTGCTGCATGGCTGTCGTCAGCTCGTGTCGTGAGATGTTGGGTTAAGTCCCGCAACGAGCGCAACCCTTGCCTTTAGTTGCCAGCAGTTCGGCTGGGCACTCTAAAGGGACTGCCGGTGTCAAACCGGAGGAAGGTGGGGATGACGTCAAGTCCTCATGGCCTTTATGACCAGGGCTACACACGTACTACAATGGCCGATACAAAGGGCAGCGACACTGCGAAGTGGAGCCAATCCCATAAAATCGGTCTCAGTCCGGATTGGAGTCTGCAACTCGACTCCATGAAGTTGGAATCGCTAGTAATCGC
>OTU_562
AGCCCTTGACATGGTCACGACCGGCCCAGAGATGGGTTTTCCCCGCAAGGGGCGTGGCGCACAGGTGCTGCATGGCTGTCGTCAGCTCGTGTCGTGAGATGTTGGGTTAAGTCCCGCAACGAGCGCAACCCTCGCCTCCAGTTGCCAGCATTTGGTTGGGCACTCTGGAGGAACTGCCGGTGACAAGCCGGAGGAAGGTGGGGATGACGTCAAGTCCTCATGGCCCTTATGGGCTGGGCTACACACGTGCTACAATGGCGGTGACAGTGGGAAGCCAGGTGGCGACATCGAGCCGATCCCAAAAAGCCGTCTCAGTTCAGATTGCACTCTGCAACTCGGGTGCATGAAGGCGGAATCGCTAGTAATCGCGCATCA
>OTU_1219
TGGGTTTGACATCCCTGGACCGATGTAGAGATACATCTTTCGTAGCAATACGACCGGGAGACAGGTGCTGCATGGCTGTCGTCAGCTCGTGTGGTGACATGTTGGGTTAAGTCCCGCAACGAGCGCAACCCTTGTCCTTAGTTGCCAGCATTAAGTTGGGCTCTCTAAGGAGACTGCCGTGGTTAACACGGAGGAAGGTGGGGATGACGTCAAGTCCTCATGGCCTTTATATCCAGGGCGACACACGTGATACAATGGACGGTACAGAGGGAAGCGAAGCCGCGAGGTGGAGCCAATCTCAAAAAACCGTTCTCAGTTCGGATTGGAGTCTGCAATTCGACTCCATGAAGTTGGAATCGCTAGTAATCGCGGATC
>OTU_631
AAGGCTTGACATGGTAGTGGTACCAATTCGAAAGATGCGGGACCCTTCGGGGAGCTATCACAGGTGCTGCATGGCTGTCGTCAGCTCGTGCCGTGAGGTGTTGGGTTAAGTCCCGCAACGAGCGCAACCCCTGTTGCCAGTTGTATTCTCTGGCGAGACTGCCCCGTAAAGCGGGGAGGAAGGCGGGGATGACGTCAAGTCAGCACGGCCCTTACGTCTTGGGCCACTCGCACGCTACAATGGTCGGTACAATAGGTTGCTAAGGAGCGATCCGGAGCTAATCCCCAAAGCCGGCCTCAGTTCAGATTGCAGGCTGAAACCCGCCTGCATGAAGGCGGAGTTGCTAGTAACCGCCGGTCAGCACACGGCGGTGAA
>OTU_1278
AGGGCTTGACATCTAACAAACCTCTGCGAAAGTAGAGGGTGCTCTTCGGAGAATGTTAAGACAGGTGGTGCACGGTTGTCGTCAGCTCGTGTCGTGAGATGTTGGGTTAAGTCCCGCAACGAGCGCAACCCTTGTTGTTAGTTGCTTACAGTGGTACACTACTGTATAGCTCTCTAGCAAGACTGCCGGTGATAAACCGGAGGAAGGTGAGGACGACGTCAAATCATCATGCCCCTTATGCTCTGGGCTACACACGTGTTACAATGGGTAGGACAACGAGCCGCCAACTCGCGAGAGTGAGCAAATCTCCTAAACCTATCCTCAGTTCGGATTGTAGTCTGCAACTCGACTACATGAAGTCGGAATCGCTAGTAA
>OTU_532
AAGGCTTGACATATAGAGGAAACGGCTGGAAACAGTCGCCCCGCAAGGTCTCTATACAGGTGGTGCATGGTTGTCGTCAGCTCGTGTCGTGAGATGTTGGGTTAAGTCCCGCAACGAGCGCAACCCTCGTTCTATGTTGCCAGCACGTAATGGTGGGAACTCATGGGATACTGCCGGGGTCAACTCGGAGGAAGGTGGGGATGACGTCAAATCATCATGCCCCTTATGTCTTGGGCTTCACGCATGCTACAATGGCCGGTACAAAGGGCTGCAATACCGTGAGGTGGAGCGAATCCCAAAAAGCCGGTCCCAGTTCGGATTGAGGTCTGCAACTCGACCTCATGAAGTCGGAGTCGCTAGTAATCGCAGATCAGC
>OTU_506
TGGGCTTGACATGCTGGTTATCAACCTGAAAGGGAAGAGACCTACGCAAGTAGGAGCCAGCACAGGTGCTGCATGGCTGTCGTCAGCTCGTGTCGTGAGATGTTGGGTTAAGTCCCGCAACGAGCGCAACCCTTGTCCTTAGTTGCCATCAGGTTATGCTGGGCACTCTATGGAGACTGCCGGTGACAAGCCGGAGGAAGGCGGGGATGACGTCAAGTCATCATGGCCCTTACGTCCAGGGCTACACACGTGCTACAATGGCCGGTACAACGGGGAGCAAAACCGCAAGGTAGAGCCAATCCCTTAAAACCGGTCTCAGTTCAGATTGCAGTCTGCAACTCGACTGCATGAAGTTGGAATCGCTAGTAATCGCGG
>OTU_529
GGGGCTTGAACTGCAGGGGACAGCCCTAGAAATAGGGTCTTCCCGCAAGGGATCCCTGTAGAGGTGCTGCATGGCTGTCGTCAGCTCGTGTCGTGAGATGTTGGGTTAAGTCCCGCAACGAGCGCAACCCTCGCCGTTAGTTGCCATCAGGTGATGCTGGGCACTCTAACGGGACTGCCGGTGGTAAACCGGAGGAAGGTGGGGATGACGTCAAGTCCTCATGGCCCTTACGTCCCGGGCTACACACGTGCTACAATGGCTGGTACAAAGAGATGCAATGTCGTGAGACGGAGCCAATCTCAAAAAACCGGTCTCAGTTCGGATCGAAGTCTGCAACTCGGCTTCGTGAAGTTGGAATCGCTAGTAATCGCGGAT
>OTU_517
AGGACTTGACATCCTAAGAATTCTTGAGAGATCAGGAAGTGCCCTTCGGGGAACTTAGAGACAGGTGGTGCATGGTTGTCGTCAGCTCGTGTCGTGAGATGTTGGGTTAAGTCCCGCAACGAGCGCAACCCCTATTGTTAGTTGCTACCATTAAGTTGAGCACTCTAGCGAGACTGCCGAGGTTAACTCGGAGGAAGGTGGGGATGACGTCAAATCATCATGCCCTTTATGTCCTGGGCTACACACGTGCTACAATGGCCGGTACAGAGAGAAGCAAGACCGCGAGGTGGAGCAAATCTAGAAAACCGGTCCCAGTTCGGATTGTAGGCTGCAACTCGCCTACATGAAGCCGGAGTTGCTAGTAATCGCAGATCA
>OTU_290
TGGGTTTGACATCCGGCGAAGGCATCTGAAAGGATGCCGTGCCCGCAAGGGAGCGCCGAGACAGGTGCTGCATGGCTGTCGTCAGCTCGTGCCGTGAGGTGTTAGGTTAAGTCCTGCAACGAGCGCAACCCCTATCCGTAGTTGCCCCCAGGTCAGGCTGTGGCACTCTACGGAGACTGCCCGTGTTAAGCGGGAGGAAGGTGGGGACGACGTCAAGTCATCATGGCCTTTATACCCAGGGCTACACACGTGCTACAATGGTCGGTACAAAGGGATGCCAGCCCGCGAGGGGGAGCCAATCCCACAAAACCGCCCTCAGTTCGGATCGGAGTCTGCAACTCGACTCCGTGAAGCTGGAATCGCTAGTAATCGCGG
>OTU_707
AGGTCTTGACATCCCTCTGAATCCCCTAGAGATAGGGGCGGCCTTCGGGACAGAGGAGACAGGTGGTGCATGGTTGTCGTCAGCTCGTGTCGTGAGATGTTGGGTTAAGTCCCGCAACGAGCGCAACCCTTGACTTTAGTTGCCAGCACCTCGGGTGGGCACTCTAAAGTGACTGCCGGTGACAAACCGGAGGAAGGTGGGGATGACGTCAAATCATCATGCCCCTTATGACCTGGGCTACACACGTACTACAATGGCCGGTACAACGGGAAGCGAAGGAGCGATCCGGAGCGAATCTTTAGAAGCCGGTCTCAGTTCGGATTGCAGGCTGCAACTCGCCTGCATGAAGTCGGAATTGCTAGTAATCGCGGATCA
>OTU_361
GGGGCTTGACATCCAGGGGACAGGTGTAGAGATACACCCTCCTTCGGGCTCCTGGACAGGTGCTGCATGGCTGTCGTCAGCTCGTGTCGTGAAATGTTGGGTTAAGTCCCGCAACGAGCGCAACCCTTGCCCTTAGTTGCCAGCACGTCATGGTGGGAACTCTAGGGGGACTGCCGGTGATAAACCGGAGGAAGGTGGGGATGACGTCAAGTCATCATGGCCCTTACGTCCCGGGCTACACACGTGCTACAATGGCAGGTACAAAGGGCTGCGAACCCGCGAGGGGGAGCCAATCCCAAAAAGCCTGCCTCAGTTCGGATTGCAGTCTGCAACTCGACTGCATGAAGTCGGAATCGCTAGTAATCGCGGATCAGC
>OTU_394
TGGGCTTGACATCTGGAGAACTCCCTAGAAATAGGGAGGTGCTCGCAAGAGAGCTCCAAGACAGGTGCTGCATGGCTGTCGTCAGCTCGTGTCGTGAGATGTTGGGTTAAGTCCCGCAACGAGCGCAACCCCTATCTTTAGTTGCCATCATTTAGTTGGGCACTCTAGAGAGACTGCCCCGGTTAACGGGGAGGAAGGTGGGGACGACGTCAAGTCCTCATGGCCTTTATGCCCAGGGCCACACACGTGCTACAATGGGCGGTACAAAGGGATGCAAACCCGCGAGGGGGAGCCAATCCTTTAAAACCGTTCTAAGTTCGGATTGGAGTCTGCAACTCGACTCCATGAAGCTGGAATCGCTAGTAATCGCGGATC
>OTU_573
TAGACTTGACATCTCCTGAATTACTCGTAACTGAGGAAGCCCTTCGGGGCAGGAAGACAGGTGGTGCATGGTTGTCGTCAGCTCGTGTCGTGAGATGTTGGGTTAAGTCCCGCAACGAGCGCAACCCTTGTTGTTAGTTGCTACCATTAAGTTGAGCACTCTAACGAGACTGCCGCGGTTAACGCGGAGGAAGGTGGGGATGACGTCAAATCATCATGCCCCTTATGTCTAGGGCTACACACGTGCTACAATGGGGGGTACAAAGAGACGCAAAGCCGCGAGGCGGAGCAAAACTCAAAAACCTCTCCCAGTTCGGATTGCAGGCTGAAACTCGCCTGCATGAAGCCGGAGTTGCTAGTAATCGCGAATCAGAAT
>OTU_714
AGCCCTTGACATGTTTGGGACCGGTCGCAGAGACGTGACCTTCTCTTCGGAGCCCGAAACACAGGTGCTGCATGGCTGTCGTCAGCTCGTGTCGTGAGATGTTGGGTTAAGTCCCGCAACGAGCGCAACCCCCGTCCTTAGTTGCTACCATTTAGTTGAGCACTCTAAGGAGACTGCCGGTGATAAGCCGCGAGGAAGGTGGGGATGACGTCAAGTCCTCATGGCCCTTACGGGCTGGGCTACACACGTGCTACAATGGCGGTGACAGTGGGAAGCTAAGGGGCAACCCTTCGCAAATCTCAAAAAGCCGTCTCAGTTCGGATTGGGCTCTGCAACTCGAGCCCATGAAGTTGGAATCGCTAGTAATCGTGGATC
>OTU_1856
TGGGTTAAATCCGACCTTGCCGCCCTAGAGATAGGGTTTCCCTTCGGGGGAGGTCGGACGGTGCTGCATGGCTGTCGTCAGCTCGTGCCGTGAGGTGTTGGGTTAAGTCCCGCAACGAGCGCAACCCTTGCCGATAGTTGCCAGCATTCAGTTGGGCACTCTATCGGGACTGCCGGTGACAAACCGGAGGAAGGTGGGGACGACGTCAAGTCATCATGGCCTTTATGTCCAGGGCTACACACGTGCTACAATGGCCGGTACAAAGCGCTGCGAAAGAGCGATCTGGAGCCAATCGCACAAAGCCGGTCTCAGTTCGGATTGCAGTCTGCAACTCGACTGCATGAAGGTGGAATCGCTAGTAATCGCGGATCAGCA
>OTU_564
CGGGCTAGACAACAGAGGACAGCCCTAGAGATAGGGTCTTCCCTTCGGGGACCTCTGGTTCAGGTGCTGCATGGCTGTCGTCAGCTCGTGTCGTGAGATGTTGGGTTAAGTCCCGCAACGAGCGCAACCCCTGTCTCTAGTTGCCACCACTCACGTGGGGCACTCTAGAGAGACTGCCCGTGTTAAACGGGAGGAAGGCGGGGACGACGTCAAGTCCTCATGGCCCTTATGTCCGGGGCTACACACGTGCTACAATGGGCGGTACAATGGGTTGCTAACCCGCGAGGGGGAGCTAATCCACGAAAGCCGCTCTCAGTTCGGATTGGAGTCTGCAACTCGACTCCATGAAGGCGGAATCGCTAGTAATCGCGGATC
>OTU_1802
AGGGCTTGACATCCCGCTGACACCTTCAGAGATGAAGGGTTCCTTCGGGACAGCGGAGACAGGTGGTGCATGGTTGTCGTCAGCTCGTGTCGTGAGATGTTGGGTTCAGTCCCGCAACGAGCGCAACCCTTATCGTTAGTTGCCAGCACATCAGGTGGGCACTCTAGCGAGACAGCCGGTGAAAGCCGGAGGAAGGTGGGGATGACGTCAAATCATCATGCCCCTTATGCCCTGGGCTACACACGTGCTACAATGGCTGGTACAAAGGGTCGCAAACCCGCGAGGGGGAGCTAATCCCATAAAGCCAGTCTCAGTTCGGATCGCAGGCTGCAACCCGCCTGCGTGAAGCCGGAATCGCTAGTAATCGCGGATCAG
>OTU_202
TGGGCTAGACAACGGCGGACCGCCTCAGAGATGAGGCTTCCCCTTCGGGGGCTGCCGGTTCAGGTGCTGCATGGCTGTCGTCAGCTCGTGTCGTGAGATGTTGGGTTAAGTCCCGCAACGAGCGCAACCCCTGTCCTTAGTTGCCCCCGGGTCATGCCGTGGCACTCTAAGGAGACTGCCGGCGTTAAGCCGGAGGAGGGTGGGGATGACGTCAAGTCCTCATGGCCCTTATGTCCAGGGCTACACACGTGCTACAATGGGCGGTACAAAGGGCTGCGAAGCCGCGAGGCTTAGCCAATCCCAGAAAGCCGCTCTCAGTTCGGATTGCAGTCTGCAACTCGACTGCATGAAGCTGGAATCGCTAGTAATCGCGGA
>OTU_433
TGGGCTTGACATAGACGTGGTAGGGATCCGAAAGGTGACCGACCCGCAAGGGAGCGTCTACAGGTGCTGCATGGCTGTCGTCAGCTCGTGCCGTGAGGTGTTGGGTTAAGTCCCGCAACGAGCGCAACCCTCGTCGCTAGTTACCATGTCTAGCGAGACTGCCGGGTCTAACTCGGAGGAAGGCGGGGATGACGTCAAGTCAGCATGGCCCTTACGTCCAGGGCTACACACACGCTACAATGGCCGGTACAAAGCGCCGCAATGGGGTGACCCGGAGCAAATCGCATCAAAGCCGGTCTCAGTTGGGATTGCAGGCTGCAACTCGCCTGCATGAACGCGGAGTTGCTAGTAACCGCAGGTCAGCACACTGCGGTG
>OTU_650
TGGCCTTGACATCTGTGGAACTTGGCAGAGATGCCTTGGTGCCTTCGGGAACCACAAGACAGGTGCTGCATGGCTGTCGTCAGCTCGTGTCGTGAGATGTTGGGTTAAGTCCCGCAACGAGCGCAACCCTTGCCCTTAGTTGCCAGCACGTAATGGTGGGAACTCTAAGGGGACCGCCGGTGACAAACCGGAGGAAGGTGGGGATGACGTCAAGTCATCATGGCCCTTATGGCCAGGGCTACACACGTGCTACAATGGGCGGTACAGAGGGTTGCCAACCCGCGAGGGGGAGCCAATCCCTTAAAGCCGTTCGTAGTCCGGATCGGAGTCTGCAACTCGACTCCGTGAAGTCGGAATCGCTAGTAATCGCGGATC
>OTU_330
TGGGTTTGACATGCACCAGACGCGGCCAGAGATGGTCGTTCCCTTGTGGTTGGTGTGCAGGTGGTGCATGGCTGTCGTCAGCTCGTGTCGTGAGATGTTGGGTTAAGTCCCGCAACGAGCGCAACCCTCGTTCCATGTTGCCAGCGCGTGATGGCGGGGACTCATGGGAGACTGCCGGGGTCAACTCGGAGGAAGGTGGGGATGACGTCAAGTCATCATGCCCCTTATGTCCAGGGCTTCACACATGCTACAATGGCCAGTACAGAGGGCTGCGAGACCGTGAGGTGGAGCGAATCCCTTAAAGCTGGTCTCAGTTCGGATCGGGGTCTGCAACTCGACCCCGTGAAGTTGGAGTCGCTAGTAATCGCAGATCAG
>OTU_360
AGCCCTTGACATGGGCGTCGTACCCTGGGGAGACCTAGGGGTCGGTTCGGCCGGACGCCACACAGGTGCTGCATGGCTGTCGTCAGCTCGTGTCGTGAGATGTTGGGTTAAGTCCCGCAACGAGCGCAACCCTCGTCTTCAGTTGCCATCGGGTAGGGCCGGGCACTCTGAAGAAACTGCCGGTGACAAGCCGGAGGAAGGTGGGGATGACGTCAAGTCCTCATGGCCCTTACGGGCTGGGCTACACACGTGCTACAATGGCGGTGACAGTGGGTTGCGAGCCCGCGAGGGGGAGCTAATCCCGAAAAGCCGTCTCAGTTCGGATTGCAGTCTGCAACTCGACTGCATGAAGTCGGAATCGCTAGTAATCGCGGA
>OTU_568
TGGGCTTGACATCCAGGGGACCCTCTAGAGATAGAGGGGTGCCCGCAAGGGAACCCTGAGACAGGTGCTGCATGGCTGTCGTCAGCTCGTGTCGTGAGATGTTGGGTTAAGTCCCGCAACGAGCGCAACCCCTGCCCTTATTTGCCACCATTCAGTTGGGCACTATAAGGGGACTGCCGGTGTTAAACCGGAGGAAGGTGGGGATGACGTCAAGTCCTCATGGCCTTTATGCCCAGGGCCACACACGTGCTACAATGGGCGGTACAAAGGGCTGCCAACCCGCAAGGGGGAGCAAATCCCAAAAAGCCGTCCTCAGTTCGGATTGGAGTCTGCAACTCGACTCCATGAAGCTGGAATCGCTAGTAATCGCAGATC
>OTU_927
AGGACTTGACATCCCTCTGAATCCTCTAGAGATAGAGGCGGCCTTCGGGACAGAGGTGACAGGTGGTGCATGGTTGTCGTCAGCTCGTGTCGTGAGATGTTGGGTTAAGTCCCGCAACGAGCGCAACCCTTAATCTTAGTTGCCAGCATTCAGTTGGGCACTCTAAGGTGACTGCCGGTGACAAACCGGAGGAAGGTGGGGATGACGTCAAATCATCATGCCCCTTATGTCCTGGGCTACACACGTGCTACAATGGGCAGTACAACGGGTAGCGAAGCCGTGAGGTGGAGCCAATCCCATAAAGCTGCTCTCAGTTCGGATTGCAGGCTGCAACTCGCCTGCATGAAGCCGGAATTGCTAGTAATCGCGGATCAG
>OTU_459
AGGGCTTGACATGTCGCGAACTCTCTTGAAAGGGAGAGGTGCCTTCGGGAGCGCGAACACAGGTGGTGCATGGCTGTCGTCAGCTCGTGTCGTGAGATGTTGGGTTAAGTCCCGCAACGAGCGCAACCCTCGTTTCTAGTTGCCAGCATTGAGTTGGGCACTCTGGAGAGACTGCCGGTGACAAACCGGAGGAAGGTGGGGATGACGTCAAGTCAGCATGCCCCTTACGTCCTGGGCTACACACGTACTACAATGCTGTGGACAAAGAGCAGCCAGACGGCGACGTCGAGCTAATCTCGTAAACCACGGCTCAGTTCAGATTGCAGGCTGCAACTCGCCTGCATGAAGGCGGAATCGCTAGTAATCGCAGGTCAG
>OTU_209
TGGGTTAAATCCTACCTTGCCGGCCTAGAGATAGGCTTTCCCTTCGGGGGAGGTAGGACGGTGCTGCATGGCTGTCGTCAGCTCGTGCCGTGAGGTGTTGGGTTAAGTCCCGCAACGAGCGCAACCCTTGCCACTAGTTGCCAGCATTCAGGTGGGCACTCTAGTGGGACTGCCGGTGACAAACCGGAGGAAGGTGGGGACGACGTCAAGTCATCATGGCCTTTATGTCCAGGGCTACACACGTGCTACAATGGCAGGAACAAAGCGCCGCAAACCCGCGAGGGGGAGCCAATCGCAAAAATCCTGTCTCAGTTCGGATTGCAGTCTGCAACTCGACTGCATGAAGGTGGAATCGCTAGTAATCGCGGATCAGCA
>OTU_2219
TGGGCTTGACATGCTGGTGAGAGCCGGTGGAAACATCGGCCCCTCTTCGGAGCGCCAGCACAGGTGCTGCACGGCTGTCGTCAGCTCGTGTCGTGAGATGTTGGGTTAAGTCCCGCAACGAGCGCAACTCCCGCTCCCAGTTGCCAGCGGTTCGGCCGGGGACTCTGGGGGGACTGCCGGCGTTAAGCCGGAGGAAGGTGGGAACGACGTCAAGTCATCATGGCCCTTACGTCCAGGGCGACACACGTGCTACAATGCCTGGTACAACGCGTCGCAAACCCGCGAGGGGGAGCCAATCGCTGAAAGCCGGGCTAAGTTCGGATTGCAGTCTGCAACTCGACTGCATGAAGCTGGAATCGCTAGTAATCGCGGATC
>OTU_1236
AGCTCTTGACATGTCCGGTGTGGACCCGGGAGACCGGGTTCTTCGGTTCGGCCGGCCGGAGCACAGGTGCTGCATGGCTGTCGTCAGCTCGTGTCGTGAGATGTTGGGTTAAGTCCCGCAACGAGCGCAACCCCCATCCGCAGTTGCCAGCAGGTAAGGCTGGGCACTCTGCGGAAACTGCCGGTGACAAGCCGGAGGAAGGCGGGGATGACGTCAAGTCCTCATGGCCCTTATGGGCTGGGCTACACACGTGCTACAATGGCGGTGACAGAGGGGCGCAAGGGTGCGAGCCTGAGCCAATCTCGAAAAGCCGTCTCAGTTCGGATTGCTCTCTGCAACTCGAGAGCATGAAGTCGGAATCGCTAGTAATCGCGG
>OTU_519
AGGTCTTGACATCTCCTGACCTCCCTAGAGATAGGGCCTTCCCTTCGGGGACAGGATGACAGGTGGTGCATGGTTGTCGTCAGCTCGTGTCGTGAGATGTTGGGTTAAGTCCCGCAACGAGCGCAACCCTTGTCCTTAGTTGCCAGCATTCAGTTGGGCACTCTAAGGAGACTGCCGGCTAAAAGTCGGAGGAAGGTGGGGATGACGTCAAATCATCATGCCCCTTATGACCTGGGCTACACACGTGCTACAATGGATGGTACAAAGGGTTGCGAAGCCGCGAGGTGAAGCCAATCCCATAAAGCCATTCTCAGTTCGGATTGCAGGCTGCAACTCGCCTGCATGAAGCCGGAATCGCTAGTAATCGCAGATCAG
>OTU_470
AGCCTTTGACATGCCTAGTGTGGTTTCCAGAGATGGATTCCTTGTCTTCGGACGCTAGGACACAGGTGCTGCATGGCTGTCGTCAGCTCGTGTCGTGAGATGTTGGGTTAAGTCCCGCAACGAGCGCAACCCTCGTCCTTAGTTGCCATCATTTAGTTGGGCACTCTAAGGAAACCGCCGGTGATAAGCCGGAGGAAGGTGGGGATGACGTCAAGTCCTCATGGCCCTTACAGGCTGGGCTACACACGTGCTACAATGGCGGTGACAGTGGGCAGCAAACCCGCGAGGGTGAGCTAATCTCCAAAAGCCGTCTCAGTTCGGATTGTTCTCTGCAACTCGAGAGCATGAAGGCGGAATCGCTAGTAATCGCGGATC
>OTU_1953
CAGGCTCGAACGGCGAGTGACATCCCACGAAAGTGGGCTTCCGCAAGGACGCTCGTCGAGGTGCTGCATGGCTGTCGTCAGCTCGTGTCGTGAGATGTTGGGTTAAGTCCCGCAACGAGCGCAACCCTTGTCCGCTGTTGCCATCACGTTATGGTGGGCACTCTGCGGAGACTGCCGGTGATAAACCGGAGGAAGGTGGGGATGACGTCAAGTCAGCATGGCCTTTATGTCTGGGGCTACACACGTGCTACAATGGCGGATACAAACCGTCGCGATCCCGCAAGGGGGAGCTAATCGGAGAAAGTCCGTCTCAGTTCGGATTGCAGGCTGCAACTCGCCTGCATGAAGTTGGAATCGCTAGTAATCGCGGATCAG
>OTU_463
TGGGTTAAATCCACTAGAAGGCGACAGAGATGTTGCTTTGCCCTTCGGGGAGCTAGTGAGAAGGTGCTGCATGGCTGTCGTCAGCTCGTGTCGTGAGATGTTGGGTTAAGTCCCGCAACGAGCGCAACCTCTGTCGTTAGTTGCCAGCCTTAAGTGGGGCACTCTAACGAGACTGCCGACGTCAAGTCGGAGGAAGGTGGAGATGACGTCAAGTCCTCATGGCCCTTATGCCCAGGGCTACACACGTGCTACAATGGTCAGTACAAAGGGATGCGAGACCGCGAGGTGGAGCCAATCCCAAAAAACTGCCCTCAGTTCGGATTGTAGTCTGCAACTCGACTACATGAAGCTGGAATCGCTAGTAATCGCAGATCA
>OTU_378
AGGCCTTGACATGGGGAGTATGGGTTCCCGAAAGGGGATCCTTCAGTTCGGCTGGCTCCCACACAGGTGCTGCATGGCTGTCGTCAGCTCGTGTCGTGAGATGTTGGGTTAAGTCCCGCAACGAGCGCAACCCTCGTCTTCAGTTGCCATCAGGTCAAGCTGGGCACTCTGAAGAAACCGCCGGTGACAAGCTGGAGGAAGGTGGGGATGACGTCAAGTCCTCATGGCCCTTACGGCCTGGGCTACACACGTGCTACAATGGCGGTGACAATGGGATGCAAAGGGGCGACCTGGAGCAAATCCCCAAAAGCCGTCTCAGTTCGGATTGCACTCTGCAACTCGAGTGCATGAAGGCGGAATCGCTAGTAATCGCGG
>OTU_267
AGCTCTTGACATGTCCAGGACCGGTCGCAGAGATGTGACCCTCTCTTCGGAGTCTGGAACACAGGTGCTGCATGGCTGTCGTCAGCTCGTGTCGTGAGATGTTGGGTTAAGTCCCGCAACGAGCGCAACCCTCGCCCTTAGTTGCCATCATTTAGTTGGGCACTCTAAGGGGACTGCCGGTGATAAGCCGCGAGGAAGGTGGGGATGACGTCAAGTCCTCATGGCCCTTACGGGCTGGGCTACACACGTGCTACAATGGCGGTGACAGTGGGATGCAATGGGGCAACCCTGCGCAAATCTCAAAAAGCCGTCTCAGTTCGGATTGGGCTCTGCAACTCGAGCCCATGAAGTTGGAATCGCTAGTAATCGCAGATC
>OTU_1112
TGGCCTTGACATGCAGGAGACCGGCGCTGAAAGGCGCCTTCCCTTCGGGGCTGCTGCACAGGTGCTGCATGGCTGTCGTCAGCTCGTGTCGTGAGATGTTGCGTTAAGTCGCGCAACGAGCGCAACCCCTGTCCTTAGTTGCCATCATTCAGTTGGGCACTCTAGGGAGACAAACCCTCTTTGAGGGTGGGAAGGTGGGGATGACGTCAAGTCAGGATGGCCCTTACGGCCAGGGCTGCACACGTACTACAATGCCCGGTACAGAGGGAAGCAATACCGCGAGGTGGAGCAAATCCTCAAAACCGGGCCCAGTTCAGATTGTAGTCTGCAACTCGACTACATGAAGTTGGAATCGCTAGTAATGGCGCATCAGCT
>OTU_376
AGGGCTTGACATGCACTGGAAAACCGTGGAAACACGGTCCCCCGCAAGGGTCAGTGCACAGGTGGTGCATGGCTGTCGTCAGCTCGTGTCGTGAGATGTTGGGTTAAGTCCCGCAACGAGCGCAACCCCTGTCCCATGTTGCCAGCGAGTAATGTCGGGGACTCATGGGAGACTGCCGGTGACAAACCGGAGGAAGGTGGGGATGACGTCAAGTCATCATGCCCTTTATGTCCTGGGCTACACACGTGCTACATTGGCCGATACAGAGGGCTGCAAACCCGTGAGGGGGAGCGAATCCCAAAAAGTCGGTCTCGGTTCGGATTGGAGGCTGAAACTCGCCTCCATGAAGGCGGAGTTGCTAGTAATCGCGGATCA
>OTU_554
CAGGCTTGACATGCATTGGACGGGTGTGGAAACACACCTTTCCTTCGGGACCGATGCACAGGTGCTGCATGGCTGTCGTCAGCTCGTGTCGTGAGATGTTGGGTTAAGTCCCGCAACGAGCGCAACCCTTGTCCTTAGTTGCTAACGGGTCAAGCCGAGCACTCTAAGGAGACTGCCGGTGGTAAACCGGAGGAAGGTGGGGATGACGTCAAGTCCTCATGGCCCTTACGCCTGGGGCTACACACGTGCTACAATGGCCGGTACAAAGGGTTCCGATGCCGCGAGGTGGAGGTAATCCCAAAAAACCGGTCTCAGTTCGGATTGCAGTCTGCAACTCGACTGCATGAAGTTGGAATCGCTAGTAATCGCTGATCA
>OTU_2220
TGGGTTTGACATCCCGATCGTACCTTGTAGAAATATAGGGGTCAGTTCGGCTGGATCGGAGACAGGTGCTGCATGGCTGTCGTCAGCTCGTGTCGTGAGATGTTGGGTTAAGTCCCGCAACGAGCGCAACCCTTGTCCTTAGTTGCCATCATTAAGTTGGGCACTCTAGGGAGACTGCCGGTGTTAAACCGGAGGAAGGTGGGGATGACGTCAAGTCCTCATGGCCCTTATATCCAGGGCTACACACGTGCTACAATGGCCGGTACAAAGGGCAGCAAGACCGCGAGGTTAAGCGAATCCCAAAAAGCCGGTCTCAGTTCGGATTGGAGTCTGCAACTCGACTCCATGAAGTTGGAATCGCTAGTAATCGCGGAT
>OTU_1114
AGGTCTTGACATCCTACGGACCTCGATGAAAGTTGAGGGTGCCTTCGGGAGCGTAGAGACAGGTGGTGCATGGTTGTCGTCAGCTCGTGTCGTGAGATGTTGGGTTAAGTCCCGCAACGAGCGCAACCCTTGCTATTAGTTGCTAACGGTTCGGCCGAGCACTCTAATGGGACTGCCTGTGACAAGCAGGAGGAAGGTGGGGATGACGTCAAATCATCATGCCCTTTATGACCTGGGCTACACACGTGCTACAATGGATGGTACAGAGAGTCGCGAGACAGTGATGTGGAGCAAATCTCAAAAAGCCATTCTCAGTTCGGATTGTAGTCTGCAACTCGACTACATGAAGTCGGAATCGCTAGTAATCGCGAATCA
>OTU_1297
AGGTCTTGACATCCTCCTGAACACTCTAGAGATAGGGTGGGCCCTTCGGGGACAGGAGAGACAGGTGGTGCATGGTTGTCGTCAGCTCGTGTCGTGAGATGTTGGGTTAAGTCCCGCAACGAGCGCAACCCTTGATCTTAGTTGCCAGCACTTTAAGGTGGGCACTCTAAGATGACTGCCGGTGACAAACCGGAGGAAGGCGGGGATGACGTCAAATCATCATGCCCCTTATGACCTGGGCTACACACGTACTACAATGGCCGGTACAACGGGCCGCGAAGCCGAGAGGTGGAGCTAATCCTAAAATGCCGGTCTCAGTTCGGATTGCAGGCTGCAACTCGCCTGCATGAAGTCGGAATTGCTAGTAATCGCGGA
>OTU_589
TGGGCTTGACATGCACGGGAAAGCTCGTGGAAACACGGGCCCTCCTCACGGACTCGTGCACAGGTGCTGCATGGCTGTCGTCAGCTCGTGTCGTGAGATGTTGGGTTAAGTCCCGCAACGAGCGCAACCCTCGCTCCCAGTTGCCAGCGGTTCGGCCGGGGACTCTGGGGGGACTGCCGGTGCCAAACCGGAGGAAGGTGGGGACGACGTCAAGTCATCATGGCCCTTACGTCCAGGGCGACACACGTGCTACAATGGCCGGTACAGCGCGTCGCAAACTCGCGAGAGGGAGCCAATCGCTAAAAGCCGGTCTAAGTGCGGATCGGAGTCTGCAACTCGACTCCGTGAAGTCGGAATCGCTAGTAATCGTGGATC
>OTU_699
TAGACTTGACATCCCTTGCATTACTCTTAACCGAGGAAATCCTTCGGGACAAGGAGACAGGTGGTGCATGGTTGTCGTCAGCTCGTGTCGTGAGATGTTGGGTTAAGTCCCGCAACGAGCGCAACCCTTATTGTTAGTTGCTACCATTTAGTTGAGCACTCTAGCGAGACTGCCCGGGTTAACCGGGAGGAAGGTGGGGATGACGTCAAATCATCATGCCCCTTATGTCTAGGGCTACACACGTGCTACAATGGCGAGTACAAAGAGATGCGAGACCGCGAGGTGGAGCCAAACTCAAAAACTCGTCCCAGTTCGGATTGTAGGCTGAAACTCGCCTACATGAAGCCGGAGTTGCTAGTAATCGCGAATCAGAAT
>OTU_516
AGGGCTTGACATCTGTAGAACCCCGATGAAAGTTGGGGGTGCCTTAGGGAACTACAAGACAGGTGGTGCATGGCTGTCGTCAGCTCGTGTCGTGAGATGTTGGGTTAAGTCCCGCAACGAGCGCAACCCTCGTTCTTAGTTGCCAGCATTAAGTTGGGCACTTTAGGAAGACTGCCGGTGACAAACCGGAGGAAGGTGGGGATGACGTCAAGTCAGCATGCCCCTTACGTCCTGGGCGACACACGTACTACAATGGTCGGGACAAAGGGCAGCTAAAGCGCAAGCTGGTGCGAATCTCATCAAACCCGGCCTCAGTTCAGATTGCAGGCTGCAACTCGCCTGCATGAAGGAGGAATCGCTAGTAATCGCCGGTCA
>OTU_352
TGGGCTTGAAAGGCAAGATTCTAGACGATGAAAGTCGTTTACCCGCAAGGGGTCTTGTACAGGTGCTGCATGGCTGTCGTCAGCTCGTGCCGTGAGGTGTTAGGTTAAGTCCTGCAACGAGCGCAACCCCTACACTTAGTTGCCAACAGGCAATGCTGGGCACTCTAAGTGGACTGCCTACGCAAGTAGCGAGGAAGGTGGGGATGACGTCAAGTCCTCATGGCCCTTACGCCCAGGGCCACACACGTGCTACAATGGCCACTACAAAGGGTTGCCAAAGCGCAAGCTGGAGCTAATCCCAAAAAAGTGGTCTCAGTTCGGATTGTGGGCTGCAACTCGCCCACATGAAGCTGGAATTGCTAGTAATCGCGGATC
>OTU_474
TGGCCTTGACATGTCCGGAATCCTGCAGAGATGCGGGAGTGCCTTCGGGAATCGGAACACAGGTGCTGCATGGCTGTCGTCAGCTCGTGTCGTGAGATGTTGGGTTAAGTCCCGCAACGAGCGCAACCCTTGTCCTTAGTTGCCAGCACGTAATGGTGGGAACTCTAAGGAGACTGCCGGTGACAAACCGGAGGAAGGTGGGGATGACGTCAAGTCATCATGGCCCTTACGGCCAGGGCTACACACGTACTACAATGGTCGGTACAGAGGGTTGCGATGCCGCGAGGCGGAGCCAATCCCAGAAAGCCGGTCTCAGTCCGGATCGGAGTCTGCAACTCGACTCCGTGAAGTCGGAATCGCTAGTAATCGCGAATC
>OTU_515
AGGACTTGACATCCAAAGAATCCACAAGAGATTGAGGAGTGCCCTTCGGGGAACTTTGAGACAGGTGGTGCATGGTTGTCGTCAGCTCGTGTCGTGAGATGTTGGGTTAAGTCCCGCAACGAGCGCAACCCTTGTCGTTAGTTGCTACCATTAAGTTGAGCACTCTAGCGAGACTGCCGGGGTTAACTCGGAGGAAGGTGGGGATGACGTCAAATCATCATGCCCCTTATGTCCTGGGCTACACACGTGCTACAATGGCCGGTACAAAGAGAAGCAATACCGCGAGGAGGAGCAAATCTCAAAAACCGGTCCCAGTTCGGATTGCAGGCTGCAACTCGCCTGCATGAAGCTGGAGTTGCTAGTAATCGCAGATCA
>OTU_2114
TACCCTTGACATCCAGAGAATCTGTTAGAGATAGTAGAGTGCCTTCGGGAACTCTGAGACAGGTGCTGCATGGCTGTCGTCAGCTCGTGTCGTGAGATGTTGGGTTAAGTCCCGTAACGAGCGCAACCCTTATCCTTAGTTGCCAGCGCGTGAAGGCGGGAACTCTAGGGAGACTGCCGGTGATAAACCGGAGGAAGGTGGGGACGACGTCAAGTCATCATGGCCCTTATGGGTAGGGCTACACACGTGCTACAATGGCCGGTACAGAGGGCAGCGAAACTGCGAAGTTAAGCAAATCCCAGAAAGCCGGTCTTAGTCCGGATTGGAGTCTGCAACTCGACTCCATGAAGTCGGAATCGCTAGTAATCGCGAATC
>OTU_741
CAGGCTTGAACTGCAAGTGACATTCGGCGAAAGTCGACTTCCGCAAGGACACTTGTAGAGGTGCTGCATGGCTGTCGTCAGCTCGTGTCGTGAGATGTTGGGTTAAGTCCCGCAACGAGCGCAACCCTCGTTCTCTGTTGCCATCAGGTTATGCTGGGCACTCTGAGGAGACTGCCGGTGATAAACCGGAGGAAGGTGGGGATGACGTCAAGTCAGCATGGCCTTTATGTCTGGGGCCACACACGTGCTACAATGGCCGGTACAAACCGTCGCGATCCCGCGAGGGGGAGCTAATCGGAAAAAGCCGGTCTCAGTTCGGATTGCAGGCTGCAACTCGCCTGCATGAAGTTGGAATCGCTAGTAATCGCAGATCAG
>OTU_523
AGGGCTTGACATGGGCAAGACGCATTCAGAGATGGATGTTCCCGCAAGGGCTTGCCGCACAGGTGCTGCATGGCTGTCGTCAGCTCGTGTCGTGAGATGTTGGGTTAAGTCCCGCAACGAGCGCAACCCTCGCCTTCAGTTGCCATCACGTTTGGGTGGGCACTCTGAAGGAACTGCCGGTGACAAGCCGGAGGAAGGTGGGGATGACGTCAAGTCCTCATGGCCCTTATGTCCTGGGCTACACACGTGCTACAATGGCGGTGACAGAGGGAGGCCAGGTCGCGAGGCCGAGCCGATCCCAAAAAGCCGTCTCAGTTCAGATTGCACTCTGCAACTCGAGTGCATGAAGGCGGAATCGCTAGTAATCGCGGATCA
>OTU_2407
TGGGTTTGAAATGTTGGTGACCGGTGTGGGAACACACCTTTCCTTCGGGACACCATCACAGGTGGTGCATGGCTGTCGTCAGCTCGTGTCGTGAGATGTTGGGTTAAGTCCCGCAACGAGCGCAACCCCTGTCCTATGTTGCCAGCATTTAGTTGGGGACTCATGGGAGACTGCCGGTGACAAACCGGAGGAAGGTGGGGACGACGTCAAGTCATCATGCCCCTTATGTCCAGGGCTACACACGTGCTACATTGGCGCCCACAGAGGGAAGCAATGCCGCGAGGCGGAGCAAATCCCACAAAGGGCGTCCCGGTTCGGATTGGAGGCTGCAATTCGCCTCCATGAAGTTGGAGTTGCTAGTAATCGCGAATCAGC
>OTU_327
TGGGCTTGACATGCACGTGTAAACCGGTGGAAACATCGGTCCCTCTTCGGAGCACGTGCACAGGTGCTGCATGGCTGTCGTCAGCTCGTGTCGTGAGATGTTGGGTTAAGTCCCGCAACGAGCGCAACCCTCGCTCCCAGTTGCCAGCGGTTCGGCCGGGGACTCTGGGGGGACTGCCGGTGTCAAACCGGAGGAAGGTGGGGACGACGTCAAGTCATCATGGCCCTTACGTCCAGGGCTACACACGTGCTACAATGGCCGGTACAGAGCGTCGCAATCCCGTGAGGGGGAGCTAATCGCAAAAAGCCGGTCTAAGTTCGGATTGCAGTCTGCAACTCGACTGCATGAAGCCGGAATCGCTAGTAATCGCGGATC
>OTU_1268
AAGGCTTGACATCCCTCTGATCGGTCTAGAGATAGGCCTTTCCTTCGGGACAGAGGTGACAGGTGGTGCATGGTTGTCGTCAGCTCGTGTCGTGAGATGTTGGGTTAAGTCCCGCAACGAGCGCAACCCTTATCTTTAGTTGCCAGCATTCAGTTGGGCACTCTAGAGGGACTGCCGGTGACAAACCGGAGGAAGGTGGGGATGACGTCAAATCATCATGCCCCTTATGCCTTGGGCTACACACGTGCTACAATGGTCGGTACAACGGGCAGCCAAGGAGCAATCTGGAGCAAATCCCTTAAAGCCGATCCCAGTTCGGATTGTGGGCTGAAACTCGCCCACATGAAGTTGGAGTTGCTAGTAATCGCGGATCAG
>OTU_2482
CGGGCTAGACAACAGAGGACAGCCTTAGAAATAAGGCCTTCCCTTCGGGGACCTCTGGTTCAGGTGCTGCATGGCTGTCGTCAGCTCGTGTCGTGAGATGTTGGGTTAAGTCCCGCAACGAGCGCAACCCTTGCCTTTAGTTGCCATCATTGAGTTGGGCACTCTAAAGGGACTGCCCGTGTCAAACGGGAGGAAGGCGGGGATGACGTCAAGTCCTCATGGCCCTTATGTCCGGGGCTACACACGTGCTACAATGGGCGGTACAAAGGGCAGCAAACCCGCGAGGGGGAGCCAATCCAAAAAGCCGCTCTCAGTTCGGATTGGAGTCTGCAACTCGACTCCATGAAGGCGGAATCGCTAGTAATCGCGGATCAG
>OTU_1266
AAGGCTTGACATCCACTTAAACGCATGGAAACATGCGGTCTCTTCGGAGGAAGTGAGACAGGTGGTGCATGGTTGTCGTCAGCTCGTGTCGTGAGATGTTGGGTTAAGTCCCGCAACGAGCGCAACCCCTATTGCCAGTTACCAGCGAGTAATGTCGGGGACTCTGGTGAGACTGCCGGGGACAACTCGGAGGAAGGTGGGGATGACGTCAAATCATCATGCCCCTTATGTCTTGGGCTACACACGTGCTACAATGGCTGAAACAAAGGGAAGCGACAACGTAAGTTGAAGCGGATCTCATAAAAACAGTCCCAGTTCGGATTGTGGGCTGCAACCCGCCCACATGAAGTCGGAGTTGCTAGTAATCGCGGATCA
>OTU_1889
TGGGCTCGAAGCGCAGTGGAATCCGGTAGAAATATCGGCGCCCGCAAGGGCTGCTGCGTAGGTGCTGCATGGCTGTCGTCAGCTCGTGTCGTGAGATGTTGGGTTAAGTCCCGCAACGAGCGCAACCCTTATTGCCAGTTGCTACCATTCAGTTGAGCACTCTGGCGAAACTGCCCCGGATAACGGGGAGGAAGGTGGGGATGACGTCAAGTCCTCATGGCCTTTATGTCCAGGGCTACACACGTGCTACAATGGCCGGTACAAACCGTCGCAAACCCGTGAGGGGGAGCTAATCGGAAAAAGCCGGCCTCAGTTCGGATTGGAGTCTGCAACTCGACTCCATGAAGCTGGAATCGCTAGTAATCGCAGATCAGC
>OTU_818
TGGGCTGGAAAGTGGTTGGAAGTCTGGTGAAAGCCGGATGTGCCCGCAAGGGAGCCAACTGACAGGTGCTGCATGGCTGTCGTCAGCTCGTGTCGTGAGATGTTGGGTTAAGTCCCGCAACGAGCGCAACCCCTATCGTTAGTTGCCATCATTCAGTTGGGCACTCTAACGAGACTGCCGGCGTCAAGCCGGAGGAAGGTGGGGACGACGTCAAGTCCTCATGGCCCTTATGTCCAGGGCTACACACGTGCTACAATGGTGCATACAGAGCGCAGCAAGCCGGTGACGGCAAGCCAATCGCAAAAAGTGCACCTCAGTACAGATTGCACTCTGCAACTCGAGTGCATGAAGTCGGAATCGCTAGTAATCGCTGAT
>OTU_1076
CAGGCTTGACATCCCAAGACCGCCCATGAAAGTGGGTTTTCCCTTCGGGGACTTGGAGACAGGTGTTGCATGGCTGTCGTCAGCTCGTGTCGTGAGATGTTGGGTTAAGTCCCGCAACGAGCGCAACCCCTATCCTTAGTTACCAGCGGTTCGGCCGGGCACTCTAAGGAGACTGCCGGTGATAAGCCGGAGGAAGGTGGGGACGACGTCAAGTCATCATGGCCCTTATGCCTGGGGCTACACACGTGCTACAATGGCCGGTACAATGGGTCGCGAACCCGCGAGGGGGAGCCAATCTCAAAAAGCCGGTCTCAGTTCGGATTGGAGTCTGCAACCCGACTCCATGAAGCCGGAATCGCTAGTAATCGCGCATCA
>OTU_1249
AGCCCTTGACATGGGAACTATGGTCACCAGAGACGGTGTCCTTCACTTCGGGTGGGTTCCACACAGGTGCTGCATGGCTGTCGTCAGCTCGTGTCGTGAGATGTTGGGTTAAGTCCCGCAACGAGCGCAACCCTCATCTTCAGTTGCCATCATTCAGTTGGGCACTCTGAAGAAACTGCCGGTGACAAGCCGGAGGAAGGTGGGGATGACGTCAAGTCCTCATGGCCCTTACGGGCTGGGCTACACACGTGCTACAATGGTGGTGACAATGGGTTGCGAACCCGCGAGGGCAAGCTAATCTCCAAAAGCCATCTCAGTTCGGATTGCACTCTGCAACTCGAGTGCATGAAGTCGGAATCGCTAGTAATCGTGGAT
>OTU_1428
TGGGCTTGACATGCACTGGAAACCGGTAGAGATATCGGCCCCCTTGTGGCCGGTGTACAGGTGGTGCATGGCTGTCGTCAGCTCGTGTCGTGAGATGTTGGGTTAAGTCCCGCAACGAGCGCAACCCTCGTTCCATGTTGCCAGCGGGTAATGCCGGGGACTCATGGGAGACTGCCGGGGTCAACTCGGAGGAAGGTGGGGATGACGTCAAGTCATCATGCCCCTTATGTCCAGGGCTTCACACATGCTACAATGGCCGGTACAAAGGGCTGCGAAGCCGTGAGGTGGAGCGAATCCCATAAAGCCGGTCTCAGTTCGGATCGGGGTCTGCAACTCGACCCCGTGAAGTCGGAGTCGCTAGTAATCGCAGATCAG
>OTU_1229
AAGGCTTGACATCCCTCTGACCGGATTAGAGATAGTCCTTTCCCTTCGGGGACAGAGGTGACAGGTGGTGCATGGTTGTCGTCAGCTCGTGTCGTGAGATGTTGGGTTAAGTCCCGCAACGAGCGCAACCCTTGCTTCTAGTTGCAAACAGGTTAAGCTGTGCACTCTAGAGGGACTGCCGATGATAAATCGGAGGAAGGTGGGGATGACGTCAAATCATCATGCCCTTTATGTCTTGGGCTACACACGTGCTACAATGGTCGGTACAACGAGCAGCTACACAGCGATGTGATGCAAATCTCTTAAAGCCGATCCCAGTTCGGATTGTAGGCTGCAACTCGCCTACATGAAGCCGGAGTTGCTAGTAATCGCGAA
>OTU_922
TGGGCTCGAAGCGCAGTGGACCGTGGTGGAAACATCACTTCCCGCAAGGGCTGCTGCGTAGGTGCTGCATGGCTGTCGTCAGCTCGTGTCGTGAGATGTTGGGTTAAGTCCCGCAACGAGCGCAACCCTTATTGCCAGTTGCCCACGGGTTATGCCGGGCACTCTGGCGAAACTGCCTCGGATAACGAGGAGGAAGGTGGGGATGACGTCAAGTCCTCATGGCCTTTATGTCCAGGGCTACACACGTGCTACAATGGTCGGTACAAACCGTCGCAAACTCGTGAGAGTGAGCTAATCGGAGAAAGCCGCCCTCAGTTCGGATTGGAGTCTGCAACTCGACTCCATGAAGCTGGAATCGCTAGTAATCGCGGATCA
>OTU_1589
AAGGCTTGACATGGGAAAGACCGGACGAGAGATCGTCCTTCTCCAGCAATGGAGCTTTCCACACAGGTGCTGCATGGCTGTCGTCAGCTCGTGTCGTGAGATGTTGGGTTAAGTCCCGCAACGAGCGCAACCCTCGTTTCTAGTTGCCATCATTCAGTTGGGCCCTCTAGAGAGACTGCCGCGAATAACGCGGAGGAAGGTGGGGACGACGTCAAGTCATCATGGCCCTTACGTCTTGGGCTACACACGTGCTACAATGGGCATTACAGAGGGTCGCAAGAGCGCAAGCTGGAGCCAATCCCGAAAGGTGTCCTCAGTTCAGATTGAGGTCTGCAACTCGACCTCATGAAGGTGGAATCGCTAGTAATCGCGGAT
>OTU_2027
TGGATTTGACATCCTCTGAAACTAGTAGAGATATTAGTGGCTCGCAAGAGACAGAGAGACAGGTGCTGCATGGCTGTCGTCAGCTCGTGTTGTGAAATGTTGGGTTAAGTCCCGCAACGAGCGCAACCCCTGTGCTTGGTTGCCATCATTAAGTTGGGCACTCCAAGCAGACTGCCGTCGTCAAGACGGAGGAAGGTGGGGATGACGTCAAGTCCTCATGGCCTTTATATCCAGGGCGACACACGTGATACAATGGTAGGTACAAAGGGCAGCGAAGTGGTGACACGGAGCCAATCCCAAAAAGCCTATCTCAGTTCGGATTGGAGTCTGCAACTCGACTCCATGAAGTTGGAATCGCTAGTAATCGCGGATCAG
>OTU_1155
GGGGTTGGAACTGTCTCGGACCGGGTGGGAGACCATCCTTTCCCTTCGGGGACTGAGGCGGAGGTGCTGCATGGCTGTCGTCAGCTCGTGTCGTGAGATGTTGGGTTAAGTCCCGCAACGAGCGCAACCCTTGTCTGTAGTTGCCAACAGGTCGAGCTGGGCACCCTACAGAGACTGTCGGCGAAAAGCCGGAGGAAGGTGGGGATGACGTCAAGTCCTCATGGCCTTTATGCCCCGGGCTACACACGTACTACAATGGGCGGTACAAAGGGCAGCCAACTCGCGAGAGTGTGCGAATCCCAAAAAACCGTCCTCAGTTCGGATTGCAGTCTGCAACTCGACTGCATGAAGGTGGAATCGCTAGTAATCACGGAT
>OTU_484
AAGACTTGACATCCCGCTGACCGGTTTAGAGATAGACCTTCCCTTCGGGGCAGCGGTGACAGGTGGTGCATGGTTGTCGTCAGCTCGTGTCGTGAGATGTTGGGTTAAGTCCCGCAACGAGCGCAACCCCTAAATTGTGTTGCCATCATTTAGTTGGGCACTCACAATTGACTGCCGGTGACAAACCGGAGGAAGGCGGGGATGACGTCAAATCATCATGCCCCTTATGTCTTGGGCTACACACGTGCTACAATGGGCGGTACAAAGGGTTGCGATGCCGCGAGGCGGAGCCAATCCCAAAAAGCCGCTCACAGTTCGGATTGCAGGCTGCAACTCGCCTGCATGAAGCTGGAATTGCTAGTAATCGCGGATCAG
>OTU_1875
TGGGCTTGACATCCCCGGACAGACCTGGAAACAGGCCCTTCCCCTTCGGGGGACCGGGAGACAGGTGCTGCATGGCTGTCGTCAGCCCGTGTCGTGAGATGTTGGGTTAAGTCCCGCAACGAGCGCAACCCCTGCCTTTAGTTGCCATCGGGTGAAGCCGGGCACTCTAGAGGGACCGCCGGTGTCAAACCGGAGGAAGGTGGGGATGACGTCAAGTCCTCATGGCCTTTATGCCCAGGGCTACACACGTACTACAATGGGCGGTACAAAGGGAAGCGATGGAGCGATCCGGAGCCAACCCCAAAAAGCCGCTCACAGTTCGGATCGGAGTCTGCAACCCGACTCCGTGAAGGTGGAATCGCTAGTAATCGCGGA
>OTU_1246
AAGGCTTGACATGGGGTGAAAACCGGCAGAGATGTTGGGTCCGTAAGGGCGCCTCACAGGTGGTGCATGGTTGTCGTCAGCTCGTGTCGTGAGATGTTGGGTTAAGTCCCGCAACGAGCGCAACCCTTGTTCTATGTTGCCAGCACGTCATGGTGGGGACTCGTAGGAGACTGCCGGGGTCAACTCGGAGGAAGGTGGGGATGAGGTCAAATCATCATGCCCCTTATGTCTTGGGCTTCACGCATGCTACAATGGCCAGTACAAAGGGCTGCGAGACCGTAAGGTGGAGCGAATCCCAAAAAGCTGGTCTCAGTTCGGATCGGGGTCTGCAACTCGACCCCGTGAAGTCGGAGTCGCTAGTAATCGCAGATCAGC
>OTU_1116
TGGGCTTGACATCCCCGGACGCATCGTGGAAACACGGTTTTCCCCTTCGGGGGACCGGGAGACAGGTGCTGCATGGCTGTCGTCAGCTCGTGTCGTGAGATGTTGGGTTAAGTCCCGCAACGAGCGCAACCCCTGCCCTTAGTTGCCAGCAAGTCGAGTTGGGCACTCTAGGGGGACTGCCGCAGTGAATGCGGAGGAAGGTGGGGATGACGTCAAGTCCTCATGGCCTTTATGCCCAGGGCTACACACGTACTACAATGGGCGGATAACAGAGGGAGGCAAGGGAGCGATCCGGAGCAAACCCCTAGAAAGCCGCTCACAGTTCGGATCGGAGTCTGCAACTCGACTCCGTGAAGTTGGAATCGCTAGTAATCG
>OTU_1934
TGGGCTAGACAACGGAGGCCCGCCCCAGAGATGGGGTCTTCCCTTCGGGGACCTCCGGTTCAGGTGCTGCATGGCTGTCGTCAGCTCGTGTCGTGAGATGTTGGGTTAAGTCCCGCAACGAGCGCAACCCTTGCCCTTAGTTGCCATCATTTCAGGTGGGCACTCTAGGGGGACTGCCCGCGTCAAGCGGGAGGAAGGTGGGGATGACGTCAAGTCCTCATGGCCCTTATGTCCAGGGCTACACACGTGCTACAATGGGCGGTACAAAGGGCTGCAAACCCGCGAGGGGGAGCCAATCCCAAAAAACCGCCCTCAGTTCAGATCGGAGTCTGCAACTCGACTCCGTGAAGGTGGAATCGCTAGTAATCGCGGATC
>OTU_593
TGGGCTCGAACGGCTGTGGACCGCCTCTGGAAACAGGGGTTTTCCCGCAAGGGACTGCAGTCGAGGTGCTGCATGGCTGTCGTCAGCTCGTGTCGTGAGATGTTGGGTTAAGTCCCGCAACGAGCGCAACCCTTGTCCTGTGTTGCCAATCCCGAAAGGGAAGCACTCTCAGGAGACCGCCAGCGATAAGCTGGAGGAAGGTGGGGATGACGTCAAGTCATCATGGCCTTTATGTCCAGGGCTACACACGTGCTACAATGGGCGGTACAGAGCGCAGCAAACCCGCGAGGGGGAGCAAATCGCAAAAAACCGTTCTCAGTTCGGATTGCAGGCTGCAACTCGCCTGCATGAAGCTGGAATCGCTAGTAATGGCGT
>OTU_1972
TGGGCTCGAAGTGCAGATGACCATCCCTGAAAGGGGACTTCCGCAAGGACATCTGCAGAGGTGCTGCATGGCTGTCGTCAGCTCGCGTCGTGAGATGTTGGGTTAAGTCCCGCAACGAGCGCAACCCTTGTCCTCTGTTGCCATCAGGTTACGCTGGGCACTCTGAGGAGACTGCCGGTGACAAACCGGAGGAAGGTGGGGATGACGTCAAGTCAGCATGGCCTTTATGTCCAGGGCTACACACGTGCTACAATGGCCGGTACAAACCGTCGCGAGCCCGCAAGGGGGAGCTAATCGGAGAAAGCCGGTCTCAGTTCGGATTGCAGGCTGCAACTCGCCTGCATGAAGTTGGAATCGCTAGTAATCGCGGATCAG
>OTU_1674
TACCCTTGACATCCACGGAATCCTGCAGAGATGCGGGAGTGCCGCAAGGAACCGTGAGACAGGTGCTGCATGGCTGTCGTCAGCTCGTGTTGTGAGATGTTGGGTTAAGTCCCGTAACGAGCGCAACCCTTGTTTTCAGTTGCCAGCGCGTAAAGGCGGGGACTCTGAAGAGACTGCCGGTGATGAACCGGAGGAAGGCGGGGACGACGTCAAGTCATCATGGCCTTTATGGGTAGGGCTACACACGTGCTACAATGGGGCGTACAGAGGGCAGCCAACCCGCGAGGGGGAGCTAATCCCAGAAAGCGTCTCTTAGTCCGGACTGGAGTCTGCAACTCGACTCCACGAAGTCGGAATCGCTAGTAATCGCGAATC
>OTU_1957
GGGGCTCGAACGGTAACTGCTACTCCTGGAAACAGGGGGTTCTCTTCGGAGACGGTTATCGAGGTGCTGCATGGCTGTCGTCAGCTCGTGTCGTGAGATGTTGGGTTAAGTCCCGCAACGAGCGCAACCCTTGCCCTTAGTTGCTAACAGGTCAAGCTGAGCACCCTAAGGGTACTGTCGGCGAAAAGCCGGAGGAAGGTGGGGATGACGTCAAGTCCTCATGGCCCTTACGTCCCGGGCTACACACGTGCTACAATGGTCGGTACAAAGGGTCGCCAACCCGTGAGGGGGAGCTAATCCCAGAAAGCCGATCTCAGTTCGGATTGCAGTCTGCAACTCGACTGCATGAACGCGGAATCGCTAGTAATCGTGGAT
>OTU_790
TAGGCTTGACATAGCCGAGAAAGCCTCCAGAAAGGGAGGCCCCTCTTCGGAGTTCGGTTACAGGTGCTGCATGGCTGTCGTCAGCTCGTGTCGTGAGATGTTGGGTTAAGTCCCGCAACGAGCGCAACCCCCGTTCTCAGTTGCCAGCGGGTAATGCCGGGGACTCTGGGAAGACTGCCGGTGCCAAACCGGAGGAAGGTGGGGACGACGTCAAGTCATCATGGTCCTTACGTCTAGGGCTACACACGTGCTACAATGGCCGGTACAGCGGGTCGCAAATGCGCAAGCATGAGCCAATCCTCAAAGCCGGCCTCAGTGCGGATTGGAGGCTGCAACTCGCCTCCATGAAGCTGGAATCGCTAGTAATCGTGGATC
>OTU_1059
TACCCTTGACATACAGCGAAGATTTCAGAGATGAGATTGTGCCTTCGGGAACGCTGATACAGGTGCTGCATGGCTGTCGTCAGCTCGTGTCGTGAGATGTTGGGTTAAGTCCCGTAACGAGCGCAACCCTTGTCCTTAGTTGCCAGCGAGTAAAGTCGGGAACTCTAGGGAGACTGCCGGTGACAAACCGGAGGAAGGCGGGGACGACGTCAAGTCATCATGGCCCTTACGGGTAGGGCTACACACGTGCTACAATGGTAAGTACAGAGGGATGCGAAGCGGTGACGTGGAGCCAACCCTAAAAAGCTTATCGTAGTCCGGATTGGAGTCTGCAACTCGACTCCATGAAGTCGGAATCGCTAGTAATCGCGAATC
>OTU_890
TGGTCTTGACATCCTCGGAACCTCGCAGAGATGTGGGGGTGCCTTCGGGAACCGAGAGACAGGTGCTGCATGGCTGTCGTCAGCTCGTGTCGTGAGATGTTGGGTTAAGTCCCGCAACGAGCGCAACCCTCGTCCGTAGTTGCCAGCATTCAGTTGGGAACTCTACGGAGACTGCCGGTGACAAACCGGAGGAAGGTGGGGATGACGTCAAGTCATCATGGCCCTTATGACCAGGGCTACACACGTGCTACAATGGCCGGTACAGAGGGTTGCCAAGCCGCGAGGTGGAGCTAATCCCAGAAAACCGGTCGTAGTCCGGATCGGAGTCTGCAACTCGACTCCGTGAAGTCGGAATCGCTAGTAATCGCAGATCAG
>OTU_994
TAGGCTTGACATGGCCGGAGTAGGAACCCGAAAGGGGGACGACCCGTCAAGGCGGGAACGGTCACAGGTGCTGCATGGCTGTCGTCAGCTCGTGCCGTGAGGTGTTGGGTTAAGTCCCGCAACGAGCGCAACCCTCGCTGGTAGTTACGATGTCTACCGGGACTGCCGGTTTCAAACCGGAGGAAGGTGGGGATGACGTCAAGTCAGCACGGCCCTTACGCCTAGGGCTACACACACGCTACAATGGCCGGTACAACGGGAAGCCAAGGGGTGACCCGGAGCGAATCCCAGCAAAGCCGGTCTCAGTTGGGATTGCAGGCTGCAACTCGCCTGCATGAACGCGGAGTTGCTAGTAACCGCCGGTCAGCACACGGC
>OTU_791
AACCCTTGACATGGGACGTATGGGCTTCAGAGATGGGGTCCTTCAGTTCGGCTGGCGTCCACACAGGTGCTGCATGGCTGTCGTCAGCTCGTGTCGTGAGATGTTGGGTTAAGTCCCGCAACGAGCGCAACCCCTATCTTCAGTTGCCATCATTTGGTTGGGCACTCTGAAGAAACTGCCGGTGACAAGCCGGAGGAAGGCGGGGATGACGTCAAGTCCTCATGGCCCTTACGGGTTGGGCTACACACGTGCTACAATGGTGGTGACAATGGGGAGCAAGGGCGCGAGCCTGAGCCAATCTCAAAAAGCCATCTCAGTTCGGATTGCACTCTGCAACTCGAGTGCATGAAGTTGGAATCGCTAGTAATCGCGCAT
>OTU_1039
AGGGCTTGACATGCATCGGAAAGCCTGGGAAACCAGGTCCCCCGCAAGGGTCGATGCACAGGTGGTGCATGGCTGTCGTCAGCTCGTGTCGTGAGATGTTGGGTTAAGTCCCGCAACGAGCGCAACCCCTGTCCTGTGTTGCCAGCGGTTCGGCCGGGGACTCACAGGATACTGCCGGTGGCAAACCGGAGGAAGGTGGGGATGATGTCAAGTCATCATGCCCCTTACGCCCTGGGCTACAAACGTGCTACAATGGCCGGTACAAAGGGCTGCAAAGCCGCGAGGTGGAGCGAATCCCAAAAAGCCGGTCTCAGTTCGGATTGAAGGCTGAAACTCGCCTTCATGAAGTCGGAGTTGCTAGTAATCGCGGATCAG
>OTU_369
TGGGTTTGACATACGCCGGAAAGCGCCAGAGATGGTGCCCCTTTTTGTCGGTGTACAGGTGGTGCATGGCTGTCGTCAGCTCGTGTCGTGAGATGTTGGGTTAAGTCCCGCAACGAGCGCAACCCTCGTCCTATGTTGCCAGCACGCCCTACCAGTTCGGCTGGGGGTGGTGGGGACTCATGGGAGACTGCCGGGGTCAACTCGGAGGAAGGTGGGGATGACGTCAAGTCATCATGCCCCTTATGTCCAGGGCTTCACGCATGCTACAATGGCCGGTACAGAGGGCTGCGATCCCGTGAGGGGGAGCGAATCCCTAAAAGCCGGTCTCAGTTCGGATTGGGGTCTGCAACTCGACCCCATGAAGTCGGAGTCGCT
>OTU_528
AGGGTTTGACATGGTATGAATTGATTCGAAAGAAGATAGTGCCTTTTGGAGCATACACACAGGTGGTGCATGGCTGTCGTCAGCTCGTGTCGTGAGATGTTGGGTTAAGTCCCGCAACGAGCGCAACCCTCATTTTTAGTTGCCTTATGGAACTCTAGAAAGACTGCCGGTTATAAACCGGAGGAAGGCGGGGATGACGTCAAGTCAGCATGCCCCTTACACCCTGGGCTACACACGTGCTACAATGGGTGAGACAATGAGATGCAACTCTGCGAAGACAAGCGGACCTCATAAACTCACTCTAAGTTCGGATTGTAGGCTGCAACTCGCCTGCATGAAGTTGGAATCGCTAGTAATCGCTGGTCAGCTACACAG
>OTU_1658
TGGGCTAGAAAACGTAGGAATCCGGGCGAAAGTTCGGGGTGCCCTTCGGGGAACCTGCGGTTAGGTGCTGCATGGCTGTCGTCAGCTCGTGTCGTGAGATGTTGGGTTAAGTCCCGCAACGAGCGCAACCCCTGTCGTTAGTTGCCATCATTCAGTTGGGAACTCTAACGAGACTGCCGACCTTTAAGTCGGAGGAAGGTGGGGATGACGTCAAGTCATCATGGCCCTTACGTCCAGGGCTACAAACGTGCTACAATGGTCAGTACAAAGGGTTGCGAACCCGCGAGGGGGAGCCAATCCCAAAAAGCTGGCCTCAGTACAGATAAGAGTCTGCAACTCGACTCTTTGAAGTTGGAATCGCTAGTAATCGCTGAT
>OTU_1125
TACCCTTGACATCCAGAGAATCTGTTAGAGATAGTGGAGTGCCTTCGGGAACTCTGAGACAGGTGTTGCATGGCTGTCGTCAGCTCGTGTCGTGAGATGTTGGGTTAAGTCCCGTAACGAGCGCAACCCTTATCCTTAGTTGCCAACAGGTCATGCTGGGAACTCTAGGGAGACTGCCGGTGATAAACCGGAGGAAGGTGGGGACGACGTCAAGTCATCATGGCCTTTATGGGTAGGGTTATACATGTGCTACAATGGCCGGTACAGAGGGCTGCGAACTCGCGAGAGTAAGCCAATTCCACAAAGCCGGTCCTAGTCCGGATTGGAGTTTGCAACTCGATTCCATGAAGTCGGAATCGCTAGTAATCGCGAATC
>OTU_2207
AGGGCTTGACATGCACGTGGTAGTGGAGCGAAAGCCGAACGACCCTTCGGGGAGCGTGCACAGGTGTTGCATGGCTGTCGTCAGCTCGTGTCGTGAGATGTTCGGTTAAGTCCGCTAACGAGCGCAACCCTCGCCGCGTGTTACATGTGTCACGCGGGACTGCCAGTCTTAAGCTGGAGGAAGGTGGGGATGACGTCAAGTCAGCATGACCTTTATGTCCTGGGCTACACACACGCTACAATGGCCGGTACAACAGGTAGCGAAGTCGCGAGGCGAAGCCAATCCGTAAAGCCGGTCTCAGTTCAGATTGCAGGCTGCAACCCGCCTGCATGAAGACGGAGTTGCTAGTAACCGCAGGTCAGCTATACTGCGGTG
>OTU_1619
TGGGTTTGACATCTATCGGAAAGCCATAGAGATATGGCCCCCCTTGTGGTCGGTAGACAGGTGGTGCATGGCTGTCGTCAGCTCGTGTCGTGAGATGTTGGGTTAAGTCCCGCAACGAGCGCAACCCTTGTCCTGTGTTGCCAGCGGGTTATGCCGGGGACTCGCAGGAGACCGCCGGGGTCAACTCGGAGGAAGGTGGGGACGACGTCAAGTCATCATGCCCCTTATGTCCAGGGCTTCACACATGCTACAATGGCCGGTACAGAGGGCTGCGATACTGCGAGGTGGAGCGAATCCCTTAAAGCCGGTCTCAGTTCGGATTGGGGTCTGCAACTCGACCCCATGAAGTCGGAGTCGCTAGTAATCGCAGATCAG
>OTU_587
TGGGCTAGAAAACACAGGAACCTGGTTGAAAAGTCGGGGTGCTCTTCGGAGAACCTGTGGTTAGGTGCTGCATGGCTGTCGTCAGCTCGTGTCGTGAGATGTTGGGTTAAGTCCCGCAACGAGCGCAACCCCTATCGTTAGTTGCCAGCGGTTCGGCCGGGCACTCTAACGAGACTGCCGATATTAAAATCGGAGGAAGGTGGGGATGACGTCAAGTCATCATGGCCCTTATGTCCAGGGCTACACACGTGCTACAATGGCCGGTACAAACAGTAGCGAACCCGCGAGGGGGAGCCAATCTGAAAAAACCGGTCTCAGTACAGATAAGAGTCTGCAACTCGACTCTTTGAAGTCGGAATCGCTAGTAATCGCTGA
>OTU_908
AGGGTTTGACATCCCTCGAATCTTCTGGAAACGGGAGAGTGCCTTCGGGAGCGAGGAGACAGGTGGTGCATGGCTGTCGTCAGCTCGTGTCGTGAGATGTTGGGTTAAGTCCCGCAACGAGCGCAACCCACGTTTCTAGTTGCCATCATTAAGTTGGGCACTTTAGAGAGACTGCCGGTGACAAACCGGAGGAAGGTGTGGATGACGTCAAGTCATCATGCCCCTTACGTCCTGGGCTACACACGTACTACAATGCTTCGGACAAAGAGCAGCCAACCAGCGATGGTGCGCAAATCTCATAAACCGAGGCACAGTTCAGATTGCAGGCTGCAACTCGCCTGCATGAAGGCGGAATCGCTAGTAATCGCAGGTCAG
>OTU_1497
TACCCTTGACATGTTGTGAAGCTAACTGAAAGGTTGGTGTGCCGAAAGGAACACAAACACAGGTGCTGCATGGCTGTCGTCAGCTCGTGTCGTGAGATGTTGGGTTAAGTCCCGTAACGAGCGCAACCCTTGTCCGTAGTTGCCATCATTCAGTTGGGCACTCTACGGAGACTGCTGGTGATAAACCGGAGGAAGGTGGGGATGACGTCAAGTCATCATGGCCTTTATGGGTAGGGCTACACACGTGCTACAATGGGATGAACAACGGGAAGCGAACCTGCAAGGGGGAGCAAATCTTAGAAAACATCTCGTAGTCCGGATTGGAGTCTGCAACTCGACTCCATGAAGTCGGAATCGCTAGTAATCGCGGATCAG
>OTU_458
TGGGCTTGAACTGCTATTGTAACGTTTGGAAACAGGCGTGCCCTTCGGGGACGGTAGTAGAGGTGCTGCACGGCTGTCGTCAGCTCGTGCCGTGAGGTGTTGGGTTAAGTCCCGCAACGAGCGCAACCCTTGTCCCATAGTTGCCAGCGGATAAAGCCGGGCACTCTAGGGAGACTGCCGGTGATAAACCGGAGGAAGGTGGGGATGACGTCAAGTCAGCGTGGCCTTTATGTCCAGGGCTACACACGTGCTACAATGGTCGGTACAAAGGGCTGCGAACCCGTGAGGGGGAGCCAATCCCAAAAAGCCGATCTCAGTTCGGATTGGAGTCTGCAACTCGACTCCATGAAGCTGGAATCGCTAGTAATCGCGGAT
>OTU_1235
CGGGTTTGAACTGTAGTGGACCGGTGCAGAGATGTACCTTTCTCTTCGGAGACTGCTGCAGAGGTGCTGCATGGCTGTCGTCAGCTCGTGTCGTGAGATGTTGGGTTAAGTCCCGCAACGAGCGCAACCCTTACTCTTAGTTGCTAACACGTAATGGTGAGCACCCTAAGAGAACTGTCGGCGAAAAGCCGGAGGAAGGTGGGGATGACGTCAAGTCCTCATGGCCTTTATGTCCGGGGCTACACACGTGCTACAATGGGCGGCACAAAGGGCTGCTAAATCGCAAGATCTCAGCTAATCCCAAAAAGCCGTTCTCAGTTCGGATTGCAGTCTGCAACTCGACTGCATGAAGTTGGAATCGCTAGTAATCGCGGA
>OTU_768
TGGGTTTGACATCCTCTGACATCCGTAGAGATACGGCTTTCGTAGCAATACGACAGAGAGACAGGTGCTGCATGGCTGTCGTCAGCTCGTGTGGTGACATGTTGGGTTAAGTCCCGCAACGAGCGCAACCCTTGTCCTTAGTTGCCAGCATTCAGTTGGGCTCTCTAAGGAGACTGCCGTGGTGAACACGGAGGAAGGTGGGGATGACGTCAAGTCCTCATGGCCTTTATATCCAGGGCGACACACGTGATACAATGGTCGGTACAGAGGGATGCGAACCCGCGAGGGGGAGCCAATCCCAAAAAGCCGATCTCAGTTCGGATTGGAGTCTGCAACTCGACTCCATGAAGTTGGAATCGCTAGTAATCGCGGATC
>OTU_668
TGGGTTTGAAAGGCTCTGTAAACCGGTGAAAGCCGGCTAGTGTAGCAATACACGCGGAGTACAGGTGCTGCATGGCTGTCGTCAGCTCGTGCCGTGAGGTGTTAGGTTAAGTCCTGCAACGAGCGCAACCCCTGCACTTAGTTGCCATCAGGTCAAGCTGGGCACTCTAGGTGGACTGCCTGCGCAAGCAGCGAGGAAGGCGGGGATGACGTCAAGTCCTCATGGCCCTTACACCCAGGGCCACACACGTGCTACAATGGTCGCTACAACGGGTTGCAAGAGGGTAACCTGGAGCTAATCCCTGAAAAGCGGCCTCAGTTCGGATTGTGGGCTGCAACTCGCCCACATGAAGCTGGAATTGCTAGTAATCGCGGA
>OTU_1286
TGGGTTTGACATCTCTGGACAAACGTGGAGACACGTCTTTGGTAGCAATACCACCGGATGACAGGTGCTGCATGGCTGTCGTCAGCTCGTGTGGTGACATGTTGGGTTAAGTCCCGCAACGAGCGCAACCCCTGTCCTTAGTTGCCAGCATTCAGTTGGGCTCTCTAAGGAGACTGCCGTGGTGAACACGGAGGAAGGTGGGGATGACGTCAAGTCCTCATGGCCTTTATATCCAGGGCGACACACGTGATACAATGGACGGTACAGAGGGAAGCGAAGTGGTGACACGGAGCCAATCTCAAAAAGCCGTTCTCAGTTCGGATTGGAGTCTGCAACTCGACTCCATGAAGTTGGAATCGCTAGTAATCGCGGATC
>OTU_626
AGGGCTTGACATCCCGCTGACCGGTGTAGAGATACACCTTCCCTTCGGGGCAGCGGTGACAGGTGGTGCATGGTTGTCGTCAGCTCGTGTCGTGAGATGTTGGGTTAAGTCCCGCAACGAGCGCAACCCTCGTTGTCAGTTGCCAGCACGTAATGGTGGGCACTCTGGCGAGACAGCCGGTGAAAGCCGGAGGAAGGTGGGGATGACGTCAAATCATCATGCCCCTTATGTCCTGGGCGACACACGTGCTACAATGGCCGGTACAATGGGTAGCGAAGCCGCGAGGTGGAGCCAATCCCCAAAGCCGGTCTCAGTTCGGATCGCAGGCTGCAACTCGCCTGCGTGAAGCAGGAATCGCTAGTAATCGCGGATCAG
>OTU_973
AGGGCTTGACATCCTCTGACCCCTCTAGAGATAGAGGTTTCCCTTCGGGGACAGAGAGACAGGTGGTGCATGGTTGTCGTCAGCTCGTGTCGTGAGATGTTGGGTTAAGTCCCGCAACGAGCGCAACCCTTGAGCTTAGTTGCCAGCATTAAGTTGGGCACTCTAAGCTGACTGCCAGTGACAAGCTGGAGGAAGGTGGGGATGACGTCAAATCATCATGCCCCTTATGTCCTGGGCGACACACGTGCTACAATGGCTGGTACAGAGGGCAGCGAAGCGGTGACGCGGAGCCAATCCCAGAAAGCCAGTCTCAGTTCGGATCGCAGGCTGCAACTCGCCTGCGTGAAGGAGGAATCGCTAGTAATCGCGGATCAG
>OTU_1302
ATCCTTTGACATGGCGTGTTACCTGGAGAGATTCAGGGTCCCCTTCGGGGGCGCGCACACAGGTGCTGCATGGCTGTCGTCAGCTCGTGTCGTGAGATGTTGGGTTAAGTCCCGCAACGAGCGCAACCCACGTCCTTAGTTGCCATCATTCAGTTGGGCACTCTAGGGAGACTGCCGGTGATAAGCCGCGAGGAAGGTGTGGATGACGTCAAGTCCTCATGGCCCTTACGGGATGGGCTACACACGTGCTACAATGGCGGTGACAATGGGACGCGAAGGAGCGATCTGGAGCAAATCCCAAAAAACCGTCTCAGTTCGGATTGCACTCTGCAACTCGAGTGCATGAAGGCGGAATCGCTAGTAATCGTGGATCAG
>OTU_1073
CAGGCTTGAACAGCGAGTGACCACCTACGAAAGTAGGCTTCCGCAAGGACACTCGTAGAGGTGCTGCATGGCTGTCGTCAGCTCGTGTCGTGAGATGTTGGGTTAAGTCCCGCAACGAGCGCAACCCTTGTCTTCTGTTGCCATCAGGTAATGCTGGGCACTCTGAAGAGACTGCCGGTGATAAACCGGAGGAAGGTGGGGATGACGTCAAGTCAGCATGGCCTTTATGTCTGGGGCCACACACGTGCTACAATGGCCGATACAAACCGTCGCGAGCCCGTGAGGGGGAGCTAATCGGAGAAAGTCGGTCTCAGTTCGGATCGTAGGCTGCAACTCGCCTGCGTGAAGTCGGAATCGCTAGTAATCGCGGATCAG
>OTU_1468
CAGGCTGGACATACAGGAGACGATAGCAGAGATGTTATTTTCCGCAAGGACTGCTGTACAGGTGCTGCATGGCTGTCGTCAGCTCGTGCCGTGAGGTGTTGGGTTAAGTCCCGCAACGAGCGCAACCCTTATCATTAGTTGCCAACACGTAAGGTGGGGACTCTAATGAGACTGCCTAGGTTAACTAGGAGGAAGGTGAGGATGACGTCAAGTCCGCATGGCCTTTATGTCTGGGGCTACACACGTGCTACAATGGTCGGTACAGAAGGCAGCGAAGTCGTAAGATGGAGCAAATCCCAAAAGCCGATCCCAGTTCAGATTGTAGTCTGCAACTCGACTACATGAAGTTGGAATTGCTAGTAATGGCGTGTCAGC
>OTU_1553
AGGTCTTGACATCCCGCTGACCGGTCTGGAGACAGGCCTTTCCCTTATGGGACAGCGGTGACAGGTGGTGCATGGTTGTCGTCAGCTCGTGTCGTGAGATGTTGGGTTAAGTCCCGCAACGAGCGCAACCCCTGTCCTTAGTTGCCAGCATTGAGTTGGGCACTCTAAGGAGACTGCCGGCTAGAAGTCGGAGGAAGGTGGGGATGACGTCAAATCATCATGCCCCTTATGACCTGGGCTACACACGTGCTACAATGGGCGGTACAAAGGGCAGCGAACCCGCGAGGGGGAGCGAATCCCAAAAAGCCGCTCTCAGTTCGGATTGCAGGCTGCAACTCGCCTGCATGAAGGCGGAATCGCTAGTAATCGCGGATC
>OTU_428
TGGGTTTGACATACCGAGAAAACCATCAGAGATGGTGGGTCCGTAAGGGTTCGGTACAGGTGGTGCATGGCTGTCGTCAGCTCGTGTCGTGAGATGTTGGGTTAAGTCCCGCAACGAGCGCAACCCTCGTTCCATGTTGCCAGCGCGCCCTACAGTTCGGCTGGGGGTGGCGGGGACTCATGGGAGACTGCCGGGGTCAACTCGGAGGAAGGTGGGGATGACGTCAAGTCATCATGCCCCTTATGTCCAGGGCTTCACGCATGCTACAATGGCCGGTACAAAGGGCTGCGATCCCGTGAGGGGGAGCGAATCCCAAAAAGCCGGTCTCAGTTCGGATTGGGGTCTGCAACTCGACCCCATGAAGTCGGAGTCGCT
>OTU_2134
AGGGTTTGACATCCCCTGACAGCTATTGAAAGGTAGTTTTCTATCTTCGGATAGACAGGGAGACAGGTGGTGCATGGTTGTCGTCAGCTCGTGTCGTGAGATGTTGGGTTAAGTCCCGCAACGAGCGCAACCCCTACGTTTAGTTGCTAACGCGTAATGGTGAGCACTCTAGACGGACTGCCGTTGACAAAACGGAGGAAGGTGGGGATGACGTCAAATCATCATGCCCCTTATATCCTGGGCTACACACGTGTTACAATGGCCGGTACAGAGGGAAGCGAAGCCGCGAGGCGAAGCGGATCCCATAAAGCCGGTCTCAGTTCGGATTGCAGGCTGCAACCCGCCTGCATGAAGTCGGAATCGCTAGTAATCGCA
>OTU_1583
TGGGTTTGAACTGCAAACGAATGTCTCAGAGATGAGGCAGGCTAGCAATAGACGTTTGTAGAGGTGCTGCATGGCTGTCGTCAGCTCGTGTCGTGAGATGTTGGGTTAAGTCCCGCAACGAGCGCAACCCTTGCCTCTAGTTGCTCGGCTGTCAAAGGTCAGCACTCTAGATGGGACTGCCGGTGATAAACCGGAGGAAGGTGGGGATGACGTCAAGTCATCATGGCCTTTATGTCCAGGGCTACACACGTGCTACAATGAGCGGTACAAAGGGTCGCCAACCCGCAAGGGGGAGCCAATCCCGCAAAAACCGTTCTCAGTTCGGATTGCAGTCTGCAACTCGACTACATGAAGGTGGAATCGCTAGTAATCGCG
>OTU_1262
AACCCTTGACATGGGCGTCGCGGATCCAGAGATGGGTCTTTCAGTTCGGCTGGACGCCACACAGGTGCTGCATGGCTGTCGTCAGCTCGTGTCGTGAGATGTTCGGTTAAGTCCGGCAACGAGCGCAACCCACACTCTCAGTTGCCATCATTCAGTTGGGCACTCTGGGAGAACTGCCGATGATAAGTCGGAGGAAGGTGTGGATGACGTCAAGTCCTCATGGCCCTTACGGGTTGGGCTACACACGTGCTACAATGGTGGTGACAATGGGCCAATCCCAAAAAGCCATCTCAGTTCGGATTGGGGTCTGCAACTCGACCCCATGAAGTCGGAATCGCTAGTAATCGCGTAACAGCATGACGCGGTGAATACGTT
>OTU_1701
AGGTCTTGACATCCTAGAAACTTTCCAGAGATGGATTGGTGCCTTCGGGAATCTAGAGACAGGTGCTGCATGGCTGTCGTCAGCTCGTGTCGTGAGATGTTGGGTTAAGTCCCGTAACGAGCGCAACCCTTGTCCTTAGTTGCCAGCGCGTAATGGCGGGAACTCTAAGGAGACTGCCGGTGACAAACCGGAGGAAGGTGGGGATGACGTCAAGTCATCATGGCCCTTACGACCTGGGCTACACACGTGCTACAATGGGCGGTACAAAGGGTTGCCAAACCGCGAGGTGGAGCTAATCCCATAAAACCGTTCGTAGTCCGGATTGGAGTCTGCAACTCGACTCCATGAAGTCGGAATCGCTAGTAATCGCAAATC
>OTU_2467
AGGGCTTGACATGCCATTTCTGTTCCCAGAAACGGGAACCTTTGTCTACCTATTTTTAGGTAAAGATGGACACAGGTGGTGCATGGCTGTCGTCAGCTCGTGTCGTGAGATGTTGGGTTAAGTCCCGCAACGAGCGCAACCCTTGTTTTTAGTTGTTACATTTGTAAACTAGAAAGACTGCCGGTGATAAGCCGGAGGAAGGTGAGGATGACGTCAAGTCAGCATGCCCCTTACGTCCTGGGCGACACACGTGCTACAATGGCCGGGACAAAGAGATGCAACCCCGCGAGGGTAAGCCAACCTCAAAAACCCGGTCTCAGTTCGGATTGCAGGCTGCAACTCGCCTGCATGAAGTCGGAATCGCTAGTAATCGCC
>OTU_1046
TGGGCTTGACATGCACGGGAAACCCGCCAGAAACGGCGGGCCCTCTTCGGAGTCCGTGCACAGGTGCTGCATGGCTGTCGTCAGCTCGTGTCGTGAGATGTTGGGTTAAGTCCCGCAACGAGCGCAACCCTCGACCCTAGTTACCAGCGGGTCATGCCGGGCACTCTAGGGTGACTGCCGGTGCCAAACCGGAGGAAGGTGGGGACGACGTCAAGTCATCATGGTCCTTACGTCCAGGGCTACACACGTGCTACAATGGGCGGGACAAAGGGTTGCAGAGCCGCAAGGTGAAGCCAATCCCGGAAACCCGTCCTCAGTTCGGATTGTCGTCTGCAACTCGACGGCATGAAGCTGGAATCGCTAGTAATCGTGGAT
>OTU_576
CGGATTTGACATCCCAGGAATCCTGCGGAAACGTAGGAGTGCCCTTCGGGGAGCCTGGAGACAGGTGCTGCATGGCTGTCGTCAGCTCGTGTCGTGAGATGTTGGGTTAAGTCCCGCAACGAGCGCAACCCTCGCTACTAGTTGCCAGCGGGTAAAGCCGGGCACTCTAGTGGAACTGCCGGCGTTAAGCCGGAGGAAGGTGGGGATGACGTCAAGTCCTCACGGCCTTTATGTCCGGGGCTACACACGTACTACAATGGGCGCTACAAACCGAAGCGAACTTGTGAGAGGGAGCAAATCGTAGAAAAGCGTCCTCAGTTCAGATCGAAGTCTGCAACTCGACTTCGTGAAGTCGGAATCGCTAGTAATCGTGGA
>OTU_844
TGGCCTTGACATCGTGAGACCGGTGCAGAGATGTACCTTTGGCTTCGGCCACTCATAGACAGGTGCTGCACGGCTGTCGTCAGCTCGTGTTGTGAAATGTTCGGTTAAGTCCGGCAACGAGCGCAACCCCTGCCCTTAGTTACCACCATTAAGTTGGGGACTCTAGGGGGACCGCCGGTGTTAAACCGGAGGAAGGCGGGGATGACGTCAAGTCCTCATGGCCCTTACGGCCAGGGCTACACGCGTACTACAATGGTAGAAACAGACGGCTGCAAGACCGCAAGGTGGAGCTAATCCGTAAAACACTATCTCAGCCCGGATTGAAGTCTGCAACTCGACTTCATGAAGTTGGAATCGCTAGTAATCGCAGATCAG
>OTU_946
AAGGTTTGACATGCAGGTGGTAGGGAGAAGAAATTGGACCGACCCTTCGGGGAGCCTGCACAGGTGCTGCATGGCTGTCGTCAGCTCGTGTCGTGAGATGTTCGGTTAAGTCCGCTAACGAGCGCAACCCTCGCTGTGTGTTACAAGTGTCACACGGGACTGCCGGTCTTAAGCCGGAGGAAGGTGGGGATGACGTCAAGTCAGCATGGCCTTTATGCCTTGGGCTACACACACGCTACAATGGGTAACACAATAGGTTGCGAAGCCGCGAGGTGGAGCCAATCCAGAAAGTTGCCCTCAGTTCAGATCGTAGGCTGCAACTCGCCTGCGTGAAGACGGAGTTGCTAGTAACCGCAGGTCAGCTACACTGCGGTG
>OTU_843
TGGGCTTGACATGCAGGGGAGAGCCTCCGGAAACGGGGGCCCCTCTTCGGAGCTCCTGCACAGGTGCTGCATGGCTGTCGTCAGCTCGTGTCGTGAGATGTTGGGTTAAGTCCCGCAACGAGCGCAACCCTTGGGACTAGTTGCCAGCGAGTCATGTCGGGGACTCTAGTCCGACTGCCGGTGCCAAACCGGAGGAAGGTGGGGACGACGTCAAGTCATCATGGTCCTTACGTCCAGGGCTACACACGTGCTACAATGGGCCGGACAGAGGGGAGCGAGGCCGAAAGGCGGAGCCAATCCCAGAAATCGGCCCTCAGTTCGGATTGTCGTCTGCAACTCGACGGCATGAAGCTGGAATCGCTAGTAATCGCGGAT
>OTU_1739
TGGGTTTGAACTGCAGTGGAAAGACGCAGAGATGCGTTCCCCTCTTCGGAGGTCACTGTGGAGGTGCTGCATGGCTGTCGTCAGCTCGTGTCGTGAGATGTTGGGTTAAGTCCCGCAACGAGCGCAACCCTTGCTCATAGTTGCCAGCGGTTCGGCCGGGCACTCTATGGGGACTGCCGGTGACAAACCGGAGGAAGGTGGGGATGACGTCAAGTCCTCATGGCCTTTATGTCCAGGGCTACACACGTGCTACAATGGACAGTACAAAGAGTAGCGATCCCGCGAGGGGGAGCCAATCTCATAAAGCTGTTCTCAGTTCGGATTGCAGTCTGCAACTCGACTGCATGAAGTTGGAATCGCTAGTAATCGCGGATC
>OTU_744
TAGATTTGACATGTACTGGAAGACTACCAGAAATGGTGTCGCCTTCGGGCCGGTACACAGGTGCTGCATGGCTGTCGTCAGCTCGTGTCGTGAGATGTTGGGTTAAGTCCCGCAACGAGCGCAACCCCTGCGAATAGTTGCCAGCATTTAGTTGGGCACTCTATTCGGACTGCCGACGTTAAGTCGGAGGAAGGTGGGGATGACGTCAAGTCCTCATGGCCTTTATATCTAGGGCCACACACGTGCTACAATGGCCGGTACAGAGGGTAGCCAAAGCGTGAGCTGGAGCTAGTCCCATAAAACCGGTCTAAGTTCGGATTGGAGTCTGCAACTCGACTCCATGAAGCTGGAATCGCTAGTAATCGTGGATCAGAA
>OTU_761
AGGGCTTGACATCCCTCTGACCGGTATAGAGATATACCTTCTTTTCGGAGCAGAGGAGACAGGTGGTGCATGGTTGTCGTCAGCTCGTGTCGTGAGATGTTGGGTTAAGTCCCGCAACGAGCGCAACCCCTACGATTAGTTGCCATCATTGAGTTGGGCACTCTAATTGGACTGCCGGTGACAAACCGGAGGAAGGTGGGGATGACGTCAAATCATCATGCCCCTTATGTCCTGGGCTACACACGTGCTACAATGGCCGGTACAGATGGAAGCACAGGAGCGATCTGTAGCGGATCCCAGAAAGCCGGTCATAGTTCGGATCGCAGGCTGCAACTCGCCTGCGTGAAGCAGGAATCGCTAGTAATCACGGGTCAG
>OTU_1044
CAGACTTGACATCGAAGGAATCTCCTGGAAACAGGGGAGTACTCCGCAAGGAGACCCGAAGACAGGTGCTGCATGGCTGTCGTCAGCTCGTGTCGTGAGATGTTGGGTTAAGTCCCGCAACGAGCGCAACCCCTGCCACTAGTTGCCATCGGTTGAAGCCGGGCACTCTAGTGGGACCGCCGTCGTCAAGACGGAGGAAGGCGGGGATGACGTCAAGTCCTCATGGCCTTTATGTCTGGGGCTACACACGTACTACAATGGGCGCGACAGAGGGCTGCGAGCTCGCGAGAGTAAGCCAATCCCAGAAACGCGTCCTCAGTTGGGATTGTAGTCTGCAACTCGACTACATGAACGTGGAATCGCTAGTAATCGCGA
>OTU_1998
AGGGCTTGACATTGAGCGAAAGACTAAGAGATTAGTCCCTATCTTCGGATACGCGAAAACAGGTGGTGCATGGCTGTCGTCAGCTCGTGTCGTGAGATGTTGGGTTAAGTCCCGCAACGAGCGCAACCCTTATCCTTTGTTGCCAGCGAGTAAGGTCGGGAACTCAAAGGAGACTGCCGCAGACAATGCGGAGGAAGGCGGGGATGACGTCAAGTCATCATGCCCCTTATGTCCTGGGCTACACACGTACTACAATGGGCTTAAACAAAGCGAAGCAAGACCGCGAGGTCAAGCAAAACGCATAAACAAGCTCTCAGTTCGGATCGGAGACTGCAACTCGCCTCCGTGAAGTCGGAATCGCTAGTAATCGCAGGT
>OTU_1643
AGAACTTGACATCCCCTGCATTACTCGTAACGGAGGAAGTCCTTCGGGACAGGGAGACAGGTGGTGCATGGTTGTCGTCAGCTCGTGTCGTGAGATGTTGGGTTAAGTCCCGCAACGAGCGCAACCCTTATTTTTAGTTGCCATCATTAAGTTGGGCACTCTAGAGAGACTGCCGGAGATAATTCGGAGGAAGGTGGGGATGACGTCAAATCATCATGCCCCTTATGTTCTGGGCTACACACGTGCTACAATGGGTACAACAACGAGCCGCAAACTGGTGACAGTAAGCAAATCTCTAAAAAGTACCCCCAGTTCAGATTGTAGGCTGAAACTCGCCTACATGAAGTCGGAGTTGCTAGTAATCGCGAATCAGCA
>OTU_814
CAGGTTTGACATGCACCTGCACGCCGCCGAAAGGCGGTCGCCTTCGAGGGTGGTGCACAGATGCTGCATGGCTGTCGTCAGCTCGTGTCGTGAGATGTTGGGTTAAGTCCCGCAACGAGCGCAACCCCTACGGTCAGTTATTCGTGTCTGGCCGGACTGCCGGTTTCCGGAGGAAGGCGGGGATGACGTCAAGTCCGCATGGCTCTTACGCCTGGGGCGACACACACGCTACAATGTCCGTCGCAACGCGCAGCGACCCGGTAACGGGAAGCGAATCGTCAAGGACGGACCCAGTGCAGATTGGGGGCTGCAACTCGCCCCCATGAAGGCGGAGTTGCTAGTAACCGCGTATCAGCCATGGCGCGGTGAATACGT
>OTU_1035
TGGGCTTGACATGTAACTGCACGTCCGGTGAAAGCCGGATTCCTTCGAGGGTGTTACACAGGTGCTGCATGGCTGTCGTCAGCTCGTGCCGTGAGGTGTTAGGTTAAGTCCTGCAACGAGCGCAACCCCTGTGGTTAGTTGCTAGTCGCGCAAGCGGAGCACTCTAGCCAGACTGCCTGTGATAAGCAGGAGGAAGGTGGGGATGACGTCAAGTCAGTATGGTCCTTATGCCCAGGGCTGCACACGTGCTACAATGAAGGGTACAGAGGGATGCGAAGCCGCGAGGTGGAGCAAATCCCATAAAACCCTTCTCAGTTCAGATTGGAGTCTGCAACTCGACTCCATGAAGCTGGAATCGCTAGTAATGGCGCATCA
>OTU_2158
TGGACTTGACATCCCTTGGACCGCTTTGTAATGAAAGCCTTCCCTTCGGGGACCAAGGAGACAGGTGGTGCATGGTTGTCGTCAGCTCGTGTCGTGAGATGTTGGGTTAAGTCCCGCAACGAGCGCAACCCTTGTCTTTAGTTGCCATCAAGTAAAGTTGGGCACTCTAGAGAGACTGCCGGGGATAACTCGGAGGAAGGTGGGGATGACGTCAAATCATCATGCCCCTTATGTCCAGGGCTACACACGTGCTACAATGGCCGATACAAAGGGAAGCGAAAGAGTAATCTGAAGCCAATCTCATAAAGTCGGTCACAGTTCGGATTGTGGGCTGCAACTCGCCCACATGAAGTCGGAGTTGCTAGTAATCGCAAA
>OTU_2342
TGGGCTTGACATGGGAGTGAAAGGTTTCAGAGATGAAATCCCTTCCGCAAGGAACACTCTACACAGGTGCTGCATGGTTGTCGTCAGCTCGTGTCGTGAGATGTTGGGTTAAGTCCCGCAACGAGCGCAACCCTCGCCCTTAGTTGCCATCAGGTTATGCTGGGAACTCTAAGGGGACTGCCTAGTTTAACTAGGAGGAAGGTGGGGATGACGTCAAATCACCATGGCCCTTACGTCCAGGGCTAGACACGTGCTACAATGGTTAATACAACGAGATGCAAGTTAGCGATAACAAGCTAATCTCTGAAAATTAATCTCAGTTCGGATTGAAGTCTGCAATTTGACTTCATGAAGCTGGAATCGCTAGTAATCGCG
>OTU_1472
CACCTTTGACATGGCAGGAATCCTTTAGAGATAGAGGAGTGCTCGAAAGAGAACCTGCACACAGGTGCTGCATGGCTGTCGTCAGCTCGTGTCGTGAGATGTTGGGTTAAGTCCCGCAACGAGCGCAACCCTTGTCATTAGTTGCTACGAAAGGGCACTCTAATGAGACTGCCGGTGACAAACCGGAGGAAGGTGGGGATGACGTCAAGTCCTCATGGCCCTTATAGGTGGGGCTACACACGTCATACAATGGCCGGTACAAAGGGTCGCAAACCCGCGAGGGGGAGCCAATCCATCAAAGCCGGTCGTAGTCCGGATCGCAGTCTGCAACTCGACTGCGTGAAGTCGGAATCGCTAGTAATCGTGGATCAGCAT
>OTU_2301
AGGTCTTGACATCCCCCTGACCGGCGCAGAGATGTGCCTTTCCTTCGGGACAGGGGAGACAGGTGGTGCATGGTTGTCGTCAGCTCGTGTCGTGAGATGTTGGGTTAAGTCCCGCAACGAGCGCAACCCTTGATGCTAGTTGCCAGCGAGTAAAGTCGGGCACTCTAGGATGACTGCCGGTGACAAACCGGAGGAAGGCGGGGATGACGTCAAATCATCATGCCCCTTATGACCTGGGCTACACACGTACTACAATGGCCGTTACAGAGGGAAGCGAGGCCGCGAGGCGGAGCGAATCTCAGAAAGGCGGTCTCAGTTCGGATTGCAGGCTGCAACTCGCCTGCATGAAGTCGGAATTGCTAGTAATCGCGGATC
>OTU_1174
TGGGCTCGAACGCGGGAGGAATGTAGGTGAAAGCTTACAGCTAGCAATAGCCGCCTGCGAGGTGCTGCATGGTTGTCGTCAGCTTGTGCCGTGAGGTGTCGGCTTAAGTGCCATAACGAGCGCAACCCTTATCTTTAGTTGCCAGCGGGTCAAGCCGGGGACTCTAAAGAAACTGCCAGCGTAAGCTGTGAGGAAGGCGGGGATGACGTCAAATCAGCACGGCCCTTACGTCCAGGGCTACACACGTGTTACAATGGGTGGTACAGAGGGCAGCTACACCGCGAGGTGATGCTAATCTCCAAAGCCACTCTCAGTTCGGATTGAAGTCTGCAACTCGACTTCATGAAGCTGGATTCGCTAGTAATCGCGCATCAG
>OTU_1563
TGGGTTTGAACTGCCGGTGACAGCTCCAGAGATGGAGTCTCCCTTCGGGGTACCGGTGGAGGTGCTGCATGGCTGTCGTCAGCTCGTGTCGTGAGATGTTGGGTTAAGTCCCGCAACGAGCGCAACCCTTGCCTCTAGTTGCCATCAGTTCGGCTGGGCACTCTAGAGGGACTGCCCGGGATAACCGGGAGGAAGGTGGGGATGACGTCAAGTCCTCATGGCCCTCATGTCCAGGGCTACACACGTGCTACAATGGCCGGTACAAAGGGCAGCGATGCCGCGAGGCGGAGCGAATCCCAGAAAGCCGGTCCCAGTACAGATTGGAGTCTGCAACTCGACTCCATGAAGGTGGAATCGCTAGTAATCGCGGATCAG
>OTU_2246
TGGGCTTGAACTGTAGGAAGTAGAATCCAAGAAATTGGAGACGACTCGTAAAGTCGAGAGCCTATAGAGGTGCTGCATGGTTGTCGTCAGCTCGTGTCGTGAGATGTTGGGTTAAGTCCCGCAACGAGCGCAACCCCTATCCCATGTTGCCACTCCCGCAAGGGAAGCACTCTTGGGAAACTGCCTCGGATAACGGGGAGGAAGGTGGGGACGACGTCAAATCCTCATGGCCTTTATGTCCAGGGCTACACACGTGCTACAATGGCCGGTACAACGGGATGCAATGCCGTAAGGCGGAGCCAAACCCTTAAAGCCGGCCTCAGTTCGGATTGTTCTCTGCAACTCGAGAGCATGAAGTCGGAATCGCTAGTAATC
>OTU_1254
CAGGCTCGAACGGCAGCTGACATCCCACGAAAGTGGGCTCCCGCAAGGGCAGCTGTCGAGGTGCTGCATGGCTGTCGTCAGCTCGTGTCGTGAGATGTTGGGTTAAGTCCCGCAACGAGCGCAACCCTTATCCTCTGTTACCTCGCAAGAGGGTCTCTGAGGAAACTGCCGGCGATGAGCTGGAGGAAGGTGGGGATGACGTCAAGTCATCATGGCCCTTATGTCCAGGGCAACACACGTGCTACAATGGCTATTACAGAGGGTAGCAAGACCGTGAGGTGGAGCAAATCCCTAAAAATAGTCGTAGTTGGGATCGGAGTCTGCAACTCGACTCCGTGAACCTGGAATCGCTAGTAATCGCGGATCAGAACGCCG
>OTU_2199
AGGTCTTGACATCCCTCTGACCGCTGTAGAGATACAGCTTTCCTTCGGGACAGAGGAGACAGGTGGTGCATGGTTGTCGTCAGCTCGTGTCGTGAGATGTTGGGTTAAGTCCCGCAACGAGCGCAACCCTTGATCTTAGTTGCCAGCACATGATGGTGGGCTCTCTAAGATGACTGCCGGTGACAAACCGGAGGAAGGCGGGGATGACGTCAAATCATCATGCCCCTTATGACCTGGGCTACACACGTACTACAATGGCCGGTACAACGGGAAGCGAAGCCGCGAGGCGGAGCCAATCTTAAAAAGCCGGTCTCAGTTCGGATTGCAGGCTGCAACTCGCCTGCATGAAGTCGGAATTGCTAGTAATCGCGGATC
>OTU_1996
TGGGTTTGACATCCCTGGACCGGTGTAGAGATACACCTTTCGTAGCAATACGACCGGGAGACAGGTGCTGCATGGCTGTCGTCAGCTCGTGTGGTGACATGTTGGGTTAAGTCCCGCAACGAGCGCAACCCTTGTCCTTAGTTGCCAGCATTCAGTTGGGCTCTCTAAGGAGACTGCCGTGGTTAACACGGAGGAAGGTGGGGATGACGTCAAGTCCTCATGGCCTTTATATCCAGGGCTACACACGTGCAACAATGGTTGGTACAAAGGGTTGCGAAGCCGTGAGGTGAAGCTAATCTCAAAAAACCAATCTCAGTTCGGATTGTAGTCTGCAACTCGACTACATGAAGTAGGAATCGCTAGTAATCGCGGATC
>OTU_1601
TGGGCTTGACATGGGGGTGTAAGTTTCCAGAGATGGATTCCCTTCCGCAAGGAACACCCCACACAGGTGCTGCATGGTTGTCGTCAGCTCGTGTCGTGAGATGTTGGGTTAAGTCCCGCAACGAGCGCAACCCTCGCCCTTAGTTGCCATCAGGTAATGCTGGGAACTCTAAGGGGACTGCCTGGTATAACCAGGAGGAAGGTGGGGATGACGTCAAATCATCATGGCTCTTACGTCCAGGGCCAGACACGTGCTACAATGGTAGATACAATGGGATGCTAGACCGCAAGGTGGAGCAAATCCCCTAAAATCTATCTCAGTTCGGATTGGAGTCTGCAATTCGACTCCATGAAGCTGGAATCGCTAGTAATCGCG
>OTU_1841
AGGCCTTGACATCCACGGAATCCTGCAGAGATGCGGGAGTGCCTTCGGGAACCGTGAGACAGGTGCTGCATGGCTGTCGTCAGCTCGTGTCGTGAGATGTTGGGTTAAGTCCCGTAACGAGCGCAACCCTTGTCCTTAGTTGCCAGCACGTAAAGGTGGGAACTCTAAGGAGACTGCCGGTGACAAACCGGAGGAAGGCGGGGATGACGTCAAGTCATCATGGCCCTTACGGCCTGGGCTACACACGTACTACAATGGACGGTACAGAGGGCAGCAAGACCGCGAGGTGGAGCCAATCCCTTAAAGCCGTTCGTAGTCCGGATTGCAGTCTGCAACTCGACTGCATGAAGTCGGAATCGCTAGTAATCGCAGATC
>OTU_1459
AGGATTCGACATGCCCTCTATGGAAATCCGAAAAGATTTCCTTCACTTCGGGTGGGAGGAGCACAGGTGCTGCATGGCTGTCGTCAGCTCGTGTCGTGAGATGTTGGGTTAAGTCCCGCAACGAGCGCAACCCTCATTCTCTGTTGCTAACAGGTTAGGCTGAGCACTCTGAGAAAACTGCCGGTGATAAGCCGGAGGAAGGTGGGGATGACGTCAAGTCCTCATGGCCCTTACATCCTGGGCTACACACGTGTTACAATGGCGGTGACAATGGGCAGCGAAGTCGCGAGACGGAGCAAATCCCCAAAAGCCGCCTCAGTTCGGATTGTACTCTGCAACTCGAGTACATGAAGCTGGAATCGCTAGTAATCGTGG
>OTU_1823
TGGGTTAAATCCACTGGAACCTTGCAGAGATGTGAGGGTGCTCTTCGGAGAACCAGTGAGACGGTGCTGCATGGCTGTCGTCAGCTCGTGTCGTGAGACGTTGGGTTAAGTCCCGCAACGAGCGCAACCCCTATTGCTAGTTGCTAACGGTTCGGCCGAGCACTCTAGCGAGACTGCCGACGTTAAGTCGGAGGAAGGTGGGGATGACGTCAAGTCCTCATGGCCCTTACGCCCAGGGCTGCACACGTGCTACAATGCCCGGCACAGAGGGAAGCAAGACCGCGAGGTGGAGCAAATCCTCAAAACCGGGCCCAGTTCAGATTGAAGTCTGCAACTCGACTTCATGAAGCCGGAATCGCTAGTAATGGCGCATCA
>OTU_1299
AGGCCCTGACATGCACTAGACAGACTCTGAAAGGAGTCCTCCCTTCGGGGCTGGTACACAGGTGCTGCATGGCTGTCGTCAGCTCGTGTCGTGAGATGTTGGGTTAAGTCCCGCAACGAGCGCAACCCTCGGTATTAGTTGCCAGCATTAAGTTGGGCACTCTAATATGACCGCTTGCCGATAAGGCAGAGGAAGGTGGGGATGACGTCAAGTTCGCATGGCCCTTACGCCTAGGGCTACACACGTACTACAATGGCCGGTACAATACGTTGCTAAGCAGTGATGCAGAGCTAATCGGAAAAAACCGGTCTCAATTCGGATAGGAGTCTGCAACTCGACTCCTCGAAGCTGGAATCGCTAGTAATCGTGGATCAG
>OTU_1981
TAGGTTTGACATGGACTGGAAGGATGGCAGAAATGCCTCCGCCCGAAAGGGTCGGTTCACAGGTGCTGCATGGCTGTCGTCAGCTCGTGCCGTGAGGTGTCCGGTTAAGTCCGGTAACGAGCGCAACCCTCGCCGTATGTTATATGTGTCATACGGGACTGCTGGTATAAAGCCGGAGGAAGGTGGGGATGACGTCAAGTCAGCATGGCCTTTATGTCCGGGGCTACACACACGCTACAATGGCCAGTACAATGGGTTGCAAAGCCGCGAGGTGGAGCCAATCCCCAAAGCTGGTCTCAGTTCAGATTGTAGGCTGCAACTCGCCTACATGAAGTCGGAGTTGCTAGTAACCGCAGGACAGCTATACTGCGGTGA
>OTU_2221
TGGGCTTGACATGTAGGGAAAAGCCGTAGAGATACGGTGTCCTTTTGGGCCCTACACAGGTGGTGCATGGCTGTCGTCAGCTCGTGTCGTGAGATGTTGGGTTAAGTCCCGCAACGAGCGCAACCCTTATCCTATGTTGCCAGCGGGTAATGCCGGGGACTCGTAGGAGACTGCCGGGGTCAACTCGGAGGAAGGTGGGGACGACGTCAAGTCATCATGCCCCTTACGTCCAGGGCTGCAAACATGCTACAATGGCCGGTACAAAGGGCTGCTATCCCGCGAGGGTGAGCGAATCCCAAAAAGCCGGTCTCAGCTCGGATTGGAGTCTGCAACTCGACTCCATGAAGTCGGAGTCGCTAGTAATCCCGGATCAGC
>OTU_372
CAGGTTTGACATGTGACTGCACGCCGTGGAAACACGGTCGCCTGCGAGGGTGTCACACAGATGCTGCATGGCTGTCGTCAGCTCGTGTCGTGAGATGTTGGGTTAAGTCCCGCAACGAGCGCAACCCCTACGGTCAGTTACTCGTGTCTGGCCGGACTGCCCCATCGGGGAGGAAGGCGGGGATGACGTCAAGTCCGCATGGCTCTTACGCCTGGGGCGACACACACGCTACAATGCCGTCGACAGTGCGCAGCTACTGAGCAATCAGATGCTAATCGCCAAACGACGGCCCAGTGCAGATTGGGGGCTGCAACTCGCCCCCATGAAGGCGGAGTTGCTAGTAACCGCGTATCAGCCATGGCGCGGTGAATACGT
>OTU_986
AGGGTTTGACATCCCTCGAATCCTTCTGAAAGGGAGGAGTGCCTTCGGGAGCGAGGAGACAGGTGGTGCATGGCTGTCGTCAGCTCGTGTCGTGAGATGTTGGGTTAAGTCCCGCAACGAGCGCAACCCACGTCCTTAGTTGCCAGCATTCAGTTGGGCACTCTGGGGAGACTGCCGGGGACAACTCGGAGGAAGGTGTGGACGACGTCAAGTCATCATGCCCCTTACATCCTGGGCTACACACGTACTACAATGCTGCGGATAGAGGGCGGCGAACTCGCGAGAGCAAGCAAATCCCATAAACCGCGGCCCAGTTCAGATTGCAGGCTGCAACTCGCCTGCATGAAGGCGGAATCGCTAGTAATCGCAGGTCAG
>OTU_1442
TGGGTTTGACATCCCCTGACAGGTGTAGAGATACGCTTTTCTCTTCGGAGACAGGGAGTACAGGTGCTGCATGGCTGTCGTCAGCTCGTATCGTGAGATGTCGGGTTAAGTCCCTTAACGAGCGCAACCCTTATCCCTAGTTGCCATCATTCAGTTGGGCACTCTATGGAGACTGCCGGTGTTAAACCGGAGGAAGGCGGGGATGACGTCAAGTCCTCATGGCCCCTATGTCCAGGGCTACACACGTGCTACAATGGCCGGTACAGAGGGTCGCCAACCCGCAAGGGGGAGCTAATCTCAGAAAGCCGGTCTCAGTTCGGATTGGAGTCTGCAACTCGACTCCATGAAGCTGGAATCGCTAGTAATCGCAGATCA
>OTU_499
TGGGCTCGAAGTGCCGTATAAACCCATGAAAGTGGGCTATCCCTTCGGGGAATGCGGTATAGGTGCTGCATGGCTGTCGTCAGCTCGTGTCGTGAGATGTTAGGTTAAGTCCTGCAACGAGCGCAACCCTTGTCCTTAGTTGCCATCAGGTTATGCTGGGAACTCTAAGGAGACTGCCGACGTCAAGTCGGAGGAAGGTGGGGATGACGTCAAGTCCTCATGGCCCTTACGTCCAGGGCTACACACGTGCTACAATGGCCGGTACAGAGCGTCGCAAGACCGCGAGGTGGAGCAAATCGCAAAAAACCGGTCTCAGTTCAGATTGCACTCTGCAACTCGAGTGCATGAAGTCGGAATCGCTAGTAAACGCGGATC
>OTU_536
TGGGCTTGACATGTAGGTGGTAGGAATATGAAAGTTGACCGACCCGTAGCAATACGGGAGCCTATGCAGGTGCTGCATGGCTGTCGTCAGCTCGTGCCGTGAGGTGTTGGGTTAAGTCCCGCAACGAGCGCAACCCTTATCCTCTGTTACTCCGCAAGGAGGTCTCTGAGGAAACTGCCGGCGATGAGCTGGAGGAAGGTGGGGATGACGTCAAGTCATCATGGCCCTTATGTCCAGGGCTACACACGTGCTACAATGGACGATACAGAGGGTCGCAAGACCGTGAGGTGGAGCCAATCCCTAAAATCGTTCGTAGTTGGGATCGGAGTCTGCAACTCGACTCCGTGAACCTGGAATCGCTAGTAATCGCGGATC
>OTU_549
TAGGCTTGACATATAGCGTTTACCGGCAGAGATGTCGGGTCCTTCGGGGCGCTATACAGGTGGTGCATGGCTGTCGTCAGCTCGTGTCGTGAGATGTTGGGTTAAGTCCCGCAACGAGCGCAACCCTCGTTCTATGTTGCCAGCGGGTAATGCCGGGGACTCATAGGAGACTGCCGGGGTCAACTCGGAGGAAGGTGGGGACGACGTCAAGTCATCATGCCCCTTATGTCTAGGGCTGCACGCATGCTACAATGGCTGGTACAAAGGGCTGCGATATCGCAAGATGGAGCGAATCCCAGAAAGCCAGTCTCAGTTCGGATTGGGGTCTGCAACTCGACCCCATGAAGTCGGAGTCGCTAGTAATCGCAGATCAGC
>OTU_1325
AGGGCTTGACATGGTTGTGGTAGCGAAGCGAAAGCGGAGCGACCCTTCGGGGAGCAATCACAGGTGCTGCATGGCTGTCGTCAGCTCGTGTCGTGAGATGTTCGGTTAAGTCCGCTAACGAGCGCAACCCTCGCCGCGTGTTACAAGTGTCACGCGGGACTGCCAGTCTTAAGCTGGAGGAAGGTGGGGATGACGTCAAGTCAGCATGGCCTTTATGTCCTGGGCTACACACACGCTACAATGGCCGGTACAATGGGTCGCGAAGTCGCGAGGCGAAGCCAATCCACAAAGCCGGTCTCAGTTCAGATTGCAGGCTGCAACCCGCCTGCATGAAGACGGAGTTGCTAGTAACCGCAGGTCAGCTATACTGCGGTG
>OTU_455
TGGGCTTGACATGACAGTGGTAGGGAACCGAAAGGGGACCGACCCGTAGCAATACGGGAGCTGCCACAGGTGCTGCATGGCTGTCGTCAGCTCGTGCCGTGAGGTGTTGGGTTAAGTCCCGCAACGAGCGCAACCCTTATCCTCTGTTACCTCGCAAGAGGGTCTCTGAGGAAACTGCCGGCGATGAGCTGGAGGAAGGTGGGGATGACGTCAAGTCATCATGGCCCTTATGTCCAGGGCTACACACGTGCTACAATGGCTATTACAGAGGGTTGCAAGACCGCGAGGTGGAGCAAATCCCTAAAAATAGTCGTAGTTGGGATCGGAGTCTGCAACTCGACTCCGTGAACCTGGAATCGCTAGTAATCGCGGATC
>OTU_349
TGGGTTAAATCCACTAGAAGCTGCCAGAGATGGCGGGGTGCCCTTCGGGGAACTAGTGAGACGGTGCTGCATGGCTGTCGTCAGCTCGTGTCGTGAGATGTTGGGTTAAGTCCCGCAACGAGCGCAACCTCTGTCGTTAGTTGCCAGCCTTAAGTGGGGCACTCTAACGAGACTGCCGACGTCAAGTCGGAGGAAGGTGGAGATGACGTCAAGTCCTCATGGCCCTTATGCCCAGGGCTACACACGTGCTACAATGAACAGTACAAAGGGCTGCTAAACCGCGAGGTGGAGCCAATCCCAAAAAACTGTTCTCAGTTCGGATTGTAGTCTGCAACTCGACTACATGAAGCTGGAATCGCTAGTAATCGGAGATCA
>OTU_1081
TAGACTTGACATCTCCTGAATTACCCGTAATGGGGGAAGCTCTTCGGAGCAGGAAGACAGGTGGTGCATGGTTGTCGTCAGCTCGTGTCGTGAGATGTTGGGTTAAGTCCCGCAACGAGCGCAACCCTTATCATTAGTTGCTACCATTAAGTTGAGCACTCTAGTGAGACTGCCGTGGTTAACGCGGAGGAAGGTGGGGATGACGTCAAATCATCATGCCCCTTATGTCTAGGGCTACACACGTGCTACAATGGTGAGTACAACAAGATGCGAACCCGCGAGGGGGAGCCAAACTGTAAAACTCATCCCAGTTCGGATTGAAGGCTGAAACTCGCCTTCATGAAGCCGGAGTTGCTAGTAATCGCGAATCAGCAT
>OTU_396
TGGGCTTGACATCCCGGGAATCCCCTGGAAACAGGGGAGTGCCCTTCGGGGAACCCGGAGACAGGTGCTGCATGGCTGTCGTCAGCTCGTGTCGTGAGATGTTGGGTTAAGTCCCGCAACGAGCGCAACCCTTGTCTTTAATTGCCATCATTTAGTTGGGCACTTTAGAGAGACTGCCGGTGTTAAACCGGAGGAAGGTGGGGATGACGTCAAGTCCTCATGGCCTTTATGCCCAGGGCTACACACGTGCTACAATGGGTGGTACAAAGAGCAGCGAACTCGCGAGAGTAAGCGAATCTCAAAAAGCCATCCTCAGTTCGGATTGAAGTCTGCAACTCGACTTCATGAAGTTGGAATCGCTAGTAATCGCGGATC
>OTU_1774
AGGGCTCGACATACTAGTGAAACATGTAGAGATACATGCCTCTCTTCGGAGACACTAATACAGGTGGTGCATGGTTGTCGTCAGCTCGTGTCGTGAGATGTTGGGTTAAGTCCCGCAACGAGCGCAACCCTTGTTGTTAGTTGCCATCATTCAGTTGGGCACTCTAGCGAGACTGCCGGTGATAAATCGGAGGAAGGTGGGGATGACGTCAAATCATCATGCCCTTTATGTCCTGGGCTACACACGTACTACAATGGTCATAAACAAAGGGAAGCGAAGGAGCGATCTGGAGCAAATCCCATAAACATGATCCCAGTTCGGATTGTAGGCTGAAACTCGCCTGCATGAAGTTGGAATTGCTAGTAATCGCAGGTC
>OTU_931
TACCCTTGACATGTCCGAGACCCTGCTGAGAGGTGGGGGTGCCCGAAAGGGAATCGGAACACAGGTGCTGCATGGCTGTCGTCAGCTCGTGTCGTGAGATGTTGGGTTAAGTCCCGCAACGAGCGCAACCCTTGTCGTTAATTGCCATCATTTAGTTGGGCACTTTAACGAGACTGCCGGTGACAAACCGGAGGAAGGTGGGGATGACGTCAAGTCCTCATGGCCCTTATGGGTAGGGCTTCACACGTCATACAATGGTCGGTACAGAGGGTTGCCAACCCGCGAGGGGGAGCCAATCCCAGAAAGCCGATCGTAGTCCGGATCGCAGGCTGCAACTCGCCTGCGTGAAGTCGGAATCGCTAGTAATCGCGGATC
>OTU_965
AACCCTTGACATGGGTATCGCGGCTCCAGAGATGGAGCTTTCAGTTCGGCTGGATACCACACAGGTGCTGCATGGCTGTCGTCAGCTCGTGTCGTGAGATGTTCGGTTAAGTCCGGCAACGAGCGCAACCCACACTCTTAGTTGCCAGCATTCAGTTGGGCACTCTAGGAGAACTGCCGGTGATAAGCCGGAGGAAGGTGTGGATGACGTCAAGTCCTCATGGCCCTTACGGGTTGGGCTACACACGTGCTACAATGGTGGTGACAATGGGCCAATCCCAAAAAGCCATCTCAGTTCGGATTGGGGTCTGCAACTCGACCCCATGAAGTCGGAATCGCTAGTAATCGCGTAACAGCATGACGCGGTGAATACGTT
>OTU_704
AGCCCTTGACATGTCCGTCGCGGCTCGGGGAGACCTGAGCTTTCGGTTCGGCCGGACGGAACACAGGTGCTGCATGGCTGTCGTCAGCTCGTGTCGTGAGATGTTGGGTTAAGTCCCGCAACGAGCGCAACCCTCACCTTCAGTTGCCAGCGGTTTGGCCGGGCACTCTGAAGGAACTGCCGGTGACAAGCCGGAGGAAGGCGGGGATGACGTCAAGTCCTCATGGCCCTTACGGGCTGGGCTACACACGTGCTACAATGGCGGTGACAGTGGGATGCGAGCGCGCGAGCGCAAGCCGATCCCCAAAAACCGTCTCAGTTCAGATTGCACTCTGCAACTCGGGTGCATGAAGGCGGAATCGCTAGTAATCGCGGA
>OTU_801
AGCTCTTGACATGTGAAGTATGGATCTGAGAGATCAGGTCCTTCGGTTCGGCCGGCTTCAACACAGGTGCTGCATGGCTGTCGTCAGCTCGTGTCGTGAGATGTTGGGTTAAGTCCCGCAACGAGCGCAACCCTCATCTTCAGTTGCCCCCAGGTCAGGCTGGGCACTCTGAAGAAACCGCCGGTGACAAGCCGGAGGAAGGCGGGGATGACGTCAAGTCCTCATGGCCCTTACGGGCTGGGCTACACACGTACTACAATGGTGGTGACAGTGGGCTGCGAAGGCGCGAGCCGGAGCCAATCCCCAAAAGCCATCTCAGTTCGGATTGCACTCTGCAACTCGGGTGCATGAAGTTGGAATCGCTAGTAATCGCAG
>OTU_1038
AGGGCTTGACATACCATTGACGTATCTAGAGATAGGTATTTCCTTCGGGACAATGGATACAGGTGGTGCATGGTTGTCGTCAGCTCGTGTCGTGAGATGTTGGGTTAAGTCCCGCAACGAGCGCAACCCCTGTTGTTAGTTGCCATCATTAAGTTGGGCACTCTAGCGAGACTGCCGGTGACAAATCGGAGGAAGGTGGGGACGACGTCAAATCATCATGCCCCTTATGTCCTGGGCTACACACGTACTACAATGGCTATTACAGAGGGAAGCGAAGCCGTGAGGTGGAGCAAATCTCCAAAAATAGTCCCAGTTCAGATTGTAGGCTGAAACTCGCCTACATGAAGTCGGAATTGCTAGTAATGGCAGGTCAGC
>OTU_1441
TGGGCTTGAAAAGCAAGCTAAAGCAGATGAAAGTCTGTGTGCCGCAAGGCGAGCTTGTACAGGTGCTGCATGGCTGTCGTCAGCTCGTGCCGTGAGGTGTTGGGTTAAGTCCCGCAACGAGCGCAACCCTTGTTCTTAGTTGCCACCAGATAATGCTGAGCACTCTAAGAAGACTGCCTACGCAAGTAGTGAGGAAGGTGGGGATGACGTCAAGTCCGCATGGCCCTTACGCCCAGGGCCACACACGTGCTACAATGGCCACTACAGAGGGCTGCAAGACCGCGAGGTTGAGCCAATCCCTAAAAAGTGGTCTCAGTTCGGATCGGAGTCTGAAACTCGACTCCGTGAAGCTGGAATTGCTAGTAATCGCGCATC
>OTU_1894
TGGGTTTGACATGCACGTGAAACCCTCATGAAAGTGGGGGCCTCCTTCGGGACGCGTGCACAGGTGCTGCATGGCTGTCGTCAGCTCGTGTCGTGAGATGTTGGGTTAAGTCCCGCAACGAGCGCAACCCTTGCCCCGTGTTGCTAACAGGCAATGCTGAGGACTCTCGGGGGACTGCCGGCGTCAAGCCGGAGGAAGGTGGGGACGACGTCAAGTCATCATGGCCCTTACGCCCAGGGCTACACACGTGCTACAATGGCAGGGACAGAGGGCTGCGAGGCCGCGAGGCGGAGCGAATCCCAGAAACCCTGCCTAAGTTCGGATTGCAGGCTGCAACTCGCCTGCATGAAGCCGGAATCGCTAGTAATCGCGGAT
>OTU_1018
AAGGCTTGACATCCTAAGAATCCTAAAGAGATTTGGGAGTGCCCTTCGGGGAACTTAGAGACAGGTGGTGCATGGTTGTCGTCAGCTCGTGTCGTGAGATGTTGGGTTAAGTCCCGCAACGAGCGCAACCCCTATTGTTAGTTGCTACCATTAAGTTGAGCACTCTAGCGAGACTGCCGAGGTTAACTCGGAGGAAGGTGGGGATGACGTCAAATCATCATGCCCTTTATGCCTTGGGCAACACACGTGCTACAATGGCCGGTACAAAAAGTTGCAAACCCGCGAGGGGGAGCTAATCTCAAAAACCGGTCCCAGTTCGGATTGTAGGCTGCAACTCGCCTACATGAAGCTGGAGTTGCTAGTAATCGTGAATCA
>OTU_1332
AGGCCTTGACATCCCGGGAACTTTCCAGAGATGGATTGGTGCCTTCGGGAACCCGGAGACAGGTGCTGCATGGCTGTCGTCAGCTCGTGTCGTGAGATGTTGGGTTAAGTCCCGTAACGAGCGCAACCCTTGTCCTTAGTTACCAGCGATTCGGTCGGGAACTCTAAGGAGACTGCCGGTGACAAACCGGAGGAAGGTGGGGACGACGTCAAGTCATCATGGCCCTTACGGCCTGGGCTACACACGTGCTACAATGGCCGGTACAGAGGGTTGCCAAGCGGTGACGCGGAGCTAATCCCTAAAAGCCGGTCGTAATCCGGATCGGAGTCTGCAACTCGACTCCGTGAAGTCGGAATCGCTAGTAATCGCGGATCA
>OTU_750
AGGGCTTGACATCCCGCTGACCGTTCTAGAGATAGAGCTTCCCTTCGGGGCAGCGGTGACAGGTGGTGCATGGTTGTCGTCAGCTCGTGTCGTGAGATGTTGGGTTAAGTCCCGCAACGAGCGCAACCCTTGTCCTTAGTTGCCAGCATTTAGTTGGGCACTCTAAGGAGACTGCCGGTGACAAACCGGAGGAAGGTGGGGATGACGTCAAATCATCATGCCCCTTATGTCCTGGGCTACACACGTGCTACAATGGCTAGTACAGAGGGTTGCGAACCCGTGAGGGGGAGCCAATCCCATAAAGCTAGTCTCAGTTCGGATTGTAGGCTGCAACTCGCCTACATGAAGCCGGAATCGCTAGTAATCGCAGATCAG
>OTU_342
AGGACTTGACATGGCCAGGACCGTGGTGGAAACACCGCCTCCCCGCAAGGGGCCTGGTCACAGGTGTTGCATGGCTGTCGTCAGCTCGTGTCGTGAGATGTTGGGTTAAGTCCCGCAACGAGCGCAACCCCTACTGTGTGTTGTATCACTCACACGGGACTGCCGAGAGAAACTCGGAGGAAGGTGGGGATGAAGTCAAGTCAGCATGGCCCTTACGTCCTGGGCTACACCCACGCTACAATGGCCGATACAACGGGCGGCGAAACCGCGAGGTGGAGCGAATCCCTTAAAGTCGGTCTCAGTTCGGATTGTAGGCTGCAACTCGCCTACATGAAGCCGGAGTTGCTAGTAACCGCCGGTCAGCATACGGCGGTG
>OTU_1359
AGGGTTTGACATGATACGAATTTCTTTGAAAGAAGAAAGTGCCGTTTGGAACGTATACACAGGTGGTGCATGGCTGTCGTCAGCTCGTGTCGTGAGATGTTGGGTTAAGTCCCGCAACGAGCGCAACCCTCATTTTTAGTTGCCATATGGAACTCTAGAAAGACTGCCGGTTATAAACCGGAGGAAGGCGGGGATGACGTCAAGTCAGCATGCCCCTTACACCCTGGGCTACACACGTGCTACAATGGGCGAGACAATGAGATGCAAGTTTGCGAAAATTAGCTAATCTATAAACTCGTTCTAAGTTCGGATTGCAGGCTGCAACTCGCCTGCATGAAGTTGGAATCGCTAGTAATCGCTGGTCAGCTATACAGC
>OTU_1022
TGGCCTTGACATCCCAGGAACCCTGAAGAGATTTAGGGGTGCCGCAAGGAACCTGGAGACAGGTGCTGCATGGCTGTCGTCAGCTCGTGTCGTGAGATGTTGGGTTAAGTCCCGCAACGAGCGCAACCCTTGTCCTTAGTTGCCAGCATTTAGTTGGGCACTCTAAGGAGACCGCCGGTGACAAACCGGAGGAAGGTGGGGATGACGTCAAGTCATCATGGCCTTTATGGCCAGGGCTACACACGTGCTACAATGGTAAGTACAGAGGGAAGCCAACCGGCGACGGGGAGCCAATCCCAGAAAACTTATCGTAGTCCGGATCGGAGTCTGCAACTCGACTCCGTGAAGTCGGAATCGCTAGTAATCGCAGATCAG
>OTU_377
TGGGTTTGACATGTAGGTGACAGCCGTGGAAACACGGTTTTCCTTCGGGACACCTTCACAGGTGGTGCATGGCTGTCGTCAGCTCGTGTCGTGAGATGTTGGGTTAAGTCCCGCAACGAGCGCAACCCCCGTTCCATGTTGCCAGCATTCAGTTGGGGACTCATGGGAGACTGCCGGTGACAAACCGGAGGAAGGTGGGGACGACGTCAAGTCATCATGCCCCTTATGTCCAGGGCTACACACGTGCTACATTGGCGCGTACAGAGGGTTGCAATACCGTGAGGTGGAGCGAATCCCAAAAAGCGCGTCTCGGTTCGGATTGAAGGCTGAAACTCGCCTTCATGAAGGTGGAGTTGCTAGTAATCGCGGATCAGC
>OTU_746
TGGGCTTGAACTACTCGTGGTAAGCTGCTGGAAACAGTGGCTGACCCGCAAGGGAGCGAGCAGAGGTGCTGCATGGTTGTCGTCAGCTCGTGTCGTGAGATGTTGGGTTAAGTCCCGCAACGAGCGCAACCCCTATTCGATGTTGCTAATCCCGCAAGGGATGCACTCTTCGAAAACTGCCTTCGATAAGAAGGAGGAAGGTGGGGACGACGTCAAATCCTCATGGCCCTTATGTCCAGGGCTACACACGTGCTACAATGGCCGGTACAACGGGAAGCAAGGCCGTAAGGCGGAGCCAAACCCTAAAAGCCGGCCCCAGTTCAGATCGTGGGCTGCAACTCGCCCACGTGAAGGCGGAATCGCTAGTAATCGCGA
>OTU_445
TGGGTTTGACATCGAGGTAGTAGCAAGGTGAAAGCCAAGCGACCCTTCGGGGAGCCTCGACAGGTGCTGCATGGCTGTCGTCAGCTCGTGTCGTGAGATGTTGGGTTAAGTCCCGCAACGAGCGCAACCCTCGTCGTTAGTTACAAGTGTCTAACGAGACTGCCGGTTTCAAACCGGAGGAAGGTGGGGATGACGTCAAGTCAGCATGGTCTTTATATCCAGGGCTACACACACGCTACAATGGCCGGTACAATGGGCAGCCACACCGCAAGGTGGCGCTAATCCTCAAAGCCGGTCTCAGTTCAGATTGTCGTCTGCAACTCGACGGCATGAAGGCGGAGTTGCTAGTAACCGCGCGTCAGCCATAGTGCGGTG
>OTU_2224
TGGGCTTGACATCCGCGGAACCTGTGTGAAAGCATGGGGTGCCTTCGGGAGCCGCGAGACAGGTGCTGCATGGCTGTCGTCAGCTCGTGTCGTGAGATGTTGGGTTAAGTCCCGCAACGAGCGCAACCCCTATCCTTAGTTGCCATCATTCAGTTGGGCACTCTAAGGAGACTGCCGGTGTCAAACCGGAGGAAGGTGGGGATGACGTCAAGTCCTCATGGCCCTTATGCCCAGGGCTACACACGTGCTACAATGGCCGGTACAAAGGGTTGCGATACCGAGAGGTGGAGCCAATCCCAGAAAGCCGGTCTCAGTTCGGATTGGAGTCTGCAACTCGACTCCATGAAGTTGGAATCGCTAGTAATCGCGGATCAG
>OTU_680
AGCTCTTGACATGTCCGGTATGGGTGGGGGAGACCCTATCCTTCGGTTCGGCCGGCCGGAGCACAGGTGCTGCATGGCTGTCGTCAGCTCGTGTCGTGAGATGTTGGGTTAAGTCCCGCAACGAGCGCAACCCCCATCCGCAGTTGCCAGCGAGTGAGGTCGGGCACTCTGCGGAAACTGCCGGTGACAAGCCGGAGGAAGGCGGGGATGACGTCAAGTCCTCATGGCCCTTATGGGCTGGGCTACACACGTGCTACAATGGCGGTGACAGAGGGGAGCAAGGGTGCGAGCCTGAGCCAATCTCGAAAAGCCGTCTCAGTTCGGATTGCTCTCTGCAACTCGAGAGCATGAAGTCGGAATCGCTAGTAATCGCGG
>OTU_295
CACCTTTGACATCCCGTGCTATCCAGAGAGATCTGGAGTCCCTTCGGGGCGCGGAGACAGGTGCTGCATGGCTGTCGTCAGCTCGTGTCGTGAGATGTTGGGTTAAGTCCCGCAACGAGCGCAACCCTCGCTTCTAGTTGCCAGCATTTAGTTGGGCACTCTAGAGGAACTGCCTGCGCCAAGCAGGAGGAAGGCGGGGATGACGTCAAGTCCTCATGGCCCTTACAGGTGGGGCTACACACGTGCTACAATGGCGGTGACAAAGGGATAATCCCTAAAAGCCGTCTCAGTTCGGATTGTCCTCTGCAACTCGAGGGCATGAAGTTGGAATCGCTAGTAATCGCGGATCAGCACGCCGCGGTGAATACGTTCCCG
>OTU_526
TGGGCTTGACATGCAATCGCAACTCCCTGAAAGGGGAGCCTCCTTCGGGACGGTTGCACAGATGCTGCATGGCTGTCGTCAGCTCGTGTCGTGAGATGTTGGGTTAAGTCCCGCAACGAGCGCAACCCTCGTCTTTAGTTGAAAATCTAAAGAGACTGCCGGAAACAAACCGGAGGAAGGTGGGGATGATGTCAAGTCAGCATGGCTCTTACGTCCAGGGCTACACACACGCTACAATGGTCGTTACAGCGAGAAGCGACACTGCGAAGTGAAGCAGATCTCTAAAAGGCGGCCTCAGTTCAGATTGCACTCTGCAACCCGAGTGCATGAAGTCGGAGTTGCTAGTAACCGCGTGTCAGCATAGCGCGGTGAATA
>OTU_1576
TGGGCTTGAACTGTAGTGGACCGGTGCAGAGATGTGCCTTTCCGCAAGGACTGCTACAGAGGCGCTGCATGGCTGTCGTCAGCTCGTGTCGTGAGATGTTGGGTTAAGTCCCGCAACGAGCGCAACCCTTACCTCTAGTTGCCAGCGAGTCATGTCGGGAACTCTAGAGGGACTGCCCGGGTTAACCGGGAGGAAGGTGGGGATGATGTCAAGTCCTCATGGCCCTTATGTCCAGGGCTACACACGTGCTACAATGGGCGGTACAAACCGTTGCGATATCGCGAGATGGAGCTAATCGGAAAAAGCCGTCCTCAGTTCGGATTGTAGTCTGCAACTCGACTACATGAAGGTGGAATCGCTAGTAATCGTGTATCA
>OTU_891
AGCCCTTGACATGGGAGTCGCCGGGACCAGAGACGGTCCCTTCGGTTCGGCCGGACTCCGCACAGGTGCTGCATGGCTGTCGTCAGCTCGTGTCGTGAGATGTTGGGTTAAGTCCCGCAACGAGCGCAACCCTCGTCTCCAGTTGCCATCGGGTTATGCCGGGCACTTTGGAGAAACTGCCGGTGACAAGCCGGAGGAAGGTGGGGATGATGTCAAGTCCTCATGGCCCTTACGGGCTGGGCTACACACGTGCTACAATGGCGGTGACAGTGGGATGCGAAGGGGCGACCCGGAGCCGATCCCAAAAAGCCGTCCCAGTTCGGATTGCACTCTGCAACTCGAGTGCATGAAGGTGGAATCGCTAGTAATCGCGGA
>OTU_1855
AAGGCTTGACATGTCGCGAATCCTTTTGAAAGAGAGGAGTGCCTTCGGGAGCGCGAACACAGGTGGTGCATGGCTGTCGTCAGCTCGTGTCGTGAGATGTTGGGTTAAGTCCCGCAACGAGCGCAACCCTCGTATTTAGTTGCCATCATTAAGTTGGGCACTCTAGATAGACTGCCGGTGACAAACCGGAGGAAGGTGGGGATGACGTCAAGTCATCATGCCCCTTACGCCTTGGGCTACACACGTACTACAATGGCTGGGACAAAGAGTCGCGAGCATGCGAATGCAAGCTAATCTCATAAACCCAGTCTTAGTTCAGATTGCAGGCTGCAACTCGCCTGCATGAAGGCGGAATCGCTAGTAATCGCAGGTCAG
>OTU_616
AGGGTTTGACATCCTGCGACCGCTCCCTAATAGGAGTTTTCCCGCAAGGGACGCAGAGACAGGTGCTGCATGGCTGTCGTCAGCTCGTGTCGTGAGATGTTGGGTTAAGTCCCGCAACGAGCGCAACCCTCGCCTTTAGTTGCCATCATTCAGTTGGGCACTCTAGAGGGACCGCCGGCGACAAGCCGGAGGAAGGTGGGGATGACGTCAAGTCCTCATGGCCCTTACACCCTGGGCTACACACGTGCTACAATGGCGGTGACAGTGGGCAGCTACTTCGCGAGAAGCGGCTAATCCCAAAAAACCGTCCCAGTTCAGATTGTACTCTGCAACTCGAGTACATGAAGGTGGAATCGCTAGTAATCGCAGAACAGC
>OTU_702
TGCCCTTGACATCCGGGGAACCCTGCGGAGACGCGGGGGTGCCTTCGGGAGCCCCGAGACAGGTGCTGCATGGCTGTCGTCAGCTCGTGTCGTGAGATGTTGGGTTAAGTCCCGCAACGAGCGCAACCCTTGTCCCTGATTGCCAGCGGCGCGGCCGGGCACTTAAGGGAGACTGCCGGTGAGAAACCGGAGGAAGGTGGGGATGACGTCAAGTCATCATGGTCTTGATGGGCAGGGCGACACACGTGCTACAATGGGCGGTACAAAGGGTTGCCAAGCCGCGAGGCGGAGCCAATCTCAAAAAGCCGCTCACAGTCCGGATCGGAGTCTGCAACTCGACTCCGTGAAGTCGGAATCGCTAGTAATCGTGGATCA
>OTU_743
TACCCTTGACATGTCCTGGAGGCCCCTGAGAGGGGGCTGTGCCCGAAAGGGAACGGGAACACAGGTGCTGCATGGCTGTCGTCAGCTCGTGTCGTGAGATGTTGGGTTAAGTCCCGCAACGAGCGCAACCCTTGTCATTAGTTGCTACATTCGGTTGGGCACTCTAATGAGACTGCCGGTGACAAACCGGAGGAAGGTGGGGATGACGTCAAGTCCTCATGGCCCTTATGGGTAGGGCTTCACACGTAATACAATGGCGCGTACAGAGGGTTGCCAAGGGGCGACCTGGAGCCAATCCCTTAAAGCGCGTCGTAGTCCGGATTGCAGTCTGCAACTCGACTGCATGAAGTCGGAATCGCTAGTAATCGCGGATCA
>OTU_660
TAGGCTTGACAGTTGGGGAAATCTGGCAGAGATGTCAGGTCCGCAAGGGCCCCAAAACAGGTGGTGCATGGCTGTCGTCAGCTCGTGTCGTGAGATGTTGGGTTAAGTCCCGCAACGAGCGCAACCCTCGTCGTATGTTGCCAGCGGGTAATGCCGGGGACTCATACGAGACTGCCGGGGTCAACTCGGAGGAAGGTGGGGATGACGTCAAGTCATCATGCCCCTTATGTCTAGGGCTGCACGCATGCTACAATGGCTGGTACAAAGGGCTGCGATACCGCGAGGTGGAGCGAATCCCAAAAAGCCAGTCTCAGTTCGGATTGGGGTCTGCAACTCGACCCCATGAAGTCGGAGTCGCTAGTAATCGCAGATCAG
>OTU_2315
AGGTCTTGACATCCTCTGACACCTCTGGAGACAGAGCTTTCCCCTTCGGGGGACAGAGTGACAGGTGGTGCATGGTTGTCGTCAGCTCGTGTCGTGAGATGTTGGGTTAAGTCCCGCAACGAGCGCAACCCTTGTCCTTAGTTGCCAGCATTCAGTTGGGCACTCTAAGGAGACTGCCGGTGACAAACCGGAGGAAGGTGGGGATGACGTCAAATCATCATGCCCCTTATGACCTGGGCTACACACGTGCTACAATGGATAGAACAAAGGGCAGCAAAACCGCGAGGTCAAGCAAATCCCATAAATCTATTCTCAGTTCGGATTGCAGGCTGCAACTCGCCTGCATGAGGCCGGAATCGCTAGTAATCGCGGATC
>OTU_838
AGGACTTGACATCCCTTGCATTACTCTTAACCGAGGAAATCCTTCGGGACAAGGAGACAGGTGGTGCATGGTTGTCGTCAGCTCGTGTCGTGAGATGTTGGGTTAAGTCCCGCAACGAGCGCAACCCTTATCATTAGTTGCTAACAGTAAGATGAGCACTCTAATGAGACTGCCGGGGACAACTCGGAGGAAGGTGGGGATGACGTCAAATCATCATGCCCCTTATGTTCTGGGCTACACACGTGCTACAATGGGTAAAACAACGGGAAGCAAGCTAGTGATAGCAAGCAAATCCCTAAAAGTTACTCTCAGTTCGGATTGTAGGCTGCAACTCGCCTACATGAAGTTGGAGTTGCTAGTAATCGCGAATCAGAA
>OTU_1008
TGGCCTTGACATCTGTCGAATCCTTCAGAGATGAGGGAGTGCCTTCGGGAACGACAAGACAGGTGCTGCATGGCTGTCGTCAGCTCGTGTCGTGAGATGTTGGGTTAAGTCCCGCAACGAGCGCAACCCTTGCCCTTAGTTGCCAGCATTTAGTTGGGAACTCTAAGGGGACCGCCGGTGACAAACCGGAGGAAGGTGGGGATGACGTCAAGTCATCATGGCCCTTATGGCCAGGGCTACACACGTGCTACAATGGTCGGTACAGAGGGTTGCCAAGTCGCGAGACGGAGCTAATCCCAGAAAACCGATCGTAGTCCGGATTGCAGTCTGCAACTCGACTGCATGAAGTCGGAATCGCTAGTAATCGCGAATCAG
>OTU_1407
TGGGCTTGACATCCCCGGCCCGCCCTGGAAACAGGGTCTTCCCCTTCGGGGGACCGGGTGACAGGTGCTGCATGGCTGTCGTCAGCTCGTGTCGTGAGATGTTGGGTTAAGTCCCGCAACGAGCGCAACCCCTGCCCTTAGTTGCTACCCTTAAGTTGAGCACTCTAGGGGGACTGCCGCAGTGAATGCGGAGGAAGGTGGGGATGACGTCAAGTCCTCATGGCCTTTATGCCCAGGGCTACACACGTACTACAATGGGCGGTACAAAGGGCTGCGAACCCGCAAGGGGGAGCCAATCCCAAAAAGCCGCTCACAGTTCGGATTGGGGTCTGCAACTCGACCCCATGAAGGTGGAATCGCTAGTAATCGCGGATC
>OTU_855
AGAACTTGACATCGTCTGCATTACCCGTAACTGGGGAAATCCTTCGGGACAGATAGACAGGTGGTGCATGGTTGTCGTCAGCTCGTGTCGTGAGATGTTGGGTTAAGTCCCGCAACGAGCGCAACCCCTATTGTTAGTTGCCATCATTAAGTTGGGCACTCTAATGAGACTGCCGGAGACAATCCGGAGGAAGGCGGGGATGACGTCAAATCATCATGCCCCTTATGTTCTGGGCTACACACGTGCTACAATGGGTATAACAACGGGATGCTAGCCAGTGATGGTATGCCAACCCCTAAAAAGTACCCTCAGTTCAGATTGTAGGCTGAAACCCGCCTACATGAAGTTGGAGTTGCTAGTAATCGCGAATCAGCA
>OTU_2250
AGGGCTTGACATGTGCAGAATCCTTCTGAAAGGAAGGAGTGCCTTCGGGAGCTGCAACACAGGTGGTGCATGGCTGTCGTCAGCTCGTGTCGTGAGATGTTGGGTTAAGTCCCGCAACGAGCGCAACCCTCGTTCTTAGTTGCCAGCGATTCGGTCGGGCACTCTAGGGAGACCGCCGGTGACAAACCGGAGGAAGGTGGGGATGACGTCAAGTCAGCATGCCCCTTACGTTCTGGGCTACACACGTACTACAATGCTTCGGACAAAGGGTTGCGAGCGCGCGAGTGCAAGCTAATCCCAGAAACCGAGGCACAGTTCAGATTGCAGGCTGCAACTCGCCTGCATGAAGGCGGAATCGCTAGTAATCGCAGGTCA
>OTU_783
TGGGCTCGAAATGTAGAGGGCGATGTCAGAGATGACATTTCTCGAAAGAGTCTCTATATAGGTGCTGCATGGCTGTCGTCAGCTCGTGCCGTGAGGTGTTTGGTTAAGTCCAGCAACGAGCGCAACCCTTATCGTTAGTTGCCAACGCGTAAAGGCGGGAACTCTAACGAGACTGCCTGGGTTAACCAGGAGGAAGGTGAGGATGACGTCAAGTCCGCATGGCCTTTATGTCCAGGGCTACACACGTGCTACAATGGTAGGTACAGAAGGCAGCGAAACCGCGAGGCGGAGCAAATCCTTTAAAACCTATCTCAGTTCAGATTGTAGTCTGCAACTCGGCTACATGAAGTTGGAATTGCTAGTAATGGCGTGTCA
>OTU_1415
TAGACTTGACATCTCCTGAATTACTCTTAACAGAGGAAGCCCTTCGGGGCAGGAAGACAGGTGGTGCATGGTTGTCGTCAGCTCGTGTCGTGAGATGTTGGGTTAAGTCCCGCAACGAGCGCAACCCTTGTCGTTAGTTGCTACCATTAAGTTGAGCACTCTAGCGAGACTGCCGCGGTTAACGCGGAGGAAGGTGGGGATGACGTCAAATCATCATGCCCCTTATGTCTAGGGCTACACACGTGCTACAATGGGGAGTACAATGAGACGCAAAGCCGCGAGGCGGAGCAAAACTATAAAACTTCCCCCAGTTCGGATTGTAGGCTGAAACTCGCCTACATGAAGCCGGAGTTGCTAGTAATCGCGAATCAGAAT
>OTU_389
AGGGCTTGACATCCCGCTGACCGGTGCAGAGATGCGCCTTCCCTTCGGGGCAGCGGTGACAGGTGGTGCATGGTTGTCGTCAGCTCGTGTCGTGAGATGTTGGGTTCAGTCCCGCAACGAGCGCAACCCTTGCCCCTAGTTGCCAGCGGGTGATGCCGGGCACTCTAGGGGGACAGCCGGTGAAAGCCGGAGGAAGGTGGGGATGACGTCAAATCATCATGCCCCTTATGTCCTGGGCTACACACGTGCTACAATGGCCGGTACAATGGGCAGCGAACCCGCGAGGGGGAGCCAATCCCAAAAAGCCGGTCTCAGTTCGGATCGCAGGCTGCAACTCGCCTGCGTGAAGCCGGAATCGCTAGTAATCGCGGATCA
>OTU_383
AGCCCTTGACATGGGGAGTGTGAGCCTGGGAGACCGGGTTCTTCAGTTCGGCTGGCTCCCGCACAGGTGCTGCATGGCTGTCGTCAGCTCGTGTCGTGAGATGTTGGGTTAAGTCCCGCAACGAGCGCAACCCTCATCTTCAGTTGCCAGCGGTTTGGCCGGGCACTCTGAAGAAACTGCCGGTGACAAGCCGGAGGAAGGCGGGGATGACGTCAAGTCCTCATGGCCCCTACGGGCTGGGCTACACACGTGCTACAATGGCGGTGACAGAGGGAAGCGAAGGCGCGAGCTGGAGCGAACCCCGAAAAGCCGTCTCAGTTCGGATTGCACTCTGCAACTCGAGTGCATGAAGTCGGAATCGCTAGTAATCGCGGA
>OTU_770
TGGACTTGACATCCCTCGGACCGTTTCTTAACCGAAACCTTCCCTTCGGGGACTGAGGTGACAGGTGGTGCATGGTTGTCGTCAGCTCGTGTCGTGAGATGTTGGGTTAAGTCCCGCAACGAGCGCAACCCTTGTCTTTAGTTGCCAGCAAGTAATGTTGGGCACTCTAGAGAGACTGCCGGGGATAACTCGGAGGAAGGTGGGGATGACGTCAAATCATCATGCCCCTTATGTCCAGGGCTACACACGTGCTACAATGGCCGATACAACGGGCAGCCAAGGAGTAATCCGGAGCGAATCCTACAAAATCGGTCCCAGTTCGGATTGTGGGCTGAAACTCGCCCACATGAAGTCGGAGTTGCTAGTAATCGCGGA
>OTU_642
CAGGCTTGACATGCACTGGACGGGCGTGGAAACACGTCTTCCCTTCGGGGCCGGTGCACAGGTGCTGCATGGCTGTCGTCAGCTCGTGTCGTGAGATGTTGGGTTAAGTCCCGCAACGAGCGCAACCCTTGTCCTTAGTTGCTAACGAGTCAAGTCGAGCACTCTAAGGAGACTGCCGGTGGCAAACCGGAGGAAGGTGGGGATGACGTCAAGTCCTCATGGCCCTTACGCCTGGGGCTACACACGTGCTACAATGGCCGGTACAAAGGGCTGCGATACCGCGAGGTGGAGCCAATCCCAAAAAACCGGTCTCAGTTCGGATTGCAGTCTGCAACTCGACTGCATGAAGTCGGAATCGCTAGTAATCGCTGATCA
>OTU_993
TGAACTTGACATCCCCTGCATTACTCGTAATGGAGGAAATCCCTTCGGGGACAGGGAGACAGGTGGTGCATGGTTGTCGTCAGCTCGTGTCGTGAGATGTTGGGTTAAGTCCCGCAACGAGCGCAACCCTTATTATTAGTTGCTACCATTAAGTTGAGCACTCTAATGAGACTGCCCGGGTTAACCGGGAGGAAGGTGGGGATGACGTCAAATCATCATGCCCCTTATGTTCAGGGCTACACACGTGCTACAATGGTGAGAACAACGAGACGCAAGATCGCAAGATGGAGCAAACCTCAAAAACTCATCCCAGTTCGGATTGTAGGCTGAAACTCGCCTACATGAAGCCGGAGTTGCTAGTAATCGCGAATCAGC
>OTU_364
CAGGCTCGAAATGCAGATGACCATCGGTGAAAGCCGACTCCCGCAAGGGCAACTGCATAGGTGCTGCATGGCTGTCGTCAGCTCGTGTCGTGAGATGTTGGGTTAAGTCCCGCAACGAGCGCAACCCTTGTTTCCTGTTGCCATCACGTAATGGTGGGCACTCTGGAGAGACTGCCGGTGACAAACCGGAGGAAGGTGGGGATGACGTCAAGTCAGCATGGCCTTTATGTCTGGGGCAACACACGTGCTACAATGGCCGATACAAAGCGTTGCCAACTCGCGAGAGTGAGCTAATCGCATAAAGTCGGTCTCAGTTCGGATTGCAGGCTGCAACTCGCCTGCATGAAGTTGGAATCGCTAGTAATCGCGGATCAG
>OTU_309
TGGGTTTGAACTGCAGGTGGCAGGCCTGGAAACAGGTCCTTTCTTCGGAACACCTGCAGAGGTGCTGCATGGCTGTCGTCAGCTCGTGTCGTGAGATGTTGGGTTAAGTCCCGCAACGAGCGCAACCCTTGCTCTTAGTTGCCATCGGGTCATGCCGGGCACTCTAAGGGGACTGCCCCGGAAAACGGGGAGGAAGGTGGGGATGACGTCAAGTCATCATGGCCTTTATGCCCAGGGCCACACACGTGCTACAATGGGCGGTACAAAGGGCTGCGAACCCGCGAGGGGGAGCCAATCCCATAAAACCGTCCTCAGTTCGGATTGCAGTCTGCAACTCGACTGCATGAAGTTGGAATCGCTAGTAATCGCGGATCA
>OTU_1086
AAGGCTTGACATCCTCTGACCGCCATAGAGATATGGCTTCCCTTCGGGGCAGAGAGACAGGTGGTGCATGGTTGTCGTCAGCTCGTGTCGTGAGATGTTGGGTTAAGTCCCGCAACGAGCGCAACCCCTGTTGTTAGTTGCCAGCATGTAATGATGGGCACTCTAGCGAGACTGCCGGTGACAAATCGGAGGAAGGTGGGGACGACGTCAAATCATCATGCCCCTTATGTCCTGGGCTACACACGTACTACAATGGCCATTACAGTGGGTTGCCAAACCGCAAGGTGGAGCTAATCCCCAAAAATGGCCCCAGTTCAGATTGTGGGCTGAAACCCGCCCACATGAAGTCGGAATTGCTAGTAATGGCAGGTCAGC
>OTU_983
GGGGCTTGACATGCAGCAGAATATTTGTGGAAACACGGATAGTCCCTCACGGGACTGTTGCACAGGTGCTGCATGGCTGTCGTCAGCTCGTGTCGTGAGATGTTGGGTTAAGTCCCGCAACGAGCGCAACCCTTGTCTTTAGTTGCCATCAGGTCAAGCTGGGCACTCTAGAGAGACTGCCGGTGATAAACCGGAGGAAGGTGGGGATGACGTCAAGTCATCATGGCCCTTACGTCCCGGGCTACACACGTGCTACAATGGCTGGTACAGAGGGCTGCAAACTCGCGAGAGTGAGCGAATCCCAAAAAGCCAGTCTCAGTTCGGATTGCAGTCTGCAACTCGACTGCATGAAGTCGGAATCGCTAGTAATCGCAG
>OTU_1422
TGGGTTTGAACTGCAGGTGTAAGACTCAGAGATGAGTCCCCCTCTTCGGAGGCGCCTGTAGAGGTGCTGCATGGCTGTCGTCAGCTCGTGTCGTGAGATGTTGGGTTAAGTCCCGCAACGAGCGCAACCCTTGCCCATAGTTGCTAACGGTTCGGCCGAGAACTCTATGGGGACTGCCGGTGATAAACCGGAGGAAGGTGGGGATGACGTCAAGTCCTCATGGCCTTTATGTCCAGGGCTACACACGTGCTACAATGGACGGTACAAAGAGTTGCGATACCGTGAGGTGGAGCTAATCTCAGAAAGCCGTTCTCAGTTCGGATTGTAGTCTGCAACTCGACTGCATGAAGCTGGAATCGCTAGTAATCGCGGATC
>OTU_284
TGGGTTTGAACCGCTGAGGACCGATGCAGAGATGCATCTTTCCTTCGGGACTTCAGTAGAGGTGCTGCATGGCTGTCGTCAGCTCGTGTCGTGAGATGTTGGGTTAAGTCCCGCAACGAGCGCAACCCTTGCCCTCTGTTGCCACCAGGTAATGCTGAGCACTCTGAGGGGACTGCCGGTGATAAACCGGAGGAAGGTGGGGATGACGTCAAGTCCTCATGGCCTTTATGTCCAGGGCTACACACGTGCTACAATGGTCGGTACAAAGGGTCGCAAAACCGCGAGGTGGAGCTAATCCCAAAAAGCCGGCCCCAGTTCGGATTGGAGTCTGCAATTCGACTCCATGAAGGTGGAATCGCTAGTAATCGCGGATCA
>OTU_2214
TGGGTTTGACATGGCCGCAAAACCTCCAGAGATGGGGGGTCCTTCGGGGCGGTCACAGGTGGTGCATGGCTGTCGTCAGCTCGTGTCGTGAGATGTTGGGTTAAGTCCCGCAACGAGCGCAACCCTCGTTCGATGTTGCCAGCGCGTTATGGCGGGGACTCATCGAAGACTGCCGGGGTCAACTCGGAGGAAGGTGGGGATGACGTCAAGTCATCATGCCCCTTATGTCCAGGGCTTCACGCATGCTACAATGGCCGGTACAATGGGCTGCGATACCGTGAGGTGGAGCGAATCCCAAAAAGCCGGTCTCAGTTCGGATCGGGGTCTGCAACTCGACCCCGTGAAGTCGGAGTCGCTAGTAATCGCAGATCAGCA
>OTU_522
AGCTTTTGACATGTCCGGTTTGGTTTCCAGAGATGGATTCCTTCAGTTCGGCTGGCCGGAACACAGGTGCTGCATGGCTGTCGTCAGCTCGTGTCGTGAGATGTTGGGTTAAGTCCCGCAACGAGCGCAACCCTCGCCCTTAGTTGCCATCATTCAGTTGGGCACTCTAAGGGGACTGCCGGTGATAAGCCGCGAGGAAGGTGGGGATGACGTCAAGTCCTCATGGCCCTTACAGGCTGGGCTACACACGTGCTACAATGGCGGTGACAATGGGAGGCTAAGGGGCGACCCCGCGCTAATCTCAAAAAGCCGTCTCAGTTCGGATTGCACTCTGCAACTCGAGTGCATGAAGTTGGAATCGCTAGTAATCGTGGA
>OTU_1398
TGGGCTTGACATGCACGGGAAAGCCGGTGGAAACACTGGCCCTCCTTCGGGACTCGTGCACAGGTGCTGCATGGCTGTCGTCAGCTCGTGTCGTGAGATGTTGGGTTAAGTCCCGCAACGAGCGCAACCCTCGTCCCTAGTTACCAGCGAGTAAAGTCGGGCACTCTAGGGAGACTGCCGGTGTCAAACCGGAGGAAGGTGGGGACGACGTCAAGTCATCATGGCCCTTACGTCCAGGGCTACACACGTGCTACAATGGCCGGTACAGAGCGTTGCCAACTCGCGAGAGTGCGCTAATCGCCAAAAGCCGGTCTAAGTTCGGATTGGAGTCTGCAACTCGACTCCATGAAGCCGGAATCGCTAGTAATCGAGGAT
>OTU_511
AAGGCTTGACATGCAGGGAAAACTCGTAGAGATACGGGGTCCGCAAGGGCCTTGCACAGGTGGTGCATGGTTGTCGTCAGCTCGTGTCGTGAGATGTTGGGTTAAGTCCCGCAACGAGCGCAACCCTCGTCCTATGTTGCCAGCGGGTAATGCCGGGGACTCATAGGAGACTGCCGGGGTCAACTCGGAGGAAGGTGGGGATGACGTCAAATCATCATGCCCCTTATGTCTTGGGCTGCACACATGCTACAATGGCCGGTACAAAGGGCTGCGATACCGCAAGGTGGAGCGAATCCCAAAAAGCCGGTCTCAGTTCGGATCGGGGTCTGCAACTCGACCCCGTGAAGTCGGAGTCGCTAGTAATCGCAGATCAGC
>OTU_944
TGGGCTTGACATGTACCTGACCGCCGTGGAAACACGGTTTCCCTTCGGGGCAGGTTCACAGGTGGTGCATGGCTGTCGTCAGCTCGTGTCGTGAGATGTTGGGTTAAGTCCCGCAACGAGCGCAACCCTCGTCGCATGTTGCCAGCATTTAGTTGGGGACTCATGCGAGACTGCCGGTGACAAACCGGAGGAAGGCGGGGATGACGTCAAGTCATCATGCCCCTTATGTCCAGGGCTACACACGTGCTACATTGGCGCGTACAGAGGGCAGCGATACCGCGAGGTGGAGCGAATCCCACAAAGCGCGTCTCGGTTCGGATTGCAGGCTGAAACCCGCCTGCATGAAGGTGGAGTTGCTAGTAATCGTGGATCAGC
>OTU_1014
AGCCTTTGACATCCCGGTCGCGGATAGCAGAGATGCTTTCCTTCAGTTCGGCTGGACCGGTGACAGGTGCTGCATGGCTGTCGTCAGCTCGTGTCGTGAGATGTTGGGTTAAGTCCCGCAACGAGCGCAACCCTCGTCCTTAGTTGCCATCATTTAGTTGGGCACTCTAAGGAAACCGCCGGTGATAAGCCGGAGGAAGGTGGGGATGACGTCAAGTCCTCATGGCCCTTACAGGCTGGGCTACACACGTGCTACAATGGCGGTGACAGTGGGCAGCGACCCCGCAAGGGTGAGCTAATCTCCAAAAGCCGTCTCAGTTCGGATTGTCCTCTGCAACTCGAGGGCATGAAGGCGGAATCGCTAGTAATCGCGGAT
>OTU_623
AAGGCTTGACATGTACCGGAATGTCGTAGAAATACGGCAGCCCTTCGGGGCCGGTACACAGGTGGTGCATGGCTGTCGTCAGCTCGTGCCGTGAGGTGTTGGGTTAAGTCCCGCAACGAGCGCAACCCCTGTCCTATGTTGCCAGCGAGTAATGTCGGGGACTCATAGGAGACTGCCGGTGACAAATCGGAGGAAGGTGGGGATGATGTCAAGTCATCATGCCCCTTATGTCTTGGGCTACACACGTGCTACATTGGCCGGTACAAAGGGCTGCAAACCCGCGAGGGGGAGCGAATCCCAAAAAGCCGGTCCCGGTTCGGATTGGAGGCTGAAACTCGCCTCCATGAAGGCGGAGTTGCTAGTAATCGCGGATCA
>OTU_1857
TACTCTTGACATCTCTGGAATCCTGCCTAGCAGCGGGAGTGCCGAAAGGAACCAGAAGACAGGTGCTGCATGGCTGTCGTCAGCTCGTGTTGTGAGATGTTGGGTTAAGTCCCGTAACGAGCGCAACCCTTGTCCTTAGTTGCTAACATGTAATGGTGAGCACTCTAGGGAGACTGCCGGTGATGAACCGGAGGAAGGCGGGGACGACGTCAAGTCATCATGGCCTTTATGAGTAGGGCTACACACGTGCTACAATGGTGCATACAGAGGGTAGCCAACCCGCGAGGGGGAGCCAATCTCAAAAAGTGCATCGTAGTCCGGATTGGAGTCTGCAACTCGACTCCATGAAGTCGGAATCGCTAGTAATCGCGAATC
>OTU_652
TGGGTTTGACATCCCGAGAATCCTGTAGAAATACGGGCGTGCCCTTCGGGGAACTCGGTGACAGGTGCTGCATGGCTGTCGTCAGCTCGTGTCGTGAGATGTTGGGTTAAGTCCCGCAACGAGCGCAACCCCTGCCTTTAGTTGCCAGCATTGAGTTGGGCACTCTAAAGGGACTGCCGGTGTAAAACCGGAGGAAGGTGGGGATGACGTCAAGTCCTCATGGCCCCTATGTCCAGGGCTACACACGTGCTACAATGGCCGATACAAAGGGCTGCAAACCCGCGAGGGGGAGCCAATCCCAGAAAATCGGCCTCAGTTCGGATCGGAGTCTGCAACTCGACTCCGTGAAGCTGGAATCGCTAGTAATCGCGGATC
>OTU_886
TAGACTTGACATCCCCTGCATAGCTAAGAGATTAGCGAAGTCCTTCGGGACAGGGTGACAGGTGGTGCATGGTTGTCGTCAGCTCGTGTCGTGAGATGTTGGGTTAAGTCCCGCAACGAGCGCAACCCTTATCGTTAGTTGCTACCATTAAGTTGAGCACTCTAGCGAGACTGCCCGGGTTAACCGGGAGGAAGGTGGGGATGACGTCAAATCATCATGCCCCTTATGTCTAGGGCTACACACGTGCTACAATGGTGAGTACAAAGAGATGCAAGACCGTGAGGTGGAGCTAAACTCAAAAACTCATCCCAGTTCGGATTGTAGGCTGCAACTCGCCTACATGAAGCCGGAGTTGCTAGTAATCGCGAATCAGAA
>OTU_1902
TAGGCTTGACATATAAGTGGTAGGGAACCGAAAGGGGACCGACCTTCGGGAGCTTATACAGGTGCTGCATGGCTGTCGTCAGCTCGTGCCGTGAGGTGTTAGGTTAAGTCCTGTAACGAGCGCAACCCTCGCTGCCAGTTACAAGTGTCTGGCGGGACTGCCGGTGACAAACCGGAGGAAGGTGGGGATGACGTCAAGTCAGCATGGCCTTTATGTCTAGGGCGACACACACGCTACAATGGCGCGTACAGAGGGAAGCCAAACCGCGAGGTGGAGCCAATCTCCCAAAGCGCGTCGTAGTTCGGATTGCAGGCTGCAACTCGCCTGCATGAAGCCGGAGTTGCTAGTAACCGCAGGTCAGCCACACTGCGGTGA
>OTU_1538
AGGTCTTGACATCCCACTGACCGGTTCGTAATGGAACCTTTCCTTCGGGACAGTGGAGACAGGTGGTGCATGGTTGTCGTCAGCTCGTGTCGTGAGATGTTGGGTTAAGTCCCGCAACGAGCGCAACCCTTATCCTTAGTAGCCAGCAGGTAAAGCTGGGCACTCTAGGGAGACTGCCAGGGATAACCTGGAGGAAGGCGGGGATGACGTCAAATCATCATGCCCCTTATGATCTGGGCTACACACGTGCTACAATGGTGACTACAAAGGGAAGCAACCCTGTGAAGGTGAGCGAATCCCAAAAAAGTCATCCCAGTTCGGATTGTAGTCTGCAACTCGACTACATGAAGCTGGAATCGCTAGTAATCGCGAATC
>OTU_1102
TGGGTTTGAAATGCATTGGTAAGCCTCAGAGATGAGGTCCCCTCTTCGGAGGCCGGTGCATAGGTGCTGCATGGCTGTCGTCAGCTCGTGTCGTGAGATGTTGGGTTAAGTCCCGCAACGAGCGCAACCCTTGTCCACAGTTGCTAACGCGTCATGGCGAGAACTCTGTGGAGACTGCCGGTGATAAACCGGAGGAAGGTGGGGATGACGTCAAGTCCTCATGGCCTTTATGTCCAGGGCTACACACGTGCTACAATGGACAGTACAAAGAGTCGCAAAACCGTGAGGTTGAGCTAATCTCAAAAAGCTGTTCTCAGTTCGGATTGTTCTCTGCAACTCGAGAGCATGAAGCTGGAATCGCTAGTAATCGCGGAT
>OTU_501
TGGGCTTGAAAGGCAAGATTCTAGTCCCTGAAAGGGGATTACCCGCAAGGGGTCTTGTACAGGTGCTGCATGGCTGTCGTCAGCTCGTGCCGTGAGGTGTTAGGTTAAGTCCTGCAACGAGCGCAACCCCTACACTTAGTTGCCATCAGGTAATGCTGGGCACTCTAAGTGGACTGCCTACGCAAGTAGCGAGGAAGGTGGGGATGACGTCAAGTCCTCATGGCCCTTACGCCCAGGGCCACACACGTGCTACAATGGCCACTACAAAGGGTTGCCAAACCGTAAGGTGGAGCCAATCCCAAAAAAGTGGTCTCAGTTCAGATTGTGGGCTGCAACTCGCCCACATGAAGCTGGAATTGCTAGTAATCGCAGATC
>OTU_379
TGGGCTAGACAACATCGGACAGTCCTAGAAATAGGGCCTTCCCGCAAGGGACCGGTGGTTCAGGTGCTGCATGGCTGTCGTCAGCTCGTGTCGTGAGATGTTGGGTTAAGTCCCGCAACGAGCGCAACCCCTGTCTCTAGTTGCTACCATTTAGTTGAGCACTCTAGAGAGACTGCCCGTGTTAAACGGGAGGAAGGTGGGGACGACGTCAAGTCCTCATGGCCCTTATGTCCAGGGCTACACACGTGCTACAATGGGCGGTACAAAGGGCTGCTAACCCGTGAGGGGGAGCCAATCCCAAAAAGCCGCTCTCAGTTCGGATTGGAGTCTGCAACTCGACTCTATGAAGGCGGAATCGCTAGTAATCGCGGATCA
>OTU_494
TGGGTTTGACATCACTCGAAAACTCGCAGAGATGTGGGGTCCTTCGGGGCGGGTGACAGGTGGTGCATGGCTGTCGTCAGCTCGTGTCGTGAGATGTTGGGTTAAGTCCCGCAACGAGCGCAACCCTCGTCCCATGTTGCCAGCAATTCGGTTGGGGACTCATGGGAGACTGCCGGGGTCAACTCGGAGGAAGGTGGGGATGACGTCAAGTCATCATGCCCCTTATGTCCAGGGCTTCACGCATGCTACAATGGCCGGTACAAACCGTTGCGAGCCCGTGAGGGGGAGCGAATCGGAAAAAGCCGGTCTCAGTTCGGATCGGGGTCTGCAACTCGACCCCGTGAAGTCGGAGTCGCTAGTAATCGCAGATCAGCA
>OTU_338
CGGGCTAGACAACGGTGGACCGCCCCAGAGATGGGGCTTTTCCTTCGGGAACCGCCGGTTCAGGTGCTGCATGGCTGTCGTCAGCTCGTGTCGTGAGATGTTGGGTTAAGTCCCGCAACGAGCGCAACCCTTGCCCTTAGTTGCCAGCACTTCGGGTGGGCACTCTAAGGGGACTGCCCGCGTCAAGCGGGAGGAAGGTGGGGATGACGTCAAGTCCTCATGGCCCTTATGTCCGGGGCTACACACGTGCTACAATGGACAGTACAAAGGGTCGCGAACCCGCAAGGGGAAGCCAATCCCAAAAAGCTGTCCTCAGTTCGGATCGGAGTCTGCAACTCGACTCCGTGAAGGTGGAATCGCTAGTAATCGCGGATC
>OTU_420
CAGACTTGACATGTGTCTGCAAGCCGCTGAAAGGCGGTCGCCTTCGAGGGTGACACACAGATGCTGCATGGCTGTCGTCAGCTCGTGTCGTGAGATGTTGGGTTAAGTCCCGCAACGAGCGCAACCCCTACGGTCAGTTATTCGTGTCTGGCCGGACTGCCCATTTTGGGAGGAAGGCGGGGATGACGTCAAGTCCGCATGGCTCTTACGTCTGGGGCGACACACACGCTACAATGGCGCCGACAGCGCGCAGCGACCGCGTAAGCGGAAGCGAATCGCCAAACGGCGCCCCAGTGCAGATTGGGGGCTGCAACTCGCCCCCATGAAGGCGGAGTTGCTAGTAACCGCGTATCAGCCACGGCGCGGTGAATACGT
>OTU_492
AGGTCTTGACATCCTCTGCTACTTTTAGAGATAAAAGGTTCCCCTTCGGGGGACAGAGTGACAGGTGGTGCATGGTTGTCGTCAGCTCGTGTCGTGAGATGTTGGGTTAAGTCCCGCAACGAGCGCAACCCTTAGTTTTAGTTGCCAGCACGTAAAGGTGGGCACTCTAGAGCGACTGCCGGTGACAAACCGGAGGAAGGTTGGGATGACGTCAAATCATCATGCCCCTTATGACCTGGGCTACACACGTGCTACAATGGATGGTACAACGGGGAGCGAAGCCGTGAGGCGGAGCAAATCTCAGAAAACCATTCTCAGTTCGGATTGCAGGCTGCAACTCGCCTGCATGAAGTCGGAATCGCTAGTAATCGCGGA
>OTU_1961
AGGGCTTGACATCGTACGAATCCTGTAGAGATACGGGAGTGCCTGCTTGCAGGAGCGTATAGACAGGTGGTGCATGGTTGTCGTCAGCTCGTGTCGTGAGATGTTGGGTTAAGTCCCGCAACGAGCGCAACCCCTATTACCAGTTGCCAGCACGTAAAGGTGGGAACTCTGGTGAAACTGCCGTAGATAATACGGAGGAAGGTGGGGATGACGTCAAATCATCATGCCCCTTATGTCCTGGGCTACACACGTGCTACAATGGGTGTTACAGAGGGAAGCGAAGTAGTGATATGGAGCAAAACCCAGAAAGGCACCCACAGTTCGGATTGTAGGCTGCAACTCGCCTACATGAAGCTGGAATTGCTAGTAATCGCA
>OTU_2014
TACCCTTGACATGGTCGGAATCCGCCAGAGATGGCGGAGTGCTCGAAAGAGAACCGGCGCACAGGTGCTGCATGGCTGTCGTCAGCTCGTGTCGTGAGATGTTGGGTTAAGTCCCGCAACGAGCGCAACCCTTGTCATTAGTTGCTACGAAAGGGCACTCTAATGAGACTGCCGGTGACAAACCGGAGGAAGGTGGGGATGACGTCAAGTCCTCATGGCCCTTATGGGTAGGGCTTCACACGTCATACAATGGTGCATACAGAGGGCTGCCAACCCGCGAGGGGGAGCTAATCCCAGAAAGTGCATCGTAGTCCGGATTGCAGTCTGCAACTCGACTGCATGAAGTTGGAATCGCTAGTAATCGCGGATCAGCAT
>OTU_2465
AGGGCTTGACATCCCCCGGATAGGATTAGAGATAATCCCTTCTCTTCGGAGACTGGGGAGACAGGTGGTGCATGGTTGTCGTCAGCTCGTGTCGTGAGATGTTGGGTTAAGTCCCGCAACGAGCGCAACCCTTGCCTTTAGTTGCCAACAGTAAGGCTGTGCACTCTAAAGGGACTGCCGATGAGAAATCGGAGGAAGGTGGGGATGACGTCAAATCATCATGCCCTTTATGTCCTGGGCTACACACGTGCTACAATGGTCGGTACAGAGGGCAGCTACACAGCGATGTGATGCTAATCCCTCAAAGCCGATCCCAGTTCGGATTGCAGGCTGCAACTCGCCTGCATGAAGCCGGAGTTGCTAGTAATCGTGGAT
>OTU_655
TGGGTTTGACATCTGGGGAACCTCTCTGAAAGGAGAGGGTGCCTTCGGGAGCCCCAAGACAGGTGCTGCATGGCTGTCGTCAGCTCGTGTCGTGAGGTGTTGGGTTAAGTCCCGCAACGAGCGCAACCCCTGTCACTAGTTGCCATCGGGTCAAGCCGGGCACTCTAGTGAGACTGCCGGTGTTAAGCCGGAGGAAGGTGGGGATGACGTCAAGTCCTCATGGCCTTTATGCCCAGGGCTACTCACGTGCTACAATGGCGCGTACAGAGGGTCGCAAGCCAGCGATGGTGAGCTAATCCCAAAAAGCGCGCCTCAGTTCGGATTGAAGTCTGCAATTCGACTTCATGAAGGCGGAATCGCTAGTAATCGCGGATC
>OTU_835
AGCTCTTGACATGGGTAGTATGGTCCCGGGCGACCGGGGTCTTCAGTTCGGCTGGCTACCACACAGGTGCTGCATGGCTGTCGTCAGCTCGTGTCGTGAGATGTTGGGTTAAGTCCCGCAACGAGCGCAACCCTCATCTTCAGTTGCCATCGGGTAGAGCCGGGCACTCTGAAGAAACTGCCGGTGACAAGCCGGAGGAAGGCGGGGATGACGTCAAGTCCTCATGGCCTTTATGGGCTGGGCTACACACGTGCTACAATGGCGGTGACAGTGGGTTGGAGCGAAGGAGCGATCCGGAGCCAATCCCCAAAAGCCGTCTCAGTTCGGATTGCACTCTGCAACTCGAGTGCATGAAGCTGGAATCGCTAGTAATCG
>OTU_701
AAGGCTTGACATGCTGGAAGTAGCGAACCGAAAGGTTAGCCAACTGTTGAATCAGTAGCCTGCACAGGTGCTGCATGGCTGTCGTCAGCTCGTGCCGTGAGGTGTTGGGTTAAGTCCCCCAACGAGCGTAACCCTTATTGCCAGTTATTTTCTCTGGCGAGACTGCCCCGCAAAACGGGGAGGAAGGTGGGGATGACGTCAAGTCAGCACGGCCCTTATGCCTTGGGCTACACACACGCTACAATGGACGGTACAATTGGTTGCAATGGAGCGATTCGGAGCTAATCCAAAAAGCCGTTCTCAGTTCGGATTGCAGGCTGAAACCCGCCTGCATGAAGTCGGAGTTGCTAGTAACCGCAAGTCAGCAAATTGCGG
>OTU_421
TAGGCTTGAAAGGCAGTCTAAACCGTTGAAAGACGGGTACCCGCAAGGGGGGCTGTACAGGTGCTGCATGGCTGTCGTCAGCTCGTGCCGTGAGGTGTTTGGTTAAGTCCAGCAACGAGCGCAACCCTTGGATTCAGTTGCCAGCACATAATGGTGGGAACTCTGGATCAACTGCCTACGCAAGTAGTGAGGAAGGTGGGGACGACGTCAAGTCATCATGGCCCTTACGCCTAGGGCAACACACGTGCTACAATGGCATCTACAACGCGCTGCAAGACCGCGAGGTGGAGCGAATCGCTAAAAAGATGTCTCAGTTCAGATCGGAGTCTGCAACTCGACTCCGTGAAGTTGGAATTGCTAGTAATCGGGGGTCAG
>OTU_328
TGGGTTTGAAAGGCCGGTGCCAGCCGATGAAAGTCGGCCTTGTAGCAATACACACCGGTACAGGTGCTGCATGGCTGTCGTCAGCTCGTGCCGTGAGGTGTTGGGTTAAGTCCCGCAACGAGCGCAACCCCTGCACTTAGTTGCCATCAGGTAAAGCTGGGCACTCTAAGTGGACTGCCTACGCAAGTAGCGAGGAAGGCGGGGATGACGTCAAGTCCTCATGGCCCTTACACCCAGGGCCACACACGTGCTACAATGGCCACTACAGAGGGTTGCGAAGCCGCGAGGTGAAGCTAATCCCAAAAAAGTGGTCTCAGTTCGGATTGGAGTCTGCAACTCGACTCCATGAAGCTGGAATTGCTAGTAATCGCGTAT
>OTU_331
TGGGCTCGAACGGCTATGGACCATCCCTGGAAACAGGGACTTCTCGCAAGAGACTGTAGTCGAGGTGCTGCATGGCTGTCGTCAGCTCGTGTCGTGAGATGTTGGGTTAAGTCCCGCAACGAGCGCAACCCTTGTCCTGTGTTGCCATCATTTAGTTGGGCACTCTCAGGAGACCGCCAGCGATAAGCTGGAGGAAGGTGGGGATGATGTCAAGTCATCATGGCCTTTATGTCCAGGGCTACACACGTGCTACAATGGCCGGTACAAAGCGCTGCAAACTCGCAAGAGGGAGCTAATCGCAAAAAGCCGGTCTCAGTTCGGATCGCAGGCTGCAACTCGCCTGCGTGAAGCTGGAATCGCTAGTAATGGCGTATC
>OTU_322
TGGGCTTGACATGCAGGTGTAAGCCGGTGGAAACATCGGCCCTCCTTCGGGACATCTGCACAGGTGCTGCATGGCTGTCGTCAGCTCGTGTCGTGAGATGTTGGGTTAAGTCCCGCAACGAGCGCAACCCTCGTCCCTAGTTACCAGCGGGTCATGCCGGGCACTCTAGGGAGACTGCCGGTGTCAAACCGGAGGAAGGTGGGGACGACGTCAAGTCATCATGGCCCTTACGTCCAGGGCGACACACGTGCTACAATGGCCGGTACAACGCGTCGCGAGCTGGTAACAGTGAGCTAATCGCCAAAAGCCGGTCTAAGTTCGGATTGTGGGCTGCAACCCGCCCACATGAAGCTGGAATCGCTAGTAATCGCGGAT
>OTU_395
TGGGTTTGACATGCACGGGACAGGAGCAGAGATGTTCCCTCCCCTTCGGGGGTCCGTGCACAGGTGCTGCATGGCTGTCGTCAGCTCGTGCCGTGAGGTGTTGGGTTAAGTCCCGCAACGAGCGCAACCCTTGTCGTTAGTTGCCATCAGGTAAAGCTGAGCACTCTAACGAGACTGCCGGTGACAAGCCGGAGGAAGGTGGGGATGACGTCAAGTCCTCATGGCCCTTACGTCCAGGGCTACACACGTACTACAATGGCCGGTACAGAAGGATGCAATGCCGTAAGGTGGAGCGAATCCCTAAAACCGGTCTCAGTTCAGATCGAAGTCTGCAACTCGACTTCGTGAAGGCGGAATCGCTAGTAATCGCGGATC
>OTU_2361
AACATTTGACATCCCTCTGACAACTCTAGAGATAGAGTCTCCTTTCGGGGCAGAGGTGACAGGTGGTGCATGGTTGTCGTCAGCTCGTGTCGTGAGATGTTGGGTTAAGTCCCGCAACGAGCGCAACCCTTACCTTTAGTTGCTACCATTAAGTTGAGCACTCTAGAGGGACTGCCGGTGACAAATCGGAGGAAGGTGGGGATGACGTCAAATCATCATGCCCCTTATATGTTGGGCTACACACGTGCTACAATGGTCGGTACGACGGGCAGCGAAACCGCAAGGTGGAGCAAATCCTAATAAGCCGATCACAGTTCGGATTGTAGGCTGCAACTCGCCTACATGAAGCCGGAGTTACCTAGTAATCGCGGATCA
>OTU_1188
TGGCCTTGACATCCTCGGAACCCTGCAGAGATGTGGGGGTGCCTTCGGGAACCGGGAGACAGGTGCTGCATGGCTGTCGTCAGCTCGTGTCGTGAGATGTTGGGTTAAGTCCCGCAACGAGCGCAACCCTTGTCCGTAGTTGCCAGCATTCAGTTGGGCACTCTACGGAGACCGCCGGTGACAAACCGGAGGAAGGTGGGGACGACGTCAAGTCATCATGGCCCTTATGGCCAGGGCTACACACGTGCTACAATGGACGGTACAGAGGGTTGCCAACCCGCGAGGGGGAGCCAATCCCATAAAGCCGTTCGTAGTCCGGATCGGAGTCTGCAACTCGACTCCGTGAAGTCGGAATCGCTAGTAATCGCGAATCAG
>OTU_1093
TGGGCTTGACATGCAGGGAAATCCCATAGAGATATGGGGTCCGTAAGGGCCTTGCACAGGTGGTGCATGGCTGTCGTCAGCTCGTGTCGTGAGATGTTGGGTTAAGTCCCGCAACGAGCGCAACCCTCGTCCTATGTTGCCAGCGAGTAATGTCGGGGACTCATAGGAGACTGCCGGGGTCAACTCGGAGGAAGGTGGGGATGACGTCAAGTCATCATGCCCCTTATGTCCAGGGCTGCACACATGCTACAATGGCCGGTACAAAGAGCTGCGATACCGCAAGGTGGAGCGAATCTCATAAAGCCGGTCTCAGTTCGGATTGGGGTCTGCAACTCGACCCCATGAAGTCGGAGTCGCTAGTAATCGCAGATCAGC
>OTU_617
TGGCCTTGACATCCACGGAACTGCCCAGAGATGGGCGGGTGCCTTCGGGAACCGTGAGACAGGTGCTGCATGGCTGTCGTCAGCTCGTGTCGTGAGATGTTGGGTTAAGTCCCGCAACGAGCGCAACCCTTGTCCTTAGTTGCCAGCACGTAAAGGTGGGAACTCTAAGGAGACTGCCGGTGACAAACCGGAGGAAGGTGGGGATGACGTCAAGTCATCATGGCCCTTACGGCCAGGGCTACACACGTACTACAATGGTGGGGACAGAGGGTCGCCAAGGCGCGAGCCGGAGCCAATCCCAGAAACCCCATCCTAGTCCGGATCGAAGTCTGCAACTCGACTTCGTGAAGTCGGAATCGCTAGTAATCGCGGATC
>OTU_671
AAGGCTTGACATCCTAAGAACCAGAAAGAAGTTTTTGGGTGCCCTTCGGGGAACTTAGAGACAGGTGGTGCATGGTTGTCGTCAGCTCGTGTCGTGAGATGTTGGGTTAAGTCCCGCAACGAGCGCAACCCCTATTGTTAGTTGCCAGCATTAAGTTGGGCACTCTAGCGAGACTGCCGAGGTTAACTCGGAGGAAGGTGGGGATGACGTCAAATCATCATGCCCTTTATGCCTTGGGCTACACACGTGCTACAATGGCCGGTACAATGAGCTGCAAGCCCGCGAGGGGGAGCTAATCTCAAAAACCGGTCCCAGTTCGGATTGCAGGCTGCAACTCGCCTGCATGAAGCTGGAGTTGCTAGTAATCGCGAATCA
>OTU_1107
TGGGTTTGAAATCCCGAGAATCCTGTAGAAACACAGGCGTGCCTCTTTGAGGAACTCGGTGACAGGTGCTGCATGGCTGTCGTCAGCTCGTGTCGTGAGATGTTGGGTTAAGTCCCGCAACGAGCGCAACCCTTGCCTTTAGTTGCCAGCATTGAGTTGGGCACTCTAAAGGGACTGCCGGTGTTAAACCGGAGGAAGGTGGGGATGACGTCAAGTCCTCATGGCCCCTATGTCCAGGGCTACACACGTACTACAATGGCCGGTACAAAGAGCTGCGAACCCGCGAGGGGGGGCTAATCCCAAAAAACCGGCCTCAGTTCGGATCGGAGTCTGCAACTCGACTCCGTGAAGTTGGAATCGCTAGTAATCGCGGAT
>OTU_289
TGGGTTTGACATCCGCGGAACCCTCTGGAAACAGAGGGGTGCCTTCGGGAGCCGCGAGACAGGTGCTGCATGGCTGTCGTCAGCTCGTGTCGTGAGGTGTTGGGTTAAGTCCCGCAACGAGCGCAACCCCTGCCAATAGTTGCCATCAGTTCGGCTGGGCACTCTATTGGGACTGCCGGTGTTAAGCCGGAGGAAGGTGGGGACGACGTCAAGTCCTCATGGCCTTTATGCCCAGGGCTACTCACGTGCTACAATGGCCGGTACAGAGGGCAGCCAACCCGCGAGGGGGAGCCAATCCCATAAAGCCGGTCTCAGTTCGGATTGGAGTCTGCAATTCGACTCCATGAAGGCGGAATCGCTAGTAATCGCGGATCA
>OTU_1195
TGGGTTTGACATCCCGAGAACCCCGCAGAAACGTGGGGGTGCCTCTTCGAGGAACTCGGTGACAGGTGCTGCATGGCTGTCGTCAGCTCGTGTCGTGAGATGTTGGGTTAAGTCCCGCAACGAGCGCAACCCTTGCCTTTAGTTGCCAGCATTGAGTTGGGCACTCTAAAGGGACTGCCGGTGTTAAACCGGAGGAAGGTGGGGATGACGTCAAGTCCTCATGGCCCCTATGTCCAGGGCTACACACGTACTACAATGGCCGGTACAAAGAGCTGCGAACCCGCAAGGGGGGGCTAATCTCAGAAAGCCGGCCTCAGTTCGGATCGGAGTCTGCAACTCGACTCCGTGAAGTTGGAATCGCTAGTAATCGCGGAT
>OTU_1283
TGGGTTTGACATGCACAGGACAGGTGTAGAAATACACCCTCCCTTCGGGGCCGGTGCACAGGTGCTGCATGGCTGTCGTCAGCTCGTGTCGTGAGATGTTGGGTTAAGTCCCGCAACGAGCGCAACCCTCGTCCTTAGTTGCCAGCGGATGATGCCGGGCACTCTAAGGAGACTGCCGGTGGTAAGCCGGAGGAAGGTGGGGATGACGTCAAGTCCTCATGGCCCTTACGCCCAGGGCTACACACGTGCTACAATGGCCGAAACAAAGGGTTCCGATACCGCGAGGTGGAGGCAATCCCAAAAAATCGGTCTCAGTTCGGATTGCAGTCTGCAACTCGACTGCATGAAGGCGGAATCGCTAGTAATCGCTGATCA
>OTU_569
TGGGCTTGACATCCCTGGAACCTCCTGGAAACAGGAGGGTGCTGCCTTCGGGTAGAGCCAGGAGACAGGTGCTGCATGGCTGTCGTCAGCTCGTGTCGTGAGATGTTGGGTTAAGTCCCGCAACGAGCGCAACCCCTGTCTTTAGTTGCCAGCATTCAGTTGGGCACTCTAAAGAGACTGCCGGTGTTAAACCGGAGGAAGGTGGGGATGACGTCAAGTCCTCATGGCCTTTATGTCCAGGGCTACACACGTGCTACAATGGCCGGTACAAAGGGCTGCAATCCCGCGAGGGGGAGCGAATCCCAAAAAGCCGGCCCCAGTTCGGATTGGAGTCTGCAACTCGACTCCATGAAGTCGGAATCGCTAGTAATCGCA
>OTU_1342
TGGGTTTGACATGCACGTAGTAGGGAACCGAAAGGGGACCGACCCTCGGGAGCGTGCACAGGTGCTGCATGGCTGTCGTCAGCTCGTGTCGTGAGATGTTGGGTTAAGTCCCGCAACGAGCGCAACCCCTGTTGCTAGTTACATGTGTCTAGCGAGACTGCCGGTTTAACGCCGGAGGAAGGCGGGGATGACGTCAAGTCAGCATGGCCTTTATATCCAGGGCTACACACACGCTACAATGGCCGGTACAATGGGCAGCCAAGCCGCGAGGCGGAGCTAATCCTATCAAAGCCGGTCTCAGTTCGGATTGTAGGCTGCAACTCGCCTGCATGAAGTCGGAGTTGCTAGTAACCGCGCGTCAGCACAGTGCGGTGA
>OTU_1322
CAGGCTTGACATCCCGCGCTAACCTACGAAAGTAGGCGTTCCCTTCGGGGACGCGGTGACAGGTGCTGCATGGCTGTCGTCAGCTCGTGTTGTGAGATGTTGGGTTAAGTCCCGCAACGAGCGCAACCCTCGTCGCTAGTTACCATCATTCAGTTGGGCACTCTAGCGAGACCGCTGGGCTATAAGCCAGAGGAAGGTGGGGATGACGTCAAGTCCTCATGGCCTTTATGTCTGGGGCTACACACGTGCTACAATGGGAGACACAATGCGCTGCAAGCTCGCGAGAGCAAGCTAATCGCAAAAAATCTCTCTCAGTTCGGATTGGAGTCTGCAATTCGACTCCATGAAGCTGGAATCGCTAGTAATCGTGGATCA
>OTU_1970
TGGCCTTGACATGTCTGGAAGACCGCAGAGATGTGGTTGTGTCCGAAAGGAAACCAGAACACAGGTGCTGCATGGCTGTCGTCAGCTCGTGTCGTGAGATGTTGGGTTAAGTCCCGCAACGAGCGCAACCCTTGTCCTTAGTTGCCAGCACTTCGGGTGGGCACTCTAAGGAGACCGCCGGTGACAAACCGGAGGAAGGTGGGGATGACGTCAAGTCATCATGGCCTTTATGGCCAGGGCTACACACGTGCTACAATGGTCGGTACAAAGGGTTGCCAACGCGCGAGCGGGAGCTAATCCCATAAAGCCGATCGTAGTCCGGATCGGAGTCTGCAACTCGACTCCGTGAAGTCGGAATCGCTAGTAATCGCGAAT
>OTU_737
GGGGTTTGAACTGCACAGGACCGCTACAGAGATGTAGCTTTCCTTCGGGACCTGTGTAGAGGTGCTGCATGGCTGTCGTCAGCTCGTGTCGTGAGATGTTGGGTTAAGTCCCGCAACGAGCGCAACCCTTGCCTCCTGTTGCTAACAGGTAATGCTGAGCACTCTGGAGAGACTGCCGGTGATAAACCGGAGGAAGGTGGGGATGACGTCAAGTCCTCATGGCCTCTAAGCCCCGGGCTACACACGTGCTACAATGGCTGGTACAAAGGGTTGCAAAACCGCGAGGTGGAGCTAATCCCAAAAAGCCAGTCCCAGTTCGGATTGCAGTCTGCAACTCGACTGCATGAAGCTGGAATCGCTAGTAATCGCGGATCA
>OTU_531
TGGGCTGAACTATGCGGGAAAAGCAGTAGAGATACTGTGTCCTTCGGGTCCGCGATAGGTGGTGCATGGCTGTCGTCAGCTCGTGTCGTGAGATGTTGGGTTAAGTCCCGCAACGAGCGCAACCCCTATCCCATGTTGCCAGCGGGTTATGCCGGGGACTCGTGGGAGACTGCCGGTGCCAAACCGGAGGAAGGTGGGGACGACGTCAAGTCATCATGCCCCTTACGTCCAGGGCTGCACACATGCTACAATGGCCAGTACAAAGGGTTGCTACTTTGCGAAAAGACGCCAATCCCAAAAAACTGGTCTCAGTTCGGATCGCAGTCTGCAACTCGACTGCGTGAAGTCGGAGTCGCTAGTAATCGCAGATCAGCA
>OTU_662
TGGGCTAGAAAATGCAGGAACCTGGTCGAAAGATCGGGGTGCCCTTCGGGGAATCTGTAGTTAGGTGCTGCATGGCTGTCGTCAGCTCGTGTCGTGAGATGTTGGGTTAAGTCCCGCAACGAGCGCAACCCCTGCCGTTAGTTGCCAGCATTCAGTTGGGCACTCTAGCGGAACTGCCGACCTTTAAGTCGGAGGAAGGTGGGGATGACGTCAAGTCCTCATGGCCCTTATGTCCAGGGCTACACACGTGCTACAATGGTCGACACAATGGGTCGCGAACCCGCGAGGGGGAGCCAATCTCAAAAAATCGGCCTCAGTACGGATAGGAGTCTGCAACTCGACTCCTTGAAGTCGGAATCGCTAGTAATCGCTGAT
>OTU_541
AAGGCTTGACATGTAGGGAATCCTGGTGAAAGCCGGGAGTGCCGCAAGGAACCCTAACACAGGTGGTGCATGGCTGTCGTCAGCTCGTGTCGTGAGATGTTGGGTTAAGTCCCGCAACGAGCGCAACCCTCGATGCCAGTTGCCAACGGGTAAAGCCGGGCACTCTGGCGTGACTGCCGGTGACAAACCGGAGGAAGGTGGGGATGACGTCAAGTCATCATGCCCCTTATGCCTTGGGCTACACACGTGCTACAATGGTCGGGACAGAGGGCTGCAAGACCGCGAGGTGGAGCTAATCCCTAAACCCGGCCTCAGTTCAGATTGTAGGCTGCAACTCGCCTACATGAAGGCGGAATCGCTAGTAACCGCAGATCA
>OTU_2507
TACCCTTGACATGCCAGGAACTTCCCAGAGATGGGAAGGTGCCCGAAAGGGAACCTGGACACAGGTGCTGCATGGCTGTCGTCAGCTCGTGTCGTGAGATGTTGGGTTAAGTCCCGCAACGAGCGCAACCCTTGCCATTAGTTGCTACATTCAGTTGGGCACTCTAATGGGACTGCCGGTGACAAACCGGAGGAAGGTGGGGATGACGTCAAGTCCTCATGGCCCTTATGGGTAGGGCTACACACGTCATACAATGGTCGGTACAGAGGGTTGCCAACTCGCGAGAGGGAGCCAATCTCAGAAAGCCGATCGTAGTCCGGATTGCAGTCTGCAACTCGACTGCATGAAGTCGGAATCGCTAGTAATCGCGGATCA
>OTU_1452
AGCCCTTGACATGGGGATTCTGGGTTTCAGAGATGAGACCCTTCAGTTCGGCTGGATCCCACACAGGTGCTGCATGGCTGTCGTCAGCTCGTGTCGTGAGATGTTGGGTTAAGTCCCGCAACGAGCGCAACCCCTATCTTCAGTTACCAACAGTACGGCTGGGGACTCTGGAGAGACTGCCGGTGATAAGCCGGAGGAAGGCGGGGATGACGTCAAGTCCTCATGGCCCTTATGGGCTGGGCTACACACGTGCTACAATGGCGGTGACAGAGGGAAGCAAAGGGGTGACCTGGAGCCAATCCCAAAAAGCCGTCTCAGTTCGGATTGTTCTCTGCAACTCGAGAGCATGAAGTTGGAATCGCTAGTAATCGCAGA
>OTU_876
AACCCTTGACATGGGAAGTATGGGCTTCAGAGATGAGGTCCTTCAGTTCGGCTGGCTTCCACACAGGTGCTGCATGGCTGTCGTCAGCTCGTGTCGTGAGATGTTGGGTTAAGTCCCGCAACGAGCGCAACCCTCATCTTCAGTTGCCATCATTTAGTTGGGCACTCTGAAGAAACTGCCGGTGACAAGCCGGAGGAAGGCGGGGATGACGTCAAGTCCTCATGGCCCTTACGGGTTGGGCTACACACGTGCTACAATGGCGGTGACAATGGGGAGCAAAGGCGCGAGCCCGAGCCGATCTCAAAAAGCCGTCTCAGTTCGGATTGCACTCTGCAACTCGGGTGCATGAAGTTGGAATCGCTAGTAATCGCGCAT
>OTU_1066
AGGGCTTGACATCCCTCTGAAATCTCTAGAGATAGAGGCTCCCTTCGGGGCAGAGGTGACAGGTGGTGCATGGTTGTCGTCAGCTCGTGTCGTGAGATGTTGGGTTAAGTCCCGCAACGAGCGCAACCCTTGTCCTTAGTTGCCAGCATTCAGTTGGGCACTCTAGGGAGACTGCCGTCGACAAGACGGAGGAAGGTGGGGATGACGTCAAATCATCATGCCCCTTATGTCCTGGGCTACACACGTGCTACAATGGATGGAACAACGGGCAGCCAACTCGCGAGAGTGCGCTAATCCCTGAAAACCATTCTCAGTTCGGATTGCAGGCTGCAACTCGCCTGCATGAAGCCGGAATCGCTAGTAATCGCGGATCAG
>OTU_934
TGGGCTTGACATCCTCGGAACCTCCCGGAAACGGGAGGGTGCCTTCGGGAGCCGAGAGACAGGTGCTGCATGGCTGTCGTCAGCTCGTGTCGTGAGGTGTTGGGTTAAGTCCCGCAACGAGCGCAACCCCTGTCCTTAGTTGCCAGCGGATCATGCCGGGCACTCTAGGGAGACTGCCGGTGTCAAGCCGGAGGAAGGTGGGGATGACGTCAAGTCCTCATGGCCTTTATGCCCAGGGCTACTCACGTGCTACAATGGCCGGTACAAAGGGTCGCGATCCCGCGAGGGCGAGCAAATCCCAAAAAGCCGGTCTCAGTTCGGATTGGAGTCTGCAATTCGACTCCATGAAGGTGGAATCGCTAGTAATCGCGGATC
>OTU_998
AGGTCTTGACATCCTCTGCCAACCCTGGAGACAGGGCGTTCCCCTTCGGGGGACAGAGTGACAGGTGGTGCATGGTTGTCGTCAGCTCGTGTCGTGAGATGTTGGGTTAAGTCCCGCAACGAGCGCAACCCTCGGGATTAGTTGCCAGCATTCAGTTGGGCACTCTAATCCGACTGCCGGTGACAAACCGGAGGAAGGTGGGGATGACGTCAAATCATCATGCCCCTTATGACCTGGGCTACACACGTGCTACAATGGGTGGTACAACGGGCTGCGAAACCGCGAGGTGGAGCGAATCCCTTAAAGCCACTCTCAGTTCGGATTGCAGGCTGCAACTCGCCTGCATGAAGCCGGAATCGCTAGTAATCGCGGATC
>OTU_1245
TAGTCTTGACATCCCAATGACAGCAGAGTAATGTCTGCCTCCCTTCGGGGCATTGGAGACAGGTGGTGCATGGTTGTCGTCAGCTCGTGTCGTGAGATGTTGGGTTAAGTCCCGCAACGAGCGCAACCCCTATCTTTAGTAGCCAGCAGTTCGGCTGGGCACTCTAGAGAGACTGCCAGGGATAACCTGGAGGAAGGTGGGGATGACGTCAAATCATCATGCCCCTTATGACTAGGGCTACACACGTGCTACAATGGTGACAACAAAGAGAAGCAGCCCTGTGAAGGTGAGCAAATCTCAAAAAAGTCATCTCAGTTCGGATTGTAGTCTGCAACTCGACTACATGAAGCTGGAATCGCTAGTAATCGCGAATCA
>OTU_489
TGGGTTTGACATCCCGCGACAGCCGTAGAGATACGGACTTCCCTTCGGGGACGCGGAGACAGGTGCTGCATGGCTGTCGTCAGCTCGTGTCGTGAGATGTTGGGTTAAGTCCCGCAACGAGCGCAACCCCTGTCCCATGTTGCCATCGGGTAATGCCGGGCACTCTTGGGAGACCGCCGGTGTCAAACCGGAGGAAGGTGGGGATGACGTCAAGTCCTCATGGCCCTTATGCCCAGGGCTACACACGTACTACAATGGCCGGTACAAAGAGATGCAAACCCGCGAGGGGGAGCCAACCTCAAAAAGCCGGTCTCAGTTCGGATTGGAGTCTGCAACTCGACTCCATGAAGGCGGAATCGCTAGTAATCGCGGATC
>OTU_1261
CAGGCTTGAACAGCGAGTGACACCCTCCGAAAGGGGGCTCCCGCAAGGGCACTCGTAGAGGTGCTGCATGGCTGTCGTCAGCTCGTGTCGTGAGATGTTGGGTTAAGTCCCGCAACGAGCGCAACCCTTGTTTGCTGTTGCCATCAGGTAATGCTGGGCACTCCGCAAAGACTGCCGGTGATAAACCGGAGGAAGGTGGGGATGACGTCAAGTCAGCATGGCCTTTATGTCTGGGGCTACACACGTGCTACAATGGCCGATACAAACCGTCGCGAGCCCGCAAGGGGGAGCTAATCGGAGAAAGTCGGTCTCAGTTCGGATCGCAGGCTGCAACTCGCCTGCGTGAAGTTGGAATCGCTAGTAATCGCGGATCAG
>OTU_1602
AGGGCTTGAAATGCTCGGGAAAGCCGGGGAAACTCGGCCCTCCTTCGGGACTCGAGTACAGGTGGTGCATGGCTGTCGTCAGCTCGTGTCGTGAGATGTTGGGTTAAGTCCCGCAACGAGCGCAACCCCTGTCCCATGTTGCCAGCGAGTCATGTCGGGGACTCATGGGAGACTGCCGGTGACAAATCGGAGGAAGGTGGGGATGACGTCAAGTCATCATGCCCCTTATGTCCTGGGCTACAAACGTGCTACATTGGCCGGTACAAAGGGCTGCAAACCCGTGAGGGTGAGCGAATCCCAAAAAGCCGGTCCCGGTTCGGATTGGAGGCTGAAACTCGCCTCCATGAAGGCGGAGTTGCTAGTAATCGCGGATCA
>OTU_832
TGGGCTTGACATCTGGGGAACCCTCTTGAAAGAGAGGGGTGCCCGCAAGGGAGCCCCAAGACAGGTGCTGCATGGCTGTCGTCAGCTCGTGTCGTGAGATGTTGGGTTAAGTCCCGCAACGAGCGCAACCCCTGTCTCTAGTTGCCATCATTCAGTTGGGCACTCTAGAGAGACCGCCGGCGTTAAGCCGGAGGAAGGTGGGGACGACGTCAAGTCCTCATGGCCTTTATGCCCAGGGCTACACACGTGCTACAATGGATACTACAAAGGGTTGCCAACCCGCGAGGGGGAGCTAATCCCAGAAAAGTATTCTCAGTTCGGACTGGAGTCTGCAACTCGACTCCACGAAGCCGGAATCGCTAGTAATCGCGGATC
>OTU_2331
AGGTCTTGACATCCCGCTGACCGCCCTAGAGATAGGGCTTCCCTTCGGGGCAGCGGTGACAGGTGGTGCATGGTTGTCGTCAGCTCGTGTCGTGAGATGTTGGGTTAAGTCCCGCAACGAGCGCAACCCTTATCTTTAGTTGCCAGCATTCAGTTGGGCACTCTAGAGAGACTGCCGTCGACAAGACGGAGGAAGGCGGGGATGACGTCAAATCATCATGCCCCTTATGACCTGGGCTACACACGTGCTACAATGGCTGGTACAACGGGACGCAAGCCCGCGAGGGTAAGCCAATCTCTTAAAACCAGTCTCAGTTCGGATTGCAGGCTGCAACTCGCCTGCATGAAGTCGGAATCGCTAGTAATCGCGGATCAG
>OTU_579
TGGGCTCGAAATGTAGAGGAAGGTATCAGAGATGATGCCGCTCGAAAGGGTCTTTATATAGGTGCTGCATGGCTGTCGTCAGCTCGTGCCGTGAGGTGTTTGGTTAAGTCCAGCAACGAGCGCAACCCTTATCGTTAGTTGCCATCGCGTAATGGCGGGAACTCTAACGAGACTGCCTGGGTTAACCAGGAGGAAGGTGAGGATGACGTCAAGTCCGCATGGCCTTTATGTCCAGGGCTACACACGTGCTACAATGGTCGGTACAGAAGGCAGCAAAGCCGTAAGGTGAAGCAAATCCTACAAAACCGATCTCAGTTCAGATTGTAGTCTGCAACTCGGCTACATGAAGTTGGAATTGCTAGTAATGGCGTGTCA
>OTU_1900
TGGGTTTGACATCACGGTAGTAGCGAGGTGAAAGCCGAGCGACCTTCGGGAGCCGTGACAGGTGCTGCATGGCTGTCGTCAGCTCGTGTCGTGAGATGTTCGGTTAAGTCCGCAAACGAGCGCAACCCCTGCTGCCAGTTACAGGTGTCTGGCGGGACTGCCCGTGAGAAACGGGAGGAAGGTGGGGATGACGTCAAGTCAGCATGGCCTTGATATCCAGGGCGACACACACGCTACAATGGCGGGCACAATGGGTCGCGAAACCGCGAGGTGGAGCCAATCCCGAAAGCCCGTCGTAGTTCGGATTGCAGGCTGCAACCCGCCTGCATGAAGCCGGAGTTGCTAGTAATCGCGGATCAGCATGCCGCGGTGAAT
>OTU_1406
TGGACTTGACATCTCCTGAATTAGTCTGTAATGGATGAAGCCCTTCGGGGCAGGAAGACAGGTGGTGCATGGTTGTCGTCAGCTCGTGTCGTGAGATGTTAGGTTAAGTCCTGCAACGAGCGCAACCCTTATTGTTAGTTGCCATCATTAAGTTGGGCACTCTAGCGAGACTGCCGAGGTTAACTCGGAGGAAGGCGGGGATGACGTCAAATCATCATGCCCCTTATGTCCAGGGCAACACACGTGCTACAATGGCGAGAACAAAGAGAAGCAAGACCGCGAGGTGGAGCAAAACTCAAAAACTCGTCCCAGTTCGGATTGTAGGCTGAAACTCGCCTACATGAAGCCGGAGTTGCTAGTAATCGCGAATCAGAA
>OTU_2557
CGGGTTTGACATACAGGTGGTAGGGAGCAGAGATGTGACCGACCCTTCGGGGAGCCTGTACAGGTGCTGCATGGCTGTCGTCAGCTCGTGCCGTGAGGTGTCCGGTTAAGTCCGGTAACGAGCGCAACCCTCGCCATATGTTACAAGTGTCATATGGGACCGCCGGTATCAAACCGGAGGAAGGTGGGGATGACGTCAAGTCAGCATGGCCTTTATATCCGGGGCTACACACACGCTACAATGGCCAGTACAATAGGTTGCAAAACCGCGAGGTGGAGCCAATCCTCAAAACTGGCCTCAGTTCAGATTGCAGGCTGCAACTCGCCTGCATGAAGTCGGAGTTGCTAGTAAACGCAGGACAGCTATACTGCGGTG
>OTU_565
AGGGCTTGACATGCACCAGAAAGCCTCAGAGATGGGGTGTGCCGCAAGGCGGGGTGCACAGATGCTGCATGGCTGTCGTCAGCTCGTGCCGTGAGGTGTTGGGTTAAGTCCCGCAACGAGCGCAACCCCTGTCGCTAGTTGAATGTCTAGCGAGACTGCCGAGACTAACTCGGAGGAAGGTGGGGATGACGTCAAGTCAGCACGGCTCTTACGTCCTGGGCTACACACACGCTACAATGGTCGGTACAAAGGGCAGCGACGGGGCGACCCCGAGCGAATCCCATCAAAGCCGGCCTCAGTTCAGATCGGAGTCTGAAACCCGACTCCGTGAAGGCGGAGTTGCTAGTAACCGCAGGTCAGCACACTGCGGTGAAT
>OTU_762
ACCCCTTGACATCCCCGGAACTTGGCAGAGATGCCTTGGTGCCTTCGGGAGCCGGGTGACAGGTGCTGCATGGCTGTCGTCAGCTCGTGTCGTGAGATGTTGGGTTAAGTCCCGTAACGAGCGCAACCCTTGTCCTTATTTGCCAGCGGGTAAAGCCGGGAACTCTAAGGAGACTGCCGGTGACAAACCGGAGGAAGGTGGGGATGACGTCAAGTCATCATGGCCCTTACGGGGTGGGCTACAAACGTGCTACAATGGGCGGTACAAAGGGCTGCTATCCTGCAAAGGGGCGCGAATCCCAAAAAACCGCTCGTAGTCCAGATTGGAGTCTGCAACTCGACTCCATGAAGTCGGAATCGCTAGTAATCGCGAATC
>OTU_624
AAGGCTTGACATGCACTCGCAACACCCTGAAAGGGGTGCCTCTTCGGACGGGTGCACAGATGTTGCATGGCTGTCGTCAGCTCGTGTCGTGAGATGTTGGGTTAAGTCCCGCAACGAGCGCAACCCCTGTCCTTAGTTGACTATCTAGGGAGACTGCCGGAAACAAACCGGAGGAAGGTGGGGATGATGTCAAGTCAGCATGACTCTTACGTCTTGGGCTACACACACGCTACAATGGACAGTACAGCGAGAAGCCAACCCGCGAGGGCGAGCAGATCTCTAAAAGCTGTCCCCAGTTCAGATTGCACTCTGCAACCCGAGTGCATGAAGTCGGAGTTGCTAGTAACCGCGTGTCAGCATAGCGCGGTGAATACG
>OTU_466
CAGGTTTGACATGGCACTGCACGCTGGTGAAAGCCAGTCGCCTTCGAGGGTGTGCCACAGATGCTGCATGGCTGTCGTCAGCTCGTGTCGTGAGATGTTGGGTTAAGTCCCGCAACGAGCGCAACCCCTACGGTCAGTTATTCGTGTCTGGCCGGACTGCCGCTTTGCGGAGGAAGGCGGGGATGACGTCAAGTCCGCATGGCTCTTACGCCTGGGGCGACACACACGCTACAATGTCCGTCGCAGCGCGCAGCGACCGCGTAAGCGGAAGCGAATCGTCAAGGACGGACCCAGTGCAGATTGGGGGCTGCAACTCGCCCCCATGAAGGCGGAGTTGCTAGTAACCGCGTATCAGCCATGGCGCGGTGAATACGT
>OTU_1892
AGGCCTTGACATGCCCTCTAGGAGAACCAGAGATGGATCTCGTCACTTCGGGTGGGAGGGACACAGGTGCTGCATGGCTGTCGTCAGCTCGTGTCGTGAGATGTTGGGTTAAGTCCCGCAACGAGCGCAACCCTTTTCATTAGTTGCCATCAGGTTATGCTGGGAACTCTAATGATACTGCCGGTGATAAGCCGGAGGAAGGCGGGGATGACGTCAAGTCCTCATGGCCCTTACGGCCTGGGCTACACACGTACTACAATGGCGGCGACAATGGGCAGCGAGCCAGCGATGGCAAGCAAATCCCTAAAAGCCGCCTCAGTTCAGATTGTGCTCTGCAACTCGAGCACATGAAGTTGGAATCGCTAGTAATCGTGG
>OTU_2491
TGGGCTCGACATTCGTCTAAATCTCCGTGAAAGCGGAGGTGTCGCAAGACATAGGCGGACAGGTGCTGCATGGCTGTCGTCAGCTCGTGTCGTGAGATGTTGGATTAAGTTCCGCAACGAGCGCAACCCTTGTCGCCAGTTACCATCATTTAGTTGGGGACTCTGGCGAGACTGCCGGACAAACCGGAGGAAGGCGAGGATGACGTCAAGTCAGCATGGCCTTTATGTCCAGGGCTACACACGTGCTACAATGGTCGGTACAACGGGCTGCAAAAGAGCGATCTCGAGCTAATCCCTAAAAGCCGGCCCCAGTTCGGATCGGAGGCTGCAATTCGCCTCCGTGAAGTCGGAATCGCTAGTAAACGCGAATCAGCT
>OTU_578
TGGGCTTGACATCCCCGGTCCGGCATGGAAACATGTCTTTCCCCTTCGGGGGACCGGGAGACAGGTGCTGCATGGCTGTCGTCAGCTCGTGTCGTGAGATGTTGGGTTAAGTCCCGCAACGAGCGCAACCCCTGCCCTTAGTTGCCATCGACTCGGTTGGGCACTCTAGGGGGACTGCCGCAGTGAATGCGGAGGAAGGTGGGGATGACGTCAAGTCCTCATGGCCTTTATGTCCAGGGCTACACACGTGCTACAATGGGCGGTACAAAGGGAAGCGAATCCGTGAGGTGGAGCCAACCCCAAAAAGCCGCTCACAGTTCGGATCGGAGTCTGCAACCCGACTCCGTGAAGGTGGAATCGCTAGTAACCACGGAT
>OTU_505
TGGTCTTGACATGTCAGGAATCCTGCAGAGATGCGGGAGTGCCGAAAGGAGCCTGAACACAGGTGCTGCATGGCTGTCGTCAGCTCGTGTCGTGAGATGTTGGGTTAAGTCCCGCAACGAGCGCAACCCTTGTCCTTAGTTGCCATCATTCAGTTGGGCACTCTAAGGAGACTGCCGGTGACAAACCGGAGGAAGGTGGGGATGACGTCAAGTCCTCATGGCCCTTATGACCAGGGCTACACACGTACTACAATGGCCGATACAGAGGGTCGCGAAGCCGCGAGGTGGAGCTAATCCCAGAAAGTCGGTCGTAGTCCGGATCGGAGTCTGCAACTCGACTCCGTGAAGTCGGAATCGCTAGTAATCGCGGATCAG
>OTU_534
TGGGCTTGACATGTAAGTGGTAAGAACCCGAAAGGGGGATGACTTGGGGGTAACCCCTTGAGCTTACACAGGTGCTGCATGGCTGTCGTCAGCTCGTGCCGTGAGGTGTTGGGTTAAGTCCCGCAACGAGCGCAACCCCTATTCTCTGTTGGTCGAAAGATCTCTCTGAGGAAACTGCCATCGATGAGATGGAGGAAGGTGGGGATGACGTCAAGTCATCATGGCCCTTACGTCCAGGGCGACACACGTGCTACAATGGCCTCTACAGAGGGTCGCAATACCGTGAGGTGGAGCCAATCCCTAAAAGAGGTCTCAGTTGGGATCGGAGTCTGCAACTCGACTCCGTGAACGCGGAATCGCTAGTAATCGTGGATC
>OTU_586
AGGGTTTGACATGATACGAATTTCTTTGAAAGAAGAAAGTGCCGTTTGGAGCGTATACACAGGTGGTGCATGGCTGTCGTCAGCTCGTGTCGTGAGATGTTGGGTTAAGTCCCGCAACGAGCGCAACCCTTGTTTTTAGTTGCCTTTTATGGAACTCTAAAAAGACTGCTGGTTATAAACCGGAGGAAGGTGGGGATGACGTCAAGTCAGCATGCCCCTTACACCCTGGGCTACACACGTGCTACATTGGACGAGACAATGAGATGCAAACCTGTGAAGGCTAGCTAATCTATAAACTCGTTCTAAGTTCGGATTGTAGGCTGCAACTCGCCTACATGAAGGTGGAATCGCTAGTAATCGCTGGTCAGCTATACA
>OTU_1142
TGGGTTTGACATGGAAGTAGTAGGGAAGCGAAAGCGGACCGACCCTTCGGGGAGCTTGCACAGGTGCTGCATGGCTGTCGTCAGCTCGTGTCGTGAGATGTTGGGTTAAGTCCCGCAACGAGCGCAACCCTCGTTGCTAGTTACAAGTGTCTAGCGAGACTGCCGGTATGAAACCGGAGGAAGGTGGGGATGACGTCAAGTCAGCATGGTCTTTATGTCCAGGGCTACACACACGCTACAATGGTCGGTACAATGGGCAGCGACCCGGCGACGGGGAGCAAATCCAGAAAGCCGGTCACAGTTCGGATTGTAGTCTGCAACTCGACTGCATGAAGGCGGAGTTGCTAGTAACCGCGCGTCAGCCATAGTGCGGTG
>OTU_1301
AGGGTTTGACATTGAGTGAAACACTAAGAGATTAGTGCCTCTCCTTCGGGAGACACGAAAACAGGTGGTGCATGGCTGTCGTCAGCTCGTGTCGTGAGATGTTGGGTTAAGTCCCGCAACGAGCGCAACCCCTGTCCCTTGTTGCCAGCACGTAAAGGTGGGAACTCAAGGGAGACTGCCGCAGACAATGCGGAGGAAGGCGGGGATGACGTCAAGTCATCATGCCCCTTATACCCTGGGCTACACACGTACTACAATGGGCTCAAATAGAGGGCAGCAAAGCCGCGAGGCCAAGCGAATCCCATAAACGAGCTCTCAGTTCGGATCGGAGGCTGCAACTCGCCTCCGTGAAGTCGGAATCGCTAGTAATCGCAG
>OTU_324
CAGGCTGGACATGCACGTAGTAGAAGGATGAAAGTCTAACGAGGTAGCAATACCAGCGTGCTCAGGTGCTGCATGGCTGTCGTCAGCTCGTGCCGTGAGGTGTTGGGTTAAGTCCCGCAACGAGCGCAACCCCTGTCTTCAGTTACTACCGGGTCATGCCGAGAACTCTGGAGAGACTGCCCAGGAGAACGGGGAGGAAGGTGGGGATGACGTCAAGTCAGCATGGCCTTTATGCCTGGGGCCACACACGTGCTACAATGGCCGGTACAAAGAGCTGCAAACCCGCAAGGGGGAGCCAATCTCAAAAAACCGGCCTCAGTTCAGATTGAGGTCTGCAACTCGACCTCATGAAGGCGGAATCGCTAGTAATCGCGG
>OTU_871
TGGGCTTGACATTTTCGGTAAAGCGGGTGAAAGCCCGTGTGCTTCGGCGCCGAAAACAGGTGGTGCATGGCTGTCGTCAGCTCGTGTCGTGAGATGTTGGGTTAAGTCCCGCAACGAGCGCAACCCCTGTCCTATGTTGCCAGCGAGTAATGTCGGGGACTCGTAGGAGACCGCCGGTGCCAAACCGGAGGAAGGTGGGGACGAAGTCAAGTCATCATGCCCCTTACGTCCAGGGCTGCACACGCGCTACAATGGCCGGTACAAAGGGCTGCGAACTCGTGAGGGTGAGCCAATCCCAAAAAGCCGGTCTCAGTTCGGATTGCAGTCTGCAACTCGACTGCATGAAGTCGGAGTCGCTAGTAATCGCAGATCAGC
>OTU_852
TAGACTAGAATGCCTCTGACCATCCCGTAACGGGGATTTCCCGGGCAACCGGGCAGAGTGCAAGGTGCTGCATGGCTGTCGTCAGCTCGTGTCGTGAGATGTTGGGTTAAGTCCCGCAACGAGCGCAACCCTTATTGACAGTTGCTAACAGTTCGGCTGAGAACTCTGTCAAGACTGCCGTTGATAAGGCGGAGGAAGGTGGGGACGATGTCAAGTCATCATGGCCTTTATGTTTAGGGCTACACACGTGCTACAATGGTTGGAACAAAACGTCGCAATCTCGTGAGAGGGAGCTAATCGTCAAAACCAATCTCAGTTCGGATTGGAGTCTGCAACTCGACTCCATGAAGTTGGAATCGCTAGTAATCGCAAATC
>OTU_590
TGGGTTTGAACTGCAGTGGAAGACGCCAGAGATGGTGTCGCCCCTTCGGGGGCCGCTGTGGAGGTGCTGCATGGCTGTCGTCAGCTCGTGTCGTGAGATGTTGGGTTAAGTCCCGCAACGAGCGCAACCCTTGCTCATAGTTGCCAGCGGTTCGGCCGGGCACTCTATGGGGACTGCCGGTGACAAACCGGAGGAAGGTGGGGATGACGTCAAGTCCTCATGGCCTTTATGTCCAGGGCTACACACGTGCTACAATGGACGGTACAAAGAGTTGCGATCCCGCGAGGGGGAGCCAATCTCAAAAAGCCGTTCTCAGTTCGGATTACAGTCTGCAACTCGACTGTATGAAGCTGGAATCGCTAGTAATCGCGGATC
>OTU_546
CGGATTTGAAAAGCTCGTGACAACCGATGAAAGTCGGTCTTGTAGCAATACACACGAGTACAGGTGCTGCATGGCTGTCGTCAGCTCGTGCCGTGAGGTGTTGGGTTAAGTCCCGCAACGAGCGCAACCCTTGCACTTAGTTGCCATCAGGTCAAGCTGGGCACTCTAAGTGGACTGCCTACGCAAGTAGTGAGGAAGGTGGGGATGACGTCAAGTCCTCATGGCCCTTACATCCGGGGCCACACACGTGCTACAATGGCCGGTACAGAGGGCTGCAGAGCCGCGAGGCGAAGCTAATCCCAAAAAACCGGTCTCAGTTCGAATTGGAGTCTGCAACTCGACTCCATGAAGCTGGAATTGCTAGTAATCGCGCAT
>OTU_1611
AGGGCTTGACATCGTCTGCATATCTTAGAGATAAGAGAAACCCTTCGGGGCAGATAGACAGGTGGTGCATGGTTGTCGTCAGCTCGTGTCGTGAGATGTTGGGTTAAGTCCCGCAACGAGCGCAACCCTTGTCATTAGTTGCTAACATGTAGTGGTGAGCACTCTAATGAGACTGCCAGGGTTAACCTGGAGGAAGGTGGGGATGACGTCAAATCATCATGCCCCTTATGTCCTGGGCTACACACGTGCTACAATGGCTGAAACAAAGAGAAGCAAAGCCGCGAGGTGGAGCAAATCTCAAAATACAGTCTTAGTTCGGATTGATGGCTGCAACCCGCCATCATGAAGCCGGAGTTGCTAGTAATCGCGAATCAG
>OTU_1478
AAGTCTTGACATCCTCTTGACAGACCCGTAATGGGGTTCTTCCTTCGGGACAAGAGTGACAGGTGGTGCATGGTTGTCGTCAGCTCGTGTCGTGAGATGTTGGGTTAAGTCCCGCAACGAGCGCAACCCCTATCTTTAGTAGCCAGCATTTTGGATGGGCACTCTAGAGAGACTGCCAGGGATAACCTGGAGGAAGGTGGGGATGACGTCAAATCATCATGCCCCTTATGACTTGGGCTACACACGTGCTACAATGGTGACAACAAAGGGAAGCAGCCCTGTGAAGGTGAGCAAATCCCAAAAAAGTCATCTCAGTTCGGATTGTAGTCTGCAACTCGACTACATGAAGCTGGAATCGCTAGTAATCGCGAATCA
>OTU_600
TGGGCTAGACAACAGGGGACAGTCTCAGAGATGAGATCTTCTCTTCGGAGACCCCTGGTTCAGGTGCTGCATGGCTGTCGTCAGCTCGTGTCGTGAGATGTTGGGTTAAGTCCCGCAACGAGCGCAACCCCTGTCCTTAGTTGCCCCCGGGTCAAGCCGTGGCACTCTAAGGAGACTGCCGGCGTTAAGCCGGAGGAAGGTGGGGATGACGTCAAGTCCTCATGGCCCTTATGTCCAGGGCTACACACGTGCTACAATGGGCGGTACAAAGGGATGCAAGCCTGTGAGGGTGAGCCAATCCCAAAAAGCCGCTCTCAGTTCGGATTGCAGTCTGCAACTCGACTGCATGAAGCTGGAATCGCTAGTAATCGCGGA
>OTU_905
TAGGCTTGACATGCACGGGCAACGCTGGTGAAAGCCGGCGCCTCCTTCGGGACCCGTGCACAGGTGCTGCATGGCTGTCGTCAGCTCGTGTCGTGAGATGTTGGGTTAAGTCCCGCAACGAGCGCAACCCCTGCCCCTAGTTGCCAGCGGATCATGCCGGGGACTCTAGGGGGACTGCCGGTGCCAAACCGGAGGAAGGTGGGGACGACGTCAAGTCATCATGGTCCTTACGTCTAGGGCTACACACGTGCTACAATGGCCGGTACAGAGGGTTGCCAACCCGTGAGGGGGAGCCAATCCCCGAAAGCCGACCTCAGTGCGGATTGGAGGCTGCAACTCGCCTCCATGAAGCTGGAATCGCTAGTAATCGTGGAT
>OTU_2384
AGCCTTTGACATGTCCTGGACGATTGCCAGAGATGGCTTTCTCTCTTCGGAGCCAGGAACACAGGTGCTGCATGGCTGTCGTCAGCTCGTGTCGTGAGATGTTGGGTTAAGTCCCGCAACGAGCGCAACCCTCGCCCTTAGTTGCCATCATTCAGTTGGGCACTCTAAGGGGACTGCCGGTGATAAGCCGCGAGGAAGGTGGGGATGACGTCAAGTCCTCATGGCCCTTACGGGCTGGGCTACACACGTGCTACAATGGTGGTGACAGTGGGATGCGAAGGGGCGACCCTGGGCAAATCTCAAAAAGCCATCTCAGTTCGGATTGCTCTCTGCAACTCGAGAGCATGAAGGTGGAATCGCTAGTAATCGTGGATC
>OTU_690
TGCCCTTGACAGCCGGGGAATTCCCCTGAGAGGGGGAAGTGCCTTCGGGAGCCCTGAGACAGGTGCTGCATGGCTGTCGTCAGCTCGTGTCGTGAGATGTTGGGTTAAGTCCCGCAACGAGCGCAACCCTTGTCCCTAGTTGCCAGCACTGTGGGTGGGAACTCTAGGGAGACTGCCGGTGATAAACCGGAGGAAGGTGGGGATGACGTCAAGTCATCATGGCCTTGATGGGCAGGGCGACACACGTGCTACAATGGGCGGTACAAAGGGCAGCCAAGCCGTGAGGCGGAGCTAATCTCAAAAAGCCGCTCGTAGTCCGGATCGGAGTCTGCAACTCGACTCCGTGAAGTCGGAATCGCTAGTAATCGTGGATCA
>OTU_2439
TGGACTTGACATCTCCTGAATTACTCCGTAACGGAGGAAGCCCTTCGGGGCAGGAAGACAGGTGGTGCATGGTTGTCGTCAGCTCGTGTCGTGAGATGTTAGGTTAAGTCCTGCAACGAGCGCAACCCTTATTGTTAGTTGCCATCATTCAGTTGGGCACTCTAGCGAGACTGCCGAGGTTAACTCGGAGGAAGGCGGGGATGACGTCAAATCATCATGCCCCTTATGTCCAGGGCTACACACGTGCTACAATGGTGAGAACAAAGAGACGCAAGACCGTAAGGTGGAGCAAAACTGATAAAACTCATCCCAGTTCGGATTGTAGGCTGAAACTCGCCTACATGAAGCCGGAGTTGCTAGTAATCGCGAATCAGA
>OTU_1466
TGGGTTTGACATGCACGCGAATACGGCAGAGATGTCGTAGGCCCGCAAGGGACGCGTGTGCAGGTGCTGCATGGCTGTCGTCAGCTCGTGTCGTGAGATGTTGGGTTAAGTCCCGCAACGAGCGCAACCCTTGTCCTTAGTTGCCAGCATTGAGTTGGGTACTTTAAGGAGACTGCCGGTGATAAACCGGAGGAAGGTGGGGATGACGTCAAGTCCTCATGGCCCTTACGTCCAGGGCAACACACGTACTACAATGGCCAAGACAAAGCGATGCGATACGGCAACGTGGAGCAAAACGCAAAAACATGGTCTCAGTTCGGATTGTGGTCTGCAACTCGACCACATGAAGTTGGAATCGCTAGTAATCGCGGATCA
>OTU_518
TGGGCTTGACATCCACGGGAAAGCCTCTGGAAACAGGGGCCCTTCTTCGGAACCCGTGGACAGGTGCTGCATGGCTGTCGTCAGCTCGTGTCGTGAGATGTTGGGTTAAGTCCCGCAACGAGCGCAACCCTTGCCCCGTGTTGCCATCGGGTAAAGCCGGGCACTCTCGGGGGACTGCCGGCGTCAAGCCGGAGGAAGGTGGGGACGACGTCAAGTCATCATGGCCCTTACGTCCAGGGCTACACACGTGCTACAATGGCCGGTACAGAGGGCGGCAAACCCGCGAGGGAGAGCGAATCCCAGAAAACCGGTCTAAGTTCGGATCGCAGGCTGCAACCCGCCTGCGTGAAGCCGGAATCGCTAGTAATCGCGGAT
>OTU_1041
TGGTCTTGACATCCCGGGAATTTTCTGGAAACAGGAAAGTGCCTCGCAAGAGGAGCCTGGTGACAGGTGCTGCATGGCTGTCGTCAGCTCGTGTCGTGAGATGTTGGGTTAAGTCCCGCAACGAGCGCAACCCTTGTCTTTAGTTGCCAGCATTCAGTTGGGCACTCTAAAGAGACTGCCGGTGTCAAACCGGAGGAAGGTGGGGATGACGTCAAGTCCTCATGGCCTTTATGACCAGGGCTACACACGTACTACAATGGCATATACAGAGGGCAGCAACATCGCGAGGTGAAGCCAATCCCTAAACTATGTCTCAGTCCGGATTGGAGTCTGCAACTCGACTCCATGAAGTTGGAATCGCTAGTAATCGCGGAT
>OTU_625
AAGGTTTGACATCACCCGGAAACGCTCAGAGATGGGCGCCTCTTCGGACTGGGTGACAGGTGGTGCATGGCTGTCGTCAGCTCGTGTCGTGAGATGTTGGGTTAAGTCCCGCAACGAGCGCAACCCTTGCTCCATGTTGCCAGCAGGCCGGTTTACCGGTGCTGGGGACTCATGGGGGACTGCCGGGGTCAACTCGGAGGAAGGTGGGGATGACGTCAAGTCATCATGCCCCTTATGTCTTGGGCTGCAAACATGCTACAATGGCCGGTACAGAGGGCTGCTAAGCCGTGAGGCGGAGCGAATCCCTAAAAGCCGGTCTCAGTTCGGATTGGGGTCTGCAACTCGACCCCATGAAGTCGGAGTCGCTAGTAATCG
>OTU_1368
TAGACTTGACATCTCCTGCATTACCCTTAATCGGGGAAGCTCCTTCGGGAGCAGGAAGACAGGTGGTGCATGGTTGTCGTCAGCTCGTGTCGTGAGATGTTGGGTTAAGTCCCGCAACGAGCGCAACCCCTATTGTTAGTTGCTACCATTAAGTTGAGCACTCTAGCAAGACTGCCGTGGTTAACGCGGAGGAAGGTGGGGATGACGTCAAATCATCATGCCCCTTATGTCTAGGGCTACACACGTGCTACAATGGCGAGTACAAAAAGAAGCAAAACCGCGAGGTGGAGCAAAACTTTTAAAACTCGTCTCAGTTCGGATTGTAGGCTGAAACTCGCCTACATGAAGCCGGAGTTGCTAGTAATCGCGAATCAG
>OTU_910
AAGGCTTGACATCCTCGGAACCCTCTTGAAAGGGAGGGGTGCCTTCGGGAACCGAGAGACAGGTGGTGCATGGCTGTCGTCAGCTCGTGTCGTGAGATGTTGGGTTAAGTCCCGCAACGAGCGCAACCCACGTTTTTAGTTGCCAGCATTCAGTTGGGCACTCTAGAGAGACTGCCGGTGACAAACCGGAGGAAGGTGTGGATGACGTCAAGTCAGCATGCCCCTTACGCCTTGGGCTACACACGTACTACAATGCTTCGGACAAAGGGCAGCCAGACCGCGAGGTTGAGCCAATCCCATAAACCGAGGCACAGTTCAGATTGCAGGCTGCAACTCGCCTGCATGAAGGCGGAATCGCTAGTAATCGCAGGTCAG
>OTU_367
TACCCTTGACATCCTGTGAACCCTCTTGAGAGGGAGGGGTGCCGAAAGGAGCACAGAGACAGGTGCTGCATGGCTGTCGTCAGCTCGTGTCGTGAGATGTTGGGTTAAGTCCCGTAACGAGCGCAACCCTCGTGCTTAGTTGCCAGATTGCCGAAAGGCAAGGGCACTTTAAGCAGACTGCTTGTGATAAATGAGAGGAAGGTGGGGATGATGTCAAGTCATCATGGCCTTTATGGGTAGGGCTACACACGTGCTACAATGGTAGTGACAAAGGGAAGCGAAACTGTGAAGTGGAGCGAACCTCAGAAAAGCTATCGTAGTCCGGATTGGAGTCTGCAACTCGACTCCATGAAGTCGGAATCGCTAGTAATCGCA
>OTU_1414
AGCCCTTGACATGGAACGTATGGGCCCGAGAGATCGGGTCCTTCGGGTTAAGCCGGCGTTCACACAGGTGCTGCATGGCTGTCGTCAGCTCGTGTCGTGAGATGTTGGGTTAAGTCCCGCAACGAGCGCAACCCTCATCTTCAGTTGCCATCGGGTTAAGCCGGGCACTCTGGAGAAACTGCCGGTGACAAGCCGGAGGAAGGCGGGGATGACGTCAAGTCCTCATGGCCCTTACGGGCTGGGCTACACACGTGCTACAATGGCGGTGACAGAGGGCGGCGATGGGGCGACCCCTAGCCAATCCCGAAAAGCCGTCTCAGTTCGGATTGTACTCTGCAACTCGAGTGCATGAAGTTGGAATCGCTAGTAATCGCG
>OTU_769
TGGGTTTGATCCACAGGTGGTAGGAGGGTGAAAGCCCGACGACCCGCAAGGGAGCCTGTGACGGTGCTGCATGGCTGTCGTCAGCTCGTGTCGTGAGATGTTGGGTTAAGTCCCGCAACGAGCGCAACCCCTGGCGTTAGTTTCATGTGTCTAGCGCGACTGCCCGTGCAAGCGGGAGGAAGGTGGGGACGACGTCAAGTCAGCATGGCCTGTATATCCAGGGCGACACACACGCTACAATGGCTGGGACAATGGGCGGCGAGACCGCAAGGTGGAGCCAATCCTCCAAACCCAGTCGTAGTTCGGATTGGGGGCTGCAACTCGCCCCCATGAAGGCGGAGTTGCTAGTAACCGCGCGTCAGCCATAGTGCGGTG
>OTU_667
CAGGCTCGAAATGCAGACGATCGCCGGCGAAAGTCGGTTCCCGCAAGGGCGTCTGTATAGGTGCTGCATGGCTGTCGTCAGCTCGTGTCGTGAGATGTTGGGTTAAGTCCCGCAACGAGCGCAACCCTTGTCTTCTGTTGCCATCAGGTCAAGCTGGGCACTCTGGAGAGACTGCCGGTGACAAACCGGAGGAAGGTGGGGATGACGTCAAGTCAGCATGGCCTTTATGTCTGGGGCTACACACGTGCTACAATGGCCGGTACAAACCGTTGCAAACTCGCGAGGGTGAGCTAATCGGAGAAAGCCGGTCTCAGTTCGGATTGTAGGCTGCAACTCGCCTGCATGAAGTTGGAATCGCTAGTAATCGCGGATCAG
>OTU_681
TGGGTTAGACATTCATCTGGTAGGACCGTGAAAGCGGGACGACCCTTCGGGGAGGATGAACAGGTGCTGCATGGCTGTCGTCAGCTCGTGCCGTGAGGTGTTAGGTTAAGTCCTGTAACGAGCGCAACCCTTACCGCCAGTTACAAGTGTCTGGCAGGACTGCCGGTGTGAAGCCGGAGGAAGGTGGGGATGACGTCAAGTCAGCATGGCCTTTATGTCCAGGGCTACACACACGCTACAATGGGCGGCACAGAGGGAAGCGAGACTGCGAAGTGGAGCGGATCTCACAAAGCCGTTCGTAGTTCGGATTGCAGGCTGCAACCCGCCTGCATGAAGCCGGAGTTGCTAGTAACCGCAGGTCAGCTACACTGCGGT
>OTU_640
TGGGTTTGACATCAAGGTGGTAGCAAGGTGAAAGCTGCGCGACCCTTCGGGGAGCCTTGACAGGTGCTGCATGGCTGTCGTCAGCTCGTGTCGTGAGATGTTGGGTTAAGTCCCGCAACGAGCGCAACCCCTGTTGTTAGTTACAAGTGTCTAACGAGACTGCCGGTATCAAACCGGAGGAAGGTGGGGATGACGTCAAGTCAGCATGGTCTTTATGTCCAGGGCTACACACACGCTACAATGGTCGGTACAGTTGGAAGCGACACTGCGAGGTGAAGCAAATCCGCAAAGCCGGTCTCAGTTCGGATTGTAGTCTGCAACTCGACTGCATGAAGCTGGAGTTGCTAGTAACCGCGCGTCAGCCATAGTGCGGTG
>OTU_490
TGGGCTTGACATCCCCGGCCAGCCGTAGAAATACGGTTTTCCCTTTCGGGGGACCGGGTGACAGGTGCTGCATGGCTGTCGTCAGCTCGTGTCGTGAGATGTTGGGTTAAGTCCCGCAACGAGCGCAACCCCTGCCTTTAGTTGCCATCACTTCGGGTGGGCACTCTAAAGGGACTGCCGGTGTTAAACCGGAGGAAGGTGGGGATGACGTCAAGTCCTCATGGCCTTTATGTCCAGGGCTACACACGTACTACAATGGGCGGTACAAAGGGAAGCGAGGCGGTGACGCGGAGCCAACCCCAAAAAGCCGTTCACAGTTCGGATCGGAGTCTGCAACTCGACTCCGTGAAGTTGGAATCGCTAGTAATCGCGGAT
>OTU_313
AAGGCTTGACATGCACGGGTAAGTTCCAGAGATGGTTCCCCCGTAAGGTCCGTGCACAGGTGGTGCATGGTTGTCGTCAGCTCGTGTCGTGAGATGTTGGGTTAAGTCCCGCAACGAGCGCAACCCTTGTCTCATGTTGCCAGCAATTCGGTTGGGGACTCATGAGAGACTGCCGGGGTCAACTCGGAGGAAGGTGGGGATGACGTCAAATCATCATGCCCCTTATGTCTTGGGCTTCACGCATGCTACAATGGCCGGTACAAAGGGCTGCGAAACCGTGAGGTGGAGCGAATCCCAAAAAGCCGGTCTCAGTTCGGATTGGGGTCTGCAACTCGACCCCATGAAGTCGGAGTCGCTAGTAATCGCAGATCAGCA
>OTU_639
TGCCCTTGACATCCGGGGAACCGGCTCGAGAGAGCCGGGTGCCGCAAGGAGCCTCGAGACAGGTGCTGCATGGCTGTCGTCAGCTCGTGTCGTGAGATGTTGGGTTAAGTCCCGCAACGAGCGCAACCCTTGTCCCTAGTTGCCAGCAGTTCGGCTGGGAACTCTAGGGAGACTGCCGGTGATAAACCGGAGGAAGGTGGGGATGACGTCAAGTCCTCATGGCCCTGATGGGCAGGGCGACACACGTGCTACAATGGGCGGTACAAAGGGCAGCCAACCCGCGAGGGGGAGCTAATCTCAAAAAGCCGCTCGTAGTCCGGATCGGAGTCTGCAACTCGACTCCGTGAAGTCGGAATCGCTAGTAATCGTGGATCA
>OTU_2011
TGGGCTTGACATGTGGGGAATCTCTAGGAAACTAGGGAGTGCGTAGCAATACGAACCCCAGCACAGGTGCTGCATGGCTGTCGTCAGCTCGTGTCGTGAGATGTTGGGTTAAGTCCCGCAACGAGCGCAACCCTTGCCTTTAGTTGATAACAGGTAAAGCTGATAACTCTAGAGGGACTGCCGGTGACAAACCGGAGGAAGGTGGGGATGACGTCAAATCATCATGCCCCTTATGTCCTGGGCTACACACGTGCTACAATGGCCGGTACAACGGGTAGCGAGGCTGCGAAGTCAAGCCAATCCCAAGAAGCCGGTCCCAGTTCGGATTGTAGGCTGCAACTCGCCTACATGAAGTCGGAGTCGCTAGTAATCGCA
>OTU_827
TGGGTTAAATGCCCTCGAATCCCGCAGAAACGTGGGAGTGCCCGCAAGGGAGCGAGGAGCAAGGTGCTGCATGGCTGTCGTCAGCTCGTGTCGTGAGATGTTGGGTTAAGTCCCGCAACGAGCGCAACCCCTGTCGTTAGTTGCTAACGCACTAAGGCGAGCACTCTAACGAGACTGCCGACGTTAAGTCGGAGGAAGGTGGGGACGACGTCAAGTCCTCATGGCCCTTATGCCCAGGGCTACACACGTGCTACAATGGCCGGTACAGAGGGTCGCAACACCGCGAGGTGAAGCCAATCTCAAAAAACCGGTCTCAGTTCGGATAGGAGTCTGCAACCCGACTCCTTGAAGTCGGAATCGCTAGTAATCGCGGAT
>OTU_224
CAGGCTCGAACGGCAGATGAAACCTCACGAAAGTGGGATCCCGCAAGGGCGTCTGCCGAGGTGCTGCATGGCTGTCGTCAGCTCGTGTCGTGAGATGTTGGGTTAAGTCCCGCAACGAGCGCAACCCTTGTCCGCTGTTGCCATCAGGTTATGCTGGGCACTCTGCGGAGACTGCCGGTGATAAACCGGAGGAAGGTGGGGATGACGTCAAGTCAGCATGGCCTTTATGTCTGGGGCTACACACGTGCTACAATGGCCGGTACAAACCGTCGCGAGCCCGCAAGGGGGAGCTAATCGGAGAAAGCCGGTCTCAGTTCGGATTGCAGGCTGCAACTCGCCTGCATGAAGTTGGAATCGCTAGTAATCGCGGATCAG
>OTU_495
TGGGCTTGACATCTGGGGAACCTCCCGGAAACGGGAGGGTGCCTTCGGGAACCCCAAGACAGGTGCTGCATGGCTGTCGTCAGCTCGTGTCGTGAGGTGTTGGGTTAAGTCCCGCAACGAGCGCAACCCCTGTCATTAGTTGCCATCGGGTCAAGCCGGGCACTCTAATGAGACTGCCGGTGTTAAGCCGGAGGAAGGTGGGGATGACGTCAAGTCCTCATGGCCTTTATGCCCAGGGCTACTCACGTGCTACAATGGTCGGTACAGAGGGTCGCGATCCCGCGAGGGGGAGCTAATCCCAAAAAGCCGGCCTCAGTTCGGATTGAAGTCTGCAATTCGACTTCATGAAGGCGGAATCGCTAGTAATCGCGGATC
>OTU_1873
AGGTCTTGACATCCTCCTGACCGGTGTAGAGATACACCTTCCCTTCGGGGCAGGAGAGACAGGTGGTGCATGGTTGTCGTCAGCTCGTGTCGTGAGATGTTGGGTTAAGTCCCGCAACGAGCGCAACCCTTGATCTTTGTTGCCAGCATGAAAGATGGGCACTCTAAGATGACTGCCGGTGACAAACCGGAGGAAGGTGGGGATGACGTCAAATCATCATGCCCCTTATGACCTGGGCTACACACGTACTACAATGGTCGGTACAGAGGGCAGCGAGACCGCGAGGTGGAGCGAATCTCAGAAAGCCGATCTCAGTTCGGATTGCAGGCTGCAACTCGCCTGCATGAAGCCGGAATTGCTAGTAATCGCGGATCA
>OTU_388
TAGGCTTGACATCCCAGGAACCCTTATGAAAGTAAGGGGTGCCTAGCAATAGGAACCTGGAGACAGGTGCTGCATGGCTGTCGTCAGCTCGTGTCGTGAGATGTTGGGTTAAGTCCCGCAACGAGCGCAACCCTCACCCTCTGTTGCTACCGGGTAATGCCGGGCACTCTGAGGGAACTGCCGCGGATAACGCGGAGGAAGGTGGGGATGACGTCAAGTCCTCATGGCCTTTATGCCTAGGGCTACACACGTGCTACAATGGCCGGTACAAAGAGCTGCGATGCCGCGAGGCGGAGCTAATCTCATAAAACCGGTCTCAGTCCGGATTGGAGTCTGCAACTCGACTCCATGAAGTCGGAATCGCTAGTAATCGCG
>OTU_454
TGGGCTTGACATGTCCGTGAAAGCCGTAGAAATACGGTCCCTCTTCGGAGCGCGGTCACAGGTGGTGCATGGCTGTCGTCAGCTCGTGTCGTGAGATGTTGGGTTAAGTCCCGCAACGAGCGCAACCCCTGTCCTATGTTGCCAGCGGTCACGCCGGGGACTCATGGGATACTGCCGGTGACAAACCGGAGGAAGGTGGGGACGACGTCAAGTCATCATGCCCCTTATGTCCAGGGCTACACACGTGCTACAATGGCCGGTACAAAGGGCTGCGATGCCGCGAGGCGGAGCGAATCCCAAAAAGCCGGTCCCAGTTCGGATTGGAGGCTGAAACTCGCCTCCATGAAGTCGGAGTTGCTAGTAATCGCGAATCAG
>OTU_2106
AGGGCTTGACATGCAGGGTAAAACGGCGGAAACGTCGCGTCCGAGAGGGCCCTGCACAGGTGGTGCATGGCTGTCGTCAGCTCGTGTCGTGAGATGTTGGGTTAAGTCCCGCAACGAGCGCAACCCCTGTCGTATGTTGCCAGCATTTAGTTGGGGACTCATACGAGACTGCCGGCGTCAAGCCGGAGGAAGGTGGGGATGACGTCAAGTCATCATGCCCCTTATGTCCTGGGCTGCACACGTGCTACAATGGCCGGTACAACGGGCTGCGATGCCGCGAGGCGGAGCGAATCCCTTAAAGCCGGCCCCAGTTCGGATCGGAGGCTGCAACTCGCCTCCGTGAAGTCGGAGTTGCTAGTAATCGCGGATCAGCAT
>OTU_293
TGGGCTTGACATGCAGGAGCCAGGGTTGGAGACAACCCTTCGTCTTCGGACGTTCCTGCACAGGTGCTGCATGGCTGTCGTCAGCTCGTGCCGTGAGGTGTTGGGTTAAGTCCCGCAACGAGCGCAACCCCTGTCCCTAGTTGCCATCGGGTAAAGCCGGGAACTCTAGGGAGACTGCCTCGGTCAACGGGGAGGAAGGTGGGGATGACGTCAAGTCCTCATGGTCCTTACGTCCAGGGCTACACACGTACTACAATGCTCAGTACAGAGGGTCGCAAAGCCGCGAGGTGGAGCCAATCCCTAAAGCTGGGCTCAGTTCAGATCGGAGTCTGCAACTCGACTCCGTGAAGGTGGAATCGCTAGTAATCGCGGATC
>OTU_273
TACTCTTGACATCCTGCGAATGAGGTGGAGACACTTTAGTGCCGAAAGGAACGCAGAGACAGGTGCTGCATGGCTGTCGTCAGCTCGTGTTGTGAGATGTTGGGTTAAGTCCCGTAACGAGCGCAACCCTTGTCCTTAGTTGCCAGCAAGTAAAGTTGGGGACTCTAAGGAGACTGCCGGTGAGGAACCGGAGGAAGGCGGGGACGACGTCAAGTCATCATGGCCTTTATGAGTAGGGCTACACACGTGCTACAATGGGGCGTACAGAGGGTCGCCAACCTGCAAAGGGGAGCCAATCTCAGAAAGCGCCTCGTAGTCCGGATTGGAGTCTGCAACTCGACTCCATGAAGTCGGAATCGCTAGTAATCGCGAATC
>OTU_451
TGGATTTGACATCTCTGGACAACCGTAGAGATACGGCTTTCGTAGCAATACGACCAGAAGACAGGTGCTGCATGGCTGTCGTCAGCTCGTGTGGTGACATGTTGGGTTAAGTCCCGCAACGAGCGCAACCCCTATCTTTAGTTGCCAGCATTCAGTTGGGCTCTCTAGAGAGACTGCCGTGGTTAACACGGAGGAAGGTGGGGATGACGTCAAGTCCTCATGGCCTTTATATCCAGGGCGACACACGTGATACAATGGACGGTACAGAGGGATGCAAAATCGCGAGATCGAGCAAATCTCAAAAAACCGTTCTCAGTTCGGATTGGAGTCTGCAACTCGACTCCATGAAGTTGGAATCGCTAGTAATCGCGGATC
>OTU_491
TACCCTTGACATGCCCGGAAGCCAGGTGAGAGCTTGGTGTGCCCGAAAGGGAGCCGGGACACAGGTGCTGCATGGCTGTCGTCAGCTCGTGTCGTGAGATGTTGGGTTAAGTCCCGCAACGAGCGCAACCCTTGCCACTAGTTGCCATCTTTCAGTTGGGCACTCTAGTGGGACTGCCGGTGACAAACCGGAGGAAGGTGGGGATGACGTCAAGTCCTCATGGCCCTTATGGGTAGGGCCTCACACGTCATACAATGGCGGATACAGAGGGTTGCCAACCCGCGAGGGGGAGCCAATCCCAGAAAGTCCGTCGTAGTCCGGATTGGAGTCTGCAACTCGACTCCATGAAGTCGGAATCGCTAGTAATCGCGGATC
>OTU_1371
TAGGCTTGAAAAGCAGGTGACCGGGTATGAAAGTACCCTTCCCTTCGGGGCATCTGTACAGGTGCTGCATGGCTGTCGTCAGCTCGTGCCGTGAGGTGTTGGGTTAAGTCCCGCAACGAGCGCAACCCCTACCATTAGTTGCCATCAGGTCAAGCTGAGCACTCTAATGGGACTGCCTACGCAAGTAGTGAGGAAGGTGGGGATGACGTCAAGTCCGCATGGCCCTTACGCCTAGGGCTACACACGTGCTACAATGGGCGCTACAACGGGTTGCTAAGCCGCAAGGTGGAGCCAATCCCTTAAAGGCGTCCCCAGTTCGGATTGGAGTCTGCAACTCGACTCCATGAAGTTGGAATTGCTAGTAATCGCGGATCA
>OTU_718
AGGGCTTGACATCGTACGAAACATCTAGAGATAGATGCCTTTCTTCGGAAACGTATAGACAGGTGGTGCATGGCTGTCGTCAGCTCGTGTCGTGAGATGTTGGGTTAAGTCCCGCAACGAGCGCAACCCCTATTCTTTGTTGCCAGCAGTAAGATGGGCACTCAAAGGAGACTGCCGCGGACAACGCGGAGGAAGGCGGGGATGACGTCAAGTCATCATGCCCCTTATGTCCTGGGCTACACACGTGCTACAATGGTCTGAACAGAGGGCGGCGAAATCGCGAGGTGGAGCAAATCCCTTAAAACAGATCTCAGTTCGGATCGCAGGCTGCAACTCGCCTGCGTGAAGTCGGAATCGCTAGTAATCGCTGGTCAG
>OTU_537
TGGGCTTGACATGTGAGTGGTAAGGACCCGAAAGGGCGATGATCCCGAGCAATCGGGAAGCTCACACAGGTGCTGCATGGCTGTCGTCAGCTCGTGCCGTGAGGTGTTGGGTTAAGTCCCGCAACGAGCGCAACCCTTATCCTCTGTTACCCCGCAAGGGGGTCTCTGAGGAAACTGCCGGCGATGAGCTGGAGGAAGGTGGGGATGACGTCAAGTCATCATGGCCCTTATGTCCAGGGCAACACACGTGCTACAATGGCGAGTACAGAGGGGAGCGAGACCGTGAGGTGGAGCCAATCCCTAAAATTCGTCGTAGTTGGGATCGGAGTCTGCAACTCGACTCCGTGAACGTGGAATCGCTAGTAATCGTGGATC
>OTU_1273
TGGGCTCGAAATGCAGATGACATCCGGCGAAAGCCGGCTCCCGCAAGGGTATCTGTATAGGTGCTGCATGGCTGTCGTCAGCTCGTGTCGTGAGATGTTGGGTTAAGTCCCGCAACGAGCGCAACCCTCGTCCTCTGTTGCCATCAGGTCAAGCTGGGCACTCTGAGGAGACTGCCGGTGATAAACCGGAGGAAGGTGGGGATGACGTCAAGTCAGCATGGCCTTTATGTCCAGGGCCACACACGTGCTACAATGGCCGATACAAACCGCTGCAATCTCGCAAGAGTGAGCTAATCGGAGAAAGTCGGTCTCAGTTCGGATTGCAGGCTGCAACTCGCCTGCATGAAGTTGGAATCGCTAGTAATCGCGGATCAG
>OTU_1126
AGCCTTTGACATCCCGCGCTACTTTCAGAGATGATTGGTTCCCTTCGGGGACGCGGTGACAGGTGCTGCATGGCTGTCGTCAGCTCGTGTCGTGAGATGTTGGGTTAAGTCCCGCAACGAGCGCAACCCTCGTCCTTAGTTGCCATCATTTGGTTGGGCACTCTAAGGAAACTGCCGGTGATAAGCCGGAGGAAGGTGGGGATGACGTCAAGTCCTCATGGCCCTTACAGGCTGGGCTACACACGTGCTACAATGGCGGTGACAGTGGGCAGCAAACCCGCGAGGGTGAGCTAATCTCCAAAAACCGTCTCAGTTCGGATTGTTCTCTGCAACTCGAGAGCATGAAGGCGGAATCGCTAGTAATCGCGGATCAGC
>OTU_666
TGGGCTCGAACGGCTTCAGACCGTCGTGGAAACACGATCTTCCCCTTAAAAGGACTGGAGTCGAGGTGCTGCATGGCTGTCGTCAGCTCGTGTCGTGAGATGTTGGGTTAAGTCCCGCAACGAGCGCAACCCTTGTCCTGTGTTGCCACTCCGTAAGGAAGCACTCGCAGGAGACCGCCAGCGATAAGTTGGAGGAAGGTGGGGATGATGTCAAGTCATCATGGCCTTTATGTCCAGGGCTACACACGTGCTACAATGGCCGGTACAAAGCGCTGCAAACCCGTGAGGGGGAGCTAATCGCAAAAAACCGGTCTCAGTTCGGATCGCAGGCTGCAACTCGCCTGCGTGAAGCTGGAATCGCTAGTAATGGCGTAT
>OTU_2037
AGCCCTTGACATGGGCGTCGTATCCCTGTGAGAGCGGGGAGTCGGTTCGGCCGGACGCCACACAGGTGCTGCATGGCTGTCGTCAGCTCGTGTCGTGAGATGTTGGGTTAAGTCCCGCAACGAGCGCAACCCTCGTCTTCAGTTGCCATCGGGTAGGGCCGGGCACTCTGAAGAAACTGCCGGTGACAAGCCGGAGGAAGGTGGGGATGACGTCAAGTCCTCATGGCCCTTACGGGCTGGGCTACACACGTGCTACAATGGCGGTGACAGTGGGTTGCGATCCCGCAAGGGGGAGCTAATCTCCAAAAGCCGTCTCAGTTCGGATTGCAGTCTGCAACTCGACTGCATGAAGTCGGAATCGCTAGTAATCGCGGA
>OTU_1755
TGGGCTTGACATCTGCCGGATCCTTCAGAGATGAGGGAGTGCCTTTCGGGGAACGGCAAGACAGGTGCTGCATGGCTGTCGTCAGCTCGTGTCGTGAGATGTTGGGTTAAGTCCCGCAACGAGCGCAACCCCTTTCTCCAGTTGCCATCATTCAGTTGGGGACTCTGGAGAGACCGCTGCAGTAACAATGCAGAGGAAGGTGGGGACGACGTCAAGTCATCATGGTCCTTATGTCCAGGGCTACACACGTGCTACAATGGTAGTTACAGAGGGGAGCGAAGCTGCAAGGTGGAGCGAATCTCAGAAAAGCTGCCACAGTTCGGATTGAGGTCTGCAACTCGGCCTCATGAAGCTGGAATCGCTAGTAATCGCGTA
>OTU_638
TGGGCTCGAACGGCTAGTGACAGGGGGCGAAAGTTCCCTTTCCCGCAAGGGACATTAGTCGAGGTGCTGCATGGCTGTCGTCAGCTCGTGTCGTGAGATGTTGGGTTAAGTCCCGCAACGAGCGCAACCCCTGCCTTTAGTTGCCAACAGGTCAAGCTGGGCACTCTAAAGGGACTGCCGGTGAAAAACCGGAGGAAGGTGGGGATGACGTCAAGTCCTCATGGCCTTTATGTCCAGGGCTACACACGTACTACAATGGCCGGTACAATGAGTCGCAAACCCGCGAGGGGGAGCCAATCTCAAAAAGCCGGTCTCAGTTCGGATTGGAGTCTGCAACTCGACTCCATGAAGCTGGAATCGCTAGTAATCGCTGAT
>OTU_1500
TAGACTTGACATCCCCTGCATAACCCAGAGATGGGCGAAGTCCTTCGGGACAGGGTGACAGGTGGTGCATGGTTGTCGTCAGCTCGTGTCGTGAGATGTTGGGTTAAGTCCCGCAACGAGCGCAACCCTTATCATTAGTTGCTACCATTAAGTTGAGCACTCTAGTGAGACTGCCGTGGTTAACGCGGAGGAAGGTGGGGATGACGTCAAATCATCATGCCCCTTATGTCTAGGGCTACACACGTGCTACAATGGTAAGTACAAAGAGATGCAATACCGTGAGGTGGAGCAAAACTATAAAACTTATCCCAGTTCGGATTGTAGGCTGCAACTCGCCTACATGAAGCCGGAGTTGCTAGTAATCGCGAATCAGCA
>OTU_789
AGCCCTTGACATGGCGGCTGCGGCCTGGGGAGACCTAGGCTTCCCTTCGGGGGGCCGTCACAGGTGCTGCATGGCTGTCGTCAGCTCGTGTCGTGAGATGTTGGGTTAAGTCCCGCAACGAGCGCAACCCTTACCTTCAGTTGCCAGCGGGTTGGGCCGGGCACTCTGAAGGGACCGCCGGTGACAAGCCGGAGGAAGGTGGGGATGACGTCAAGTCCTCATGGCCCTTATGGGCTGGGCTACACACGTGCTACAATGGCGGTGACAGTGGGCAGCGAAGCAGCGATGCGGAGCGAACCCCCAAAAGCCGTCTCAGTTCGGATCGCAGGCTGCAACTCGCCTGCGTGAAGGTGGAATCGCTAGTAATCGCGGATC
>OTU_2104
TGGGTTAAATCCCCTGGAATCCCCTAGAGATAGGGGAGTGCCCGCAAGGGAGCCGGGTGGAAGGTGCTGCATGGCTGTCGTCAGCTCGTGTCGTGAGATGTTGGGTTAAGTCCCGCAACGAGCGCAACCCTTGCCTTTAGTTGCTACAGTTCGGCTGAGCACTCTAAAGGGACCGCCGGCGTTAAGCCGGAGGAAGGTGGGGATGACGTCAAGTCCTCATGGCCCTTATGCCCAGGGCTACACACGTACTACAATGGCCGGTACAAAGGGCTGCAACACCGTGAGGTGAAGCCAATCCCAAAAAACCGGTCTCAGTTCGGATTGGAGTCTGCAACTCGACTCCATGAAGTCGGAATCGCTAGTAATCGCGGATCA
>OTU_1630
AAGGCTTGACATGTCGCGAATCTTTCAGAGATGGAGGAGTGCCTTCGGGAGCGCGAACACAGGTGGTGCATGGCTGTCGTCAGCTCGTGTCGTGAGATGTTGGGTTAAGTCCCGCAACGAGCGCAACCCACGTTTTTAGTTGCCATCATTCAGTTGGGCACTCTAAAGAGACTGCCGGGGACAACTCGGAGGAAGGTGTGGACGACGTCAAGTCATCATGCCCCTTACGTCTTGGGCTACACACGTCCTACAATGCTACAGACAGAGGGCAGCGAGCGCGCGAGTGCAAGCAAATCCCATAAACTGTGGCTCAGTTCAGATTGCAGGCTGCAACTCGCCTGCATGAAGGCGGAATCGCTAGTAATCGCAGGTCAG
>OTU_1344
TACCCTTGACATCCATGGGATTTTGCAGAGATGCAGAAGTGCCGAAAGGAACCGTGAGACAGGTGCTGCATGGCTGTCGTCAGCTCGTGTTGTGAGATGTTGGGTTAAGTCCCGTAACGAGCGCAACCCTTGTCCCTGGTTGCCAGCGCGTAAAGGCGGGGACTCCAGGGAGACTGCCGGTGAAGAACCGGAGGAAGGCGGGGACGACGTCAAGTCATCATGGCCTTTATGGGTAGGGCTACACACGTGCTACAATGGTGCGTACAGAGGGTCGCGAACCCGCGAGGGGGAGCCAATCTTTTAAAGCGCATCGTAGTCCGGACTGGAGTCTGCAACTCGACTCCACGAAGTCGGAATCGCTAGTAATCGCGAATC
>OTU_1260
TGGGCTCGAAGCGTAGTGGACCGGGGTGGAAACATCCCTTTCTCGCAAGAGACTGCTACGTAGGTGCTGCATGGCTGTCGTCAGCTCGTGTCGTGAGATGTTGGGTTAAGTCCCGCAACGAGCGCAACCCTTATTGCCAGTTGCTAACGCGTTATGGCGAGCACTCTGGCGAAACTGCCCCGGATAACGGGGAGGAAGGTGGGGATGACGTCAAGTCCTCATGGCCTTTATGTCCAGGGCTACACACGTGCTACAATGGTCGGTACAAACTGTCGCAAACCCGCGAGGGGGAGCTAATCGGAAAAAGCCGGCCTCAGTTCGGATTGGAGTCTGCAACTCGACTCCATGAAGCTGGAATCGCTAGTAATCGCGGAT
>OTU_960
AGCCCTTGACATGCCGTGCCATCCGCGGAGACGCGGAGTTCCTTTCGGGGACGCGGACACAGGTGCTGCATGGCTGTCGTCAGCTCGTGTCGTGAGATGTTGGGTTAAGTCCCGCAACGAGCGCAACCCTCGTCTCCAGTTGCCATCGGGTGATGCCGGGCACTTTGGAGAAACTGCCGGTGACAAGCCGGAGGAAGGTGGGGATGACGTCAAGTCCTCATGGCCCCTACGGGCTGGGCTACACACGTGCTACAATGGCGGTGACAGAGGGGAGCGAGGCAGCGATGCCGAGCCGATCTCGAAAAGCCGTCTCAGTTCGGATTGCGCTCTGCAACTCGGGCGCATGAAGGTGGAATCGCTAGTAATCGCGGATCA
>OTU_572
TGGGCTCGAAGCGCAGTGGAATCCGGATGAAAGTCCGGCGCCCCGCAAGGGGCCATTGCGGAGGTGCTGCATGGCTGTCGTCAGCTCGTGTCGTGAGATGTTGGGTTAAGTCCCGCAACGAGCGCAACCCTTATCCTTAGTTGCCATCCCGCAAGGGGGCACTCGAAGGAAACTGTCGGTCAAAAGCCGAAGGAAGGTGGGGATGACGTCAAGTCCTCATGGCCTTTATGTCCAGGGCCACACACGTGCTACAATGGGCGGTACAAAGCGTCGCAAACCCGCGAGGGGGAGCCAATCGCAAAAAACCGCTCTCAGTTCGGATTGCAGTCTGCAACTCGACTGCATGAAGCTGGAATCGCTAGTAATCGCGGATCA
>OTU_715
AGGTCTTGACATCCCGCTGACCGCTATGGAGACATAGCTTTCCCTTCGGGGACAGCGGTGACAGGTGGTGCATGGTTGTCGTCAGCTCGTGTCGTGAGATGTTGGGTTAAGTCCCGTAACGAGCGCAACCCTTAACATTAGTTGCCAGCATTCAGTTGGGCACTCTAATGTGACTGCCGGTGACAAACCGGAGGAAGGTGGGGATGACGTCAAATCATCATGCCCCTTATGACCTGGGCTACACACGTGCTACAATGGATGGTACAACGGGTAGCGAAGCGGTGACGCGGAGCAAATCCCTTAAAGCCATTCTCAGTTCGGATTGTAGGCTGCAACTCGCCTACATGAAGCAGGAATCGCTAGTAATCGCGGATC
>OTU_465
AGGTCTTGACATCCCGTTGACCACTGTAGAGATATGGTTTCCCCTTCGGGGGCAACGGTGACAGGTGGTGCATGGTTGTCGTCAGCTCGTGTCGTGAGATGTTGGGTTAAGTCCCGCAACGAGCGCAACCCTTGATCTTAGTTGCCATCATTTAGTTGGGCACTCTAAGGTGACTGCCGGTGACAAACCGGAGGAAGGTGGGGATGACGTCAAATCATCATGCCCCTTATGACCTGGGCTACACACGTGCTACAATGGACGATACAAACGGTTGCCAACTCGCGAGAGGGAGCTAATCCGATAAAGTCGTTCTCAGTTCGGATTGTAGGCTGCAACTCGCCTACATGAAGCCGGAATCGCTAGTAATCGCGGATC
>OTU_2241
AAGGCTTGACATGCCGCGAACCCTGCTGAAAGGTGGGGGTGCCTTCGGGGGCGCGGACACAGGTGGTGCATGGCTGTCGTCAGCTCGTGTCGTGAGATGTTGGGTTAAGTCCCGCAACGAGCGCAACCCTCGTTTTTAGTTGCCATCATTAAGTTGGGCACTCTAGAGAGACTGCCGGGGACAACTCGGAGGAAGGTGGGGATGACGTCAAGTCATCATGCCCCTTACGCCTTGGGCTACACACGTACTACAATGCTACGGACAAAGGGCAGCCAGCCAGCGATGGTGCGCTAATCCCATAAACCGTGGCTCAGTTCAGATTGCAGGCTGCAACTCGCCTGCATGAAGGAGGAATCGCTAGTAATCGCAGGTCAG
>OTU_340
GGGGTTTGAACTGTGCAGGACAGGTGCAGAGATGCACTGTTCCTTCGGGACCTGTATAGAGGTGCTGCATGGCTGTCGTCAGCTCGTGTCGTGAGATGTTGGGTTAAGTCCCGCAACGAGCGCAACCCTTGCCTCCTGTTGCTAACAGGTAAAGCTGAGCACTCTGGAGAGACTGCCGGTGATAAACCGGAGGAAGGTGGGGATGACGTCAAGTCCTCATGGCCTTTATGCCCCGGGCTACACACGTGCTACAATGGCTGGTACAAAGGGTCGCAAAACCGCGAGGTGGAGCTAATCCCAAAAAACCAGTCCCAGTTCGGATTGCAGTCTGCAACTCGACTGCATGAAGTTGGAATCGCTAGTAATCGCGGATCA
>OTU_1276
TGGGCTTGAACTGTTGGTAGTAGAAGAAATGAAAGTTTCGACGAACCGTCAAGTCGGTTGCCAATAGAGGTGCTGCATGGCTGTCGTCAGCTCGTGTCGTGAGATGTTGGGTTAAGTCCCGCAACGAGCGCAACCCTTATCCCATGTTGCCAGGTCCGCAAGGACGGAACTCTTGGGAAACTGCCTCGGATAACGGGGAGGAAGGTGGGGATGACGTCAAGTCACCATGGCCTTTATGTCCAGGGCTACACACGTGCTACAATGGTCGGTACAGCGAGCAGCGAATCCGCAAGGAGGAGCAAATCTCTAAAAGCCGGCCCCAGTTCAGATAGTGGGCTGAAATTCGCCCACTTGAAGGTGGAATCGCTAGTAATC
>OTU_2216
TGGGTTTGAACTGCAGTGGACCGGTGCAGAGATGCACCTTCTCTTCGGAGCCGCTGTGGAGGTGCTGCATGGCTGTCGTCAGCTCGTGTCGTGAGATGTTGGGTTAAGTCCCGCAACGAGCGCAACCCCTGCCAGTAGTTGCCATCAGGTAAAGCTGGGAACTCTGCTGGGACTGCCGGTGTTAAACCGGAGGAAGGTGGGGATGACGTCAAGTCCTCATGGCCCCTATGTCCAGGGCTACACACGTGCAACAATGGTTGGTACAAAGGGTTGCGAAGCCGTGAGGTGAAGCTAATCTCAAAAAACCAATCTCAGTTCGGATTGTAGTCTGCAACTCGACTACATGAAGTCGGAATCGCTAGTAATCGCGGATCA
>OTU_635
AGCCTTTGACATCCTAGGACGACTTCTGGAGACAGATTTCTTCCCTTCGGGGACCTAGTGACAGGTGCTGCATGGCTGTCGTCAGCTCGTGTCGTGAGATGTTGGGTTAAGTCCCGCAACGAGCGCAACCCTCGTCCTTAGTTGCCATCATTAAGTTGGGCACTTTAAGGAAACTGCCGGTGATAAGCCGGAGGAAGGTGGGGATGACGTCAAGTCCTCATGGCCCTTACAGGCTGGGCTACACACGTGCTACAATGGCATCTACAGTGGGCAGCTATTCCGCAAGGATGCGCTAATCTCCAAAAGATGTCTCAGTTCGGATTGTCCTCTGCAACTCGAGGGCATGAAGGCGGAATCGCTAGTAATCGCGGATCA
>OTU_808
AGGGATTGACATGTTGAGAACTTTCTAGAGATAGATTGGTGCCTGTAAAGGAACTCAAACACAGGTGGTGCATGGCTGTCGTCAGCTCGTGCCGTGAGGTGTATAGTTAAGTCTAGCAACGAGCGCAACCCTCGTCTTTAGTTACCTCTAAGGAACTCTAAAGAGACTGCCGGTGCAAGCCGGAGGAAGGAGAGGATGACGTCAAGTCAGCATGCCCCTTACATCCTGGGCTACACACGTAATACAATGGTCGAGACAATCGGAAGCAAACTCGCGAGAGTAAGCGAATCTGCCAAACTCGACCTCAGTTCGGATTGCAGGCTGCAACTCGCCTGCATGAAGCCGGAATCGCTAGTAATCGCCAGTCAGCTATAT
>OTU_1486
TGGGCTCGAACGGCTTCTGATCGTTCCTGGAAACAGGGATTTTCCCGCAAGGGACAGGAGTCGAGGTGCTGCATGGCTGTCGTCAGCTCGTGTCGTGAGATGTTGGGTTAAGTCCCGCAACGAGCGCAACCCTTGTCCTGTGTTGCAACCCGAAAGGGGCACTCTCAGGAGACCGCCAGCGATAAGCTGGAGGAAGGTGGGGATGACGTCAAGTCATCATGGCCTTTATGTCCAGGGCTACACACGTGCTACAATGGGCGGTACAAACCGCAGCAAACCCGCGAGGGGGAGCAAATCGGAAAAAACCGTTCTCAGTTCGGATTGCAGGCTGCAACTCGCCTGCATGAAGCTGGAATCGCTAGTAATGGTATATCA
>OTU_1016
TACCCTTGACATCTAGAGAACTCTGCAGAGATGCGGAGGTGCCTTCGGGAACTCTAAGACAGGTGCTGCATGGCTGTCGTCAGCTCGTGTCGTGAGATGTTGGGTTAAGTCCCGTAACGAGCGCAACCCTCGTCCTTAGTTGCCATCATTTAGTTGGGCACTCTAAGGAGACTGCCGGTGACAAACCGGAGGAAGGTGGGGATGACGTCAAGTCCTCATGGCCCTTATGGGTAGGGCTACACACGTGCTACAATGGCGGATACAAAGGGTGGCCAAAGCGCAAGCTGGAGCTAATCTCAGAAAGTCCGTCGTAGTCCGGATTGGAGTCTGCAACTCGACTCCATGAAGTCGGAATCGCTAGTAATCGCGGATCAG
>OTU_1277
TGGGCTTGACATCCCCGGACAACCCTGGAAACAGGGCCTTCCCCTTCGGGGGACCGGGTGACAGGTGCTGCATGGCTGTCGTCAGCTCGTGTCGTGAGATGTTGGGTTAAGTCCCGCAACGAGCGCAACCCCTGCCCTTAGTTGCCAGCATTTCGGTTGGGCACTCTAGGGGGACTGCCGCAGTGAATGCGGAGGAAGGTGGGGATGACGTCAAGTCCTCATGGCCTTTATGCCCAGGGCTACACACGTACTACAATGGGCGGTACAAAGGGATGCGATGCAGCGATGCGGAGCCAACCCCAAAAAGCCGCTCACAGTTCGGATTGGAGTCTGCAACTCGACTCCATGAAGTTGGAATCGCTAGTAATCGCGGAT
>OTU_1518
TGGGCTTGAAATCGCCCGGACAGTCGTGGAAACACGATCTCCTTCGGGCCGGGTGACAGGTGCTGCATGGCTGTCGTCAGCTCGTGTCGTGAGATGTTGGGTTAAGTCCCGCAACGAGCGCAACCCCTGCCTTTAGTTGCCATCATTAAGTTGGGAACTCTAAAGGGACTGCCGGTGTTAAACCGGAGGAAGGTGGGGACGACGTCAAGTCCTCATGGCCCTTATGTCCAGGGCTACACACGTGCTACAATGGACCGTACAAAGGGCTGCAAACCTGTGAAGGGGAGCAAATCCCAAAAAACGGTTCTCAGTTCGGATTGGAGTCTGCAACTCGACTCCATGAAGTTGGAATCGCTAGTAATCGCGGATCAGCAT
>OTU_1204
AGGGCTTGACATCCCTCTGCCCGCTCTAGAGATAGAGCCTTCCCTTCGGGGACAGAGGTGACAGGTGGTGCATGGTTGTCGTCAGCTCGTGTCGTGAGATGTTGGGTTAAGTCCCGCAACGAGCGCAACCCTTGCCTTTAGTTGCCAGCACGTTAAGGTGGGCACTCTAGAGGGACTGCCGATGACAAATCGGAGGAAGGTGGGGATGACGTCAAATCATCATGCCCTTTATGTCCTGGGCTACACACGTGCTACAATGGTCGGTACAACGGGTAGCAAGCGAGCGATCGTGAGCCAATCCCTAAAAGCCGATCTCAGTTCGGATTGCAGGCTGCAACTCGCCTGCATGAAGCCGGAGTTGCTAGTAATCGCGGA
>OTU_483
TACCCTTGACATCCCGGTCGCGGACACCAGAGATGGAGTCCTTCAGTTCGGCTGGACCGGTGACAGGTGCTGCATGGCTGTCGTCAGCTCGTGTCGTGAGATGTTGGGTTAAGTCCCGCAACGAGCGCAACCCTCGCCATTAGTTGCCATCATTCAGTTGGGCACTCTAATGGGACTGCCGGTGATAAGCCGGAGGAAGGTGGGGATGACGTCAAGTCCTCATGGCCCTTACGGGTAGGGCTACACACGTGCTACAATGGCGGTGACAGAGGGCAGCTACTTCGCAAGGAGAAGCTAATCCCTAAAAGCCGTCTCAGTTCAGATTGCACTCTGCAACTCGGGTGCATGAAGTCGGAATCGCTAGTAATCGCTAAT
>OTU_1703
TGGGTTTGAACTGCGATGGACTGCTCCAGAGATGGAGTTTCCCTTCGGGGCTGTCGTGGAGGTGCTGCATGGCTGTCGTCAGCTCGTGTCGTGAGATGTTGGGTTAAGTCCCGCAACGAGCGCAACCCCTACCCTTAGTTGCCAGCGGTTCGGCCGGGAACTCTAGGGGGACTGCCGGTGATAAACCGGAGGAAGGTGGGGATGACGTCAAGTCATCATGGCCTTTATGTCCAGGGCTACACACGTGCTACAATGGGCGGTACAGAGGGTCGCGATAGCGTGAGCTGGAGCCAATCCCAAAAAACCGTCCTCAGTTCGGATTGCAGTCTGCAACTCGACTGCATGAAGGTGGAATCGCTAGTAATCGCGGATCAG
>OTU_2364
AGGGTTTGACATCCAACTAACGAAGCAGAGATGCATTAGGTGCCCTTCGGGGAAAGTTGAGACAGGTGGTGCATGGTTGTCGTCAGCTCGTGTCGTGAGATGTTGGGTTAAGTCCCGCAACGAGCGCAACCCTTATTGTTAGTTGCTACGCAAGAGCACTCTAACGAGACTGCCGTTGACAAAACGGAGGAAGGTGGGGACGACGTCAAATCATCATGCCCCTTATATCCTGGGCTACACACGTAATACAATGGCGCAAAACAGAGGGAAGCAAGACCGCGAGGTGGAGCAAATCCCTAAAAGGCGTCTCAGTTCGGATTGCAGGCTGCAACTCGCCTGTATGAAGTCGGAATTGCTAGTAATCGCGGATCAGCA
>OTU_432
TGGCCTTGACATCCTGCGAACCTTTCAGAGATGAGAGGGTGCCTTCGGGAACGCAGAGACAGGTGCTGCATGGCTGTCGTCAGCTCGTGTCGTGAGATGTTGGGTTAAGTCCCGTAACGAGCGCAACCCTTGTCCTTAGTTACCAGCACCTCGGGTGGGCACTCTAAGGAGACTGCCGGTGACAAACCGGAGGAAGGTGGGGATGACGTCAAGTCATCATGGCCCTTACGGCCAGGGCTACACACGTGCTACAATGGTCGGTACAGAGGGTTGCCAAGCCGCGAGGTGGAGCTAATCCCAGAAAACCGATCGTAGTCCGGATCGCAGTCTGCAACTCGACTGCGTGAAGTCGGAATCGCTAGTAATCGCGAATCA
>OTU_425
AGGCCTTGACATCCCATTGACCGGTCCTTAACCGGACCTTTCCTTCGGGACAATGGAGACAGGTGGTGCATGGTTGTCGTCAGCTCGTGTCGTGAGATGTTGGGTTAAGTCCCGCAACGAGCGCAACCCCTGTCCTTAGTAGCCAGCAAGTAAAGTTGGGCACTCTAGGGAGACTGCCAGGGATAACCTGGAGGAAGGCGGGGATGACGTCAAATCATCATGCCCCTTATGGACTGGGCTACACACGTGCTACAATGGTGGCTACAAAGGGAGGCGACCCTGTGAAGGTGAGCAAATCCCAAAAAGGCCATCCCAGTTCGGATTGTAGTCTGCAACTCGACTACATGAAGCCGGAATCGCTAGTAATCGCGAATC
>OTU_1152
TAGACTTGACATCTCCTGAATTACCCGTAACTGGGGAAGTTACCTCTTTGAGGTGACAGGAAGACAGGTGGTGCATGGTTGTCGTCAGCTCGTGTCGTGAGATGTTGGGTTAAGTCCCGCAACGAGCGCAACCCTTATTGTTAGTTGCTACCATTAAGTTGAGCACTCTAGCAAGACTGCCTGGGTTAACCAGGAGGAAGGTGGGGATGACGTCAAATCATCATGCCCCTTATGTCTAGGGCTACACACGTGCTACAATGGCGAGTACAACGAGACGCAAGACCGCGAGGTGGAGCAAATCTATAAAACTCGTCCCAGTTCGGATTGTAGGCTGAAACTCGCCTACATGAAGTTGGAGTTGCTAGTAATCGCGAA
>OTU_1159
TGGACTTGACATCGCCTGAATTACCTGTAATGAGGGAAGCCCTTCGGGGCAGGCAGACAGGTGGTGCATGGTTGTCGTCAGCTCGTGTCGTGAGATGTTGGGTTAAGTCCCGCAACGAGCGCAACCCTTATTGTTAGTTGCTACCATTAAGTTGAGCACTCTAGCGAGACTGCCGGGGTTAACTCGGAGGAAGGTGGGGATGACGTCAAATCATCATGCCCCTTATGTCCAGGGCTACACACGTGCTACAATGGCGAGTACAACAAGACGCGATACCGCGAGGTGGAGCAAAACTGTAAAACTCGTCCCAGTTCGGATTGTAGGCTGAAACTCGCCTACATGAAGCCGGAGTTGCTAGTAATCGCGAATCAGCAT
>OTU_2528
TAAGCTTGACATCCTCTTGACCGATGCCTAATCGCATCTTTCCTTTCGGGGACAGAAGTGACAGGTGGTGCATGGTTGTCGTCAGCTCGTGTCGTGAGATGTTGGGTTAAGTCCCGCAACGAGCGCAACCCTTGTCTTTAGTTGCCATCATTAAGTTGGGCACTCTAGAGGGACTGCCAGGGATAACCTGGAGGAAGGTGGGGATGACGTCAAATCATCATGCCCCTTATGCTTAGGGCTACACACGTGCTACAATGGGTGGTACAGAGGGCAGCCAAGTCGTGAGGCGGAGCTAATCCCTTAAAGCCATTCTCAGTTCGGATTGTAGGCTGAAACTCGCCTACATGAAGCTGGAGTTACTAGTAATCGCAGATC
>OTU_1943
TGGGTTTGACATGTTGGTGACCGCCATGGAAACATGGCTTTCCTTCGGGACACCATCACAGGTGGTGCATGGCTGTCGTCAGCTCGTGTCGTGAGATGTTGGGTTAAGTCCCGCAACGAGCGCAACCCCTGTCCTATGTTGCCAGCATTTAGTTGGGGACTCATGGGAGACTGCCGGTGACAAACCGGAGGAAGGTGGGGATGACGTCAAGTCATCATGCCCCTTATGTCCAGGGCTACACACGTGCTACATTGGCGCCTACAGAGGGATGCAATACCGCGAGGTGGAGCAAATCCCACAAAGGGCGTCTCGGTTCGGATTGGAGGCTGCAACTTGCCTCCATGAAGGTGGAGTTGCTAGTAATCGCAGATCAGC
>OTU_1019
TGGGCTCGAAATGTAGAGGACGTCCGCAGAGATGCGGATTCCCGCAAGGGCCTTTACATAGGTGCTGCATGGCTGTCGTCAGCTCGTGCCGTGAGGTGTTTGGTTAAGTCCAGCAACGAGCGCAACCCTTATCGTTAGTTGCCAGCGCGTAAAGGCGGGAACTCTAACGAGACTGCCTGGGTTAACCAGGAGGAAGGTGAGGATGACGTCAAGTCCGCATGGCCTTTATGTCCAGGGCTACACACGTGCTACAATGGTCGGTACAGAAGGCTGCGAAACCGCAAGGCGGAGCAAATCCTATAAAACCGATCTCAGTTCAGATTGTAGTCTGCAACTCGGCTACATGAAGTTGGAATTGCTAGTAATGGCGTGTCA
>OTU_1176
TGGGTTAAATCCACCGGAATCCTGCAGAGATGTGGGAGTGCCCTTCGGGGAGCCGGTGAGAAGGTGCTGCATGGCTGTCGTCAGCTCGTGTCGTGAGATGTTGGGTTAAGTCCCGCAACGAGCGCAACCCTTGTCGTCAGTTGCCAACGGTTCGGCCGGGCACTCAGACGAGACTGCCGACGTTAAGTCGGAGGAAGGTGGGGATGACGTCAAGTCCTCATGGCCCTTATGCCCAGGGCTACACACGTGCTACAATGGCCGGTACAAAGGGCAGCAAGCCTGCGAGGGTGAGCCAATCCCAAAAAACCGGTCTCAGTTCGGATTGGAGTCTGCAACTCGACTCCATGAAGTTGGAATCGCTAGTAATCGCGGATC
>OTU_887
AAGGCTTGACATACACCGGAAAGCATCAGAGATGGTGCCCCCCTTGTGGTCGGTGTACAGGTGGTGCATGGCTGTCGTCAGCTCGTGTCGTGAGATGTTGGGTTAAGTCCCGCAACGAGCGCAACCCTTGTCCCGTGTTGCCAGCAACTCTTCGGAGGTTGGGGACTCACGGGAGACCGCCGGGGTCAACTCGGAGGAAGGTGGGGACGACGTCAAGTCATCATGCCCCTTATGTCTTGGGCTGCACACGTGCTACAATGGCCGGTACAATGAGCTGCGATACCGCAAGGTGGAGCGAATCTCAAAAAGCCGGTCTCAGTTCGGATTGGGGTCTGCAACTCGACCCCATGAAGTCGGAGTCGCTAGTAATCGCAG
>OTU_601
TGGGCTTGACATCCCTTGCCCATCTGTGAAAGCAGATTTTCCCTTCGGGGACAAGGAGACAGGTGCTGCATGGCTGTCGTCAGCTCGTGTCGTGAGATGTTGGGTTAAGTCCCGCAACGAGCGCAACCCTCGTCTTTAGTTGCCAGTATTAAGTTGGGCACTCTAAAGATACTGCCCCGGTTAACGGGGAGGAAGGTGGGGATGACGTCAAGTCCTCATGGCCTTTATGCCCAGGGCTACACACGTGCTACAATGGGCGGTACAAACGGTTGCAATCCCGCGAGGGGGAGCTAACCTGAAAAAGCCGTTCTCAGTTCGGATCGGAGTCTGCAACTCGACTCCGTGAAGTTGGAATCGCTAGTAATCGTGGATCAG
>OTU_665
TGGGTTAGACAACAGTGGACATCCTCAGAGATGAGGCTTTCCCTTCGGGGACCGCTGGTTCAGGTGCTGCATGGCTGTCGTCAGCTCGTGTCGTGAGATGTTGGGTTAAGTCCCGCAACGAGCGCAACCCCCACCATTAGTTGCCATCATTTAGTTGGGCACTTTAATGGGACTGCCGGCGTTAAGCCGGAGGAAGGTAGGGATGACGTCAAGTCCTCATGGCCCTTATGTCCAGGGCTACACACGTGCTACAATGGTCGGTACAAAGGGCTGCAAACCCGCGAGGGGGAGCAAATCTCACAAAGCCGGCCTCAGTTCGGATTGGAGTCTGCAACTCGACTCCATGAAGTTGGAATCGCTAGTAATCGCGGATCA
>OTU_400
TGGGCTTGAACCGCTACTGACCAACGGTAGAAATATCGTCTTCCCGCAAGGGACGGTAGTAGAGGTGCTGCATGGCTGTCGTCAGCTCGTGCCGTGAGGTGTTGGGTTAAGTCCCGCAACGAGCGCAACCCTTACTCTTAGTTGCCACCCGCAAGGGGGAACTCTAAGAGGACTGCTCCGGACAACGGAGAGGAAGGTGGGGATGACGTCAAGTCAGCACGGCCTTTATGTCCAGGGCTACACACGTGTTACAATGCGCGGTACAAACCGTCGCGAACCCGCGAGGGGGAGCTAATCGGAAAAAACCGCGCTCAGTTCGGATTGCAGTCTGCAACTCGACTGCATGAAGCTGGAATCGCTAGTAATGGCGTATCA
>OTU_2176
TGGGCTCGAAATGTAGTTGCCGGCCTCAGAGATGAGGCTTTCCCGCAAGGGACGGCTGCATAGGTGCTGCATGGCTGTCGTCAGCTCGTGTCGTGAGATGTTGGGTTAAGTCCCGCAACGAGCGCAACCCTCACCCTTAGTTGCTCGCTCGCAAGAGAAGCACCCTAAGGGAACTGCCTCGGATAACGGGGAGGAAGGTGGGGATGACGTCAAGTCCTCATGGCCTTTATGTCCAGGGCTACACACGTGCTACAATGGCCGGTACAAAGCGTCGCAAACCCGCGAGGGGGAGCCAATCGCAGAAAACCGGTCTCAGTTCGGATTGCAGGCTGCAACTCGCCTGCATGAAGCTGGAATCGCTAGTAATCGCGTATC
>OTU_1060
AGGACTTGACATCCCTCTGACAGTCCCTTAACCGGGATCTCCCTTCGGGGCAGAGGAGACAGGTGGTGCATGGTTGTCGTCAGCTCGTGTCGTGAGATGTTGGGTTAAGTCCCGCAACGAGCGCAACCCTTGTCATTAGTTGCCAGCAGTTCGGCTGGGCACTCTAGTGAGACTGCCGGGGATAACTCGGAGGAAGGTGGGGATGACGTCAAATCATCATGCCCCTTATGTTCTGGGCTACACACGTGCTACAATGGCTGGTACAAAGAGAAGCAAGACCGCGAGGTGGAGCAAATCTCAAAAACCAGTCCCAGTTCGGATTGTAGGCTGCAACTCGCCTACATGAAGTTGGAGTTGCTAGTAATCGCGAATCAG
>OTU_2562
TAGATTTGACATGGTTTGGAAGACTGGCAGAAATGTCGTCGCCCGCAAGGGCCGAATCACAGGTGCTGCATGGCTGTCGTCAGCTCGTGTCGTGAGATGTTGGGTTAAGTCCCGCAACGAGCGCAACCCCTATGTTTAGTTGCCAGCATTCAGTTGGGCACTCTAGACAGACTGCCGACGTTAAGTCGGAGGAAGGTGGGGATGACGTCAAGTCCTCATGGCCTTTATATCTAGGGCCACACACGTGCTACAATGGTAGGTACAAAGGGAAGCAAGAGCGCGAGCTGGAGCAAATCCCAGAAAACCTATCTAAGTTCGGATCGAAGTCTGCAACTCGACTTCGTGAAGCTGGAATCGCTAGTAATCGCGGATCAG
>OTU_1660
AGGTCTTGACATCCAGAGAACGGCGCAGAGATGTGCTGGTGCCTTCGGGAACTCTGAGACAGGTGCTGCATGGCTGTCGTCAGCTCGTGTCGTGAGATGTTGGGTTAAGTCCCGTAACGAGCGCAACCCTTATCCTTATTTGCCAGCGAGTAATGTCGGGAACTTTAAGGAGACTGCCGGTGACAAACCGGAGGAAGGTGGGGATGACGTCAAGTCATCATGGCCCTTACGACCTGGGCTACACACGTGCTACAATGGCGCGCACAGAGGGCTGCAACCCCGCGAGGGTGAGCAAATCCCACAAAACGCGTCGTAGTCCGGATTGGAGTCTGCAACTCGACTCCATGAAGTCGGAATCGCTAGTAATCGCGGATC
>OTU_1223
AGGTCTTGACATCCCGATGAAAAGTACTTAACCGTACTCCTGGCTTCGGCCACATTGGAGACAGGTGGTGCATGGTTGTCGTCAGCTCGTGTCGTGAGATGTTGGGTTAAGTCCCGCAACGAGCGCAACCCTTGTCGTTAGTTGCCATCAGTTAGGCTGGGCACTCTAATGAGACTGCCGTGGACAACACGGAGGAAGGTGGGGATGACGTCAAATCATCATGCCCCTTATGATCTGGGCTACACACGTGCTACAATGGTCGGTACAGAGGGCAGCTAAGCCGCGAGGTGGAGCGAATCCCCAAAGCCGATCCCAGTTCGGATTGCAGGCTGCAACTCGCCTGCATGAAGTCGGAGTTGCTAGTAATCGCAGATC
>OTU_480
AGCTCTTGACATCCCAGGAACCCTAGCAGAGATGCATGGGGGTGCCGCAAGGAACCTGGAGACAGGTGCTGCATGGCTGTCGTCAGCTCGTGTCGTGAGATGTTGGGTTAAGTCCCGCAACGAGCGCAACCCTCGCCCTTAGTTGCCATCATTTAGTTGGGCACTCTAGGGGGACTGCCGGTGATAAGCCGGAGGAAGGTGAGGATGACGTCAAGTCATCATGGCCCTTACGAGCTGGGCTACACACGTGCTACAATGACGGTGACAGTGGGCAGCTACTGTGCAAACAGACGCTAATCCCAAAAAGCCGTCTCAGTTCGGATTGCACTCTGCAACTCGAGTGCATGAAGTCGGAATCGCTAGTAATCGCGGATC
>OTU_2251
AAGGCTTGACATCTGGAGAACCCTGAGGAAACTCGGGGGTGCCGCAAGGAACTCCAAGACAGGTGGTGCATGGCTGTCGTCAGCTCGTGTCGTGAGATGTTGGGTTAAGTCCCGCAACGAGCGCAACCCTCGATGTCAGTTGCTAGCAGGTAAAGCTGAGCACTCTGGCGTGACTGCCGGTGACAAACCGGAGGAAGGTGGGGATGACGTCAAGTCATCATGCCCCTTATGCCTTGGGCTACACACGTGCTACAATGGTCGGGACAGAAGGCAGCAAAACCGCGAGGTGGAGCCAATCCTCAAACCCGGCCTCAGTTCAGATTGCAGGCTGCAACTCGCCTGCATGAAGGCGGAATCGCTAGTAACCGCAGGTCA
>OTU_1372
AGGGCTTGACATCTAGAGAATCTTTCGGAAACGAGAGAGTGCCCGCAAGGGAACTCTAAGACAGGTGGTGCATGGCTGTCGTCAGCTCGTGTCGTGAGATGTTGGGTTAAGTCCCGCAACGAGCGCAACCCCCGTTGTTAGTTGCTAACAGATAATGCTGAGCACTCTAGCGAGACTGCCGGTGACAAACCGGAGGAAGGTGGGGACGACGTCAAGTCATCATGCCCTTTATGCCCTGGGCTACACACGTGTTACAATGGCTAGGACAGTGCGATGCAAAGCCGCGAGGTGGAGCGAATCGCCAAACCTAGTCTCAGTTCGGATCGTAGGCTGCAACTCGCCTGCGTGAAGTCGGAATCGCTAGTAAACGCCAAT
>OTU_857
TGGGCTTGACATCCCGTGACCGCGCCAGAGATGGCGTTTCCTCTTCGGAGGCACGGAGACAGGTGCTGCATGGCTGTCGTCAGCTCGTGTCGTGAGATGTTGGGTTAAGTCCCGCAACGAGCGCAACCCTTGTCCTTAGTTGCCAGCGGGTTATGCCGGGCACTCTAGGGAAACTGCCGGTGATAAGCCGGAGGAAGGTGGGGATGACGTCAAGTCCTCATGGCCTTTATGCCCAGGGCTACACACGTCCTACAATGGCGCCGACAAAGAGCAGCAAGCCAGCGATGGTGAGCGAATCTCAAAAACGGCGTCTCAGTTCGGATTGCAGTCTGCAACTCGACTGCATGAAGGTGGAATCGCTAGTAATCGCGCAAC
>OTU_270
TGGATTTGACATATAGGGAAATCTCCTGGAGACAGGAGGTCCGTAAGGGCCCTATACAGGTGGTGCATGGCTGTCGTCAGCTCGTGTCGTGAGATGTTGGGTTAAGTCCCGCAACGAGCGCAACCCTCGTCCTATGTTGCCAGCACGTTATGGTGGGGACTCATAGGAGACTGCCGGGGTAACTCGGAGGAAGGTGGGGATGAGGTCAAGTCATCATGCCCCTTATGTCCAGGGCTTCACGCATGCTACAATGGCCGGTACAAAGGGCTGCGAAACCGCAAGGTAGAGCGAATCCCAAAAAGCCGGTCTCAGTTCGGATTGGGGTCTGCAACTCGACCCCATGAAGTCGGAGTCGCTAGTAATCGCAGATCAGCA
>OTU_1005
TAGACTTGACATGTCCTGAATTACCAGTAATGTGGGAAGTCCCTTCGGGGACAGGAACACAGGTGGTGCATGGTTGTCGTCAGCTCGTGTCGTGAGATGTTGGGTTAAGTCCCGCAACGAGCGCAACCCTTATTGTTAGTTGGTACCATTAAGTTGACCACTCTAGCGAGACTGCCCGGGTTAACCGGGAGGAAGGTGGGGATGACGTCAAATCATCATGCCCCTTATGTCTAGGGCTACACACGTGCTACAATGGCAAGTACAAAGAGATGCAATACCGCGAGGTGGAGCCAAACTCAAAAACTTGTCTCAGTTCGGATTGTAGGCTGAAACTCGCCTACATGAAGCCGGAGTTGCTAGTAATCGCGAATCAGA
>OTU_595
TGGGCTTGACATCCCCGGCCCGGCCTGGAAACAGGCCCTTCCCCTTCGGGGGACCGGGAGACAGGTGCTGCATGGCTGTCGTCAGCTCGTGTCGTGAGATGTTGGGTTAAGTCCCGCAACGAGCGCAACCCCTGCCCTTAGTTGCTAACACGCAATGGTGAGCACTCTAGGGGGACTGCCGGTGTGAAACCGGAGGAAGGTGGGGATGACGTCAAGTCCTCATGGCCTTTATGCCCAGGGCTACACACGTACTACAATGGGCGGTACAAAGGGCTGCAAACCCGCGAGGGGGAGCCAATCCCAAAAAGCCGCTCACAGTTCGGATTGGAGTCTGCAACTCGACTCCATGAAGTTGGAATCGCTAGTAATCGCGGA
>OTU_2373
AGGCCTTGACATGGGGGTTATGGGTCGGAGAAATCTGATCCTTCAGTTCGGCTGGGCTCCACACAGGTGCTGCATGGCTGTCGTCAGCTCGTGTCGTGAGATGTTGGGTTAAGTCCCGCAACGAGCGCAACCCTCACCTTCAGTTGCCAGCGGTTCGGCCGGGCACTCTGAAGGAACTGCCGGTGACAAGCCGGAGGAAGGCGGGGATGACGTCAAGTCCTCATGGCCCTTACGGCCTGGGCTACACACGTGCTACAATGGTGGTGACAGTGGGATGCAAAGGCGCAAGCCTGAGCCGATCTCCAAAAGCCATCTCAGTTCAGATTGCACTCTGCAACTCGAGTGCATGAAGGCGGAATCGCTAGTAATCGTGGA
>OTU_1644
TGGGTTTGAAGAGGTGGAGACAGGGGATGAAAGTCCTCCTCCCCGCAAGGGGCTGCACCTTAGGTGCTGCATGGCTGTCGTCAGCTCGTGTCGTGAGATGTTGGGTTAAGTCCCGCAACGAGCGCAACCCCTGTTCGCAGTTACCACCATTCAGTTGGGGACTCTGCGAAGACCGCCGGTGACAAACCGGAGGAAGGTGGGGATGACGTCAAGTCCTCATGGCCTTTATGTCCAGGGCTACACACGTGCTACAATGGCCGGTACAAACCGTCGCGAGCTCGCAAGAGTGAGCCAATCGGATAAAGCCGGTCTCAGTTCGGATTGCAGGCTGCAACTCGCCTGCATGAAGCTGGAATCGCTAGTAATCGCGGATCA
>OTU_861
TGGGTTTGACATCCCTCGACATCACTAGAGATAGTGCTTTTGTAGCAATACAACGGGGAGACAGGTGCTGCATGGCTGTCGTCAGCTCGTGTGGTGACATGTTGGGTTAAGTCCCGCAACGAGCGCAACCCCTGTCCTTAGTTGCCATCATTAAGTTGGGCACTCTAAGGAGACTGCCGTGGTTAACACGGAGGAAGGTGGGGATGACGTCAAGTCCTCATGGCCCTTACATCCAGGGCGACACACGTGATACAATGGACGGCACAAAGAGAAGCGAGGGGGAGACCCGGAGCCAATCTCAAAAAGCCGTTCTCAGTTCGGATTGAAGTCTGCAACTCGACTTCATGAAGGTGGAATCGCTAGTAATCGCGGATC
>OTU_1000
[truncated: 583,002 more chars]
