# Supplementary material for: Bt-Modified Transgenic Rice May Shift the Composition and Diversity of Rhizosphere Microbiota
Source: Plants (Basel). 2024 May 8;13(10):1300. doi: 10.3390/plants13101300 (PMC11125220; doi:10.3390/plants13101300)
Supplement: Supplementary file 1 [file plants-13-01300-s001.zip › Table S1-S12/Table S5.xlsx]

## Sheet: S5
Table S5 Summary of 16S rDNA pyrosequencing.
Total read counts	Total read length (bp)	Minimum read length (bp)	Maximum read length (bp)	Average read length (bp)	N50 (bp)
481757	206750070	45	1196	429	431
